# Supplementary material for: A Major Locus for Manganese Tolerance Maps on Chromosome A09 in a Doubled Haploid Population of Brassica napus L
Source: Front Plant Sci. 2017 Dec 12;8:1952. doi: 10.3389/fpls.2017.01952 (PMC5733045; doi:10.3389/fpls.2017.01952)
Supplement: Supplementary file 1 [file Table_1.xlsx]

## Sheet: Comparision between REML &CLMM
Supplementary Table 1a: Comparison of means for cotyledon leaf chlorosis estimated by REML and CLMM analyses. Ten parental lines were evaluated in nutrient solution under control (-Mn treatment) and treatment (+Mn).
Treatment	Genotype	Expected values from CLMM	Estimated means from REML analysis
Control	Darmor-bzh	1	1
Control	Yudal	1	1
Control	Skipton	1.1	1.18
Control	Ag-Spectrum	1	1
Control	Tapidor	1	1
Control	Ningyou	1	1
Control	Charlton	1	1
Control	Monty	1.05	1.05
Control	RSO94-67	1	1
Control	Mutu98-6	1	1
+Mn treatment	Darmor-bzh	1.64	1.63
+Mn treatment	Yudal	4.21	4.25
+Mn treatment	Skipton	3.27	3.25
+Mn treatment	Ag-Spectrum	3.2	3.21
+Mn treatment	Tapidor	3.99	4
+Mn treatment	Ningyou	2.96	2.96
+Mn treatment	Charlton	4.06	4
+Mn treatment	Monty	2.71	2.74
+Mn treatment	RSO94-67	4.37	4.33
+Mn treatment	Mutu98-6	1.05	1.05

## Sheet: RAW Data for Mn tolerance
Supplementary Table 1b: Raw data of ten parental lines of Brassica napus tested for Mn2+ tolerance under control (+Mn, 9uM Mncl2) and treatment (++Mn, 134uM MnCl2) under hydroponics.
UNIT	ROW	RANGE	REP	PLOT	TREATMENT	Treatment	Line	ID	Plant Mn Chlorosis Scale (1: 0-10%; 2: 10-25; 3: 25-50; 4: 50-75; 5: 75-100)				Fresh weight (g)		Leaf area (pixels)
									Plant 1	Plant 2	Plant 3	Plant 4	Plant 1	Plant number	Plant 1	Plant 2	Plant 3	Plant 4
1	1	1	1	1	10	Control (+Mn)	10	MUTU-98-6-DH	1	1	1	1	4.77	4	155926	168092	162803	58665
1	1	1	1	1	10	Control (+Mn)	10	MUTU-98-6-DH	1	1	1	1	2.36	3	116951	119884	80545	-
2	2	1	1	1	2	Control (+Mn)	2	Yudal	1	1	1	1	4.61	4	156696	194634	148302	143147
2	2	1	1	1	2	Control (+Mn)	2	Yudal	1	1	1	1	5.39	4	168025	139268	228242	163805
3	3	1	1	1	3	Control (+Mn)	3	SKIPTON	1	1	1	1	5.33	4	164389	162611	155444	141853
3	3	1	1	1	3	Control (+Mn)	3	SKIPTON	1	1	1	1	4.69	4	165866	176128	126896	93274
4	4	1	1	1	7	Control (+Mn)	7	CHARLTON	1	1	1	1	4.81	4	156811	165028	158559	121467
4	4	1	1	1	7	Control (+Mn)	7	CHARLTON	1	1	1	1	6.08	4	346563	178439	231544	93374
5	5	1	1	1	6	Control (+Mn)	6	Ningyou7	1	1	1	1	6.42	4	245657	226945	178018	200550
5	5	1	1	1	6	Control (+Mn)	6	Ningyou7	1	1	1	1	6.22	4	181620	207987	208167	154990
6	1	2	1	1	9	Control (+Mn)	9	RSO94-67-98-18-DH	1	1	1	1	2.82	4	95964	93028	44836	73207
6	1	2	1	1	9	Control (+Mn)	9	RSO94-67-98-18-DH	1	1	1	1	2.36	3	147672	124688	96308	-
7	2	2	1	1	5	Control (+Mn)	5	TAPIDOR DH	1	1	1	1	3.2	4	314706	222776	144274	110906
7	2	2	1	1	5	Control (+Mn)	5	TAPIDOR DH	1	1	1	1	3.85	4	160968	231616	195456	282206
8	3	2	1	1	1	Control (+Mn)	1	DARMOR-1	1	1	1	1	7.1	4	283222	338988	168350	221907
8	3	2	1	1	1	Control (+Mn)	1	DARMOR-1	1	1	1	1	5.73	4	244175	171789	266902	168936
9	4	2	1	1	4	Control (+Mn)	4	AG-SPECTRUM	1	1	1	1	2.35	4	96854	112802	88057	67944
9	4	2	1	1	4	Control (+Mn)	4	AG-SPECTRUM	1	1	1	1	3.99	4	158360	183715	140472	64085
10	5	2	1	1	8	Control (+Mn)	8	MONTY	1	1	1	1	4.89	3	155651	144681	202057	-
10	5	2	1	1	8	Control (+Mn)	8	MONTY	1	1	-	1	5.17	4	253210	203274	207198	123601
11	1	3	1	2	14	Treatment (++Mn)	4	AG-SPECTRUM	4	3	2	3	2.17	3	114841	83858	73324	-
11	1	3	1	2	14	Treatment (++Mn)	4	AG-SPECTRUM	2	4	4	3	3.34	4	160628	88632	141104	37153
12	2	3	1	2	20	Treatment (++Mn)	6	Ningyou7	3	2	2	3	2.01	4	57924	57339	48811	37277
12	2	3	1	2	20	Treatment (++Mn)	6	Ningyou7	3	3	2	3	1.83	4	20821	42329	43623	28966
13	3	3	1	2	18	Treatment (++Mn)	8	MONTY	3	4	2	3	3.09	4	51965	60603	55749	56613
13	3	3	1	2	18	Treatment (++Mn)	8	MONTY	3	2	2	3	2.69	4	142215	63795	55184	27090
14	4	3	1	2	13	Treatment (++Mn)	3	SKIPTON	4	3	3	3	2.69	4	101715	70425	78436	24792
14	4	3	1	2	13	Treatment (++Mn)	3	SKIPTON	4	5	3	4	2.64	4	74288	77327	87913	74580
15	5	3	1	2	19	Treatment (++Mn)	9	RSO94-67-98-18-DH	3	4	4	4	1.97	4	75428	83738	60501	32537
15	5	3	1	2	19	Treatment (++Mn)	9	RSO94-67-98-18-DH	5	3	5	4	1.87	4	47842	52679	82620	29951
16	1	4	1	2	17	Treatment (++Mn)	7	CHARLTON	4	5	3	5	1.84	2	140522	93400	-	-
16	1	4	1	2	17	Treatment (++Mn)	7	CHARLTON	4	2	3	2	3.39	4	197964	77397	58223	29097
17	2	4	1	2	16	Treatment (++Mn)	10	MUTU-98-6-DH	1	1	1	1	6.93	4	260281	273029	102124	202376
17	2	4	1	2	16	Treatment (++Mn)	10	MUTU-98-6-DH	1	1	1	1	5.2	4	232497	103058	171771	157737
18	3	4	1	2	12	Treatment (++Mn)	5	TAPIDOR DH	2	4	5	5	1.84	4	103037	60392	54768	36639
18	3	4	1	2	12	Treatment (++Mn)	5	TAPIDOR DH	4	4	4	4	1.74	4	63562	41741	46053	57078
19	4	4	1	2	11	Treatment (++Mn)	1	DARMOR-1	1	1	2	1	6.99	4	147157	263603	275515	225248
19	4	4	1	2	11	Treatment (++Mn)	1	DARMOR-1	2	1	1	1	7.57	4	153811	332352	306861	267103
20	5	4	1	2	15	Treatment (++Mn)	2	Yudal	4	5	4	5	2.32	4	105398	89489	58325	75683
20	5	4	1	2	15	Treatment (++Mn)	2	Yudal	5	5	4	4	2.49	4	120518	114628	62338	57079
21	1	5	2	3	12	Treatment (++Mn)	6	Ningyou7	3	4	3	4	1.68	4	51576	35103	42817	36753
21	1	5	2	3	12	Treatment (++Mn)	6	Ningyou7	3	3	2	2	2.41	4	53056	46511	55344	35389
22	2	5	2	3	14	Treatment (++Mn)	4	AG-SPECTRUM	2	2	3	5	3.19	4	125957	91124	93154	92823
22	2	5	2	3	14	Treatment (++Mn)	4	AG-SPECTRUM	2	3	4	3	3.21	4	80232	148414	48816	29583
23	3	5	2	3	16	Treatment (++Mn)	9	RSO94-67-98-18-DH	5	4	5	5	1.86	4	106606	54608	92838	31138
23	3	5	2	3	16	Treatment (++Mn)	9	RSO94-67-98-18-DH	5	5	2	5	1.85	4	47071	52413	82368	51779
24	4	5	2	3	15	Treatment (++Mn)	5	TAPIDOR DH	4	3	3	4	2.58	4	84948	63111	56816	55193
24	4	5	2	3	15	Treatment (++Mn)	5	TAPIDOR DH	3	4	3	4	2.56	4	74990	68585	48743	104267
25	5	5	2	3	13	Treatment (++Mn)	3	SKIPTON	1	4	4	2	3.69	4	233719	89242	53239	45018
25	5	5	2	3	13	Treatment (++Mn)	3	SKIPTON	4	3	3	4	2.55	4	65801	46436	69934	34001
26	1	6	2	3	20	Treatment (++Mn)	1	DARMOR-1	1	2	1	1	7.39	4	326220	326713	227593	268422
26	1	6	2	3	20	Treatment (++Mn)	1	DARMOR-1	3	2	2	2	6.37	4	384633	270884	224489	109853
27	2	6	2	3	17	Treatment (++Mn)	7	CHARLTON	2	4	4	5	2.15	4	33694	117051	29246	-
27	2	6	2	3	17	Treatment (++Mn)	7	CHARLTON	4	5	4	4	2.5	4	122628	119107	120422	36261
28	3	6	2	3	19	Treatment (++Mn)	2	Yudal	4	3	5	4	2.95	4	87147	116818	73247	78985
28	3	6	2	3	19	Treatment (++Mn)	2	Yudal	4	5	4	4	3.48	4	91775	118066	98525	85686
29	4	6	2	3	18	Treatment (++Mn)	8	MONTY	3	4	4	5	3.35	4	147748	74892	76370	63733
29	4	6	2	3	18	Treatment (++Mn)	8	MONTY	-	2	2	2	3.22	3	156495	123778	89979	-
30	5	6	2	3	11	Treatment (++Mn)	10	MUTU-98-6-DH	1	1	1	1	5.15	4	105398	89489	58325	75683
30	5	6	2	3	11	Treatment (++Mn)	10	MUTU-98-6-DH	1	1	1	1	3.51	4	99064	145256	144383	81682
31	1	7	2	4	9	Control (+Mn)	8	MONTY	1	1	1	2	5.7	4	191666	136243	161044	137340
31	1	7	2	4	9	Control (+Mn)	8	MONTY	-	1	-	1	3.41	2	234315	173368	-	-
32	2	7	2	4	1	Control (+Mn)	1	DARMOR-1	1	1	1	1	5.86	4	262711	195553	169931	127317
32	2	7	2	4	1	Control (+Mn)	1	DARMOR-1	1	1	1	1	7.09	4	233900	221109	184175	220585
33	3	7	2	4	2	Control (+Mn)	6	Ningyou7	1	1	1	1	4.79	4	159525	212845	136659	162743
33	3	7	2	4	2	Control (+Mn)	6	Ningyou7	1	1	1	1	5.62	4	202524	308056	180966	242133
34	4	7	2	4	8	Control (+Mn)	9	RSO94-67-98-18-DH	1	1	1	1	3.35	4	106306	150126	143185	87111
34	4	7	2	4	8	Control (+Mn)	9	RSO94-67-98-18-DH	1	1	1	1	3.32	4	119043	104189	64985	131355
35	5	7	2	4	7	Control (+Mn)	7	CHARLTON	1	1	1	1	5.27	4	333576	188214	153168	112665
35	5	7	2	4	7	Control (+Mn)	7	CHARLTON	1	1	1	1	4.9	4	159995	192560	120904	117693
36	1	8	2	4	3	Control (+Mn)	3	SKIPTON	3	-	1	1	3.3	3	128974	171148	97734	-
36	1	8	2	4	3	Control (+Mn)	3	SKIPTON	1	3	1	1	4.84	4	110182	118795	105190	165907
37	2	8	2	4	10	Control (+Mn)	10	MUTU-98-6-DH	-	1	1	1	2.78	3	127478	154079	65912	-
37	2	8	2	4	10	Control (+Mn)	10	MUTU-98-6-DH	1	1	1	1	3.74	3	146703	153500	101860	-
38	3	8	2	4	6	Control (+Mn)	2	Yudal	1	1	1	1	4.84	4	149465	174505	196013	129333
38	3	8	2	4	6	Control (+Mn)	2	Yudal	1	1	1	1	5.15	4	187626	210985	171206	78727
39	4	8	2	4	5	Control (+Mn)	5	TAPIDOR DH	1	1	1	1	4.42	4	247048	145046	163713	150640
39	4	8	2	4	5	Control (+Mn)	5	TAPIDOR DH	1	1	1	1	2.74	3	109172	109410	110672	-
40	5	8	2	4	4	Control (+Mn)	4	AG-SPECTRUM	1	1	1	1	2.85	3	110499	128650	119988	-
40	5	8	2	4	4	Control (+Mn)	4	AG-SPECTRUM	1	1	1	1	5.18	4	223260	148548	173799	132031
41	1	9	3	5	17	Treatment (++Mn)	7	CHARLTON	4	4	5	5	2.23	4	84637	106219	96825	98724
41	1	9	3	5	17	Treatment (++Mn)	7	CHARLTON	4	5	4	5	2.25	4	78369	45770	87382	69466
42	2	9	3	5	13	Treatment (++Mn)	3	SKIPTON	3	2	3	3	3.32	4	91534	53990	93986	37492
42	2	9	3	5	13	Treatment (++Mn)	3	SKIPTON	4	4	3	2	2.83	3	117882	27930	71285	-
43	3	9	3	5	20	Treatment (++Mn)	10	MUTU-98-6-DH	2	-	1	1	5.26	4	200517	211847	37836	47957
43	3	9	3	5	20	Treatment (++Mn)	10	MUTU-98-6-DH	-	-	-	1	4.52	4	200517	211847	37836	47957
44	4	9	3	5	11	Treatment (++Mn)	6	Ningyou7	4	3	4	3	1.47	4	29382	43669	30260	32105
44	4	9	3	5	11	Treatment (++Mn)	6	Ningyou7	2	5	3	2	2.06	4	32762	34373	19729	22869
45	5	9	3	5	16	Treatment (++Mn)	1	DARMOR-1	2	2	2	1	7.04	4	320943	104745	371348	335865
45	5	9	3	5	16	Treatment (++Mn)	1	DARMOR-1	2	2	2	2	7.53	4	385551	167167	256342	216798
46	1	10	3	5	19	Treatment (++Mn)	5	TAPIDOR DH	4	4	5	4	1.21	4	33594	42566	13995	32082
46	1	10	3	5	19	Treatment (++Mn)	5	TAPIDOR DH	4	5	5	5	1.24	4	26401	40240	45751	24135
47	2	10	3	5	12	Treatment (++Mn)	8	MONTY	2	3	2	2	5.22	4	156359	97064	63676	105010
47	2	10	3	5	12	Treatment (++Mn)	8	MONTY	2	2	3	3	4.01	4	120989	110677	76175	106302
48	3	10	3	5	15	Treatment (++Mn)	4	AG-SPECTRUM	3	2	4	2	3.3	4	91284	71930	56817	143441
48	3	10	3	5	15	Treatment (++Mn)	4	AG-SPECTRUM	4	4	4	5	1.44	3	32266	40952	94847	-
49	4	10	3	5	14	Treatment (++Mn)	2	Yudal	4	3	4	5	2.2	4	76374	33598	69095	57072
49	4	10	3	5	14	Treatment (++Mn)	2	Yudal	4	5	4	4	2.83	4	77529	80298	77655	84717
50	5	10	3	5	18	Treatment (++Mn)	9	RSO94-67-98-18-DH	4	5	5	4	1.77	4	65672	66920	70303	64042
50	5	10	3	5	18	Treatment (++Mn)	9	RSO94-67-98-18-DH	4	5	4	5	1.69	4	42759	59015	74606	29380
51	1	11	3	6	4	Control (+Mn)	4	AG-SPECTRUM	1	1	1	1	3.72	4	131846	129127	121019	92629
51	1	11	3	6	4	Control (+Mn)	4	AG-SPECTRUM	1	1	1	1	4.04	4	144823	114609	142789	132123
52	2	11	3	6	6	Control (+Mn)	6	Ningyou7	1	1	1	1	5.21	4	168731	164239	160229	187554
52	2	11	3	6	6	Control (+Mn)	6	Ningyou7	1	1	1	1	4.98	4	236990	172949	151012	168352
53	3	11	3	6	1	Control (+Mn)	1	DARMOR-1	1	1	1	1	5.3	4	178304	203396	149769	106443
53	3	11	3	6	1	Control (+Mn)	1	DARMOR-1	1	1	1	1	5.68	4	194234	156992	151653	138244
54	4	11	3	6	8	Control (+Mn)	8	MONTY	1	1	1	1	3.36	3	195206	112949	98558	-
54	4	11	3	6	8	Control (+Mn)	8	MONTY	1	1	1	1	5.09	4	184541	121243	87133	184953
55	5	11	3	6	3	Control (+Mn)	5	TAPIDOR DH	1	1	1	1	4.1	4	222357	174926	219313	207853
55	5	11	3	6	3	Control (+Mn)	5	TAPIDOR DH	1	1	1	1	3.73	4	248264	139644	157968	111261
56	1	12	3	6	2	Control (+Mn)	2	Yudal	1	1	1	1	4.75	4	171266	158952	153655	191458
56	1	12	3	6	2	Control (+Mn)	2	Yudal	1	1	1	1	5	4	196686	229400	109995	153264
57	2	12	3	6	9	Control (+Mn)	9	RSO94-67-98-18-DH	1	1	1	1	3.11	4	131232	164623	88202	96533
57	2	12	3	6	9	Control (+Mn)	9	RSO94-67-98-18-DH	1	1	1	1	2.15	3	138552	91716	87248	-
58	3	12	3	6	7	Control (+Mn)	7	CHARLTON	1	-	1	1	2.98	3	133909	114576	163081	-
58	3	12	3	6	7	Control (+Mn)	7	CHARLTON	1	1	1	1	3.89	4	115401	146005	103419	99372
59	4	12	3	6	10	Control (+Mn)	10	MUTU-98-6-DH	1	1	1	1	6.1	4	297711	170526	177334	169010
59	4	12	3	6	10	Control (+Mn)	10	MUTU-98-6-DH	1	1	1	1	3.27	4	129794	100931	112497	107544
60	5	12	3	6	5	Control (+Mn)	3	SKIPTON	1	1	1	1	4.83	4	228492	149845	142055	141224
60	5	12	3	6	5	Control (+Mn)	3	SKIPTON	1	1	1	1	4.82	4	125156	169047	107065	212612
