# Supplementary material for: A Major Locus for Manganese Tolerance Maps on Chromosome A09 in a Doubled Haploid Population of Brassica napus L
Source: Front Plant Sci. 2017 Dec 12;8:1952. doi: 10.3389/fpls.2017.01952 (PMC5733045; doi:10.3389/fpls.2017.01952)
Supplement: Supplementary file 3 [file Table_3.xlsx]

## Sheet: 7804 DArTseq
S3 Table: DArTseq markers that showed segregation among doubled haploid lines of Darmor/Yudal. A linkage map was constructed as described previously (Raman et al 2016). Physical positions of DArTseq markers were obtained by alignments against the Darmor genome assembly (Chaloub et al 2014).
MarkerID	chromosome	Position (cM)	Marker Type	Physical position on Darmor genome	Trimmed Sequence of Marker (column A)	Chrom_Brassica rapa_v7	ChromPos_Brassica_v7	Chrom_Brassica_v1_oleracea	ChromPos_Brassica_v1_oleracea	Chrom_Brassica_v41_napus	ChromPos_Brassica_v41_napus
3078391	A01	0	Silico	2519086	CTGCAGTGAATAAAGAAGATACACTGATCGGTTCTTCTCTCAGCCATCCATCTCAATTGGCAAATTGTTG	A01	138239	C1	202401	chrA01	2519086
4165310	A01	0.417	Silico	242943	CTGCAGTGTTTCGCCAATTCGACTCGCTCCGATGCCGCCGCCGTCTCCATTAGCTACGAGCGCGTCCGCC	A01	656413	C1	857444	chrA01	242943
5048805_63:A>T	A01	0.837	SNP	545826	CTGCAGACGATGAGAATGTTGGTCCCTTGGACCTTCCCACATAAATCATTTTTGCTTCTTTGGTATCTCT	A01	929333	C1	1301346	chrA01	545826
3089388	A01	1.667	Silico	-	CTGCAGAGGATCAAAACAAATAACAAGGATAAAAGCTATAACGGAAATTTTTTTCCCCGTCCAAATCTGT	A01	818694	-	-	-	-
3174928	A01	1.667	Silico	-	CTGCAGGGTATCAAGAATGTAGAAAAAAACATCATGAACAGCACTCTCTTTTAC	-	-	-	-	-	-
4111473	A01	1.667	Silico	-	CTGCAGTAAAAGAAGCCGAGATATAGTCAAGAATCCAGACACATGAGATTTTACTGTCTGATTAC	-	-	-	-	-	-
4168889	A01	1.667	Silico	-	CTGCAGCGGAGGAGTTTTTCACTAGTAGATCAATGGTGGATGTTAC	-	-	-	-	-	-
3099930_7:A>T	A01	1.667	SNP	-	CTGCAGGAATTTTTTTCTTACTCCATTAGGGAAACATCAGTACCAATCTACTTCTGATTCTCTCTCTCGT	A01	796949	C1	1091922	chrA01_random	93743
3187045_9:A>G	A01	1.667	SNP	356795	CTGCAGCGGAAGAGTTTTTCACTAGTAGATCAATGGTTGATGTTAC	-	-	-	-	chrA01	356795
5047904_5:G>A	A01	1.667	SNP	-	CTGCAGGAAAAAAAGACCGCAGAGTTTCTTTAC	-	-	-	-	-	-
5048869	A01	2.887	Silico	2519086	CTGCAGTGAATAAAGAAGATACACTGATCGGTTCTTTTCTCAGCCATCCATCTCAACTGGCAAATTGTTG	A01	138239	C1	202401	chrA01	2519086
3147239	A01	3.289	Silico	-	CTGCAGTCCCAATGACCAAGAGATTCCATCAATATATACAATTTAC	A01	392349	C1	500045	chrAnn_random	36233120
3182309	A01	3.289	Silico	-	CTGCAGGTAACACGTTGTTTCTTCTTAGCCTCACGCCAAATTTTAC	-	-	-	-	-	-
4106915	A01	3.289	Silico	-	CTGCAGTAGCCAATCGCATTACTGAAATAATGTTGAAAATAGGGAAGTACTATTTCGCAATATATAAAGA	A01	503071	-	-	-	-
3090576_18:G>T	A01	3.289	SNP	-	CTGCAGATCAATGGTAAGAGGTGTGGTGTAACAACCGCAAGACAAGATAATGATACCACCATCCCTCTTC	A01	392284	C1	499980	chrAnn_random	36233161
3124826_56:C>A	A01	3.289	SNP	-	CTGCAGGAGTCTTGATGATGTTCGAATGAATTTAGAGGTCCTCAAGCATTGTGCAACCGTGCTTTTCTTG	A01	340085	C1	442647	chrA01_random	81611
4110414_32:T>G	A01	3.289	SNP	-	CTGCAGTTTCAATCTCAGAGGCAATCTCAGCAGTAATCTTCTCTCTGTACTCACTCAAGCTCTTCTCAAC	A01	479102	C1	650153	chrC01	483968
4114374	A01	4.539	Silico	-	CTGCAGTATTGAAGAAGCAGCTTAGTTTTCTCCAAAGCTTTGTTGATCAAACATAGAGTCTGTATCCCTN	-	-	C1	1438183	chrC01	1148390
3160822	A01	4.956	Silico	-	CTGCAGAATCTCATGATCGGTGTATTTGACTAAGTAACCTTCACAGTTAC	A01	1046236	-	-	chrA01_random	1909
4331642	A01	4.956	Silico	-	CTGCAGCTAAAGGATCAAAGCCGCTTGACAATGTGATTCTCCATCCTTCTTTAC	-	-	-	-	-	-
5048919_7:C>T	A01	4.956	SNP	-	CTGCAGTACTGAAGAAGCAGCTTCGCTTTCTCCAAAGCTTTGTTGATCAAACATAGAGTCTGTATCCCTG	-	-	C1	1438183	chrA01_random	10760
3153400	A01	5.779	Silico	873154	CTGCAGACGAGTTTACTTTTTGTGAACTATTTTACATCTCCCTCGTTTTTCTATATTATTGCATTACAAA	A01	1275215	-	-	chrA01	873154
3097629	A01	8.248	Silico	1178327	CTGCAGCAGGGAAAGTTGAAGTTATGTATGAGGAACTACCAGCAATATTATCAATCAAGGAGGCTATTAC	A01	1640067	C1	2175527	chrA01	1178327
3148997	A01	8.248	Silico	-	CTGCAGTTGACTATCCGAAACTCTGCTCTTGACGCCATCCAAAGAGGATTTAC	A01	1638635	-	-	-	-
5121681	A01	9.068	Silico	-	CTGCAGTAGAATAACAAACACCATTGAAACTTAC	A01	1710068	-	-	-	-
5122060	A01	9.068	Silico	1261243	CTGCAGACTCCAGTTTCGTCAAGATGTCAGGATGGCCTTGTGACTCCCTGGCCTTTGCTTGGCGTCTGGC	A01	1719093	C1	2310182	chrA01	1261243
3175495_6:T>C	A01	9.068	SNP	1261243	CTGCAGATTCCAGTTTCGTCAAGATGTCAGGATGGCCTTGTGACTCCCTCGCCTTTGCTTGGCGTCTGGC	A01	1719093	C1	2310182	chrA01	1261243
3120207	A01	10.273	Silico	-	CTGCAGTCAATGCACCTATGGTTTCTGCTGAGGTGAGCACACAAGTTCATAAAATATATTCCATCAGTTT	A01	1907794	C1	2556410	chrC01	2188817
3103044	A01	10.671	Silico	-	CTGCAGCAAAAGCCTTCTAAAAGCCAATGTAAATTCAACTTAC	A01	1994771	C1	2642165
5121163	A01	10.671	Silico	-	CTGCAGATTATTGTTTGTTGTTGTTGTTGGTAAGTGCTGAATCAGAGGAGGGGAGAGCATGAAGGCAGCT	A01	2086009	C1	2765600	chrC01	2413775
5122803	A01	10.671	Silico	-	CTGCAGTTTCAGAATTTGAACTTTGAAATAGACTTTAC	-	-	-	-	-	-
5049467_29:A>T	A01	10.671	SNP	1571523	CTGCAGAAGTTCCTCAATAACATCTTCCATAGTAATGATTCCAACAGCTTCTTCTTCCTCGGCTAGTTTA	A01	2079088	C1	2759165	chrA01	1571523
4165302	A01	11.074	Silico	1655209	CTGCAGCTAGAGCCGAGACCAAACCAATGGCGTATCCAGGAAGTGCATACCATATGTACTTGTGCCCCTT	A01	2169706	C1	2849542	chrA01	1655209
4331463	A01	11.074	Silico	1668318	CTGCAGATGAAAATGAAGCAAAGACATAGCAAAAACACCAAAAACACAAGGGAGCTTCATCAGTGTAGAT	A01	2182832	-	-	chrA01	1668318
5122572	A01	11.074	Silico	-	CTGCAGTCTGAGCTTCTTGTTGTGAGGAAGAAAAATAAACGTTACTGCCCTGTATATTTCAGCAAGGTTN	A01	2182897	C7	46324809	chrC01	2510822
5029811_50:A>G	A01	11.074	SNP	1668383	CTGCAGTCTGAGCTTCTTGTTGTGAGGAAGAAAAATAAACGTTACTGCCCTATATATTTCAGTAAGGTTA	A01	2182897	C7	46324809	chrA01	1668383
3083038	A01	13.584	Silico	-	CTGCAGTATTAGCAAAACAAAAGAAATTAGACAAATTAGTGGATTTGTACTGATTTGACAGATTTAGACT	-	-	-	-	-	-
3091606	A01	13.584	Silico	-	CTGCAGTGTTTGCAACCAAATAACGAGAAAAATAAGAAGACATACCACACCTTAC	-	-	-	-	-	-
3109751	A01	13.584	Silico	1921833	CTGCAGAAGAAAAGTCTAGGAACCTCTAAGTGTCACATCACAAAAGAAAAAAAGTAAAAGCAAAAGATTA	A01	2432126	-	-	chrA01	1921833
3154081	A01	13.584	Silico	1921898	CTGCAGCTACATTTGGTCTTATTATTCGCTAAAAAAGAAGAAGAATTACAATAAGACTCGGATTGTCTTC	A01	2432191	C1	3298598	chrA01	1921898
3164325	A01	13.584	Silico	1921898	CTGCAGCTACATTTGGTCTTATTATTCGCTAAAAAGAAGAAGAATTACAATAAGACTCGGATTGTCTTCA	A01	2432191	C1	3298598	chrA01	1921898
3166494	A01	13.584	Silico	-	CTGCAGCTCAGAATGTGATTCAGCTTTTTTTCTCATCTCAACTCTGTTTCCGGTGATTATTAGCATCTTT	-	-	C1	3366959	chrC01	3052934
3205388	A01	13.584	Silico	1933748	CTGCAGTATTTCTTTCATAGGCTGTTGCGTCGTCTATGTGTTTTATTTGGTCTTCTCCCTTGTGTTACAG	A01	2442881	C1	3313188	chrA01	1933748
4110867	A01	13.584	Silico	-	CTGCAGAATCAAAATCTGGAAGCTGTTGATGAAGGCGGTGCCAAGATCAAACGGAAGCTCGAAGATTTTA	A10	14178877	-	-	chrA10	14174725
4116924	A01	13.584	Silico	1933773	CTGCAGTATTTCTTTCATAGGCTGTTGCGCCTTCTATGTGTTTAC	A01	2442906	-	-	chrA01	1933773
4339051	A01	13.584	Silico	-	CTGCAGCAGCATCCGAAGAAGCCTCCTGATGATTTAC	-	-	-	-	-	-
4707418	A01	13.584	Silico	1862120	CTGCAGTGACGTCACTATGTAAACTACTAGTGTTATGTTAC	A01	2369739	-	-	chrA01	1862120
4707677	A01	13.584	Silico	-	CTGCAGATCCTTGGCTAAGGAATCGGTTTCCGAAGCGGCTACTGGCGTCTGAGACGAAGACGAAGCCAGA	-	-	-	-	-	-
4116924_28:C>T	A01	13.584	SNP	1933773	CTGCAGTATTTCTTTCATAGGCTGTTGCGCCTTCTATGTGTTTAC	A01	2442906	-	-	chrA01	1933773
3133917	A01	17.649	Silico	2277111	CTGCAGTATCTGCCAATAGAAGGGTTGGCTGCATTCAATAAGGCCACTGCTGAGCTTCTGTTTGGAGCTG	-	-	-	-	chrA01	2277111
3213927	A01	17.649	Silico	-	CTGCAGTTTTTCCATCCCAATGTGTTTTAGTTTTAC	A01	2778903	-	-	-	-
4332089	A01	17.649	Silico	2276309	CTGCAGCTTAGTGATTGATTCCATGGCTTCTTCAATGCTGTCTCTCGGTTCTACTTCTCTGCTACCTCGC	A01	2778149	C1	3707218	chrA01	2276309
5121061	A01	17.649	Silico	2276309	CTGCAGCTTAGTGATTTGATTCCATGGCTTCTTCAATGCTGTCTCTCGGTTCTACTTCTCTGCTACCTCG	A01	2778149	C1	3707218	chrA01	2276309
3091217_65:G>A	A01	17.649	SNP	2352764	CTGCAGATGCTCCACTTAGTGCAGAGAGCTCTAACTGTATTAGCCGTGTAAAAATTGTCAACCTCTGTTC	A01	2844487	-	-	chrA01	2352764
3100481	A01	18.859	Silico	-	CTGCAGCAAAAAATATAATGATAAAAACAAAAGTGATTCCCTTGGAAAGAAGTAACAGAGAGAGAGATTA	-	-	-	-	chrA01_random	164414
3141639	A01	19.659	Silico	-	CTGCAGCAACGAGAAGAACACTCCTTCCCGCTTTCTGACACGAAAATTTACACCAAGCCGTTTCAAGACA	-	-	C1	3930005	chrC01	3594474
4332670	A01	19.659	Silico	-	CTGCAGGTTGTGTTGTTGCAGCTCTTGGAGATTTTTCTTTTGATCTTTTCGGCTATGGTTTGGCTTTACA	A01	2924440	C3	61003774	chrC03_random	5827854
4333131	A01	19.659	Silico	-	CTGCAGCTCAGGTTGTGACGAATGAGATCATGAATCTACCTGAATCTAAGACGGCCAATCCCAAGATTGC	A01	3033370	C1	4051891	chrC01	3715801
3090985_9:C>G	A01	19.659	SNP	-	CTGCAGCCGTCAGTAGTACAGATAGAACAACCTGAACAAATTTGAAACAAGAATAGATTCAAACCTTCTG	-	-	-	-	chrA01_random	154098
3138575_11:G>T	A01	19.659	SNP	2744036	CTGCAGTGAAAAGGTTTTATATGAAGTTGCTAAGAGAGGAAGCAAATCAAATGTACAAGAAAGTGTTGAT	A01	3037554	-	-	chrA01	2744036
3141639_16:A>G	A01	19.659	SNP	-	CTGCAGCAACGAGAAGAACACTCCTTCCCGCTTTCTGACACGAAAATTTACACCAAGCCGTTTCAAGACA	-	-	C1	3930005	chrC01	3594474
4332670_13:G>A	A01	19.659	SNP	-	CTGCAGGTTGTGTTGTTGCAGCTCTTGGAGATTTTTCTTTTGATCTTTTCGGCTATGGTTTGGCTTTACA	A01	2924440	C3	61003774	chrC03_random	5827854
3155832	A01	20.069	Silico	-	CTGCAGTCCTCAAAGTGTTCGACGCTGTCCACGGACTCGAGAAGTCTTTGCTATCAGACCCTAAGAACGA	A01	2955852	C1	3970994	chrA01_random	127670
3187888	A01	20.482	Silico	2711820	CTGCAGATGCTGAAGAAGAGGCCTCTGAGGCTTTGTTTAC	A01	3000359	-	-	chrA01	2711820
4334727	A01	20.482	Silico	2739956	CTGCAGCTCAGGTTGTGACGAATGAGATCATGAATCTACCTGAATCCAAGACAGCGAACCCCAAGATTGC	A01	3033370	C1	4051891	chrA01	2739956
5052920	A01	20.482	Silico	-	CTGCAGCTCAGGGTCAGCTGGAGGAGGAGGAGGAGGAGCTGAGTCATAAGGTCCAGGGAATGGGGGAGGA	A01	3077188	-	-	chrC01	3770481
4118155	A01	23.035	Silico	2977797	CTGCAGCAATGTATGCTCAAGAACAGCTAGGGAATGTTATGGACGTTGTACATGCGGCGCTTCTTCCAGA	A01	3292687	-	-	chrA01	2977797
3125791_29:C>A	A01	23.848	SNP	3270628	CTGCAGTAACAAAAAAAAACGCATGAGTAGCATTAGCATCTATCAACAGAAACAATCACTTCATCACTTA	-	-	-	-	chrA01	3270628
4118047	A01	24.255	Silico	3325320	CTGCAGGCTAAGGTAGTCCACATAACGGGACAGTCTGGGGAAGAATCTTCGTTTAC	-	-	Scaffold24906	148	chrA01	3325320
3184215	A01	24.668	Silico	3383827	CTGCAGACAAGCCCACCGTCCTTTCAGCCTCTCGAACGCCTCCACCGCGATCTTCTGAATCCCTCCGATA	A01	3731134	-	-	chrA01	3383827
3110460	A01	25.08	Silico	3852064	CTGCAGAATAATGAAAGACGATCAATCACAAGCTTAGATCTTAC	-	-	-	-	chrA01	3852064
3122784	A01	25.08	Silico	-	CTGCAGTTCTCGGAGCAAAGAATGTTCGCTTGAAAACACTCGCAATACTTCTTAC	A03	27140189	-	-	chrAnn_random	28633781
4169037	A01	25.08	Silico	3737896	CTGCAGTTGAAGGATTAGCTCTTGGTGGTGGTTTAGAATTGGCAATGGTAAGACTTTTCAAGTTTATTTN	A09	34676131	C1	5722603	chrA01	3737896
4335256	A01	25.08	Silico	-	CTGCAGCAACAAGCGGCTTCCTGGAGTCTTTAC	A01	4074501	-	-	-	-
5029934_16:T>C	A01	25.08	SNP	-	CTGCAGACAGATGACTCTGGAGAAAACGAGGCTCGGCTGAAAGAGGAAGGAGAGAAAGGACTTTCAAACC	A01	4174383	C1	5838314	chrC01	5705342
4332354	A01	25.903	Silico	3911345	CTGCAGTTATGTTACGACTATGTCCATGGAACCGCCGGCTTCCAAATTATTTAC	A01	4233242	-	-	chrA01	3911345
3097228_52:A>T	A01	25.903	SNP	3852645	CTGCAGCCACGCTGTTCGCGTCCATGTCCTCTACATACTCATCTGAAAGCCAGACCTTGACCTGAGACCA	A01	4173133	C1	5837045	chrA01	3852645
4106850	A01	26.323	Silico	3911345	CTGCAGTTATGTTACGACTATGTCCATGGGACCGCCGGCTCCCAAATTATTTAC	A01	4233242	-	-	chrA01	3911345
3108882	A01	26.738	Silico	3950071	CTGCAGGTTCTTATTTGATCTTTTCTTTCCGGTATCTGTTTCATTCTATGTCTTCTGATAAAATATAGTG	A01	4277340	C1	5974241	chrA01	3950071
3116443	A01	27.568	Silico	-	CTGCAGAGGCTTTTGACCCCTACACCTCTCAGATGTCAACTTTTAC	-	-	-	-	-	-
3081403	A01	27.985	Silico	4056025	CTGCAGATACTCAACATGTAGTATTGAACAGTGATGGACTTACAGAAATCGAAAGATCACAATTAC	A01	4425767	C1	6155638	chrA01	4056025
3089023	A01	27.985	Silico	4055973	CTGCAGCATGTGGAAATCATCACTGTAACAGTGACATTGAACATCATTAC	-	-	-	-	chrA01	4055973
3120595	A01	27.985	Silico	4065244	CTGCAGCTAGCAGCCGGAGATAGATATCGGAAAAACGTAAAACGAATTTGAAATTAGATTTTCTTCCGAC	A01	4441120	C1	6164788	chrA01	4065244
3135812	A01	27.985	Silico	4206766	CTGCAGTTCCCGAAAAATGGTCTTGCCATGACTGTGTTGAAGATGCTGGTTCTACAAAAAAAGAAATCGN	A01	4586959	C1	6376971	chrA01	4206766
5053446	A01	27.985	Silico	-	CTGCAGCATGTGGAAATCATCACTCTAACAGTGACATTGAACATTATTAC	A01	4425715	-	-	-	-
3081403_37:C>T	A01	27.985	SNP	4056025	CTGCAGATACTCAACATGTAGTATTGAACAGTGATGGACTTACAGAAATCGAAAGATCACAATTAC	A01	4425767	C1	6155638	chrA01	4056025
3114980_17:C>T	A01	27.985	SNP	4061795	CTGCAGAGTTACAGGGGACTGTCAAATTAGCAACGCAGTACACCTAAAAGAATCCATTGTGGAAAATAAA	A01	4437620	-	-	chrA01	4061795
5049431	A01	28.385	Silico	-	CTGCAGCTCGAATTTGGACTCGAATAGTATTAC	-	-	-	-	-	-
5049431_14:G>A	A01	28.385	SNP	-	CTGCAGCTCGAATTTGGACTCGAATAGTATTAC	-	-	-	-	-	-
3216325	A01	31.219	Silico	-	CTGCAGGTAACCCATGAAATTTTAGATAACAACGGGGACAACAACTTAC	-	-	C1	6965299
4110601	A01	31.219	Silico	-	CTGCAGACAAAGACATGGAGAAGGATACATGGGACTTTAC	-	-	-	-	-	-
4114447	A01	31.219	Silico	4551120	CTGCAGGGCTTGTGTTCTGTCTCTGGGAGCCAAACGATGAATCTCAGAGCTCTTTCTAATCGGTGCCTCG	A01	4949490	C1	6967940	chrA01	4551120
3150239_13:C>A	A01	31.219	SNP	4551341	CTGCAGTATAGGACCATTGGAGGAAAAAAAGACCAACACGGTTCTGCATTGCAACCAGAAGCTCGCTCTT	A01	4949711	-	-	chrA01	4551341
4168224_22:G>T	A01	32.056	SNP	4859225	CTGCAGCTTCTCGTAGTTTGATCGCTGCTCTTCAACGGTCGTGTCCCAACCTTTCCAACGGTTCTCGTAG	A01	5268144	C3	56521553	chrA01	4859225
4114806	A01	32.889	Silico	4959909	CTGCAGCCATAGCTCGAGAAGCTGAACCAATCGATCCATCATACCTGAGTCGGAAAAAAACACAGTAAAA	A01	5388101	C1	7576607	chrA01	4959909
3093592_5:T>A	A01	32.889	SNP	4961717	CTGCAGTAGTCTTATTCGAGATATTTTAGTTGAAATTAC	A01	5390095	-	-	chrA01	4961717
3161431	A01	33.299	Silico	5017932	CTGCAGATACATTCTTCTCTTGTAATCTCAGCAAGACAACACTTGGGTTTTGTGCCTCTGGCGGCTCTCA	-	-	C1	7750392	chrA01	5017932
3084639	A01	33.721	Silico	5194552	CTGCAGTTTACAGTTTATTCGGTTTGGTTCCTGAAGAAGATAAACTCTTTTACAATACTATCCTACTGAG	-	-	-	-	chrA01	5194552
5048121	A01	35.395	Silico	5194552	CTGCAGTTTACAGTTTATTCGGTTTGGTTCCTGAAGAAGATAGGCTCTTTTACAATACTATCCTACTGAG	-	-	-	-	chrA01	5194552
3099758	A01	36.63	Silico	5413684	CTGCAGGACTTGGTTTTAGACTGCTCACCAAGGAACTTCTACGAGAAGGAGAGCTACGCTATTCAAAACG	A01	5925639	C1	8490154	chrA01	5413684
4166767	A01	37.042	Silico	5483063	CTGCAGTTGCAGTAGGAGGCAAAACTAGAAGAAACCGTCTTGTGGGTGCTTGTAATGGCATTCATGAACA	-	-	-	-	chrA01	5483063
3091695_25:G>A	A01	37.45	SNP	5506646	CTGCAGAATAACTCATTGCTCTTCTCGAAAGCTAGCAATCGTTCAAACACGATCCCTACACAGAACAAAA	A01	6030413	-	-	chrA01	5506646
3080278	A01	37.865	Silico	5521975	CTGCAGACATCATCCAACACGCATCCGTAAGAAGAGAAACTCAGCTTCAGATTCTTTTCATCCATCTCAC	A01	6038024	C1	8664597	chrA01	5521975
3078053	A01	38.738	Silico	5664025	CTGCAGTGAGTGTCCTTGAATCAGAGAAAGAAAAACCACTCTCTTGAGACGGTTACTGCGTAATGCAATT	-	-	-	-	chrA01	5664025
3079676	A01	38.738	Silico	-	CTGCAGAGACAATTCTTTTACCATCTCACTGCATCAATTTCATTAC	-	-	-	-	-	-
4117981	A01	38.738	Silico	5664090	CTGCAGAGACAATTTCTTTGCCATCTCACTGCATCAATTTCATTAC	-	-	-	-	chrA01	5664090
4117981_13:T>C	A01	38.738	SNP	5664090	CTGCAGAGACAATTTCTTTGCCATCTCACTGCATCAATTTCATTAC	-	-	-	-	chrA01	5664090
3121234	A01	41.157	Silico	-	CTGCAGTTGTAATATCGTCCCTATCTGTCGAAACAACTTCATCAGCTTAGTTAC	A01	6546745	-	-	-	-
4112630	A01	41.565	Silico	-	CTGCAGTTTTTGTTTGTCTCTCCATTCTGCAATCCACTAGAGGTTCGTACGTCAAACCACACTAATTACA	A01	6563478	C1	9557273	chrC01	8950721
4115542	A01	43.178	Silico	5834528	CTGCAGGAGATTCAAAAAGTGCAAAGGAAATATCATCCAAGATTCCTAAGGATGATAGAGATGTTACAGA	A01	6375883	C1	9203426	chrA01	5834528
3083263	A01	43.588	Silico	5686196	CTGCAGCATGAAAGTAAAACTAAGAAGAAGATACCACAAGAACCATAGGCAGTCACTCTATTAGCTCCTC	-	-	C1	8948711	chrA01	5686196
3106501	A01	43.588	Silico	5692048	CTGCAGTTTGAAGGTGGCCTCAATTGCATAACATCACTTGGTTTCTAATATGATTCATCTGAAGTGATTA	-	-	C1	8955679	chrA01	5692048
3123218_20:T>C	A01	43.588	SNP	5676668	CTGCAGGCAATCTCGAGAATATCTGGACAATGAGATCATTCGGAATGGGAGCTGAATTTTCTTCTCCCGT	A01	6192071	C1	8932935	chrA01	5676668
3083435	A01	44.418	Silico	6027740	CTGCAGTTTTTGTTTGTCTCTCCATTCTGCAATCCACTAGAGGTCGTACGTCAAACCACACTAATTATTT	A01	6563478	C1	9557273	chrA01	6027740
3187463	A01	44.418	Silico	6036059	CTGCAGCAGATGATCTGCTCCCCCGATAAGAAGAAATGAATTAC	-	-	-	-	chrA01	6036059
3096230	A01	46.113	Silico	6149960	CTGCAGAACCAATTCTCATTGGTCTGTGCTTTGTTTGGGAGGGAAGGCAACATAATTGAATCAGTTTACA	A01	6708854	C1	9749174	chrA01	6149960
5031260_16:C>A	A01	46.113	SNP	-	CTGCAGCCAGATGCAAACTCTGGGTTAC	-	-	-	-	-	-
5047592_30:G>A	A01	46.518	SNP	6081917	CTGCAGCAAAGGCGGCACCGTAGAGGAAGAGGAAAGTGGGCATGGTGCTTCTGTAATGCCAGTCTGGTGA	A01	6629610	C1	9625573	chrA01	6081917
3086694	A01	46.933	Silico	-	CTGCAGAACCAAATTCTCATTGGTCTGTGCTTTGTTTTTGAGGGAAGGCAACATAACTGAATCAGTTTAC	-	-	C1	9749174
3152509	A01	48.178	Silico	-	CTGCAGCACTGACATGGACACTAGCCATTATATGTACTTGTTCTCAAGTTGGCCCCTGAGGAGTTTACAG	-	-	-	-	-	-
3150515	A01	49.418	Silico	6308407	CTGCAGCTGCATACAAAGAAAAGAAATATTTCCAGAGGTCATTGTCTCAACTGGAAAAGACCCTGCCCAT	-	-	-	-	chrA01	6308407
3150515_16:G>T	A01	49.418	SNP	6308407	CTGCAGCTGCATACAAAGAAAAGAAATATTTCCAGAGGTCATTGTCTCAACTGGAAAAGACCCTGCCCAT	-	-	-	-	chrA01	6308407
3157495_20:T>C	A01	49.418	SNP	6479932	CTGCAGTGGGAAACAAGGTGGTCTTACAATGAGACTGAGTTGTTTCATGGAATGGGATCTCTATCCATTC	A01	7079149	C1	10341195	chrA01	6479932
5049934_45:G>C	A01	49.812	SNP	6246372	CTGCAGGAATTGAAGGATCTTTCAAATGATGGGAGCACGAAATAGTGGATGTAGTTTATGTCATCTTGAC	A01	6834097	-	-	chrA01	6246372
4118040	A01	51.836	Silico	6817636	CTGCAGAGGTGTTCGACGTGGAGCTTTTAC	A01	7460580	-	-	chrA01	6817636
3146254	A01	53.086	Silico	6884897	CTGCAGGTGGATCTCAGAGACAGGCCTGCGCTTGAGAAGATTTTCTCTGAAACTAAGTATGATTGAAAAG	A01	7534685	C1	11231435	chrA01	6884897
4117108	A01	53.086	Silico	6892497	CTGCAGAAGAAGTGATCTACGGCTCAGATACTTCAAAGGCATCAGTAGATTATCTCTCAGACGCTTCATG	A01	7551871	C1	11243622	chrA01	6892497
3080960	A01	53.521	Silico	-	CTGCAGAGACATTACCAAATTCTGCAAAACACAGTACCCTTTGGTCCATTACGCGCTCATGTTCAAGTTA	-	-	C1	11340862	chrA01_random	388869
3217356	A01	53.521	Silico	6951961	CTGCAGCTTCGGCTTCTTCTCATCATCTTCAAGCTATCTCCTGGACTTGTGTTGACACTTATTGTGTTAN	-	-	C1	11467696	chrA01	6951961
4109552	A01	53.521	Silico	-	CTGCAGGATCTTCTTATGAACTTACTGAGTAGTGTACAATCCGCAGAGACGATGGACGGTAAGAGCGAAA	A01	7646647	C1	11410301	chrA08	9942958
3087733	A01	54.825	Silico	-	CTGCAGATTCGCTATCAACTTAGCTCTGTGTTTGTCTCTCCACCCAAGATAATGATCTAGAATAGATTAC	A04	10023176	C1	11460057	chrCnn_random	79177324
3207935	A01	54.825	Silico	-	CTGCAGCTTCGGCTTCTTCTCATCATCTTCAAGCTATCTCCTGGACTGGTGTTGACACTTATTGTGTTAC	A01	7702713	C1	11467696	chrC01	11045192
3119593	A01	55.23	Silico	-	CTGCAGGCTCCATACATGAATTGTGGTTTCAAAGCATACCACAAATGAACCTTAC	-	-	-	-	-	-
3126791	A01	55.23	Silico	-	CTGCAGCTCCAGCTCCAGCTCCAGGCTGGTTGTACATAAACAGACCGATCTGCATCACTTCTTGGTTACA	A01	7754065	-	-	-	-
4108348	A01	56.475	Silico	-	CTGCAGGTAATAACGAGCTCGACCAATGGATCGCAACTGGTCTTCTCAGTAATCATCATTTACCGCTTTA	A01	7802950	C1	11683521	chrC01_random	714700
3075518	A01	57.725	Silico	-	CTGCAGGTCCATCACTTCCATGAATCTCAAAGAATAGTCTTTTTCATTCCGGTTCCCTGCTATCTCAACG	A01	7802885	-	-	chrA01_random	403465
4111179	A01	57.725	Silico	-	CTGCAGTGTCCTTGCAAAGAATAGAGCGAACTTCCACAATAGATCTCGGAGGCTCCAGGTCTTGCTCTTT	A01	7920437	C1	11803455	chrCnn_random	65587736
4113603	A01	57.725	Silico	7066943	CTGCAGATATGTGATGCGGTTGCTGTTGCCAAGATACTGAACGTTACGCTTGTGATTCCACGTCTTGAAG	A01	7873173	C1	11750073	chrA01	7066943
4117398	A01	57.725	Silico	7104775	CTGCAGGCAGCAAAAGAAGGATTAGTATATAAGACTCGTCTCTCTTGACAAAGATTTGAAAAGAGTAGCA	A01	7928349	C1	11811422	chrA01	7104775
5121955	A01	57.725	Silico	7067008	CTGCAGTAACAAATCGAAAGAGAAGTCTGTAAAGTTGATATAATGTCTCAGCGCTATAATCAAAGCAGAT	-	-	C1	11750138	chrA01	7067008
3140426_32:C>T	A01	57.725	SNP	7058154	CTGCAGGTATATGAAGATCCTTGTAATATATACCGGAATACGGTGTTAC	-	-	-	-	chrA01	7058154
4107112	A01	58.13	Silico	7066529	CTGCAGACAGCAAAAAAAAGAGAGCGGATGATTCATAATAGTAACAGTGTAGTGATGATTCATGTGAAAA	A01	7872763	C1	11749673	chrA01	7066529
4112880	A01	58.13	Silico	-	CTGCAGATCGAATCAAGAGTGTTCTCGATCAACGTCTTTAC	A01	7930759	C1	11813963	chrC01	11299772
4167358	A01	60.694	Silico	-	CTGCAGGGACCACACTGCAAAAAGCAGATGCTTTTCTTTAC	-	-	-	-	-	-
3106856	A01	61.541	Silico	7530698	CTGCAGCAAAGTCTTACTCTTTTTACGACATCATGTCTCTTAC	A01	8418032	-	-	chrA01	7530698
3196534	A01	61.541	Silico	7418455	CTGCAGTGGAGAACTCCAAGGCTTCTCAAGAACAGACATACCCAAATGGGCTCGTTGTTGAGGAGTTACA	A01	8244754	C1	12292508	chrA01	7418455
3142347	A01	62.776	Silico	7427736	CTGCAGCTGCTAAGTTCCTGAGAGGGAATGGAGTCAACACTTTTTAC	-	-	-	-	chrA01	7427736
3160669	A01	62.776	Silico	-	CTGCAGTAATAAGAGGATGTGTGGAAAAGAGTAGCTCTGAGATTTGATTTTTTTTTCCCGCTTCAGCTGC	-	-	C1	12412809	chrA01_random	479228
3120604	A01	63.606	Silico	7530698	CTGCAGCAAAGTCTTACTCTTTTTACGAGATCTTGTCTCTTAC	A01	8418032	-	-	chrA01	7530698
3076087	A01	64.019	Silico	7952501	CTGCAGAGAATACAAGTCTATGACTAAATATACAGCATGGATCTAAACTCATTAC	A01	9278048	-	-	chrA01	7952501
3084430	A01	64.019	Silico	7740404	CTGCAGATTCCATCTCTTGAATGCTTTCCAGCAAGCGATAACCACTTTTGGAATCATAAGAGCCATTTCT	-	-	-	-	chrA01	7740404
3092965	A01	64.019	Silico	8058404	CTGCAGCTGCAATAAACAACAAGTTTGTGTCAGCTAGAGTTTACAACTATCTAAGGGAATCGAAGCCTCT	A03	10987736	-	-	chrA01	8058404
3141827	A01	64.019	Silico	7826452	CTGCAGAAGGTAACTTCAGGAACATCTTGTCTTCTTTTTAC	-	-	-	-	chrA01	7826452
4113365	A01	64.019	Silico	7967562	CTGCAGTTTGGAACAAATAGTGAGAAAACAATTAGAAAGTTTATGATCCCCTAGCTACTACAGGCTCGCT	A01	9303545	-	-	chrA01	7967562
4116901	A01	64.019	Silico	7867418	CTGCAGAGACAGTAATCTGTTATCGCCGGCCGGAAAATTAC	A01	9197830	-	-	chrA01	7867418
5051271	A01	64.019	Silico	7986313	CTGCAGCACACATACATGACAGATGAATAAAGCAAGGTCTTTTAC	A01	9329027	C1	13308497	chrA01	7986313
5120998	A01	64.019	Silico	7986353	CTGCAGCATTTTTGCAAACTTGGGACCAACCTCCAGCTCGAGGCTACGAGAAGCCTTTCTGATACGCCCT	A01	9329068	C1	13308538	chrA01	7986353
3090029_65:G>A	A01	64.019	SNP	7714180	CTGCAGCCTTTATAATGAATTGATGGAGTCTTCCTTCGTCTAAGTGCAGGACTATAATGAAGATGGGCAT	A01	8549066	C1	12801653	chrA01	7714180
3143846_17:A>G	A01	64.019	SNP	-	CTGCAGAAATGGTGGGAGAAGAAGAAAAGAGGAAAGAAAGGGAAGACGGAAAAAGGAACAATAATTAGTT	-	-	-	-	-	-
4113365_44:A>T	A01	64.019	SNP	7967562	CTGCAGTTTGGAACAAATAGTGAGAAAACAATTAGAAAGTTTATGATCCCCTAGCTACTACAGGCTCGCT	A01	9303545	-	-	chrA01	7967562
4167885_50:C>A	A01	64.019	SNP	-	CTGCAGCTGAAGAAGATGAGCAATGAAACGAAGGCTTCAGAAGGTGATGAGCCGGTTGAAACAAAAGAGC	A01	9416032	C1	13420980	chrC01	13050432
5030695_49:C>T	A01	64.019	SNP	-	CTGCAGTTTGGCATGCTCATTGAGTATCTCTTTGAGAAATTTCCTGATACCGAGAGTGTGACTGAGACAG	A01	9260920	C1	13198296	chrC01	12788124
3089844	A01	65.249	Silico	-	CTGCAGAAGGTAACTTCAGGAACATGGTGTCTTCTTTTTAC	A01	8664268	-	-	-	-
3091446	A01	65.249	Silico	-	CTGCAGATGGTCATCATCTTTTCCTCGCTAACTTGCAGGTAACCACCAGTACGGAATCCTTTAC	-	-	-	-	-	-
3142461	A01	65.249	Silico	7863398	CTGCAGAAGATACGACTTTACACAATATCGTTTATTAC	A01	9186733	-	-	chrA01	7863398
3213437	A01	65.249	Silico	-	CTGCAGAAATGGTGGGAGGAGAAGAAAAGAGGAAAGAAACGGAAGACGGAAAAAGGAACAATAATTATTT	-	-	-	-	-	-
5120567_34:G>A	A01	66.079	SNP	8070759	CTGCAGTTATTATAGAAACAAAACTGTCAATAAATGAGCCTCGACTGTTAC	A01	9422566	-	-	chrA01	8070759
3149411	A01	66.482	Silico	8256836	CTGCAGATGCATAGGGTGATTATGTAAGTTGCTTTCTGTTTACCCATGGTTAC	A01	9644656	C1	13647347	chrA01	8256836
5121307	A01	66.482	Silico	-	CTGCAGATGAGATTCTACGTCTTCGTCGTCGAGGAAAGGGTGTTTAC	A01	9570754	-	-	-	-
3158130_41:G>C	A01	66.482	SNP	8256836	CTGCAGATGCATAGGGTGATTATGTAAGTTGCTTTCTGTTTAGCAATGGTTAC	A01	9644656	C1	13647347	chrA01	8256836
4115640	A01	66.887	Silico	8214026	CTGCAGTGGGATTTGTATATCAGCAGATCGGATGAAGAATGTTCATCGGAGGTGTGGAGAAGGCTTACAG	A01	9598787	-	-	chrA01	8214026
4117459	A01	66.887	Silico	8220573	CTGCAGAACCACCTGAACCAAAGTAAGTCTACCTTTTTAC	-	-	-	-	chrA01	8220573
5031224	A01	66.887	Silico	-	CTGCAGACGAAGATCAGAGAAGACCCCGTGTGCGAACACAGACGACTCTTTAGGGGTATATAATGAAGGG	A01	9571793	C1	13576033	chrC01	13236478
5031228	A01	66.887	Silico	8220508	CTGCAGTAACTATCTCGGGTTCATGTTCCTTGACCCTGTAAAAGCAACGTGTAGAACATTTGCTTATGGT	A01	9607869	C1	13600248	chrA01	8220508
4165255_14:G>A	A01	66.887	SNP	8341206	CTGCAGCCAAGACAGGCGCTCGACATGGAGATAACTTCAAGCAAATGGATGACAAGGGTATGTCACACCT	A01	9718655	-	-	chrA01	8341206
4333742	A01	67.311	Silico	8309811	CTGCAGGTCTCATCACATTCTTGAGTTTCAACACATAGAAATGAATATGTAATATGAAAATGTTTACAGA	-	-	-	-	chrA01	8309811
4335006	A01	67.311	Silico	8288931	CTGCAGAACCACTGAAACAACACATCAGATTGATAACTGCACAAAAGGCTGTACTTTCCCTTTTAC	A09	23042488	C1	18510685	chrA01	8288931
5121934	A01	67.311	Silico	8288992	CTGCAGAATCTAATGCACATAAGGAAAATGTCGCACAGCTCTCTTCGATATTATCTGTGGTTTCCCCAAC	A01	9669380	-	-	chrA01	8288992
5122685	A01	69.853	Silico	8816338	CTGCAGCTTCCTTCCCATTACTACTTCAACCACTTGAGGACCGGCTGGTTCATCCCCAACCAACTGCTGA	A01	10222913	-	-	chrA01	8816338
3150404	A01	70.693	Silico	-	CTGCAGCAGTTCTTGTCCCACACTTAGCATGTGACTCACTGCTCAAATCACACACACAAAAATAATAACG	A01	10922020	C1	15635332	chrA01_random	587846
4706748	A01	70.693	Silico	9275531	CTGCAGCACGTGAAACGAATGAACAAACCAAGCTATAGGGATAAGAGAATCAGAGGGTGGTAAAGGTTAC	A01	11207686	C1	15965862	chrA01	9275531
5051858	A01	70.693	Silico	9047749	CTGCAGCTTGTTTGTTTTAGAGAACGAAGAAAGAGAGAACAAAAGAAGTTGGTAATGAATATAGTTCAAG	A01	10947060	C1	15665156	chrA01	9047749
3092939_51:C>T	A01	70.693	SNP	9180341	CTGCAGGATGCATAGGCTAAAGATGTTTGATCTGAAAAGTTACAAGATAACTCTTATGTATATTATGATT	A01	11077473	-	-	chrA01	9180341
4115933_10:A>G	A01	70.693	SNP	9275466	CTGCAGGAATTACTGATAGCATCTAGAAACCTGGAGTTCTTCACGGATGGGTACCGCTACCTCATTCAGA	A01	11207621	C1	15965797	chrA01	9275466
3148304_23:T>A	A01	71.103	SNP	9301381	CTGCAGGAGAAACGTATTTTCACTTGTTGCAGTTTAGCTTACCTCGGATGTTTCACGGATTTTGTGTAGA	A01	11236930	-	-	chrA01	9301381
3085176	A01	71.515	Silico	9404228	CTGCAGCTTTCGGAAATCAGAGATTCAGACAATCAAATTTTGAAAATGAATTTTAGTGTTTAC	A01	11322668	-	-	chrA01	9404228
4332953	A01	71.515	Silico	9991811	CTGCAGATCCGAAAAAGCAACTGGAGCTAGCTATTGAAGCTGTGTTTGATTCTTGGGATAGTCCAAGAGC	A01	11710369	C1	16558064	chrA01	9991811
3085176_43:A>T	A01	71.515	SNP	9404228	CTGCAGCTTTCGGAAATCAGAGATTCAGACAATCAAATTTTGAAAATGAATTTTAGTGTTTAC	A01	11322668	-	-	chrA01	9404228
5049390_9:T>C	A01	71.515	SNP	9818970	CTGCAGCTACTAAACCGTTGTGGCCGCCGCCGATCACTAACGCGTCCCATTTCTTCTTCGTCAATTGACC	A01	11470930	-	-	chrA01	9818970
4165299	A01	71.906	Silico	9234124	CTGCAGCAACTTATCGCAGCACTTCTTGAATTCATGGCGGTTTGCAAGCGAGCCATAAGGGTTCACTTCA	A01	11164607	C1	15908605	chrA01	9234124
3078408_63:C>T	A01	71.906	SNP	9232671	CTGCAGCATATCGATCCATAGCCATCACAGATCCCTGTAAATAAACAGAATTTTGACGTTCACACTCATT	-	-	C1	15907159	chrA01	9232671
3154133	A01	74.016	Silico	9221315	CTGCAGAGGCACAAAGAGATCAATATCAAAGAGCTGTGACAAGGTTGAGTATTAC	A01	11151635	-	-	chrA01	9221315
4116490	A01	74.016	Silico	9331208	CTGCAGTTTTGAAGGGCCTTAGGAGAGGCTCCAAATGCAGGCATAACTTCACGTAATCCTTGACGAAAAT	A01	11266549	C1	16019636	chrA01	9331208
4121356	A01	74.016	Silico	9358992	CTGCAGATTTCTGCATAAAGGTTTTCTAACTACAGTCCTCAAAAGGTTTAC	Scaffold000232	1067	-	-	chrA01	9358992
4167865	A01	74.016	Silico	9404228	CTGCAGCTTTCGGAAATCAGAGATTCAGACAATCAAATTTTGAATATGAATTTTAGCGTTTAC	A01	11322668	-	-	chrA01	9404228
5050193	A01	74.016	Silico	9359038	CTGCAGTAGTAATCAATTGATTTATCTTTTGACCATGAGGGTGTGTTAC	Scaffold000232	1115	-	-	chrA01	9359038
3085935	A01	74.44	Silico	-	CTGCAGGGACTGCAACGCCTCTAAATCTTCATTGCTTCTTAGCCCATTTGATTCGCCTCTAAATGCTGCC	-	-	-	-	-	-
3115761	A01	74.44	Silico	12387111	CTGCAGGTACTATGTTGTCAAGCTGGTGAGGTCTCCAACCTTCTCAGCTTTGCCTCGGCATTTTGGATTT	-	-	-	-	chrA01	12387111
4111530	A01	74.44	Silico	-	CTGCAGAGGAGAGAGCTTCCGGTAGTGAAAGCGGGTTGGATTGTATCGATGGTGATCCTGTTAC	A07	20345615	C1	7091225	chrAnn_random	29139417
3081394_7:G>T	A01	74.44	SNP	12447576	CTGCAGAAGAATGTACTTTTGTAAGGGAAAGTCGGTTACTACAAATGCTCCCGGTTCAGCCATATTACAG	A01	14942506	-	-	chrA01	12447576
3103027	A01	76.135	Silico	14840156	CTGCAGACCCCAAGCTCTTCGAGTACTTATCTGGTAAGACATACATTATGCGGCATTTGATTCTTTTATC	A01	16989968	C1	27603601	chrA01	14840156
3124285	A01	76.135	Silico	-	CTGCAGAGGTACATATGCATTCAAATTTTCCAATCAATTAC	A01	17547702	-	-	-	-
3084297	A01	76.557	Silico	-	CTGCAGCATATTTCTCAAGGTGGAAATTTTATTTTATTAC	A01	16461383	-	-	-	-
3088810	A01	76.557	Silico	-	CTGCAGGGCTGTCACAAAGCAATGCTGACTCTGTTCAAGTAACCTATCACCTTAGCCTGCACTTGTAGTT	A01	16076309	C1	26258391
4112387	A01	76.557	Silico	14570942	CTGCAGAAAGAGAGAGGAAATGGGAACGGAGAGATAGGATATTCTGTGAGAGAGACTACGCATTTGTATT	A01	16718147	C1	27155198	chrA01	14570942
4116440	A01	76.557	Silico	-	CTGCAGCTTTATGACAACAATACTAGCTCTAATTTCGCAATTTAC	A01	16223491	-	-	-	-
4119574	A01	76.557	Silico	14236694	CTGCAGCTATGGGACTACTAAGAAAGGTGAATATGTAACTGTAGTGACACCCACAAAAGTAGATCAATTT	A01	16326558	C1	26599241	chrA01	14236694
4166918	A01	76.557	Silico	-	CTGCAGTTTCATTTTGTCCCCTAGGAATATATGTAATCTTTAC	-	-	-	-	-	-
3080269	A01	77.401	Silico	-	CTGCAGCTAAAATGTAGAAGCTCTCTCAACTCCTCCACAGTAGTGCCTTTATAATCTTCAGGACACATAT	A02	18023865	C2	35943945	chrAnn_random	31810108
3080903	A01	77.401	Silico	-	CTGCAGTATGGAAGATAGTAGAATGTTGGAAGCTGAGGTCACTGCAGAAGAGATTCAGAAAGTTCTGTTT	-	-	-	-	chrAnn_random	31810173
3097036	A01	77.401	Silico	14134071	CTGCAGCATAAGTTGAGGTAGCAAAGCTAAATCCTACAACATAAGTAGCATAGCATATGTATGTGTTACA	A01	16221965	-	-	chrA01	14134071
3099103	A01	77.401	Silico	15014861	CTGCAGTTTCCAAATAGTTGAGTAGTTTGCTGTCTTGACGTCAAATGACTTCAAAAAATTTGTTAC	A01	17578166	-	-	chrA01	15014861
3099731	A01	77.401	Silico	14135378	CTGCAGCTTTATGACAACAATACTTGTTCTAATTTCGCAATTTAC	-	-	-	-	chrA01	14135378
3114348	A01	77.401	Silico	-	CTGCAGCACCCATGCACGTCTACACCTCCTCCTTGTATTAC	-	-	-	-	-	-
3116133	A01	77.401	Silico	14134006	CTGCAGGAACTCGTAGACAACATCAGTTCGGTTCCTGCTACTAGTTCTGCTATTATTGTGTCCTTAGTAA	-	-	-	-	chrA01	14134006
3143437	A01	77.401	Silico	14716784	CTGCAGATGTGGAAGAAACTGTTACAAAATCGACCATCCTAGGCTCCTAGCTTAC	A01	16895711	-	-	chrA01	14716784
3152167	A01	77.401	Silico	15303339	CTGCAGTTACCACTTATGTCTCTCATGTCCGGAAAGACAAGAGGACAGACTGAAAAAAAACAAATAAGAT	A01	17988251	-	-	chrA01	15303339
3161450	A01	77.401	Silico	14233499	CTGCAGACTTTCCAGCTCCCTGTTCCAGCAAACAAAGCGAGAAAACTTAC	-	-	-	-	chrA01	14233499
3189159	A01	77.401	Silico	-	CTGCAGAAAGTTATGGCACGTAAACAAGATCGAAAGCGGATTCTCAAGGTGTTTTTGATGCTTTCTTACA	Scaffold000683	2125	Scaffold24298	221	chrCnn_random	3136756
3099731_23:T>A	A01	77.401	SNP	14135378	CTGCAGCTTTATGACAACAATACTTGTTCTAATTTCGCAATTTAC	-	-	-	-	chrA01	14135378
3105306_58:C>A	A01	77.401	SNP	14681233	CTGCAGGAGAGATAGACACTGAACTCACCAGCGATGACATCGGTGATACAATTCTCAATCGAATTGGATC	A01	16857527	-	-	chrA01	14681233
3107684_12:G>A	A01	77.401	SNP	-	CTGCAGAGACGAGGAAAAAATAATAAAATAAATGAGATTTTGCTAATCTATTAC	-	-	-	-	-	-
3120586_6:T>G	A01	77.401	SNP	14158704	CTGCAGTTTTTACCTTAGGTGCCCACCTGCGCACGAAGTAAGGAGCTGGCGCATCCTCATTGTCAGTCAA	A01	16253640	C1	26524061	chrA01	14158704
3154451_8:T>A	A01	77.401	SNP	14550253	CTGCAGAACTACAAATGCATTGTAATCGACTGGCCGATGGCTAAAGCATTTATAATTGTTAGAAGTGTAA	A01	16698847	-	-	chrA01	14550253
3155193_28:A>T	A01	77.401	SNP	14052784	CTGCAGTTTGCAAAGTCCTAAAACAAAAGAAAGTATTGTGGTGAAGGGTAAACAACATAATATAAATCAC	A01	16106601	-	-	chrA01	14052784
3167931_20:T>C	A01	77.401	SNP	14063713	CTGCAGCTTGTGCATGATTATTTCCGGGTCGATCCCAGACATATCTGCGTGGGACCAAGTGAAGCAGTCG	A01	16162816	C5	30793038	chrA01	14063713
4116971_16:C>T	A01	77.401	SNP	-	CTGCAGCAAGCGTTTCTCCAAGAACTGGAAAAAACTGTAGCGCTGCTTGTTTTTGAAGATGCCTCTAACT	A01	17334190	C4	21145490	chrA01_random	1478225
5120699_20:T>C	A01	77.401	SNP	-	CTGCAGCAACATTCTCTCTGATACCAGATTTAC	A01	17577084	-	-	-	-
5120975	A01	77.813	Silico	-	CTGCAGGGGGGGTTGTTACAGGAGGGTTAC	-	-	-	-	-	-
5121857	A01	77.813	Silico	-	CTGCAGTTTCAGCCATCAGGTTATTAC	-	-	-	-	-	-
3113662_43:G>T	A01	77.813	SNP	15685443	CTGCAGCATCAAGATCACAGAATCAGTGGAGCTCAAGAGATGTGGACACACAACTGAGATTTCATCAAAA	A01	18200891	-	-	chrA01	15685443
3121816	A01	78.65	Silico	-	CTGCAGTAATTTGGAAATATTTTGCTCTCGAAATTGTCATGCAAGTATTGCGTGATTGAGTTTCCAATTA	A01	20282621	-	-	chrAnn_random	40939782
4166466	A01	78.65	Silico	17109831	CTGCAGCCGACGGTAACAAACGTCCCCGTGAGTGATTCTCGCAAGGCCATCTAACCGTCAACCTCTCTGT	A05	18916308	-	-	chrA01	17109831
4167874	A01	78.65	Silico	16969553	CTGCAGCAGAAAGGAGAATTGGCTATCACCCTTATTGTAAAGAGTTAC	A01	20191656	-	-	chrA01	16969553
4168754	A01	78.65	Silico	16958558	CTGCAGCGTGCATTTGCTTTAGAAACGCTCATGTTATACTTCCTTTGGTTCAATTATTGCATGATCCATC	-	-	C5	6583809	chrA01	16958558
3151681_47:C>T	A01	78.65	SNP	-	CTGCAGCTTGGAAAGCATAGTGGATTAGGAATGTGGTGGTACTATTTCCAACATCCTCTGCCATAATTTG	A01	20261035	C1	32041479	chrA01_random	2138855
3133092	A01	79.46	Silico	15898632	CTGCAGTGATGAAACGAACATGGCTAATATCATTGAAAATGAAAGATTAGTCTACAAAGTAGTTAC	-	-	-	-	chrA01	15898632
3149567	A01	79.46	Silico	15852816	CTGCAGTATGTCCGATATAACTCATGGTGACCTTTACAGATTTCTCTCTTTTTTTTATCAACGGATCTGT	A01	18335981	-	-	chrA01	15852816
3218987	A01	79.46	Silico	-	CTGCAGCAAAGAGAATCTTAGAGAAAAGAGTATTAC	A01	18549265	-	-	-	-
4107789	A01	79.46	Silico	-	CTGCAGTGGCTGATCTCCAAGCTCTTCTTCGGTCTGAGTTTAC	-	-	-	-	-	-
4113351	A01	79.46	Silico	15899432	CTGCAGATCACCCATGAACAGAGGCGTGCCTACAGTGTATTAC	-	-	-	-	chrA01	15899432
4118174	A01	79.46	Silico	16099923	CTGCAGTTGAACCGCTTGTCCCGCACCGCTCAAATCGCAATCAACATTCGGAGCCTAAGTATAACAAGGT	A01	18555087	-	-	chrA01	16099923
4165832	A01	79.46	Silico	15982595	CTGCAGTAGAAACACTTGCGCTTTGATGAATACAATAAAAAAAAAACACTAGCAAAAGGGTTGGTTTACA	A01	18460405	-	-	chrA01	15982595
4332622	A01	79.46	Silico	-	CTGCAGAAATTTTGACCAATCGCAGCACTTTAC	-	-	-	-	chrA01_random	1749242
3078145_62:T>A	A01	79.46	SNP	-	CTGCAGCATATATATACAAAGATCATGTCTCAATCAAACATGGAGTCAGCACAGACAACTAACTCACAAC	Scaffold001254	203	-	-	chrA07	10821643
3079295_5:A>T	A01	79.46	SNP	16094888	CTGCAGACAAAACAATTCAACTTCTTTCAGGTTCTGTGATAAGCAAAATACACAATCAAGAAAATACAAA	A01	18550064	-	-	chrA01	16094888
3097500_10:C>T	A01	79.46	SNP	16094823	CTGCAGGTCGTCGATAATCTAAACCTTACTGGATTAGACCGTGCTTACATATGCTCAGCGATATCACCAA	A01	18549999	C1	30352501	chrA01	16094823
3099099_32:C>T	A01	79.46	SNP	-	CTGCAGACGTAGTAAACTTGACGATACACCAGACATAGATCTTCGATGGAGAACTCACTCCATTGATTGC	A01	19945875	C1	31591718	chrC01	30155356
3082244_65:G>C	A01	79.862	SNP	16421843	CTGCAGAGCAACAATATCTATTTATTACTATCGTCAACAACAATGTCATTTGCTTTATATTCAACGGTTT	A01	19579249	-	-	chrA01	16421843
3159290_18:G>T	A01	79.862	SNP	16430423	CTGCAGCAAATTTTCCCCAGGGCCTCCTCCGCACGCCTCGGAAACGAGCTTGCTTGTCATCTTGTATTTG	A01	19590361	C1	31015530	chrA01	16430423
4117909_7:A>G	A01	79.862	SNP	16689511	CTGCAGTCAAAGCTCTTGTCCTCTCGCCAACAGTCGCTATGCCACCATCCGTGACCACGATGGTACGTAG	A01	19901931	C1	31527707	chrA01	16689511
3112343	A01	80.665	Silico	-	CTGCAGATACAAACAAACACAGCCAGTTTCAGCAACCAATGTTACAACAACACACACAAGTACAAGCTCT	-	-	-	-	chrC01	30553462
3129591	A01	81.082	Silico	-	CTGCAGCACCATTCTTTTGTTCAGTGTTTAGCAAGGACCCACCGACTAGGATATAAGACCAATCCTGTAA	-	-	-	-	-	-
5048512	A01	81.082	Silico	17188956	CTGCAGCTAAGCGTGAGAGAGCTATGGCATATGCTTTGACTCACCAGGTTATTCACAACCTCTATGTTCT	A01	20389151	C1	32163263	chrA01	17188956
3086181_36:G>A	A01	81.082	SNP	17685636	CTGCAGCATAATTCATCACTGGTGCTTTAGTTGTTCCGTTGATCCTAATCAGCTCCCTTGCAGAGGCTAG	A01	20877594	-	-	chrA01	17685636
5121185	A01	82.287	Silico	-	CTGCAGAGGAATTACTTGATTGGATCGCAACCGTATAAGAGATTTTGGAATTAC	A01	21136060	-	-	chrA01_random	2218354
3114816	A01	83.107	Silico	18578093	CTGCAGCTAGCATGGTACATCCCGCAACAGGTAGTAAGAGTTACTAAAACATCTTTTTGTTATCTGCACN	A01	21966458	-	-	chrA01	18578093
4114359	A01	83.107	Silico	18420625	CTGCAGCGTCTTCCCACGATTGGAGAGTTGCCTTATACATTGCTCGAAATAACAATAAAAGGCAGGGTAA	-	-	-	-	chrA01	18420625
4117187	A01	83.107	Silico	18578158	CTGCAGCACCAAAGGTGAGATTCTTTTGGCAAGGAACCACTGACTGGGATATAAGACCATTCATGTAATT	A02	21154102	C1	35099131	chrA01	18578158
4166133	A01	83.107	Silico	-	CTGCAGCAAGATAAAATGGAGTGAAGATAAGAGCCAACCAGTAGCTTTGACAGAAACATAATTAC	A01	21719922	C1	34691666	chrC01_random	3393704
4332122	A01	83.107	Silico	18307739	CTGCAGCAAGATAAAATGGAGTGAAGATAAGAGCCAACCAGTAGCTTCGACAGAATCATAATTAC	A01	21719922	-	-	chrA01	18307739
4332122_46:C>T	A01	83.107	SNP	18307739	CTGCAGCAAGATAAAATGGAGTGAAGATAAGAGCCAACCAGTAGCTTCGACAGAATCATAATTAC	A01	21719922	-	-	chrA01	18307739
3095345_65:G>A	A01	83.519	SNP	18386097	CTGCAGATCGATAATACTAAACAAGAAATATATGTAATATACAATTTATTTGACGGATTTTCTACCGCGA	A01	21776017	-	-	chrA01	18386097
4115702	A01	85.106	Silico	-	CTGCAGAAGCAATACAAACACAAAGAACATTAC	A01	22125297	C1	35315899	chrC01	33345959
3152693_48:C>T	A01	85.106	SNP	18689239	CTGCAGAAAACATCATGACAATCGTATTCAAATTGTAAGCAAAGGAAATCACAAAATGAAAAAAAAAAAA	A01	22066049	C1	35238713	chrA01	18689239
5121390	A01	85.946	Silico	-	CTGCAGGTACAGTGGCGGAGGCAGCTTGTGGGGAGGGGGGTCACTTGACCCCTATGAATTTCAGTTTTTT	A01	22207406	-	-	-	-
4121528	A01	86.79	Silico	18845155	CTGCAGCACCCAAGCTGTAGGCAACAGATATTATGCAAACGTTTAGTGACATTTATATTTGAGTTTACAG	-	-	-	-	chrA01	18845155
3111622	A01	87.63	Silico	-	CTGCAGAGCATCGGAATCTGTAGCGTTCTCGAGTTCGGAAGCTTACTCTACTACTTCGTCCATATTACAG	A01	23356740	-	-	-	-
3129877	A01	87.63	Silico	-	CTGCAGCCTAGACCAAATCTCACCAACGCATTCTAATAAGTAAATCCCCATTGAGACAAATAGCCGTTTT	A01	23611405	-	-	-	-
3195628	A01	87.63	Silico	19643178	CTGCAGAAAAAGAGCTCTTGGATAAACTAAACATGCTGAAAAGAGTGGAAGAGGAATACTTCAAACAGCT	-	-	-	-	chrA01	19643178
4108396	A01	87.63	Silico	-	CTGCAGCCGCCATGTACGGGAAATCAATGGTTTATCCATCTGCAAACACAATAGCATGGTATGTATTGAT	A01	23657243	C1	37088976	chrCnn_random	68056911
4113481	A01	87.63	Silico	19703890	CTGCAGCCGCCATGTACGGGAAGTCAATGGTTTATCCATCTGCAAACACAATAGCGTGGTATGTATTGAT	A01	23657243	-	-	chrA01	19703890
4118104	A01	87.63	Silico	19651757	CTGCAGAAAGAAAGGAACCCACATTACTTCAATCATTGTCTTTCTCCTAGTAAATGAGATATATAAAACC	-	-	C1	37004420	chrA01	19651757
3119463_64:A>T	A01	87.63	SNP	19691141	CTGCAGGATTGTCTTGATAGTTTCAAGGATCAGGATGAGTTTTATTACATCACAACTGATTCTCCAGAAT	A01	23641316	C1	37062782	chrA01	19691141
3136428_37:T>A	A01	87.63	SNP	19683097	CTGCAGCGACATCGTTTCTGCTTCCTCCCTGTAACGCCTTCCTGATGATCTGTGTTGTTGTTACCTTCCC	A01	23633217	C1	37054064	chrA01	19683097
4113481_21:G>A	A01	87.63	SNP	19703890	CTGCAGCCGCCATGTACGGGAAGTCAATGGTTTATCCATCTGCAAACACAATAGCGTGGTATGTATTGAT	A01	23657243	-	-	chrA01	19703890
4118104_53:T>C	A01	87.63	SNP	19651757	CTGCAGAAAGAAAGGAACCCACATTACTTCAATCATTGTCTTTCTCCTAGTAAATGAGATATATAAAACC	-	-	C1	37004420	chrA01	19651757
4119437_29:C>T	A01	87.63	SNP	19203919	CTGCAGAATCCTCTTCACGGCTGGATTCTTCCGGTTATACTTCTCATCCGCCATCTTCTAGATCTCACCG	A01	23331062	C1	36498991	chrA01	19203919
4121832	A01	88.028	Silico	19683482	CTGCAGCCTTATACTAGAATACAAAGCACAGATCATCCTCAGTTTCACAAAGTGGTAGGAGGACTTGAAG	-	-	-	-	chrA01	19683482
4120981_17:A>G	A01	88.028	SNP	19059442	CTGCAGGAGACGACGATTACGCTCCATCCTGGTCTGCTCAAGAAGCTTGCGGGCATCTCCCTCCTTGGTG	A01	23201258	C1	36256613	chrA01	19059442
5031096	A01	88.431	Silico	19809945	CTGCAGCAGATGGATGAAGAGACAAGTTTGAGAATTTGCGTAAAGAGCATGAAGAGCTGGAGGTGAAATC	A01	23747937	C1	37265758	chrA01	19809945
3078721	A01	88.844	Silico	19909783	CTGCAGTATACATAGTTGCTTCAGTATAGCAATATATAAAAGCAGTGTTATAAAATATCGGTTTATTACA	-	-	-	-	chrA01	19909783
3090238	A01	88.844	Silico	-	CTGCAGTTGTTGTCTCTAGAAGAGAGCCTTATGACCCTTCTTTAGTACTGAGATCACTTGATCACAATCG	A01	23844312	C1	37646024	chrC01	35267185
3106773	A01	88.844	Silico	-	CTGCAGAGCTTACTCAAGGAGAAGACTCTTTTGTTATCGGAACTTGGAGCTCTTGCTGATAGCGTTCCTC	A01	23966742	C1	37837088	chrC01	35491245
3132081	A01	88.844	Silico	-	CTGCAGCCTTTTGTTTCTTTTTCTTTTTACATTTTTAC	-	-	-	-	-	-
4110735	A01	88.844	Silico	19909740	CTGCAGCGAGGAAGATGAGACTCAAAGAGAATGAGACGCCAGATTTAC	A01	23844075	C1	37645707	chrA01	19909740
3104138_35:A>G	A01	88.844	SNP	19999093	CTGCAGCAAACTCTTCTTCTCCTCCAGAACTAGACCAAGCAATCAATGAGCTGGAAGAGGTTAGGACTTT	A01	23980965	-	-	chrA01	19999093
3107527_46:G>A	A01	88.844	SNP	20013351	CTGCAGAGCTTACTCAAGGAGAAGACTCTTTTGTTATCTGAACTTGGGGCTCTTGCTGATAGTGTTCCTC	A01	23966742	C1	37837088	chrA01	20013351
3165503_64:T>A	A01	88.844	SNP	20006328	CTGCAGAACCGAACGCTAAAGACCGGCCTGAGTCTGATGGGAACTGGACACAGCATATATTAGCCTTTGT	A01	23973730	C1	37845512	chrA01	20006328
3166314_28:A>T	A01	88.844	SNP	20111318	CTGCAGTTGTATTGTATACACAAAACCGGATTCAGTTTATAACCGGATCTAACCGGGAGAGATTAGTCCA	A01	24316563	-	-	chrA01	20111318
3079738	A01	90.532	Silico	20280643	CTGCAGCATCAGCGACGTCCACAACTCGTTGTAGCTAGACAAAGTTCATTGAGTTCTCCAAGTTCACAAA	A01	24480236	-	-	chrA01	20280643
3080139	A01	90.532	Silico	20280828	CTGCAGCACTTTTTTAGGCATACTGTTCTAGTCTAAAGGAGCTACCTACAACATCTGCAACCTCATTACA	A01	24480421	-	-	chrA01	20280828
3124909	A01	90.532	Silico	20286894	CTGCAGCTAGAAGCAAAGAGTAAAGCGATCAAACCAAGCTTAC	A01	24487695	-	-	chrA01	20286894
3216155	A01	91.782	Silico	-	CTGCAGGTCCGCTGGGCAGGTAATATTTACAAGGTATATTAC	A01	24708423	-	-	-	-
4111671	A01	91.782	Silico	20476571	CTGCAGGTCCGCCGGCCAGGTAATATTACAAGGTACACGAATTCTTGTAGGGTAATTATATTACAAAGGT	-	-	-	-	chrA01	20476571
3091861	A01	92.598	Silico	-	CTGCAGCGATGTTCGTCCCAGCATTGTTTGCATCTGTTGCTGCTTTGGCATCTGGGTTTCTCTTTTACAG	Scaffold000164	275018	C1	39233328	chrCnn_random	1240097
4108264	A01	92.598	Silico	20560658	CTGCAGTCTATGCAAAGAAAAAGGTTTTTAC	A01	24828922	-	-	chrA01	20560658
4331475	A01	92.598	Silico	-	CTGCAGTCATAATATCCACTTCTGCCACGACTCTGACGTGACTCGATCTTACAGTGCTTTGAACATTACA	-	-	-	-	chrC01_random	4313633
3088324_27:C>G	A01	92.598	SNP	20543087	CTGCAGAAGAAGCAACAGAAACACTGGGCCTGAGTCTCTTCAGATTTGCCAGTCTTTATAGGACCACACT	A05	20640589	C1	38783217	chrA01	20543087
5029679_39:G>A	A01	92.598	SNP	-	CTGCAGAGAGCAAGAATGTTGCTTCTGCTGCTGGTATTGCGAAAGGAGCTCCGGGGAAACCAAATAGCCA	Scaffold000164	289360	C1	39248194	chrCnn_random	1249006
4168687	A01	93.022	Silico	20688086	CTGCAGAGTCCAATCTACAAACTTCCTGAAACAATCTCGATGTTTGTTCAGGTTAC	Scaffold000164	165089	C1	39447926	chrA01	20688086
5048559	A01	93.022	Silico	-	CTGCAGAGTCCAATCTACAAACTTCCTGAAACTATCTCCATGTTTGTTCAGGTTAC	Scaffold000164	165089	C1	39447926	chrCnn_random	41865537
5048559_31:T>A	A01	93.022	SNP	-	CTGCAGAGTCCAATCTACAAACTTCCTGAAACTATCTCCATGTTTGTTCAGGTTAC	Scaffold000164	165089	C1	39447926	chrCnn_random	41865537
5122804	A01	95.951	Silico	21157852	CTGCAGGAGCTTATCATCTCTTGAACAACAAACCGGTTATCAGAGATAGGCACGTGAGAGAGTGGATGCA	A01	27080307	C1	40341578	chrA01	21157852
3143800	A01	97.618	Silico	-	CTGCAGGAATTCATGGGTTCAAATGACATGAAACACCTTTTAC	-	-	-	-	-	-
3178740	A01	97.618	Silico	-	CTGCAGTCGTCCGATTCATGCGCACAATTTTCCTAAGTTTTGAACTATTAC	A01	27105969	-	-	-	-
4119207	A01	97.618	Silico	21161578	CTGCAGGCACGTCACAACGTCCCCGACGTGGAACTGCACAATCTCGTCCACTTTGTTTGGTGCTCCGTTA	A01	27084633	C1	40345301	chrA01	21161578
4167367	A01	98.031	Silico	-	CTGCAGGTATGATCAGGCTGATCTTGCAGTTGGATCACGAGATACAAATCATAGAAAAGTCGCCGCTGGA	-	-	-	-	-	-
4119230	A01	98.451	Silico	21342507	CTGCAGCACCGGCAATTTTGACCGCTTCTTTCTTCTTGTTCCCCAAGTCTCCCCCACATTCTCACCGTCA	A01	27190692	-	-	chrA01	21342507
3083609	A01	99.288	Silico	21374368	CTGCAGCCATCATCTGCTGCCTTAGCGCTGCATTCTCAGCCATCACATACGATATCTTCCCGTTTACAGN	-	-	-	-	chrA01	21374368
4166789	A01	99.288	Silico	21372624	CTGCAGCCAAAGACAGAAAGAAAAGGGCTCTTATGATTTGATATCTCTTACTAAATTGGATGATTGTTTA	A01	27230780	C1	40547421	chrA01	21372624
4166168	A01	100.108	Silico	21546546	CTGCAGAACCATAACCTTCCTGTGATGAATTTGGAGCCTTCTTTCCCCAAACTTGGCGAATTAGATCAGC	A01	27405215	C1	40856127	chrA01	21546546
4167822	A01	100.108	Silico	-	CTGCAGCTGTAGCATAACCGTGTTGATCATTTTGAATTGGTTCATCTCTTCTTTCATTGTTACTTTGTGT	A01	27505396	C1	40972015	chrC01	37746414
4331910	A01	100.108	Silico	-	CTGCAGTAACATATGATGATGTTCAAAGAGGTTTGAAGCCTTTGTTGTCTCCGTTTTTCAAGAGAATAGT	Scaffold000327	1767	Scaffold00971	15527	chrC08	38129361
4332191	A01	100.108	Silico	-	CTGCAGGTAAGAGAAACAGTACGTGATGTTGCATTCCTGCACAATGACCAGTTCTTTGCAGCTGCTCAGA	A01	27335299	C1	40777163	chrA05	20136719
5052341	A01	100.108	Silico	-	CTGCAGTATATAAAGTATTTACCAAAAACTCAATATTTTTGTATGGGTTAGTCCATAGATTTTGAGAAAA	Scaffold001504	624	Scaffold01424	8176	chrA06	806203
3093900	A01	101.358	Silico	21612685	CTGCAGTATTTTTGGGAATGTTGGAAGTTACTAAAGGTAAAAGACTCTTCAATAGTTCCAGTTTGAGATG	A01	27483752	C1	40939499	chrA01	21612685
3099987	A01	101.358	Silico	-	CTGCAGATAACATCAACAACTACTGTCAAGAACCAAATCATTAC	-	-	-	-	chrAnn_random	41246269
3126088	A01	101.358	Silico	-	CTGCAGTTTTTTTTGAACATTTGGGAACACGAAACATAGCAGCATCCGTTGCAAGTTTCGATGGCCTCAN	A01	17351698	-	-	chrAnn_random	26555054
3132677	A01	101.358	Silico	21612800	CTGCAGTAAGGTTCCTTCTCCTCTCATTCCATAATCCACAACAAAACAGACTCAAAATGGTAGTTCGTGG	-	-	-	-	chrA01	21612800
3201559	A01	101.358	Silico	-	CTGCAGAGGATTGTTGAGAATGTATACGTTTAGATCGTAAGTGTTACGCTCTTAC	A01	17351879	-	-	chrAnn_random	26555233
4168873	A01	101.358	Silico	-	CTGCAGGAGAATTAGCCACAGAACTCACCACCAGAACCATGAACATGTTGAGAACGACTAATCTTGGCAT	A05	21786007	C4	51289257	chrC06	20293738
3075887_48:G>A	A01	101.358	SNP	21546546	CTGCAGAACCATAACCTTCCTGTGATGAATTTGGAGCCTTCTTTCCCCAGCCTTGGCGAATTAGATCAGC	A01	27405215	C1	40856127	chrA01	21546546
3129016_47:G>A	A01	101.358	SNP	21658693	CTGCAGGGCAGCTTCTGTGCACAGAGCTGCAAGATCAGCACCAACATAGCCGTGTGTGTCCTTTGAGATC	A01	27522823	C1	41007934	chrA01	21658693
3076046	A01	101.775	Silico	21675259	CTGCAGTAACAAAAGCCATGCTTTTTAGTGTTATGAATCATCAACAACAGGCCAATATGGCAAGTTTCAA	A01	27540915	-	-	chrA01	21675259
5120947	A01	101.775	Silico	-	CTGCAGAGAACAAAGGTTTGTTCTGTTAC	A01	27540749	-	-	-	-
3146108	A01	103.421	Silico	21732780	CTGCAGATGTAACCCAACAAAGATTGAAAAAACACAACACTCAGAAGAGGAAACTGGTTTTGTGGATCTT	A01	27724979	-	-	chrA01	21732780
4334071	A01	103.421	Silico	21772289	CTGCAGGTCTGAGCCATGGCTTCTAAGAGGATTCTGAAAGAGCTTAC	-	-	-	-	chrA01	21772289
3082628_59:C>T	A01	103.421	SNP	21732715	CTGCAGGAAAATGCTCTCTATGTATGCTTCAGTTACAAAAGTTATACCAGAGGTTGAGGACCCATCAAAG	A01	27724914	C1	41330361	chrA01	21732715
3111516	A01	103.831	Silico	-	CTGCAGAGGAAAGCACTCTCATTGTATGAGGTGAACACCGAGCTCCCAAGCGTGACCACTGGCTCATTTT	-	-	C1	41071319
4167859	A01	103.831	Silico	21732715	CTGCAGGAAAATGCTCTCTATGTATGCTTCAGTTACAAAAGTTATACCAGAGGTTGAGGATCCATCGAAG	A01	27724914	C1	41330361	chrA01	21732715
3080632	A01	107.137	Silico	-	CTGCAGCCAGAGGCAATCTCCTCAATACGTCCTTGAGGTCATCATGGTCTGCCGATGGCTGCAAACATGT	Scaffold010338	109	C1	41754499	chrCnn_random	51638741
3099971	A01	107.137	Silico	21887700	CTGCAGGGATAGGTTGTGGGATAGCATCTGCTGGAACTTCAAACTCAACTGTCCCATCATGTTTCACAGT	A01	28025765	C1	41771940	chrA01	21887700
3124185	A01	107.137	Silico	-	CTGCAGGCCAAAATATATAAGATGACATGTAGGATACCAACGAATTTAGCATATCTTGAGTGCCATAACA	-	-	C1	41753578
3180158	A01	107.137	Silico	21962737	CTGCAGCAACATCTTGGTTTCACATGAGAACTCAAATATTGACATTACTGTGGAAAAACTGAGGTGTCTT	A01	28048882	C1	41794942	chrA01	21962737
4120283	A01	107.137	Silico	-	CTGCAGGGAAGAAGGTACAACCCGTCTATTTTAC	-	-	C1	41771834
4120542	A01	107.137	Silico	-	CTGCAGAGATTGTGTCATCGAAAATCTTGGCGGCGTCCTCGGCAAGAATGTGAGTAGCTTTCTGCTGCCT	-	-	C1	41771769
3074898	A01	110.066	Silico	22966046	CTGCAGTTTCCAACCTTTTTGACTGCAACCACCAAGGGAAAAGAGAAATGTAAAATGTCTTTGCTAGTCA	A07	506872	-	-	chrA01	22966046
3076472	A01	110.066	Silico	22956396	CTGCAGCCACATTAGGTTCTGAAAGAAGAATAGTATTGTGTAATAAGCTCATGTGATTTATGATATTCTT	A07	515347	C1	42908412	chrA01	22956396
3077784	A01	110.066	Silico	23251081	CTGCAGTTTCCAGTTGTAGAACTTTCACTCCATCAACTTCCTGAATAAATTTTCCAGTCCTTTTTCAGTT	A01	25553174	-	-	chrA01	23251081
3079811	A01	110.066	Silico	22965981	CTGCAGAAGAAGCCGAGTGTTCCCTTCCAAAGAATGCTACTACCATGTCCTCTTAGACATATATGCCTGC	A07	506937	-	-	chrA01	22965981
3085751	A01	110.066	Silico	22105480	CTGCAGAACATGTAAAAAGGCAATCAAAGATCATAATGAGAAGTTGGCTTATAAAGTCAGAATTTACAGN	A01	28117866	C1	41898570	chrA01	22105480
3088987	A01	110.066	Silico	22660333	CTGCAGCCACCGAGGCATAAGACTGATCTGGCTCAGAAACACAAGAAAGATCGTTCCATCTTTTTACAGA	A01	28411041	-	-	chrA01	22660333
3089448	A01	110.066	Silico	22714046	CTGCAGACAAATATCAAATTACATATTAGGCTGGGCATTTTTATCCCAAACCAAAACCGAACCTTACAGN	A01	28431197	-	-	chrA01	22714046
3090632	A01	110.066	Silico	22943763	CTGCAGCAAGAGCTATAGTTGGGTCTGCGGTTAGCTCCCATTCGTAGCATTTTATGAATGTTACTATAGT	A07	527746	-	-	chrA01	22943763
3097899	A01	110.066	Silico	-	CTGCAGTACACAATAGCAGGAGGAACCAAAGTTGTCTCTGGTGTGAACCTTAGCCCTAGAAGCACTAGAA	Scaffold000229	45567	Scaffold02017	-	chrAnn_random	1984124
3104128	A01	110.066	Silico	22775924	CTGCAGCAGCCAGAGTGATATATGAGGAAGAAGAGAAAGCCCTAATGTGATAATGGGCTATATTAC	A01	28482033	-	-	chrA01	22775924
3105871	A01	110.066	Silico	-	CTGCAGCTCTTGTAGTCTTTCCATACATTTATCAACCTTTCACCATATCATACCAAAATTGACAAAATCA	Scaffold000229	45632	Scaffold02017	66	chrAnn_random	2102972
3117393	A01	110.066	Silico	22943828	CTGCAGAGGAACGAGATGGTGATGAATCTACAACTCCACTACCTCTTCATTTAC	A07	527697	-	-	chrA01	22943828
3117851	A01	110.066	Silico	-	CTGCAGCTGTAATGGCTTTCGTTCATGAGATCCCCGAGTTTCTTCAACTTTTCTTCATCACTGCACAGTT	A01	28132173	C1	41915161	chrA10	8219469
3122086	A01	110.066	Silico	22771339	CTGCAGGGAAACTACACGAATGCTATATCCTGCTATAATGAGGTTCTTCGTATTGATCCCTTGGCTGCTG	-	-	C1	42726424	chrA01	22771339
3132011	A01	110.066	Silico	23003180	CTGCAGGAAAGAGGACGAACCATGGATTTGCTTGTCTCATGCGGCATGATTTTGAAGCCGAATACCATAC	A07	472088	C1	42949082	chrA01	23003180
3139313	A01	110.066	Silico	22937790	CTGCAGAGAAGGATCACAACACCTTTCTTCCTCAGTACTGAGTTTGAGAAGAAGAGTAAAGCGTTACAGA	A07	532766	-	-	chrA01	22937790
3159615	A01	110.066	Silico	23045331	CTGCAGCTGCATCTCCCTTCCCCAACTCGTTAGCCACTCGGACGCTATACGATGCATGTAAGAAAACATA	A07	431108	-	-	chrA01	23045331
3160340	A01	110.066	Silico	22643130	CTGCAGATAACAGTGGCGTGACATTATCTTCTGTCTCAGCGTTAGGCTGCAAAATCATTATAAAAAACAA	A01	28385580	C1	42605033	chrA01	22643130
3172719	A01	110.066	Silico	23041802	CTGCAGCAGCTCCAGACGAGATCCCAACCTAATGTGTATCCGCAAAAGTTAC	A07	434660	-	-	chrA01	23041802
3179112	A01	110.066	Silico	-	CTGCAGGTGCAGCACAAGCTGATGAAACAACTATTACAGCAAATTACAGGTGGTTCATTGTATGATTTGG	A07	585058	-	-	chrA01_random	2677145
4107479	A01	110.066	Silico	23040857	CTGCAGCCACAAAAGCTATCCCGAGGCCAGTGTTTCCCGTCGTTGGCTCTACCAACACACTCTGCTTTGA	A07	435587	-	-	chrA01	23040857
4109306	A01	110.066	Silico	-	CTGCAGTGCGTGCAGCGCTTGGCATATTCTTGGCTACGCTTGTTGGAGACAGGTCACGTGTGGACTCAGA	A01	25518753	C1	43094902	chrC04	47780475
4111822	A01	110.066	Silico	22643065	CTGCAGTAGCAGCTGGTTCTGTGGCATGCTTAGAGCTCTTAGTCAAGGTTTGAGATGTTTATTATTTGTA	A01	28385515	-	-	chrA01	22643065
4114024	A01	110.066	Silico	22780156	CTGCAGACGCCACGACTCGCCTAATCGCCTCAATTAC	-	-	-	-	chrA01	22780156
4114375	A01	110.066	Silico	22780188	CTGCAGCTCACGCGATGAACTAGAAGATTCTTTAC	A01	28486296	-	-	chrA01	22780188
4115597	A01	110.066	Silico	22931942	CTGCAGGTGCTTTAGGGGCCACTGAACCTGCTTTAC	-	-	C1	42870002	chrA01	22931942
4116463	A01	110.066	Silico	22102904	CTGCAGCAGAAGCACTTGGGGAGAATCCAATTAC	A01	28115246	C1	41895971	chrA01	22102904
4117196	A01	110.066	Silico	23040701	CTGCAGAGACAGAGAGAGACAATAGTCAAATTAC	A07	435779	-	-	chrA01	23040701
4117206	A01	110.066	Silico	22698842	CTGCAGAAACAGAGAAACTCACGAGGATTAC	A01	28414624	-	-	chrA01	22698842
4118348	A01	110.066	Silico	-	CTGCAGTGCATGCAGAACGTTACCTTCTTATATTTGGCGGGGGTTCACATGCTACATGTTTTGGTGATCT	Scaffold000191	167350	C1	42376609	chrAnn_random	2127946
4706893	A01	110.066	Silico	22003517	CTGCAGAGTTCAGCAGATTGTACCGGTTTCCATTGGCAATGAAGACATCTATTATCGGTTTCAGCACGTT	A01	28093987	C1	41861454	chrA01	22003517
4707709	A01	110.066	Silico	22773228	CTGCAGGGAAACGGAGAAGCCAAAGAGCACTGTTGGGTACTCGTTTAC	A01	28480182	C1	42728314	chrA01	22773228
5122389	A01	110.066	Silico	-	CTGCAGTAACATATGATGATGTTCAAAGCGGTTTGGAGCCTTTGTCGTGTCCGTTTATCAAGAAATTACN	Scaffold000327	3872	C9	53936474	chrAnn_random	2208621
3085140	A01	110.869	Silico	-	CTGCAGTGACAATAAAGAAAGTCGTACATTGAGAAACTAGGTGTAATGATACTTCAGAAGAGAAGGATAA	A01	28563219	-	-	chrCnn_random	5306952
4331745	A01	111.272	Silico	22353808	CTGCAGATTTTCGAAGCGTACAGAGCCTTCCTCACGTCATCTATCAGCTGCTTCTTGTCAACGGTTTGAT	A01	25121037	C1	43395973	chrA01	22353808
4707893	A01	111.272	Silico	-	CTGCAGAAGCGGTAGCAGCCATACCAACCAATCACTGCAAATGAATGAATGAAAAGAGAGATGACATGTT	Scaffold000237	6955	-	-	chrCnn_random	5139688
5048589	A02	0	Silico	245167	CTGCAGAGTGCCTAGCAGTGGCCGAGTGGCTTCAAATGGAACCATAATACTTTCTATTGGTTCGCCCGGT	A02	1125274	C2	2231259	chrA02	245167
4334795	A02	1.688	Silico	-	CTGCAGCTACCGAGCCGTTTTTGTAATGGCCCATATAAAGGCCCAAATTGGGCATGTTGTCTTTAC	-	-	-	-	chrAnn_random	6108495
5029714	A02	1.688	Silico	-	CTGCAGTTTTACTAACCGATGTTCTTCGTCAGGTTTAGCTAATGGAAGTACCTGAAGAGAGTGAAGACTA	A02	2673802	C2	1798812	chrAnn_random	6154596
3080649	A02	5.855	Silico	-	CTGCAGCTTTGATAAAGGTAATTGAACCAACTGCTAATCTCTTTTAC	A03	29301430	-	-	chrC02	507516
3085424	A02	5.855	Silico	-	CTGCAGAAGTACCAGAAGGAACATTGATAAAACCCGCCACGCAAAAGAAGCCAACTTCTAAGCTTCACGA	-	-	-	-	-	-
3088459	A02	5.855	Silico	-	CTGCAGATCGAGATGTTGATCTTATTGGAAGTGTAAGAACTAGTTCTTCCTATTGCAAAACGCACTCTGG	A02	2663528	-	-	chrAnn_random	6164637
3171276	A02	5.855	Silico	29741	CTGCAGTCATCATCACTCTTGTGGCCGCCATTGTTGTGGAGAAGATTGGCCTTTCGTTTCACTTTCTATT	-	-	-	-	chrA02	29741
3211354	A02	5.855	Silico	-	CTGCAGAGCTACCAACCCGTTTTCATAATGGCACATTATAAAGGCCCAAATTGGGTATGTTGTCTTTACA	-	-	-	-	-	-
4111462	A02	5.855	Silico	-	CTGCAGTTGGTTTAGGCCAGTCTACTTGTGTAGGAATTGGTGGAGATCCTTTTAC	A02	2640496	C3	1837594	chrAnn_random	6186259
4119806	A02	5.855	Silico	-	CTGCAGTTTTGCTAACCGATGTTCTTCGTGGAGTTTTTTTAGCTAATGGAAGTACCTGAAGAGAGTGAAG	A02	2673802	C2	1798812	chrAnn_random	6154596
5122436	A02	5.855	Silico	-	CTGCAGGCTCTCAATTATTCAGTGTTTAC	-	-	-	-	-	-
5121664	A02	7.488	Silico	-	CTGCAGCTGTCTGAAGCACATGCTTCACTACTTCTCTTGGCCTAAACTTGGTAGCTTCTAACTTCATCAC	A02	1114228	-	-	-	-
5122114	A02	7.488	Silico	-	CTGCAGCATCGCTGAAGAAAGATTTGTCATTAGAAGGAAACATTGCAGATGAAGTCCCTATTTTGGTTAC	-	-	C9	50714509	chrC09	45953070
4111032	A02	12.052	Silico	-	CTGCAGAACTCCATGTGTGTGTGTATACTGAAACAATCTTTGTGTTGGATCTTGTTTTTTTGTTTGTTGT	A02	3112460	-	-	-	-
3143431	A02	12.875	Silico	-	CTGCAGCAAGTTCTACAAAGCTACTGTGATGATGTAAGCTACCAGATGCATGCCAATTCTCTCATTACTT	A02	3260669	-	-	-	-
4706385	A02	13.292	Silico	592531	CTGCAGAACTCCATGTATGTGTGTATACTGAAACAATCTTTGTGCTGGATCTTGTTTTTTTTTTTGTTGC	A02	3112460	C2	2809330	chrA02	592531
3094337_36:C>G	A02	13.292	SNP	744248	CTGCAGGAAGCGGAGTAAACTGCAATATAAACAGAGTCAAATTCCATTATTACTATAGCGATGCTCATAC	A02	3260871	-	-	chrA02	744248
5120520_9:G>A	A02	13.292	SNP	615579	CTGCAGGCATGTCCATGAACAATGAGTTTGAGAAGAAAGAGATACGCCTTCTTGCTTCCAAGTTAGAGGG	A10	14190332	-	-	chrA02	615579
5121614	A02	13.714	Silico	-	CTGCAGAACTGGGATGCCTTGCCATTTGCACCCGAGCAGTGCACTGTATGGTCTAGGATACACGCCTGAT	A02	3144395	C2	2847193	chrC02	2341606
3088045	A02	14.975	Silico	787458	CTGCAGTGATCATCAAACATATACTCCAACTCTGTAACTAATCTTTAGTGTCTTCCCATTTTAC	A02	3297424	-	-	chrA02	787458
3110323	A02	14.975	Silico	758531	CTGCAGTATTCTTTTACCTCATGGGTTCCAGTTTTATGTACTAATGATTCTCCTTAGAAGGTTATATATA	-	-	-	-	chrA02	758531
3090968_18:T>C	A02	14.975	SNP	-	CTGCAGTCTCATGCAGAGGTCATGAAAGGGCATTGCTGATCACCAGATGGCTAACTGTCCTTAC	-	-	C2	3039191	chrC02	2544959
3128551_42:G>A	A02	14.975	SNP	792216	CTGCAGCTTCTTCCAGTCTCTGAATCGTCTGATTCACACTCTTGTAGGCCCCAACACCCTGCAAATGAAA	A02	3302187	-	-	chrA02	792216
3107656	A02	16.17	Silico	825472	CTGCAGGTGCCCGACCACTACAGTTTCGAGATATACCAAACCTGCATTCTTCATTATTATTAC	-	-	-	-	chrA02	825472
4167667	A02	16.17	Silico	829017	CTGCAGTTTACAAAGCTATGTCCAGAGGAAACAAGAATGCTGTATGGTTAC	-	-	-	-	chrA02	829017
4332820	A02	16.17	Silico	829181	CTGCAGGGTTGGCTTTTCAGTTCTGACTCAGAGTTCTGGAAGCCACCACAGATGAAAGTAAACTTTTACA	A02	3339349	C2	3089605	chrA02	829181
3090547_9:T>C	A02	16.17	SNP	825530	CTGCAGCTTATGATCCACAAGGTGTTTGCGTAGGTTGAATATGAGAAGAGAGCTTGACCATTCTGATGAA	A02	3335663	-	-	chrA02	825530
3124391_35:C>G	A02	16.17	SNP	833207	CTGCAGCAGAGAAAATACAAACATTAGTCTAATGTACAGGATGTAAAGAATAATGTGTTATTTTGGTATG	A02	3343272	C2	3094452	chrA02	833207
4111814_25:T>A	A02	16.17	SNP	853801	CTGCAGGACATGAGAGTCGAAAGAACTAGGCTCGACGCCAGGCTGTATTCCTCTGCTTTGAATGCTCTCC	A02	3366086	C2	3117919	chrA02	853801
4111968	A02	16.58	Silico	-	CTGCAGAGATATCAACAATGCAAAAATATTTATCTGCACGAAAGAGCAGTTCTCATGGTCAGCTTACAGA	-	-	-	-	-	-
4115657	A02	16.58	Silico	-	CTGCAGATGTCATGCATGCGGTTTTACACACCGCGCTTCTTGGATTTTTCAGTGATTTCACAACTAGTGG	A02	3593938	C2	3474577	chrC02	3013170
4112655_54:C>G	A02	16.58	SNP	1028067	CTGCAGACATCTTCAGCGCGTATAACAACGATATAACAGATCTGTTGGATTCTCTCGTAATTCTTTTTAT	A02	3594003	C2	3474642	chrA02	1028067
4115657_18:G>C	A02	16.58	SNP	-	CTGCAGATGTCATGCATGCGGTTTTACACACCGCGCTTCTTGGATTTTTCAGTGATTTCACAACTAGTGG	A02	3593938	C2	3474577	chrC02	3013170
3081165	A02	21.202	Silico	-	CTGCAGACTATACGAAGGAAGAATATCACAAGGTCCATTTCGAGGAACACCTATCACCTTTAC	A02	4066533	C2	4107910	chrC02	3677423
4108912_68:C>T	A02	22.042	SNP	1583795	CTGCAGGTAAGTGGAGAGTTCCCAGCTGGAGGAGAGCATGGGCTTCATAAGCGTGTTCACCCATATCCAC	A02	4208054	C2	4305270	chrA02	1583795
3077392	A02	23.655	Silico	1612511	CTGCAGATATCTACCAGAACCTTTCTGATGAAAATCTTATGAAATCACAAAGAGAAGTTTCTATTACAGA	A02	4241724	-	-	chrA02	1612511
3081893	A02	23.655	Silico	-	CTGCAGATTTGAATTATCAGTTAGGACTGGGAACAAGGCGGATACTTACTATTTTAGTAATACTAGACTT	-	-	-	-	chrAnn_random	9165710
3087995	A02	23.655	Silico	-	CTGCAGTAATCAAGTGGTTGGTCTTTTGGCCTATTCTCTAAACTCTGAGGTCGAAATGGATTTATTACAG	A02	4393278	-	-	chrAnn_random	41463212
3107218	A02	23.655	Silico	-	CTGCAGCTAAAAGAAGTTAGGATCCATGCTATTGTTGTTATTGCTGGTAGGAATCTAATTTATTAC	A02	4449080	C2	4794843	chrC02	4297983
3112569	A02	23.655	Silico	2047661	CTGCAGACAATCTACTCATCTTTGCTAAATGATCAGTTAGATGAATGACAGACAACGTGGTAGCATTACA	A02	4931111	C2	5449387	chrA02	2047661
4110382	A02	23.655	Silico	-	CTGCAGAATCTCCCTCTCTGCTCCGAGCTGCCTACGCGGCTCCTCCGGCTACACCAGGCACATTAC	A02	4699394	-	-	chrAnn_random	9166858
4114224	A02	23.655	Silico	-	CTGCAGTGATCAGGGTTGTCATTGGTAGTGGACAATTATAAGAGTGTTTAC	A02	4597611	-	-	chrAnn_random	9064977
4332287	A02	23.655	Silico	1827655	CTGCAGAAGCCCTAAAGCTTGCTTCTCACCATCCCCGTCCACGTCACCTACATCCTTCAAGACAGGTTCA	A10	11224622	C9	46782899	chrA02	1827655
3077392_35:T>A	A02	23.655	SNP	1612511	CTGCAGATATCTACCAGAACCTTTCTGATGAAAATCTTATGAAATCACAAAGAGAAGTTTCTATTACAGA	A02	4241724	-	-	chrA02	1612511
3079127_45:C>A	A02	23.655	SNP	1998348	CTGCAGATCCCTGACCTAGTTGAATCCTCACCTTCACCACACATTTCTCAATTCATTAGATTCACATCAT	A02	4865730	-	-	chrA02	1998348
3087539_34:G>C	A02	23.655	SNP	1899287	CTGCAGAAAGTTTTGGATCAAAAACCTACTTTTCGGAGCCTAAAACAGGATGTGCTCCCGTATCTTGTTC	A02	4776907	C2	5211113	chrA02	1899287
3088452_22:C>A	A02	23.655	SNP	-	CTGCAGTAGCAAGATTGATACCACGCCCTCCAGCTCTAGTGGATAACAAGAAAACAAACTTCTCACTTCC	A10	11090092	C9	46326660	chrAnn_random	9019274
3092618_18:A>G	A02	23.655	SNP	1739435	CTGCAGAAACCTAATCCTGAGAGCAGCGTCAAGTATGTTGCTCCTCATTTGAGATCTCAGGCCAGAAGCG	-	-	C2	4573655	chrA02	1739435
3093809_8:T>G	A02	23.655	SNP	-	CTGCAGGCCTTACAGTTGTATTATGATAAGCACTGTAAAAGCCATGGTGAACCTGCCAGTGTAGACCACT	A02	4553165	Scaffold00629	184823	chrAnn_random	9024366
3107655_36:T>C	A02	23.655	SNP	-	CTGCAGGTTTAGGCTGCTTGATCTTCTCCACTAGCACTGCTTGAGTAGTGAGAACAATGCCGGCAACAGA	A02	4572632	Scaffold00629	163815	chrAnn_random	9045209
4110382_44:C>G	A02	23.655	SNP	-	CTGCAGAATCTCCCTCTCTGCTCCGAGCTGCCTACGCGGCTCCTCCGGCTACACCAGGCACATTAC	A02	4699394	-	-	chrAnn_random	9166858
3080813_33:C>A	A02	24.475	SNP	1732040	CTGCAGCTAGAAAATACGATTATGCGATACATGTCAATATTTTGATTACAAATTTCTTGTACAGTTGGTT	A02	4355140	-	-	chrA02	1732040
4166933	A02	25.301	Silico	-	CTGCAGATTGAAGTATCAGTTAGGACTGGGAACAAGCCGAATACTTACTATTTTAGCAATACTAGACTTG	A02	4698239	C2	5002219	chrC02	4798165
4706715	A02	25.301	Silico	-	CTGCAGGATAACGATCAAGAAATGTGATTGGTCAAATAAAGCGGCACTCTCTCTTACGGTTTGTAGCCAT	-	-	Scaffold00629	180407	chrC02	4518779
5121067	A02	25.301	Silico	-	CTGCAGTGTAGAATGGTTGGTTACCATTCAAAACTTTTGAGTACGAAGTCTAATGTCGAACCATTTACAN	A02	4503859	-	-	-	-
5122093	A02	25.301	Silico	-	CTGCAGGCCGTACAGTTGTATTATGATAAGCACTATAAAAGCCATGGTGAACCTGCCAGTGTAGACCACT	A02	4553165	-	-	chrAnn_random	9024366
5122124	A02	25.301	Silico	-	CTGCAGAATCTCCCTCTCTGCTCCGAGCTGCCTACGCGGCTCCTCGGGCTACACCAAGCACATTAC	A02	4699394	C2	5003357	chrAnn_random	9166858
5121849	A02	26.127	Silico	2034167	CTGCAGGTGGCTAAAACGGACTAAAAACTTGGTATAACGACACGACGAAAGAAAACAATTGGCTTGAAGT	-	-	C2	5419037	chrA02	2034167
4332161	A02	28.185	Silico	-	CTGCAGGCTTCTCTTGGCTCCTCCCATTATCCAAACCTTTAC	A02	5041871	C2	5650869
5121599	A02	28.595	Silico	2194111	CTGCAGCTGAGTCTCAGATCGAATTTGAGGTTGTCACTAAACACATTGAACCTGTTGAGTCATTTTCTCA	A02	5089533	-	-	chrA02	2194111
5049360	A02	29.435	Silico	2267512	CTGCAGCTGCTGTTGTTGAGACAGCGTAGTCGGTGGCTGAGGCAGCTGGGACATTGACGCTTGCGGATTC	A02	5151393	-	-	chrA02	2267512
4336848_42:T>C	A02	29.435	SNP	-	CTGCAGATCAATAGGTCACCGGTTCGAACCCGGTTGGGCCCTTTTATTTTAC	A03	23077104	C4	4832327	chrAnn_random	37413679
5049805_35:T>A	A02	29.435	SNP	-	CTGCAGTCAATTGCTCTACCACTGAGCTATGGACCCTTTTTGATTTAGAGATGAGCAAGACAGAATTACA	A02	5190306	-	-	chrAnn_random	28612617
4333908	A02	29.838	Silico	-	CTGCAGAGAATAAATGCAACCGTGAGTGACAATGGAGATACACTTTAC	-	-	-	-	chrUnn_random	3829894
3129245	A02	31.038	Silico	2652561	CTGCAGTCGCAGAAAACCGCAGAGCTTCTTCTTGATCTAAGGGTTGCTTCGATAGTTTGTAGCTCTTCAA	A02	5529452	C2	6553669	chrA02	2652561
3081231	A02	31.446	Silico	2748578	CTGCAGCTTCAGGCTATTACGATGGCACGGCCAAGCTCTACGTTAGTACCATTTGTCACCATAGTTTTCT	A02	5610248	C2	6782118	chrA02	2748578
3093965	A02	31.446	Silico	2842899	CTGCAGGAAACGATAGGTACTATTTAGATGATTTTCCACCACATATATGTATGTTTCTTGAGTTAC	A02	5703083	-	-	chrA02	2842899
3134160	A02	31.446	Silico	3128606	CTGCAGACCTGATTCATGTGTCTGTTCCTACCCGTTTAC	-	-	-	-	chrA02	3128606
3157341	A02	31.446	Silico	2750783	CTGCAGTAACACAACATGCTGCAACCTGAAGTGAGGTCGAGTTTGTTAC	A02	5612551	-	-	chrA02	2750783
4112214	A02	31.446	Silico	2842834	CTGCAGGATTCGAGAAAGAAAAGAATCTGTGACTGTTCTACTATGCGGCACTAGTGGCTGTGGCAAATCT	A02	5703018	-	-	chrA02	2842834
4116393	A02	31.446	Silico	-	CTGCAGGAAACAAGACCTCAGAACCGGTAAGTTCTGCTTCTTGGCTGCAAACGGTTTTGTGTTCTTACAG	A02	5798649	C2	7111904	chrAnn_random	47188966
4334831	A02	31.446	Silico	2692336	CTGCAGGTTTAGCCTTCTTAGCAGAGACAGGTGTTGCAGATTCAATGGGCCTCTTCTTGTTGATGGGCTC	A02	5573998	-	-	chrA02	2692336
4706773	A02	31.446	Silico	2733165	CTGCAGAGATACGAGCCTTCAAGATTATTTCAGAACAGGGCATTGCATCTGGGATCAGGCGTATTGAAGC	A02	5604726	-	-	chrA02	2733165
3084509_26:C>T	A02	31.446	SNP	-	CTGCAGATGGCAATGCAACAAAATCTCCGAATTGTTATCCACTAAAATAAGGGAGATCCTAAAACAAGCT	A02	5593462	C2	6677968	chrC02	5486665
4114812_15:G>T	A02	31.446	SNP	3051376	CTGCAGAAGAGTCTTCGGATACTGGACCGTTATTGATAGATACCAAGACTCGAGGCCGTGACACACTCCC	A02	5882619	C2	7321385	chrA02	3051376
5120712_64:A>T	A02	31.446	SNP	2715641	CTGCAGTTCTAGTGAGAGAGAAAATGTAGGGAAGAGAGAGCAAGAGGAGATTGAGGTTATGGGAGAAAAG	A02	5585900	-	-	chrA02	2715641
3158489	A02	34.752	Silico	3086812	CTGCAGCCGTCGTGGTGGTTGGATCAACCCCTCGGTCGTATAACATGGACATACCAAAATCTCCCAACCT	-	-	-	-	chrA02	3086812
5122438	A02	36.853	Silico	-	CTGCAGATATTTTTCAGATTGATACGTACAGAGGAAATCATTTCCAAAGAGAGGAAAGTTGATTCACATT	-	-	C2	7909674	chrC02	5646249
4707707	A02	38.098	Silico	-	CTGCAGCTGTAGACGCTGTGTGTGAACCGTGGCCGTCGAGGTCCCTGGTGCCTTCGCCTGTGTAGTCTCT	A02	6344026	C2	8350372	chrC02	6028918
4707948	A02	38.098	Silico	3536239	CTGCAGTGCGTGAGTCCATATTGATAGAACCATATTCGTGGGTATTTGTCTTTCAAATCAATGCCGACAC	A02	6362735	C2	8380180	chrA02	3536239
4118362_7:G>A	A02	38.098	SNP	3638510	CTGCAGGCGGTCACACTTACAAAAATGTTATAAGACAATTGTATTAC	A02	6441206	-	-	chrA02	3638510
3111408	A02	39.779	Silico	4084621	CTGCAGTACTTCCATGAACGAACCTAGTGCTATCCCTAAAAATAGTTACCATAGCATTTTATTGGGTTTT	A02	7051869	-	-	chrA02	4084621
3095686	A02	40.626	Silico	-	CTGCAGTCTTATTTGATGCTATTGAAACTTTACCTCTTGCCGTTCGATGAACCCTTGCTGCTTAC	A02	7361745	-	-	chrA02_random	259952
5121323	A02	40.626	Silico	-	CTGCAGCAGAGGAAGATCTGGTGGCCCACGAGATTCTTCTTCAAGCTCCTGGAGAATAACAAACACATCA	A02	7377240	-	-	chrAnn_random	29967695
5121767	A02	40.626	Silico	-	CTGCAGAGTAGAATCAAAGAGAGTCAGTAACGTTCTCAAAGTTTGATTCTTTATTACTTTTGAATGTTTG	A02	7377305	C2	10347158	chrC02	8111839
3077192	A02	41.861	Silico	-	CTGCAGTCATACACTTGCAGTCTGGTACGACTGCGGAAAATATTGGTTCTCAAATTTGCTAATAAGGATT	A02	7890297	-	-	-	-
5049400_5:C>G	A02	42.271	SNP	4854998	CTGCAGCCAAAAAGCCACCGAGGAGGCAGGACACGCTGGAGACGACGTGGAAGAAGATAACGGAAGGACA	A02	7869373	C2	11622911	chrA02	4854998
4707326	A02	43.091	Silico	4685136	CTGCAGCCTTCAAGCGAAATACAAATACTTTTTTAC	A02	7667940	-	-	chrA02	4685136
5122092	A02	43.904	Silico	-	CTGCAGAACTTTGAAGGATCCAGTGTCAAGGAAACGCTAACTTCGCTGGTCGCAACAACATCTACAGATA	-	-	-	-	-	-
3079662	A02	44.311	Silico	-	CTGCAGTGATGAGTGATGACAATGCTTTGTTTAGCAGTGTGGTTGAAGAAGCAAATGAAATCACCAATCG	A02	7204209	-	-	-	-
3097920	A02	44.311	Silico	-	CTGCAGAGTAGAATCAAAGAGAGTCAGTAACATATCTCAAAGTTTGATTCTTTATTACTGTTGAATGTTT	A02	7377305	C2	10347158	chrC02	8111839
3109535	A02	44.311	Silico	-	CTGCAGCAGAGGAAGATCTGGTGGTCCACGAGATTCTTCTTCAAGCTCCTGGAGAATAACAAACTCATCA	A02	7377240	-	-	chrAnn_random	29967695
4331460	A02	44.721	Silico	-	CTGCAGGATGTAAAGAACGATTTCTTGCTCTTCCTCTTTTCCTTTGTAACAGTTCCATCCAAAAGTTTTA	-	-	-	-	-	-
5121333	A02	44.721	Silico	-	CTGCAGGCTAATGTCTTCTTGTCCTGTTCTTAC	-	-	-	-	-	-
4107503	A02	45.119	Silico	4017985	CTGCAGAACGAAGATCATCCACGAGCTCTAACCCATCTGCTGTGCTTTCCAAAGATGGGTAATTACAAGA	A02	6984823	C2	7037566	chrA02	4017985
4119492	A02	45.119	Silico	-	CTGCAGGAGGTAATGACGGTGATGAACTTCGGTCATGAACAACAATACCAAATATGTCCACCAATGATCT	A02	7052286	C2	9688940	chrCnn_random	59289686
5030753	A02	45.119	Silico	4018061	CTGCAGAATATTTTTCTCGTTGCCTGAGTGTTTCAAGGGTCATATGAACGAGTGGATGGGAGTGTTTACA	A02	6984899	-	-	chrA02	4018061
3077111_25:T>G	A02	46.369	SNP	3800434	CTGCAGGATCTGTCAAAGAATCCTCATCTGGAACTGCGTCTGAGATTCATGGTTCAGAATATCATCGATC	A02	6578954	C2	8727039	chrA02	3800434
3093519_59:A>C	A02	46.369	SNP	-	CTGCAGCCGACATTGCCCAAGTCTATATAAGACCCATACTTTAGCAATTCCAACATATATAAAAAAGAGA	A02	6768956	C2	9112319	chrAnn_random	44795720
3109128_19:C>T	A02	46.369	SNP	-	CTGCAGGAACCATAATGAAACAAAAATCCATTGACAACTGATATATCCCCATAATCAAAGTCTTAC	A02	6711899	C2	9001265	chrCnn_random	53979332
3149024	A02	46.769	Silico	-	CTGCAGGATTTGATGGTAATATCAACCTCTGTAATCGTGTCAGTTTTTTCTGGTAAAATGTCAATGAAAA	-	-	-	-	-	-
5049703	A02	46.769	Silico	3753240	CTGCAGCGTATTCCAAACTGACGCAATTTGAGCTATTTATGTTTTACTCACGTTAC	A02	6541294	-	-	chrA02	3753240
5122153	A02	46.769	Silico	3710443	CTGCAGAGGCACTTTCACTTTTGAAAGCATAATCTCACAGTTGTATGCTCGCCTGTGTTCAATCTGCAAG	A10	8328872	C2	8617212	chrA02	3710443
5122699	A02	46.769	Silico	-	CTGCAGTGAATCTGCCTTCGAAATGTCTAGACTAAGGTCAAGAAACGGATCAAACTTGTCCGAGCAATGT	A02	6558283	C2	8706904	chrC02	6409843
3085147_14:T>A	A02	46.769	SNP	3753240	CTGCAGCGTATTCCATACTGACACAATTTGAGCTATTTATGTTTTACTCACGTTAC	A02	6541294	-	-	chrA02	3753240
3102498	A02	47.174	Silico	3542448	CTGCAGAGATATTAGAAACCATATTGAGTTGTGATTTAC	A02	6367679	C2	8387144	chrA02	3542448
3146738	A02	47.174	Silico	3574743	CTGCAGCCTTCGACAAGTTACAAATTCATTAGATGGTGTTTTGTTAC	A02	6386719	-	-	chrA02	3574743
4117553	A02	47.174	Silico	3369983	CTGCAGATTTTTTTCAGATTGATACGTACAGAGGTAATCATTTCCAAATAAAGGAAAGATGATTCACATT	A02	6200408	-	-	chrA02	3369983
4333270	A02	47.174	Silico	3625303	CTGCAGGCGGCTTTTTCAACAGTATGTACCATGGAATTGCAGTCTTGTTTATTGAATTATTTAC	A02	6426413	C2	8500315	chrA02	3625303
4111044	A02	47.579	Silico	3456141	CTGCAGAGTCGAACGATCACAATTCACAAGGTATTGTATCATCTTCGTTTTCCAAAATCCTCATAAAAAC	A02	6285007	C2	8110323	chrA02	3456141
4115132	A02	47.579	Silico	3456056	CTGCAGATCTTGAGAAATCTGAATTCAGTTTTGACTCGATCTTGATACATTTAC	-	-	-	-	chrA02	3456056
4336329	A02	47.579	Silico	3393050	CTGCAGTACAAACGACCAATGTCCAAGGGTTTAC	-	-	-	-	chrA02	3393050
3102498_28:T>C	A02	47.579	SNP	3542448	CTGCAGAGATATTAGAAACCATATTGAGTTGTGATTTAC	A02	6367679	C2	8387144	chrA02	3542448
4333607_25:G>C	A02	47.579	SNP	3353724	CTGCAGACCAACATATGAAATACATTGTGTTACCAAGAAGAGAGTAAGTGATGCGAAGAGACCCTCTCTT	A02	6182358	C2	7894808	chrA02	3353724
4112440	A02	48.399	Silico	3807553	CTGCAGATACATAGATACGATTTGGTGATTATAGCTTGTTTAC	-	-	-	-	chrA02	3807553
3081404_50:A>G	A02	48.399	SNP	3800499	CTGCAGGCGTTTGAAGTATGCATCATTGATACGTTTTGACTTCATGTTTCCATCAAGCTGTTTCCCAATG	A02	6579019	-	-	chrA02	3800499
3159373	A02	48.802	Silico	3898944	CTGCAGTGAGTGACCTCTCTCTCTATACTTTCTCAAAATTAC	A02	6856965	-	-	chrA02	3898944
3081578	A02	50.022	Silico	4012123	CTGCAGCTACTAGAGCCCCTACGGTATTCAAAAAATTTTGCTCAGTTTCATTGTTTCTCTCTCTCTCAAG	-	-	C2	9541008	chrA02	4012123
3137712	A02	50.022	Silico	3990770	CTGCAGGGACCTAAAGATCGTTTTCACTTTCAGTTAGACTCAAGGTATTATGGACGAAGGGAAAATTACA	A02	6955080	-	-	chrA02	3990770
3167813	A02	50.022	Silico	3990238	CTGCAGTAGCGTCTTTAGCTCTCGGGATAAAAACGGAGGTTTGTTGATGAAGTTAC	A02	6954548	C2	9504156	chrA02	3990238
3094412_33:A>T	A02	50.022	SNP	-	CTGCAGCTACTAGAGCCCCTACGGTATTCAAAAAAATTTGCTCTGTTTCATTGTTTCTCTCTCTCTCAAG	-	-	C2	9541008	chrC02	7197775
3137712_18:G>A	A02	50.022	SNP	3990770	CTGCAGGGACCTAAAGATCGTTTTCACTTTCAGTTAGACTCAAGGTATTATGGACGAAGGGAAAATTACA	A02	6955080	-	-	chrA02	3990770
4117586	A02	50.427	Silico	4451275	CTGCAGCATCACAGTACGCAACTCGAGGCTCAAAGGAACTGTTTAC	A02	7428981	C2	10469628	chrA02	4451275
3094467	A02	52.066	Silico	4855908	CTGCAGAAATTCAAGAGACGGTGTCACAAAATTTCATACCTATACTACTAGATTTGCAGTTTGACTATTT	A02	7870284	-	-	chrA02	4855908
4332795	A02	52.066	Silico	4872361	CTGCAGTGGACAACATAACAAGCGATGTGTCAGCGGAAGTATACTGTATCTTCCCCAGTTGCCACTCCCC	A02	7886534	C2	11583038	chrA02	4872361
5122282	A02	52.066	Silico	4856344	CTGCAGCAAACTTCCCATCAGGTAATCCTCCTAAGACAAAATCTATTTTGGGGGGTTTTGGACATTACAG	A02	7870720	C2	11621547	chrA02	4856344
3083107	A02	52.882	Silico	4960190	CTGCAGTCAATTACTCTACCACTGAGCTATGGAACAAAGTTTCTCACTTCTCTAACTCATTCATGACTTT	A02	7978275	-	-	chrA02	4960190
3078461	A02	53.289	Silico	5144038	CTGCAGAATTGTTTCTCCTCTTTTTCAGCTGAAACATAATATAATTTATGCCATAAAAAGACTCTTTTAC	A02	8152894	-	-	chrA02	5144038
3110935	A02	53.289	Silico	5285121	CTGCAGACCCTTAGCAAAATCACTGTGTTTCAAAACGAGTTTCTCTCTCACCTACCAAAATATCAAACGA	A02	8320965	C2	12451575	chrA02	5285121
3086644_34:T>A	A02	53.289	SNP	5405228	CTGCAGGTTGCCTCCGCTAGACTCACTTCTATACATTGAAGACCCAAAACCAAATGCAGGGTTCAATTCT	A02	8469736	-	-	chrA02	5405228
3075972	A02	53.699	Silico	5721344	CTGCAGTCAATCCCAGCAGCATTGCGTTCCAAAAGTTATTTACTGGGCTGATCTCGAATAGGTTAC	A02	8753354	-	-	chrA02	5721344
3079517	A02	53.699	Silico	5557675	CTGCAGCGAAGACACCATATTGTAACAACTTCAGCAGTGGAAATAACAACATAGATCACATAAAATCCTC	-	-	-	-	chrA02	5557675
3088759	A02	53.699	Silico	5695221	CTGCAGGCGTAACAGAACAATTTGAATGGTAAATCCAGACAATGCAAAGATGCAGACTTAGCTTCAACTN	A02	8727318	C2	13455360	chrA02	5695221
3090783	A02	53.699	Silico	4892122	CTGCAGAGTCAGTCAATCACTGCACATGGATGACTTACGTGGAGTTATACGAAATATAGTCAGTATACAT	A02	8624498	-	-	chrA02	4892122
3091865	A02	53.699	Silico	5805350	CTGCAGATTCAGTTATCCTTCTTCACAGGTACTTTAGTTAC	-	-	-	-	chrA02	5805350
3102285	A02	53.699	Silico	5694522	CTGCAGATTTTGCTATGTTTCCACGATATATCTAGTGTGAGCGATTCGATAGAGACTTCATATATATTGA	A02	8726640	-	-	chrA02	5694522
3111217	A02	53.699	Silico	5897573	CTGCAGTTTTAGAGCTGGTATGAATTGGTTGGATTCTCAATTGTCAATGGAAATTCAATGAATTTTTTTT	A02	9081117	-	-	chrA02	5897573
3126363	A02	53.699	Silico	5571154	CTGCAGCTATCAGGGCTGAGCTCGAGAAGAAGAAGCTTAC	-	-	-	-	chrA02	5571154
4117014	A02	53.699	Silico	5780137	CTGCAGGGTCTGATGTGCCGCTGGGTTGAAGCTCACATGCCTTAC	A02	8826312	-	-	chrA02	5780137
4336275	A02	53.699	Silico	5952154	CTGCAGAATACTACAGTTTGAAAATTTCAACAAAAACAAAAGAAGAAGAATGTTAGCGACGAAAAGATAA	A02	9155113	-	-	chrA02	5952154
3102285_42:A>G	A02	53.699	SNP	5694522	CTGCAGATTTTGCTATGTTTCCACGATATATCTAGTGTGAGCGATTCGATAGAGACTTCATATATATTGA	A02	8726640	-	-	chrA02	5694522
4333365_23:T>G	A02	53.699	SNP	-	CTGCAGAAAGATTGAGTTTGGCAGTACAATCCCAAGGCTTGAAACCCGTTTCTTGGTTTAGCATGGTTCG	A02	8621194	C2	13181128
5030936	A02	54.099	Silico	-	CTGCAGCCAACACGAGTCGTTTTAC	-	-	-	-	-	-
5049421	A02	54.899	Silico	5027651	CTGCAGACTCTATTGGCTTGAAGGAGATACCGAAATTCAAAGTTGAACTGGGTGATGAACAGGACTGGGN	-	-	C2	11809024	chrA02	5027651
4114096_9:C>T	A02	54.899	SNP	5027651	CTGCAGACTCCATTGGCTTGAAGGAGATACCGAAATTCAAAGTTGAACTGGGGGATGAACAGGACTGGGT	A02	8048341	C2	11809024	chrA02	5027651
3078498	A02	55.301	Silico	5027716	CTGCAGCCTGTGAAATGCACATTTTCACCTCCTCGTTCACAGGAAATATTGATTCTATACATATCTGCAA	A02	8048406	C2	11809090	chrA02	5027716
3100856	A02	55.301	Silico	-	CTGCAGGAGCCTCTGCTAACTGGATCGTTCCTCTGTGCCCATCATATTGGTAATGCCTGATTGATCAGGT	Scaffold005729	157	-	-	-	-
4114142	A02	55.301	Silico	-	CTGCAGAGCTTGTTACAGTTGAAGTTGTTAC	A02	8560625	C2	13020584	chrCnn_random	16990127
5029673_6:A>G	A02	55.301	SNP	5532448	CTGCAGAACTTGTTACGGTTGAAGTTGTTAC	-	-	-	-	chrA02	5532448
5030075_56:C>T	A02	55.301	SNP	5257798	CTGCAGGTTGGTATGGTTTGCACGGCCAGATTACCAGAACAGAGACTAAACATGATACAGGGGTAGTGAG	A02	8285094	-	-	chrA02	5257798
4114040	A02	58.901	Silico	6232097	CTGCAGTTTTGTTTCTTTATCCACCAAGCTCTCATTTGCGGCTGACAACTCCTCAATTTTTTTAC	A02	9414797	C2	14538094	chrA02	6232097
4334560	A02	58.901	Silico	6142812	CTGCAGATCAAACGGCCAAAACTCACCGTCCAAGAAAAAGTGCAGCGTTAC	A02	9331180	-	-	chrA02	6142812
3079600_14:G>A	A02	58.901	SNP	6129607	CTGCAGAATGACCATGGTCGATTTTCGACATTAGAAACCCAAATAACTGATGTCATTCACCTGTATTTTC	A02	9317528	-	-	chrA02	6129607
4333423_57:T>C	A02	58.901	SNP	6125656	CTGCAGCATTCACAAACAAGTGTATGCATACTATTCTGTAACCCAAACAAACAAAAAATTTCAGAAGATT	A02	9315891	C2	14382005	chrA02	6125656
4331694	A02	59.321	Silico	6195263	CTGCAGCAGAGTGTGCACAGATAGCTCTTGGTCATTGCTCTTTGTTGGAAGCTCGTGGTTTGTCCCTCTG	A02	9374009	C9	29786476	chrA02	6195263
5121085	A02	59.321	Silico	6003571	CTGCAGCGTCTGTAAGCTGCGACGATGGAGGCGACGAGAGTCGGGTGTGTTAGGTGACCGAGTTTACAGA	A02	9196803	-	-	chrA02	6003571
3193610	A02	60.576	Silico	6276817	CTGCAGATTCAATCAGAGACCTGAAGGTAGGCTTCGTTTAC	A02	9470088	-	-	chrA02	6276817
4333296_18:T>C	A02	60.576	SNP	-	CTGCAGATTCAATCAGAGATCTGAAGGTACGCTTCGTTTAC	-	-	-	-	-	-
4337518_9:G>A	A02	60.576	SNP	6284283	CTGCAGGCAAGAAGAACAAACAAACAAAAATAGATTAGTGATTGAAAATAAAAGTAGATCCTTTTACAGA	A02	9477849	-	-	chrA02	6284283
3085614	A02	61.382	Silico	6144839	CTGCAGCAACAACCATGAATCTATTGCATACGATGAAACATCAGCCCAGAAAATGAGATTGGCATCCTTA	A02	9339387	-	-	chrA02	6144839
3086615	A02	61.382	Silico	6249150	CTGCAGCTTTGCTCGCCTGAAGATTTAGCTTATTCCTTTCTTCCACAAGAGACTGAAACAGCGAGCCTTT	A02	9424968	C2	14561999	chrA02	6249150
3091003	A02	61.382	Silico	6144904	CTGCAGGATATGTTATTCTCCGTGGAGTTTGTTCGTACTCCTAGAACAATCTTGTGGGCTTCGAGGCAAC	A02	9339452	-	-	chrA02	6144904
3149640	A02	61.382	Silico	6156052	CTGCAGATATCAATGGGTCAAACTGCGAGCTCATTGCGTTCATTAC	A02	9344625	-	-	chrA02	6156052
3170827	A02	61.382	Silico	6195423	CTGCAGATGATTGGGTGCTGACGTACTCTCCAGCTGGGAGTCGCCATGTTAGTACGGCATTTCAGAATAA	-	-	-	-	chrA02	6195423
4333423	A02	61.382	Silico	6125656	CTGCAGCATTCACAAACAAGTGTATGCATACTATTCTGTAACCCAAACAAACAAAAAATTTCAGAAGATN	A02	9315891	C2	14382005	chrA02	6125656
5121503	A02	61.382	Silico	6035790	CTGCAGACTGCGTTTCCTGTCAAGACCTCACCGTGCTCGGTGTCTTACGAATTCATTTTCTTTCTCATTT	A02	9231940	-	-	chrA02	6035790
5122059	A02	61.382	Silico	6129607	CTGCAGAATGACCATAGTCGATTTTCGACATTAGAAACCCAAATAACTGATGTCATTCACCTGCATTTTC	A02	9317528	-	-	chrA02	6129607
5122234	A02	61.382	Silico	-	CTGCAGTGTAGAGTTTGATACATTTACTGTTTAC	A02	9315862	-	-	-	-
3132087_12:C>T	A02	61.382	SNP	6131647	CTGCAGCATCTGTCGAAAGATAGATTACTGCACCGTTGGATCTTTCGACCATCCTAGCAATACACTCCGC	A02	9319519	C2	14388560	chrA02	6131647
3089565	A02	61.779	Silico	6232097	CTGCAGTTTTGTTTCTTTATCCACCAAGCTATAATTTGCCGCTGACAACTCCTCAATTTTGTTAC	A02	9414797	C2	14538094	chrA02	6232097
3091425	A02	61.779	Silico	6268771	CTGCAGTTCTTAGAGTAACTTCACAGCGCATTGTAATTTCAACTCATTAC	A02	9461591	-	-	chrA02	6268771
5030813	A02	61.779	Silico	-	CTGCAGCAAGTAGTGAAGTTTCTTTTAC	-	-	-	-	-	-
3163597_9:T>C	A02	61.779	SNP	6232157	CTGCAGTGCATTGAGCAAGAAGCTGAAGAGCTCAGAGGAAGGGAGTCTGTTCATTTGAAGAAGATTGAGG	A02	9414857	-	-	chrA02	6232157
4111129	A02	65.498	Silico	6697542	CTGCAGCTAGAGCAGGCTGTCTCACTATTGTTGAGTTTCTTGTTAGATTCGTAATAGAGTCTTTGATGTG	-	-	C2	15251905	chrA02	6697542
3084060_19:A>G	A02	65.498	SNP	6703950	CTGCAGTGATTACTAAGAAAAATGGCTCTCAAAAAGCACAATGCAAGCACTGAAAATTTGAATATGAACA	A02	9831668	-	-	chrA02	6703950
3079198	A02	65.901	Silico	6817621	CTGCAGAGGAGTCCGAATACATATAATCTAAAGAAGGCTATTGAACAAGGTTTCGAACTTTATGTTACAG	A02	9969902	-	-	chrA02	6817621
3140251	A02	65.901	Silico	6784936	CTGCAGGTACGGCTATGCGGCTTATCTACACAATAGCAGATGAAACTACTTGAGTTCTTGCTATACCCAC	A02	9940982	C2	15416904	chrA02	6784936
3079198_53:A>G	A02	65.901	SNP	6817621	CTGCAGAGGAGTCCGAATACATATAATCTAAAGAAGGCTATTGAACAAGGTTTCAAACTTTATGTTACAG	A02	9969902	-	-	chrA02	6817621
4332746	A02	69.56	Silico	-	CTGCAGTGACGGTCGGAGAGACGACTGCATACAGGGACACTATCTGATAGTGCACTCCAAATGAAGTGTT	A09	8935566	-	-	chrAnn_random	3403975
4120012	A02	72.465	Silico	7959849	CTGCAGATGAGACTCTCGTTTCAGCTGGCCCGTCTCTTGGCATGTACCCAAGGCACATTTACACATGACC	-	-	-	-	chrA02	7959849
4338394	A02	72.465	Silico	7370755	CTGCAGACTTTGTAGCTGAGAATCTGCACAAGAATGTTCTTGAGATGCTGAAGGGTTGCAATGAGAAAGA	A02	10510224	C2	16610459	chrA02	7370755
3091855_6:A>T	A02	72.465	SNP	7956116	CTGCAGAATCCTTGAAGCAGTCTAGGGGACAAGTCTCAGAGATCAACTTGCAACTAGCTCAGCTTCGAAG	A02	11168224	C2	18153084	chrA02	7956116
3159116_47:T>C	A02	72.465	SNP	7202077	CTGCAGAGGTGTTGGAAGGACTGCCCAAGCTAAGAACAGGCACTCTAATGGTCAAGGACGTTGGCCCGCG	A02	10338076	C2	16265901	chrA02	7202077
4111383_66:G>A	A02	72.465	SNP	7710599	CTGCAGAGATACTTGAGCGGGGAGAAAGAGAAGAAAAAAAAGTAGGACACGTAAGGCAAAAGGAAGCGCA	A02	10887569	C2	17546112	chrA02	7710599
3157410_23:G>A	A02	73.72	SNP	8301933	CTGCAGCATCTCAATTTCCCCACGGATCTCTTCATACCCCTCCTCCTGTTAC	A02	11291096	C6	5880905	chrA02	8301933
3164362_33:G>T	A02	73.72	SNP	-	CTGCAGCAGTACGGCTTCGCTGTTCAACCCCTAAGGTTGGGGAAACTAATGCCTTCATGAGCAATAAGAT	A08	21411730	C2	19434723	chrA02_random	517707
3074339	A02	74.135	Silico	-	CTGCAGCAACTTGAGGATACAACATATCCACATCTTTGTCTCGAATTATTTAGATAATTTCTGAGAACTT	Scaffold010759	146	-	-	-	-
4108037	A02	74.135	Silico	8275949	CTGCAGGGGCTCCTCTAATCGCTCACATGTGTGCACTGTTTTGATGGCAGAAGCGTTGGCGTTGCGTGAG	-	-	-	-	chrA02	8275949
5121169	A02	74.135	Silico	-	CTGCAGTTCTCCATATCAAAACGCTTTAC	-	-	-	-	-	-
3079059	A02	74.535	Silico	-	CTGCAGAGAGATAGATAATTGTTAGAAGCTAGTTGGATACAGTCAACACTATCAGTAATGGCATATACCT	-	-	-	-	-	-
3080633	A02	74.535	Silico	7584176	CTGCAGTGTTTGAAACACTTCTTATTTTGTATCTAGTTCAGTCAAGTATGAGTTAC	A02	10756960	C2	17266588	chrA02	7584176
3082642	A02	74.535	Silico	-	CTGCAGAAAAACATCCCTAGAGAGCATTCACAATTGAAAGATCCATTCGATGCAGAAAAGAAAGAAAATT	-	-	-	-	-	-
3087434	A02	74.535	Silico	8237085	CTGCAGCACAAAGAGTCTAATGAGCAAATAATTTTCTCAGTGAGACAAGGTTCCTAACAATTAC	A02	11522924	C2	19167908	chrA02	8237085
3088666	A02	74.535	Silico	7220936	CTGCAGAGTCAAAGTTTGGGGGTAAATCAGAGAACTCATCAAGAATAGAAGTCATAACTAATCCAATTTC	A02	10359494	-	-	chrA02	7220936
3107661	A02	74.535	Silico	-	CTGCAGAGCTTAGTTCCATTGCGTATTTTCCAGGAGTGAAGCAACTTTCTATAATCCCTCCTCCGTTGAT	A02	10390753	C2	16388275	chrC02_random	1587865
3112342	A02	74.535	Silico	-	CTGCAGATTCGAGATCAAAGGCGAGGGACATCAGGGGCTATCAAGATGGATCGCAATATCTTTACAGGTT	-	-	-	-	chrC02	39772495
3128834	A02	74.535	Silico	-	CTGCAGAGATGAGGTTCCTGTTGGTTCGATTTCTCTTTTTCATGACATTATTATTTTGATCATGAGCATC	A02	10506438	C2	16595260	chrC02	13202455
3133746	A02	74.535	Silico	-	CTGCAGATCCTAATCTCGAGACAGAAACCCCTACATTAC	-	-	-	-	-	-
3140667	A02	74.535	Silico	-	CTGCAGTTGGAGATGGTATAATTCGAAGAAAAAGAAATAAAGAAATTTTAC	-	-	C2	15994052	chrC02	12839326
3178507	A02	74.535	Silico	-	CTGCAGTTAGGTTTTTGATATAGTTTATGTCGTGAGTGACAAGACAAGCTCTTTGAGTCTCGGAGTTAGT	-	-	-	-	-	-
4107866	A02	74.535	Silico	7959426	CTGCAGCGGCATATCCAACATACACATCTCAACTGGGAAGCGATACATCCTAGATGTGGTGGGGGTTATA	A02	11169819	-	-	chrA02	7959426
4111521	A02	74.535	Silico	-	CTGCAGGCAGGTATTCATTATAAAAACGCGATGTTCTTAGTATATATCATTGTCTCTCTTGTACTAATCT	A02	11166443	C2	18151062	chrC02	15006918
4112900	A02	74.535	Silico	7696059	CTGCAGTATCCCTGCCTTGGCTTAGAAACCAAACCAACCTCGAAAACGCATCTACTCTGTTGAATTATCT	A02	10865858	C2	17485999	chrA02	7696059
4113277	A02	74.535	Silico	-	CTGCAGAGGAAGACGACAATTAGCGAGTCATTATTAC	A02	10993102	-	-	chrA02_random	434722
4707694	A02	74.535	Silico	8006819	CTGCAGGAGAGAGAGGGGGTCCCCCGAGATCACCAAACCCTAGCAGTTTAC	A02	11347507	-	-	chrA02	8006819
5120895	A02	74.535	Silico	-	CTGCAGTTTCCATCGCTAAAGGTAATATTTAC	-	-	-	-	-	-
3208527	A02	74.938	Silico	8479655	CTGCAGCTACATAGATAGTTCTGGGCTTAGCGGGGAAATACCTTTATCATTTGCTAATCTTGTGGAGATG	A02	11771958	C2	19782335	chrA02	8479655
3148663	A02	75.729	Silico	9141861	CTGCAGCTTATATTACCGTCAGGGTAAGCCATTTGTGATGATAAATTGTACATTGGTATATCTAAGCAGA	A02	12427237	-	-	chrA02	9141861
3207280	A02	75.729	Silico	9650621	CTGCAGGAGTCATAGAATGAGAAGAAGCCGATTTATCCCTGCCACATTCACAAGCCTTGTGGGTCACTAA	-	-	-	-	chrA02	9650621
4111548	A02	75.729	Silico	-	CTGCAGCAATACTATAATCCAATCATCACAGCTTTAC	A02	12000155	C2	20247252	chrC02	16606917
3079701	A02	76.134	Silico	9900772	CTGCAGCCATCGGACCTCCTAATGGGTTATTATTGTATTCTCCACGAAACTGACTTCCAACCTGAAACAA	-	-	C2	22559475	chrA02	9900772
3085896	A02	76.134	Silico	9812824	CTGCAGCTCCTCAAAACAGTCATATTTGGAATTGTAACTTTCTGGCTCTCCGCGTTTATCTTACCTAAAG	A08	9551519	-	-	chrA02	9812824
3112311	A02	76.134	Silico	9798502	CTGCAGGTGCCCCCATAAGTTAGGAGAGAACAGACGATGTCCAGAACACGACGGAACAATGACTATCCCT	A02	13134129	-	-	chrA02	9798502
3117488	A02	76.134	Silico	-	CTGCAGCAAGAAGAAACGATAAAGAAGCAAAACTAAGGACTACTCTTTAC	-	-	-	-	chrA02_random	557345
3172530	A02	76.134	Silico	9846829	CTGCAGCTTCAATCAAGAAACAGAGAACCCACATTGTCCAACCGATTACATCTGCGGGTTTAC	-	-	C2	22398366	chrA02	9846829
3077202	A02	76.96	Silico	-	CTGCAGGTACTAAAAATTTGCAGACCTAACAACCTACTACTTCCTCTACCTATCCAAATATTTAC	-	-	C2	31272179	chrCnn_random	48440174
3105775	A02	76.96	Silico	10055582	CTGCAGGCCTATGCGTCTATAGAAACCTAAGATTGTACTTTAC	-	-	-	-	chrA02	10055582
3129185	A02	76.96	Silico	10006889	CTGCAGTGGAGAAAAATGGACAAGTACCTTTTACTGGAATGGTGCCATTAC	-	-	-	-	chrA02	10006889
3142457	A02	76.96	Silico	-	CTGCAGACCAAAGTGAACACGGAGTGAACGAATGTTTATACAATGCGTTGTATTGTTATATAATCAGAGA	-	-	-	-	chrCnn_random	58496230
3150769	A02	76.96	Silico	10055620	CTGCAGCTGCTTTTTTTCCTATCCACTCATTTTGTTTGATAATTAC	-	-	-	-	chrA02	10055620
3183180	A02	76.96	Silico	-	CTGCAGCCACCTGTCCCATCTGCTCGTTGGTAGAGTATTCTCTTTCTTCTTCATCAATCAATTTCGATAA	-	-	C2	22995099	chrCnn_random	62594784
4115311	A02	76.96	Silico	-	CTGCAGAGTATTTTGAGCGACTCTTTAC	-	-	-	-	-	-
4113320_15:C>G	A02	76.96	SNP	-	CTGCAGGGTACGTGACCAAATGTTCCGGTGAGGGGATCTATTTCGCTGCAAAGAGTGGGAGAATGTGCGC	A02	13447515	C2	22822287	chrCnn_random	48436293
3091878	A02	77.372	Silico	10611915	CTGCAGGGGTGTATATACATGTTGCATGTTCAAATGTTATGTTTTATACATGTTCCATGTCCAAATGTAC	A02	13980203	-	-	chrA02	10611915
3104630	A02	77.372	Silico	10622717	CTGCAGGAGGAGTCGAACTTCTTCTGTCCTGAAACATTCGCCAAGTTTTACCTTGATCACGACCCTTCTG	-	-	-	-	chrA02	10622717
3125670	A02	77.372	Silico	10831486	CTGCAGAATCACAAACGTGGAGTCCGTTCTGGGAGATGGTGTTCTAAGACTCATCCTATCCAAGGAAACG	A02	14043930	C2	24116174	chrA02	10831486
3157605	A02	77.372	Silico	10313127	CTGCAGATTCATCCTTGGCAAGCCATGATCCCATCGAGGTCAGGTGACATAACTAACATTTCTTGACTTG	A02	13710053	-	-	chrA02	10313127
5048973	A02	77.372	Silico	-	CTGCAGAGAAACTAAAAAGAAAAAAGAGAGATATTAC	-	-	-	-	-	-
5121617	A02	77.372	Silico	-	CTGCAGGTAGGACCTTACCCTAATAACACTTAC	A02	13637909	-	-	chrA02_random	592038
3091878_6:G>A	A02	77.372	SNP	10611915	CTGCAGGGGTGTATATACATGTTGCATGTTCAAATGTTATGTTTTATACATGTTCCATGTCCAAATGTAC	A02	13980203	-	-	chrA02	10611915
4332714_27:G>A	A02	77.372	SNP	-	CTGCAGATTCAAAGATTGTACTAGAATAGAATAGGACGCCATTGATTCCACCGAGTTGTTGAAGTACAAG	A02	13637937	C2	23166750	chrA02_random	591973
3081413	A02	79.388	Silico	8449415	CTGCAGGTTGGCCTATTACTCAATGTAAGCCTCTAAACACACTCCTACTTTGACCATGAAAGCCTGTCCA	-	-	C6	30098221	chrA02	8449415
3099959	A02	79.388	Silico	8511540	CTGCAGTAGTGAAGAACACGCTTGCTATAAGAGGAGCTCACTACAATTTCGTTAC	A02	11806329	-	-	chrA02	8511540
4108282	A02	79.388	Silico	8536128	CTGCAGGTCCAGCACTGGGGAATTGAAAATTGGAGACTGAAGAATAGTGAAGAGGTGTATAAATTACAGA	A02	11829348	-	-	chrA02	8536128
4113286	A02	79.388	Silico	8507652	CTGCAGGTATTGTAAGTGTGTTGTTCTTGGTTATTGGTTTGGCGTCTGGGTCGGTCTTGGCTTGGTTCTG	A02	11803169	-	-	chrA02	8507652
3098766	A02	79.791	Silico	-	CTGCAGCTTGTTTCATAAGGGGAATTGGGAACTAAGACGATCTAGACAGAAGCTGTGATAAGCAAATGGT	A02	11715384	-	-	-	-
4108282_13:C>T	A02	79.791	SNP	8536128	CTGCAGGTCCAGCACTGGGGAATTGAAAATTGGAGACTGAAGAATAGTGAAGAGGTGTATAAATTACAGA	A02	11829348	-	-	chrA02	8536128
4706534	A02	80.206	Silico	9421413	CTGCAGCATTTGTGGGTGGCGCAGCTGTGTCCCATCCACCTTCTGCTGGAGCAGCTGGAAAGAAAACCAA	-	-	-	-	chrA02	9421413
4331328_15:G>A	A02	80.206	SNP	9734438	CTGCAGAATGAGAGATGCTGTGTTATATGTTTTGTTTTATTTTCCTTTAGAAACAAAAGGAGGAGCAAGT	A02	13025038	-	-	chrA02	9734438
3088058	A02	80.614	Silico	9391463	CTGCAGAATTGTCGGTTTGACGTATGAAAAACCTTCCTTTGGAATTTATACGATGGATCTTACTTACAAA	-	-	-	-	chrA02	9391463
3126953	A02	80.614	Silico	7425445	CTGCAGCAATAGCTTTTCCCATCTCTCCCACACTCTCCGTTGCTTGCTTGCTCGGGAACATGTTCAGCGC	-	-	-	-	chrA02	7425445
4118374	A02	80.614	Silico	9111674	CTGCAGCTCACCACAGACGCGACAAAGTTAC	A02	12397820	-	-	chrA02	9111674
4334870_12:T>C	A02	80.614	SNP	-	CTGCAGTGTTCATTTCTACATTTTATGTCTCGATTTCACCCACCACATCAGATATTGAGTCACGTTCTGG	-	-	-	-	-	-
3085028	A02	81.019	Silico	9734716	CTGCAGTTTACAAACAGAGACGGTCTATAAGATACTACAAGAACTAAGAAAAAGGGAGGCTCACACAAAG	A02	13025316	-	-	chrA02	9734716
4111125	A02	81.019	Silico	-	CTGCAGCATTTGTGGGTGGCACAGCCGTGTCCCATCCACCTTCTGCTGCTGGAGCCGCTGGAAAAAAAAA	A02	12657611	C2	21544999	chrC02	18214598
4331083	A02	81.019	Silico	-	CTGCAGTTTTCACCGGATTAGCACAGGCAAGACTGGTCTATCAGTAACTTTATTGCTTCTCATTCTGTTA	-	-	C2	22301576	chrC02	19045596
4332777	A02	81.019	Silico	9353090	CTGCAGCCAACATGAGGGTGATGAGAAAGGAGACCAATGGGAATGATGACATCATTGTGATAAATATTTG	A02	12616414	C2	21417207	chrA02	9353090
5121361	A02	81.019	Silico	9852835	CTGCAGCTTCAATCAAGAAACCGAAAACCCACATCGTCCAACCGATTATATCTGCGGGTTTAC	A02	13165144	-	-	chrA02	9852835
3078688_22:C>A	A02	81.019	SNP	9000106	CTGCAGGTTCCAGCTAGTGATCCCCTGACTCTTCATCTTGCCAAGATGTCTAGAACTCAGCTCTCTGAAA	A02	12283888	C6	11094743	chrA02	9000106
3125787_36:A>T	A02	81.019	SNP	9282021	CTGCAGTCCTAGGAGTAAGTATTGAGGAATCTAAGCCAGTTAC	A02	12555360	-	-	chrA02	9282021
3181038_59:T>G	A02	81.019	SNP	9346436	CTGCAGAACGGAAAAAGAGACCCACGAGATGAGTAATGACTGCGAGCAGCAGAAGAAAGATATGGCAGAT	A02	12609037	C2	21409586	chrA02	9346436
5029601_16:C>A	A02	81.019	SNP	8577770	CTGCAGCTGCTCAGGACCAGAGAGTATCCTTGTCTATGAGCATATTCAGAACAAGAGCCTAGATAGATTC	A02	11868532	C2	19945861	chrA02	8577770
5052918_20:T>G	A02	81.019	SNP	9422373	CTGCAGCTTCTCCCATGTTTTTCCCAGGTTAC	-	-	C2	21545940	chrA02	9422373
5120809_13:C>T	A02	81.019	SNP	-	CTGCAGCTTTCGAACGGCGGACAACAAAGAACGGGATGAAAACAAATTCCGAAGACATGCAGGTTGAGAG	-	-	-	-	-	-
3132393	A02	82.679	Silico	-	CTGCAGATTTTGACGAAATTTCAGATAGCTTGCCAACGAAGTCATCTATTGTTTCAGTTTCCTTCATCTT	-	-	C7	14949906	chrC07	13020981
4331148	A02	83.096	Silico	10622717	CTGCAGGAGGAGTCGAACTTCTTCTGTCCTGAAACTTTCGCCAAGTTTTACCTCCATCACGACCCTTCTG	-	-	-	-	chrA02	10622717
4110346	A02	83.514	Silico	-	CTGCAGACATGAAGACAGATACATCAGCAATCTTGAGTATTTTTGACAAGAATAAATCACTGTTAGATCT	-	-	-	-	chrUnn_random	3688826
3091021	A02	85.181	Silico	12111141	CTGCAGTAATAAACTCTAGCACAACTCTTCTCCCCCAAAATGATGGAACAGAAAGACCAACATTATCTCT	A02	15701712	-	-	chrA02	12111141
3092823	A02	85.181	Silico	12180738	CTGCAGAAGAAACAAGATCTATATTCAACTATTCACAAAAAAGCTACACTGATCCCATGATTTATGTGCC	A02	15765190	C2	27102912	chrA02	12180738
3115538	A02	85.181	Silico	-	CTGCAGATTCAAACTCACAAGAGGAAAGCTAACACATGTTCAACATTAC	-	-	-	-	chrA10_random	1674426
3120205	A02	85.181	Silico	12112001	CTGCAGTGTTTAGATATTCTTGGTGTTCTGTTGATATTTTTGTGGTTTAC	-	-	C2	27065215	chrA02	12112001
3097426_26:T>C	A02	85.181	SNP	-	CTGCAGGTAGTTGGACACGAGCAAAGATTCTTGCCTCACTTGATTGAACACTCGTGAACTCCATCTTCTT	A02	15746709	C7	13530395	chrA02_random	837980
5048640_34:C>T	A02	85.181	SNP	12215181	CTGCAGTGAACCTTGAGTTATCAACACTCAAGAAGCTCTCTGACAGCTCAACTCTCGTTAGAGCTATTAC	A02	15813157	-	-	chrA02	12215181
4107063	A02	86.004	Silico	-	CTGCAGACGAAGAAGGAGGAGAGAGTAAATGGGCAGCTAAGAAAAGAAACAAAAGAATCAATACTTTTAT	A02	16209185	-	-	chrA02_random	960208
4167016	A02	86.004	Silico	12335571	CTGCAGTTTTTGTTGAGATTGTTAGTAACAATTTGTTACATGCTTCATCAGCAAGGCGGAGGTGATCTTA	-	-	-	-	chrA02	12335571
3097414	A02	86.409	Silico	12491250	CTGCAGGTGCCTGGCACAAACCACTTTTCCTTCCACTCATCCTCTAAATGAATGAGTTGGAGGGAAAATT	-	-	-	-	chrA02	12491250
3194140_63:C>T	A02	86.409	SNP	12473153	CTGCAGAGGTCTTTGTTAGAAAAACAGTGGAATCTTTCCTTTGAGAAGAAGAAGAAGAAGATTCCGGTGA	A02	16091311	C2	27665841	chrA02	12473153
3090135_58:G>T	A02	86.812	SNP	-	CTGCAGCGATCGCTACAAGCAGCATCGTATTGGATACATCCATATCTGAGGCCAAAGGGGCAACTTGATT	A02	16149103	-	-	chrAnn_random	14606732
3084985	A02	87.22	Silico	-	CTGCAGTTTCGACTTTTGGAGCAGGAGCAGGAACTCACTCTTTGCAATACACAATGCTCCCTAGGTTACA	A02	16183343	-	-	chrA02_random	950578
3194297	A02	87.22	Silico	12841291	CTGCAGAGATAACCACCACCCCATCAACGTGATTAGAGTATTAC	A05	9276551	-	-	chrA02	12841291
4113642	A02	87.22	Silico	-	CTGCAGGCAGAAGAAGAGAAGATGAAAGAGAGAGAGAGAGAGAGAGAGAGAGAATGAATCGATGATTTAC	-	-	-	-	-	-
3080603	A02	87.64	Silico	18413917	CTGCAGCATGAATTGGTACGCCTCCATAAACTTTTCCTTGATATTCCATCGCTGAGAACTTAC	A02	19455572	-	-	chrA02	18413917
4107241	A02	87.64	Silico	-	CTGCAGGTTTTATCTCAGGGTGTTAGCTATCAGTTCTTGTGAATATGACAGTCTACAGGCGGTGTTTCAT	-	-	-	-	chrA03	24493618
3078019_60:A>C	A02	87.64	SNP	-	CTGCAGTATGTTTTCAACTTTGATGAGTTCAAAGAAAAATTCACAAAGGAAGAGCAACAAAAACTGATGA	A02	19445581	-	-	chrC02	35706442
3088781	A02	90.866	Silico	19536564	CTGCAGAGAAAGATCAAATAATGGAAGTTGCGAGTCAAGAAGAACATGACATGCCTATTCCAATTACAGA	A02	20471519	C2	43224145	chrA02	19536564
3144535	A02	90.866	Silico	19576685	CTGCAGACTCGGAGCCCTCGAAACATACCGATGCTTGACAAATGTCACAAGATTAC	A02	20434541	-	-	chrA02	19576685
4107144	A02	90.866	Silico	19541438	CTGCAGCGAGAGAGGTTTTTACACGTGTTGAAACCATGGGGCATTAC	-	-	-	-	chrA02	19541438
4117323	A02	90.866	Silico	-	CTGCAGCCAAGCTAGGTGTTGTTTTTAC	-	-	-	-	-	-
3113460	A02	91.271	Silico	19611613	CTGCAGGACCTGCACATTAGTAGCACCAACAACAACATTTTTGTTAC	A02	20396258	-	-	chrA02	19611613
3173313_65:C>T	A02	91.271	SNP	19738340	CTGCAGTGAAAGAGCTTTGCTGAACCGATTGTTTCTGGAGTTGAACAAATTGGACAGTGATGTTCTCGTG	A02	20242964	C2	43634580	chrA02	19738340
4337336	A02	92.486	Silico	20290697	CTGCAGAGAATACAGCATCAAACAAACATAGGAAAGCACATAAGATTCAGTACTAACGAGTGAACTACAT	A02	19855549	-	-	chrA02	20290697
5029352	A02	92.486	Silico	20486786	CTGCAGGCATCTAGAAGCTTAGAAGGTAACTTTTTTCTTTGTAAATATGTTCCGTCTATGCATTTCATCT	A02	22846478	-	-	chrA02	20486786
3076225	A02	93.292	Silico	20732563	CTGCAGTTGTCCGAATATTGATTTCTTTTCATTCTTTTACAGGCCCAGAAACAGAAGAAGAGAAGATGTT	-	-	-	-	chrA02	20732563
3157386	A02	93.292	Silico	20784516	CTGCAGCTGAGGAGGAGCATAGCCATGGATCTTCCAAAGAGGTACAGTTACATTTATGAGGCTTCTACTT	-	-	-	-	chrA02	20784516
4109756	A02	93.292	Silico	20726850	CTGCAGGAGATTGGTTATATCGTCAACGATTATTAC	-	-	-	-	chrA02	20726850
5122141	A02	102.308	Silico	-	CTGCAGTACAAAGCTCTAATGATGACTGTAGTGCAGATGCATATCTTGGAGGTGATGCATGTGCTTACTT	-	-	-	-	chrAnn_random	8077889
4116886	A02	104.757	Silico	22025484	CTGCAGTTGGTCTCTTTTTCTGATAAGTTTTAC	-	-	C7	39862451	chrA02	22025484
3087026	A02	107.983	Silico	22112446	CTGCAGCTCCATCTCCTTCCCGGAAAAGGAGATGTTGTTTCCAAATGCATCCATTGGAAGAATCAAGATN	A02	23879665	C2	47568856	chrA02	22112446
3109699	A02	110.888	Silico	22523913	CTGCAGAGTATATTCCCAAAAGTGTCAAACGTATTCTTGTTGCGTGAAGACGTTTACCATATACATAGAT	A02	24397545	C2	48377854	chrA02	22523913
4332420	A02	113.357	Silico	22764113	CTGCAGTAGTCACAGGATTATAATTTTTTCTGAGTTTAGTAAAAAGAAAATGTTATGAGAGGTGAAAAGG	A02	24665456	C2	48822591	chrA02	22764113
5122503	A02	113.357	Silico	-	CTGCAGAAAGATGTAGACGTGATGGGTGAACTCAATGTTACTGGCTACAGGTTCTCCTTTGCGTGGTCAA	A03	12768960	-	-	chrAnn_random	39066300
3169857	A02	119.048	Silico	-	CTGCAGCCCATATGTAAATTCCGCAGTGGCCAAGGTTCGAACCCCTCTCCTCATGGAGGTTTAC	-	-	-	-	chrC01	16659947
4167593	A02	119.048	Silico	23275851	CTGCAGGTAGCTAAAGATTATCTTCGAAAAATCGGTATAGGCGGCAAATCAGTCATGAACGAAAAAATAT	-	-	-	-	chrA02	23275851
4331746	A02	119.048	Silico	23428580	CTGCAGCCTTGCACAGTTTGGCCGTCACAATCTTGCTAGTGTGATCTGATCCGTATAGAATATCTTTTAC	-	-	-	-	chrA02	23428580
5121764	A02	119.048	Silico	-	CTGCAGCCAACAAGCATGTAAAGGATGAGCTGAGACTACATGTAAAGAAGTGTTTCCCATCCATCATTCC	-	-	-	-	chrAnn_random	32992845
5121866	A02	119.048	Silico	23264746	CTGCAGCGGTTGTTTGGCAGTTTGAGCCTGTTTAC	A03	3655015	-	-	chrA02	23264746
5120874	A02	119.451	Silico	23474683	CTGCAGAAGGAATACTAATGGCAATGGATTTCGATGGAGCAAGCATCCGAGAAGTTGCAGATGGATACAT	-	-	-	-	chrA02	23474683
5121207	A02	119.451	Silico	23480235	CTGCAGAAGGAATACTAAGGCCAATGGATTTAC	-	-	C2	50024431	chrA02	23480235
5121385	A02	119.451	Silico	23483088	CTGCAGCATCGATCCCCACACAGCGCGGATGTTTCATGTTTCGCCAAACCTTCAAACAAGAGAGTTGTTT	-	-	C2	50014068	chrA02	23483088
3101974	A02	120.277	Silico	23553767	CTGCAGCGGATAACATAGAACAATGAGAATCAATCTTCTTCATATGTGCACACGGCTCTTTAC	-	-	-	-	chrA02	23553767
4332816	A02	120.277	Silico	-	CTGCAGGTTCGGGTAACAGTTCACTGAACGTGTTCTCTGATTCCCGTGGCTTCATCTCACTCAGTAGCAT	A06	25622583	C4	28917288	chrA02_random	1564984
5029213	A02	120.277	Silico	23529463	CTGCAGACGGAGCATGATGCTTGAAGCTAATGATTGGAGCTCAGGGAAACGATGGGGGATAAGAGAGAAC	A02	25497643	C2	50290235	chrA02	23529463
5121208	A02	120.277	Silico	-	CTGCAGAAGCTAGAATTTGAGGGATTAGAGGAGTGGGAAGAGTGGATAGTAGAAGAAGGCTCTATGCCCC	A02	25357132	C2	50025549	chrC01_random	175812
5121730	A02	120.277	Silico	-	CTGCAGAAGGAATACTAAGGCCAATGGATTTTAC	-	-	C2	50024431	chrC01_random	174694
5121796	A02	120.277	Silico	23596497	CTGCAGAGAATCACATGCATACTATAAGACTATACAGTTTCACCAGGCATGGAATTACAGGTGGGGAGTT	A02	25575335	C2	50361068	chrA02	23596497
5030263	A02	120.69	Silico	-	CTGCAGACAGAACTCTTGTTCTATCGAGGTGACAGTGGTGCTTTTGATGAGCTCCAGGTATCAATCAGAA	A02	25748914	C2	50627999	chrAnn_random	6744534
5030760	A02	120.69	Silico	23653367	CTGCAGTAAAGTAACGTCACTTCGTCAAAAACAATGCAAATAACAAAACCAACTCCAAACACATAGTAAC	A02	25624129	-	-	chrA02	23653367
5031165	A02	120.69	Silico	-	CTGCAGGCAGTATATGTATATGTATGAGTGGATGTCAGTCTCGTATGAGTGGATGTCAGTCTCATCTGTG	-	-	-	-	chrAnn_random	6681795
4335444	A02	121.513	Silico	-	CTGCAGTACGGGGCGGTTCGTAACATTCGAAACCTTAGTTTGTTAC	-	-	-	-	chrAnn_random	46385197
4332018	A02	121.921	Silico	-	CTGCAGTCGTACTGCAAAAACAGCAATTTGGAGACGCACTCAAGTCGTTAC	A02	26035983	-	-	chrAnn_random	43970352
5121083	A02	121.921	Silico	-	CTGCAGAACAAAAAGAAAACAGTTTTAGACATCATAGACAACAGTGGCAGACAATGCCATAGGTGACAAT	-	-	-	-	chrAnn_random	43970680
4109634	A02	122.336	Silico	-	CTGCAGCTTCAGATCAATGATCAGAGGTTTGATGATGCTGAAGAGATGGTTCATGAAAGCGAGGCCAAAG	A02	26223579	C3	38234405	chrCnn_random	53176769
3124490	A02	124.003	Silico	24195530	CTGCAGAAACCATTATTGTGGGTGATCAAAAGGGAGAGTTCTTACATAAACGTGCTGATGAGTTAC	A02	26487706	C2	51712193	chrA02	24195530
3134273	A02	124.416	Silico	24243688	CTGCAGGTTGGTAAAAAAAATAAACTGATCTTAGATTGTCATGTTTCTCTAATTAC	A02	26554420	C2	51780107	chrA02	24243688
3166548_55:T>A	A02	124.416	SNP	24249176	CTGCAGCAGCATCAGGATCCGTTGCTCGAACTTGGATGCTCTTGCAAAAACGAGCTTGCTCTGGTACACT	A02	26560563	C2	51791685	chrA02	24249176
3075060	A02	124.828	Silico	24405816	CTGCAGACACATATGATGAATGTCAAAGAGGTTTGGAACCTTTGTTGTCTCCGTTTCCCTAATGAATAGC	A02	27083266	C8	19478388	chrA02	24405816
3103272	A02	124.828	Silico	24446128	CTGCAGATGAAGAGCCCAATATTACTGCATACCTGAGTAACACAGAAAGGCAGATTAGCCAAAAAAAATC	-	-	-	-	chrA02	24446128
3107943	A02	125.236	Silico	24416980	CTGCAGGTAAAATCTAGTGCTGGGCATTCGGGTTTTTGGTTCAGGTCAATTCGGGTTATTCGGTTTTCAG	A02	27091822	-	-	chrA02	24416980
3076217	A02	125.654	Silico	-	CTGCAGGAATCATCCAAGATTTCAGAGGAGGAATTTACACCAACTGATGCAGATTTCAACCTTGTTTACA	A02	27445659	-	-	chrAnn_random	5487074
3081801	A02	125.654	Silico	-	CTGCAGCTTGTGAATATCATTTGTCCACCACACTCTCTTTGTCTATAACATTATAAATCACACTAAAATA	A02	27401984	-	-	chrAnn_random	5446240
3082438	A02	125.654	Silico	24740792	CTGCAGTTACTGTTGCCTCTGAACCCAAAAGCTACTCTGAAGCTATCAAATTTAC	-	-	-	-	chrA02	24740792
3137328	A02	125.654	Silico	-	CTGCAGCCCACTAAGAAATGGACATATATATCAAAGCAGTGTTATGGTAGGCTGTTTATAGAAGTCTCCA	A02	27633476	C2	52684173	chrAnn_random	5708198
3144508	A02	125.654	Silico	24785163	CTGCAGCATTCACTTTTCCGTATCAGGAGCTAGCTGGGACAATTAC	A02	27838940	-	-	chrA02	24785163
4110693	A02	125.654	Silico	24565995	CTGCAGCTATAGGTTCATAATCAAAACGGTCGAAATATTTCATTAC	A02	27244368	C2	52241992	chrA02	24565995
4113903	A02	125.654	Silico	-	CTGCAGGTTTCCGGTGGATCTTTGTCGTGGCATGTGAATCTTGAAAGAACCTAAAAATACAAAAAAAGAN	A02	27606726	C8	1133071	chrAnn_random	5695510
4165628	A02	125.654	Silico	24372869	CTGCAGAAGTGGGGGGGACAAGATCTAAGATTAGAAACAACCCTCAGAAAGGAAAAGAACAGCTGAAACG	A02	27051273	-	-	chrA02	24372869
4165755	A02	125.654	Silico	-	CTGCAGGTTTCCGGTGGATCTTTGTCGTGGCATGTGAATCTTGAAAGAACCTAAAAATACAAAAAAGATC	A02	27606726	C8	1133071	chrAnn_random	5695510
4167079	A02	125.654	Silico	24604941	CTGCAGTCAAATCAAGAAAGAGAAAGTATTAGATACTACTCATGCCAAACCATTTCAAAAATACAAAACA	A02	27287550	-	-	chrA02	24604941
4167111	A02	125.654	Silico	-	CTGCAGATGAAGAGCCCAATATCACTGCATACCTGAGTAACACACAAAGGCAGATTAGCCAAAAAAAATC	A02	27122823	C2	52077068	chrC02	45454970
5122790	A02	125.654	Silico	-	CTGCAGATCAGCGCCGGCTCTGGACGTGTGCGGACGGTGCTTTGGCACAGGGTCTCACCATTTTTTTTGT	A02	27445724	-	-	chrAnn_random	5487139
3081801_39:G>C	A02	125.654	SNP	-	CTGCAGCTTGTGAATATCATTTGTCCACCACACTCTCTTTGTCTATAACATTATAAATCACACTAAAATA	A02	27401984	-	-	chrAnn_random	5446240
3104233_24:G>A	A02	125.654	SNP	24610220	CTGCAGGTCGCCACAAAAATATCTTGCATATTTGGTTTCAGTTAC	A02	27302387	-	-	chrA02	24610220
3104491_25:A>C	A02	125.654	SNP	24509722	CTGCAGATTTCGCATGTCTGTCCTCTAAGCTCTTGCACTGATCTTATCTGCACAAATAAAACGACGTCGG	A02	27189640	-	-	chrA02	24509722
3140555	A02	126.066	Silico	24779399	CTGCAGATAATAGGTACATGACCAAAATTGTAGATGGCGTTTTTAC	A02	27829883	-	-	chrA02	24779399
3078968	A02	128.566	Silico	-	CTGCAGATTCTTCAGGTGGTGTCATCAATCTTTTTCGAAGCTCACAACATATATGTGAACTTGAATGTTA	A02	26421737	-	-	-	-
3107801	A02	128.566	Silico	24154999	CTGCAGGGTTACACTTACTCTTCCCCTTCTTGGAACTCATCAACACAAAATCACAATGCAACGCACCACA	A02	26424729	C2	51463304	chrA02	24154999
4108738	A02	128.566	Silico	24170137	CTGCAGTATGAAGATGAAGACCATGATAAAGTGTTGTTGGCTTCAGATAGTGATCTTCAAGCAGCCATAG	A09	3344230	C3	37013801	chrA02	24170137
3185892	A02	128.974	Silico	-	CTGCAGTAAAAGGATGCTGGAAACAAGTGAGTGGAAACTACACCAGACAATAACAGCAGGTAACATGTGT	A02	26421672	-	-	-	-
3084575	A02	131.94	Silico	-	CTGCAGTCGGCCAAAAAACAAGTAAGAACACCAGCTATTTTGTTCTCTAGTTTGTTCTTCACATATTACA	-	-	-	-	-	-
4107572	A02	131.94	Silico	23653367	CTGCAGTAAAGTAACATAACTTCGTCAAAAACAATGCAAATAACAAAACCAACTCCAAACACATAGTAAC	A02	25624129	-	-	chrA02	23653367
4112414	A02	132.357	Silico	-	CTGCAGCTATAAGTCGCAGATCTAAGGGAGTATCTCTCGAATTTCAACCACCACATAATCTAACGTTTTA	A02	25670994	C2	50498315	chrAnn_random	6665256
3082884	A02	132.788	Silico	-	CTGCAGCGGATAAAATAGGACAATTAGAATCAATCTTCTTCGTATGTGTGCACACGGCGAAACCATTACA	A02	25536839	C2	50323139	chrC02_random	4985181
3109364	A02	132.788	Silico	-	CTGCAGTAGATTTCATCTGATAATAAGCAAAATCTTTGCCTAGACAAAGGCGTGGACCGCCATTAC	A02	25614104	-	-	-	-
3110160	A02	132.788	Silico	-	CTGCAGCCTTGCACAGTTTGGCCGTTACAATCTTGCTGGTACAATCCGATCCATTGAGAATATCTTTTAN	-	-	-	-	-	-
4116561	A02	132.788	Silico	23596497	CTGCAGAGAATCACATGCATACTATAAGACTATACGGTTTCACCAGGCATTGAATTGCAGGTGGGGAGTT	A02	25575335	C2	50361068	chrA02	23596497
3100076	A02	134.081	Silico	23303849	CTGCAGATAGGACTCACAGCAGTGAAAGACCTCTCAAATGGAGAAGCTTTGAACTGAGTCACATCGCGAC	A02	25213959	C2	49839228	chrA02	23303849
3150924	A02	134.081	Silico	-	CTGCAGCCTTGCTGGTACAAGCCGATCCATTGAGAATATCTTTTAC	A02	25351503	-	-	-	-
3088625	A03	0	Silico	-	CTGCAGGCCACCAAGTAAAGAGAACACTTGATTGAGAAAATTATTCATACATTTTAC	-	-	-	-	-	-
3096132	A03	3.175	Silico	-	CTGCAGCACCTGCAACCATTGGCGTAGCCTGTGTGTAACCAACAAAATAAACGTCAGATAACAAAATTAN	A07	916345	-	-	chrAnn_random	37862610
3193337	A03	3.175	Silico	-	CTGCAGCAACTCCATACAATTCTGCATTTGAGGCTTCAGCTTTTAC	-	-	-	-	-	-
3075282_24:C>A	A03	3.175	SNP	311774	CTGCAGCACCTGCAACCATTGGCGTCGCCTGTGTGTAACCAACAAAATAAACATCAGATAACAAAATTTT	A03	410274	-	-	chrA03	311774
3091859_15:A>C	A03	3.175	SNP	-	CTGCAGCCACCGTGGAATAGAGTTTCTAAACCATCTCTCTGATGTACATAGTTTCAAGATTCTGGAGCTT	A03	464574	C3	467816	chrC08	18223445
3137943_68:G>T	A03	3.175	SNP	315344	CTGCAGTTGAATTCATTCGATAAATTATTGATAGTGTATAGGCTTTTTAGCTGAAGACGAATAAAAACTG	-	-	C3	530908	chrA03	315344
3194350_25:T>C	A03	3.175	SNP	-	CTGCAGAGACGCCATAGTCGCTAGAGTCGGAGAGACCTTCAACGCCAGCGATGAGGAAGGGACTGGACAT	A03	464639	C3	467751	chrC08	18223510
3078876	A03	3.585	Silico	-	CTGCAGTCTGATTTGAATTTCACAATTTGTTATTTGTATTATGACAACCTCCTCTTGTTATTTTAC	A03	111012	C3	184871	chrC03	125613
4166756	A03	3.585	Silico	-	CTGCAGCTGTAAAAAAAAAGAAGCAAATTCCAAAAAGTTGTCAACACGAGGGAGGGAGTAAACATATAAA	A03	139620	-	-	-	-
3119316	A03	3.988	Silico	-	CTGCAGTGTCGATAAGTCTAATCCATTACAAAAAGTTAC	-	-	-	-	-	-
3216051	A03	3.988	Silico	-	CTGCAGGTGGTGCTCACTCAGTAGTTTTCACACGCAAAGGTTATGTGTGGACTTGGGGTCATTCGTGGCC	A06	6582753	-	-	chrC01	19999102
3106381_56:G>C	A03	3.988	SNP	176189	CTGCAGCCGATTTAGAATTGATCTACACTCTAGAGGATGTGCTTGTACATCCAAATCGTAACATACATAA	A03	170210	-	-	chrA03	176189
3119316_23:A>C	A03	3.988	SNP	-	CTGCAGTGTCGATAAGTCTAATCCATTACAAAAAGTTAC	-	-	-	-	-	-
4117805	A03	4.405	Silico	25509	CTGCAGTCCAAGCGACTTGCCATCTTCAACTCCTTGTGCGGCTGGAGATGCAAGTGGGGATGCAAGAAAA	A03	41601	C3	99922	chrA03	25509
5122439	A03	4.405	Silico	86620	CTGCAGCATCAACGGAAGAGTATAGCATTTAC	A03	77551	-	-	chrA03	86620
3075282	A03	4.822	Silico	311774	CTGCAGCACCTGCAACCATTGGCGTCGCCTGTGTGTAACCAACAAAATAAACATCAGATAACAAAATTTT	A03	410274	-	-	chrA03	311774
4107246	A03	4.822	Silico	-	CTGCAGTATTCTAGTCAATTTGCTTTCCCTGTAAGGCACCCTTGGGAGGTTTTTAC	A03	273446	C3	409175	chrA03_random	47113
4107836	A03	5.659	Silico	386374	CTGCAGTATTGAAGAGGTCGCCTTTAGTTTCAATGGAGGAAAAGATTCCACTGTAAGTTCAAACTGCTTT	A03	481985	C9	53906010	chrA03	386374
3079212	A03	6.482	Silico	386374	CTGCAGTATTGAAGAAGTCGCCTTCAGTTTCAATGGAGGAAAAGATTCCACTGTAAGTTCAAACTGCTTA	A03	481985	C3	622168	chrA03	386374
3151622	A03	6.482	Silico	-	CTGCAGAAGCCGAGAGAGTATCAAGAATCAGTAAAGTAGATAGCAATACACACATACAATGAAATGAACA	A03	482050	-	-	-	-
3079068	A03	6.876	Silico	-	CTGCAGTTGAGTTCGATCATAACACTATTGCTGGACGAATCAGGGAGCTTGCATTTCTGAATCCAAAGGT	A03	661841	-	-	chrA03_random	137972
4335799	A03	6.876	Silico	451136	CTGCAGCTTGCTTTGGCGTTGCGGCTATCCTCTGAGGCTACTTGCGCTGACGATCCGAACTTTCTGGATC	A03	566755	C3	722031	chrA03	451136
3102755_10:C>T	A03	6.876	SNP	-	CTGCAGCTTGCCTTGGCTTTGCGGCTTTCCTCTGAGGCTACTTGCGCTGACGATCCGAACTTTCTGGATC	A03	566755	C3	722031	chrC03	634679
3081787	A03	7.3	Silico	-	CTGCAGACATCGAGCTTTACTCTTCAAAGTGAGATCCCAACTCGATGCCATCCATGGCCATGTCACTTTA	A03	565165	-	-	chrC03	633607
3082813	A03	7.3	Silico	-	CTGCAGTCAGTACTTTCCAGGTACCATGTTCAGTCCTCTTCTCATCTCTTTCTTCATCACTGTTAGTTAC	A03	848756	C3	1033909	chrA03_random	152643
3102755	A03	7.3	Silico	-	CTGCAGCTTGCCTTGGCTTTGCGGCTTTCCTCTGAGGCTACTTGCGCTGACGATCCGAACTTTCTGGATC	A03	566755	C3	722031	chrC03	634679
3117404	A03	7.3	Silico	-	CTGCAGTCTCCTCTCATCTGCACAAATTAGAACAAAGCAAAACAAAAACAACAAGATATCAGCTTTTTGA	A03	671131	-	-	-	-
3126386	A03	7.3	Silico	622901	CTGCAGAAGCCATTTCTCACTTCCAATGTTGTATATACTTTAC	A03	754650	-	-	chrA03	622901
3147774	A03	7.3	Silico	-	CTGCAGAGTGAGATTGGAGGAACTCGACGGTATGCTATACGGATTACACCAATCACATTGAGAGATGAAT	-	-	C3	780246	chrC03	724048
3085579	A03	7.712	Silico	-	CTGCAGAGTGAAAGAAAACAAGGTTCTTCTCTCTATGCAAACCAACGTTTATATAGAGATGCAAATGTTA	A03	812138	-	-	-	-
4109496	A03	7.712	Silico	-	CTGCAGTTGACAAGAGTGTCTGGTGGATTACCAACTGAAATGCAGCTTGGTCTACTGTCTCCTCTGTACT	A03	913289	C3	1114544	chrA03_random	217115
4113653	A03	7.712	Silico	-	CTGCAGTTCCTTCTCTGAAGAGATTTCGAGAAAGTATGGGAGGGAATCTTGTTTTAGATGTCCAGAGTCT	A03	845855	C3	1025435	chrAnn_random	38680589
4333861	A03	7.712	Silico	-	CTGCAGTGCTTATACACTCTTGGAGCACTGGCTTGTCCTGACAACCCCATGGATTCAAGATATCTTTTAN	A03	912414	C3	1113757	chrA03_random	216305
5052839	A03	7.712	Silico	-	CTGCAGTTGACAAGTGTGTCTGGTGGATTACCGACTGAAATGCAGCTTGGTCTACTGTCTCCTCTGTATT	A03	913289	C5	6839242	chrA03_random	217115
3147774_17:G>A	A03	7.712	SNP	-	CTGCAGAGTGAGATTGGAGGAACTCGACGGTATGCTATACGGATTACACCAATCACATTGAGAGATGAAT	-	-	C3	780246	chrC03	724048
5031258_18:C>T	A03	7.712	SNP	592410	CTGCAGCTGCGGCCTCTGTCACTGCTGCTTATGCCATAGCCAAGTCAGATAGTTCAGACTTTCCTCCACC	A03	726980	C3	867717	chrA03	592410
5052839_13:T>A	A03	7.712	SNP	-	CTGCAGTTGACAAGTGTGTCTGGTGGATTACCGACTGAAATGCAGCTTGGTCTACTGTCTCCTCTGTATT	A03	913289	C5	6839242	chrA03_random	217115
3095533	A03	8.115	Silico	-	CTGCAGAAGTGTTGGTATCTCAAACTCAGCATATGAAGCTTGGTATCTCGCGGGAACATGGAAAAAGAGA	A03	950615	C3	1166640	chrC03	1028219
3216787	A03	8.115	Silico	786134	CTGCAGGATTCTCACTTGGTCTTGTTGCATTGGGTATGTCTTGGATTTTGGCTACTGAATTATTTTTTTT	A03	951543	-	-	chrA03	786134
4117407	A03	8.115	Silico	-	CTGCAGTTGTATGTAGTCCCCAACTAAAACTTTAC	-	-	-	-	-	-
4333331	A03	8.115	Silico	-	CTGCAGTTCCGTCTGTGCAGTATTAC	-	-	-	-	-	-
3158596_23:G>T	A03	8.115	SNP	845317	CTGCAGTGTGGACATAAGTGAGGAGAAATTTTTAGGTTATTTCTGGTGGTGCTATAACCGGCTTAC	A03	1008638	C3	1270729	chrA03	845317
5049238_23:T>C	A03	8.115	SNP	785206	CTGCAGAAGTGTTGGTATCTCAAATTCAGCATATGAAGCTTGGTATCGCGCGGGAACATGGAAAAAGAGA	A03	950615	-	-	chrA03	785206
5120786_20:G>C	A03	8.115	SNP	784314	CTGCAGCAAGTACCCTTCATCGGGGCCCAATTAC	-	-	-	-	chrA03	784314
4336281_13:C>T	A03	9.305	SNP	-	CTGCAGAGCTTGAACTGGCAACTAACAGTTTCAGTGATGAAAACCTACTCGAAGAGGGTCCTCTTGGTTC	A03	1195651	-	-	chrUnn_random	3242642
5052572	A03	9.699	Silico	876652	CTGCAGGTGAAACCAGTTATTTCTTTCAGTGGAGAGGTAATTTTCTGTTTGACTTCTTATTCTTGAAACA	A03	1044269	C3	1305875	chrA03	876652
3176778_27:G>A	A03	9.699	SNP	927510	CTGCAGGCTTTGACGCCATGGGGCTGTTGGCTGCCAACAAAGGCAAGCCTATGGAAGGCATTGTTGAGCA	A03	1295739	C3	1586345	chrA03	927510
4120717_12:C>A	A03	9.699	SNP	888942	CTGCAGAACGTGCCAAATTGATTGTCAAGGAACAGAGTGATATGAGCTAGTACTCGTGAGAAAGACGCAA	A03	1056533	-	-	chrA03	888942
3112663	A03	10.102	Silico	-	CTGCAGAGACTAATGAAGGGTCAAAATAACAAGGATCATTCTAAGGGTTCACAATTTATTTTTACCCCTT	-	-	-	-	chrA09	12987268
3148987	A03	10.102	Silico	-	CTGCAGAAAGAACGAATAAAATGGATTCTATGATGGTTTAC	-	-	-	-	-	-
3149558	A03	10.102	Silico	-	CTGCAGTGAAGCTTTGGCTACTACTAGGCCTCGTGCTACTCCAACGGCTCATACTATGGAGATAGAGCAN	-	-	-	-	chrA09	12987133
3198819	A03	10.102	Silico	1003048	CTGCAGGAATCATCGAAGTATCGTATCCCTCCACGGAAATCTTTAC	A03	1370517	-	-	chrA03	1003048
3207474	A03	10.102	Silico	987867	CTGCAGGAATCATCGAAGTAACGAATCCCTCCACGGAAATCTTAC	A03	1354155	-	-	chrA03	987867
4706948	A03	10.522	Silico	1003049	CTGCAGGAATCATCGAAGTATCGTATCCCTCCACGGAAATCTTAC	A03	1370518	-	-	chrA03	1003049
3075094	A03	11.342	Silico	-	CTGCAGTTGAATAACTTTTCAGCAATCAAAACACTTGCAACTCAGGACTAATCATACAATAAATCACAAG	A03	1460895	-	-	chrAnn_random	29506567
3166466	A03	11.342	Silico	-	CTGCAGCTTCGGTACTTTACTTCCTGTATCGAAAACTCTTAC	A03	1528712	-	-	chrA03_random	398636
4706497	A03	11.342	Silico	1198988	CTGCAGCAGGTGAAGGAAGGGAAATGGGATGAGAGTGTTGCGACGTTGCACAGAATCGGGTTGGTTGATG	A03	1578972	C3	1908766	chrA03	1198988
5049688	A03	11.342	Silico	1199053	CTGCAGAAACGCCTTGACGACGGACTGATGCATAGGGATTCCGGATTCTTCCTCCAGCATAGCCCCCGTT	A03	1579040	C3	1908831	chrA03	1199053
5049251_63:C>G	A03	11.342	SNP	-	CTGCAGCAATCTTCTCCCACTTCTCCTCTGATTCATCTGTATAACTCGCAAGAGCTCTCTCGAACGCAAT	A03	1541276	C3	1894732	chrA03_random	410619
3135520	A03	11.75	Silico	-	CTGCAGCTTCGGTAATTTAGTTTTAGTTTCATCTCTCTTAC	-	-	-	-	-	-
4336231	A03	11.75	Silico	-	CTGCAGTTTCAATCCTGTTGACTCCTTCATATGGTTTGAGCTCTATGGTTCACCTTCAGATCGAGATGTT	A03	1520927	C3	1872369	chrA03_random	390652
5122081	A03	11.75	Silico	2593542	CTGCAGCGGTACCAGAAGCAACAGTGATAAAATCCGCCATTCAAAGGAAGCCTACTTCTAAGCTCCATGA	A03	3034436	-	-	chrA03	2593542
3160846	A03	12.147	Silico	-	CTGCAGTTGTTTGGAAAACCTAAAACCGAAAGCAACAACATATTTAC	A03	1494041	-	-	-	-
3132459_57:T>A	A03	12.147	SNP	1207810	CTGCAGCAATGGCTACTCTCGAGAAGGATCTTATGTTCTTGATTCTTCAATTTCTCGATGAAAAGAAACA	A03	1587791	C3	1918521	chrA03	1207810
4118404_31:C>A	A03	12.147	SNP	1077153	CTGCAGGGGGACAAATACAATTTTGTACGTGTCTGCTTCTATGTGTTTGTGTGAGTGGGGGATATATGTA	A03	1446920	-	-	chrA03	1077153
3074932	A03	13.773	Silico	-	CTGCAGCATTGAAAAAGCCTTTGCAGTGGTATCTAAGTGGTTTTGTTTGCTAAAGAGGCATGGATATAAC	-	-	-	-	-	-
3081275	A03	13.773	Silico	-	CTGCAGTTGAGAACACCTTCAAGATAAAAGAAACGAGAGACAACAACAATTTTTTAGTACAAACTTGACC	A03	1663730	C3	2000471	chrC03	1876584
3106208	A03	13.773	Silico	1263397	CTGCAGCATTGAAAAATCCTTTGCAGTGGTATCAAAGTGGTTTTGTTTGCTGAAGAGGCATGGATATAAC	-	-	-	-	chrA03	1263397
4706663	A03	13.773	Silico	-	CTGCAGATCAAGAAACCATAATCTCCATTAC	A03	1658496	-	-	-	-
3106208_15:T>G	A03	13.773	SNP	1263397	CTGCAGCATTGAAAAATCCTTTGCAGTGGTATCAAAGTGGTTTTGTTTGCTGAAGAGGCATGGATATAAC	-	-	-	-	chrA03	1263397
5049067_10:A>G	A03	13.773	SNP	-	CTGCAGATCAAAAAACCATAATCTCCTTTAC	-	-	-	-	chrA03_random	496569
3107540	A03	14.589	Silico	1356435	CTGCAGGATTGGAGTTGCACAAACACACACAAACAGAGGAAAACTCAGGTTCATGAGCAGCGAAAGCAAC	A03	1757143	-	-	chrA03	1356435
3095727	A03	15.392	Silico	1512188	CTGCAGGGTATGCTCCTCTCTTTCTCTTATTAGATGTTTAC	-	-	-	-	chrA03	1512188
3193624	A03	15.392	Silico	1469239	CTGCAGATTATTACAGCAAAACATTGTCATACAAGGCAGTTTTTGTAATGTTACACACAAAAAAAAAAAG	A03	1858504	-	-	chrA03	1469239
4332804	A03	15.392	Silico	-	CTGCAGACATCAAAATACAACGGTGTAGTGAAACAAAACAATGAAAATCGTTACAAAATCTATTTACAGA	A03	1885787	-	-	-	-
5121554	A03	15.392	Silico	-	CTGCAGCAAAACCATTTTGAAAGAAGATTAC	-	-	-	-	-	-
5121726	A03	15.392	Silico	-	CTGCAGAGCCCATACAAAAGAGATCAATTAC	-	-	-	-	-	-
3125943	A03	16.192	Silico	-	CTGCAGCGTTCACTGCTTCTCTCTCGGCTTCATTATGAAACAAACCATACAATGTAATAGATTGTTACAG	A03	2007921	-	-	-	-
4110140	A03	16.192	Silico	1628664	CTGCAGAGAGAGCTGAGAGGAAGCAACACCTGAGGGAGAAGGTGAGCTTTCTGTTTTGGTCCTTGTCATC	A03	2007986	C3	2499595	chrA03	1628664
4112837	A03	16.192	Silico	1628603	CTGCAGCATTCACGGCTTCCCTCTCGGCTTCATTATGAAACAACCACACAGTGTAATAAGTTTTAC	-	-	-	-	chrA03	1628603
5029567	A03	16.192	Silico	-	CTGCAGAAGTTGCAGACACTGATATTAC	-	-	-	-	-	-
4110140_27:C>T	A03	16.192	SNP	1628664	CTGCAGAGAGAGCTGAGAGGAAGCAACACCTGAGGGAGAAGGTGAGCTTTCTGTTTTGGTCCTTGTCATC	A03	2007986	C3	2499595	chrA03	1628664
4115242	A03	16.986	Silico	1945121	CTGCAGTATCCCATGTCGGACCAGGAGTTGTGAGTATGGCTAATGCTGGTCCTAATACAAATGGAAGTCA	A03	2383040	-	-	chrA03	1945121
5122023	A03	16.986	Silico	-	CTGCAGCAGAATAATATTCAGTTATATACAAAATGATTAC	A03	2239952	-	-	-	-
3098533_14:T>G	A03	16.986	SNP	1820976	CTGCAGAGCCATGCTTGAACTGGAACAGATACTTCGCGCGAATGAAATAAACTTTGCCATTCTAGCTGCA	A02	3045303	C3	2807051	chrA03	1820976
3104384_10:G>T	A03	16.986	SNP	1857587	CTGCAGATTCGGAGAAGAACGTAGTGTGTGAAGATAATACAGAGAGATACAGAAGGAATACATTTTGAGG	A03	2290861	-	-	chrA03	1857587
4115242_21:A>C	A03	16.986	SNP	1945121	CTGCAGTATCCCATGTCGGACCAGGAGTTGTGAGTATGGCTAATGCTGGTCCTAATACAAATGGAAGTCA	A03	2383040	-	-	chrA03	1945121
3110260	A03	17.78	Silico	-	CTGCAGTTACTGTATGATTCTTATACCGCATGGATGGATTCCATTTTTATGTTTTTATGTACTCGTTACA	-	-	-	-	-	-
3154964	A03	17.78	Silico	1992231	CTGCAGAGTCGAAGTTTACTGATGCAGAAGTCCTGGCTCTCCTTTCAGAAGCTGACAACGGTTACAATCA	A03	2454240	-	-	chrA03	1992231
4108474	A03	17.78	Silico	-	CTGCAGTCTATATGTTGTCGTCGTGTACAAGAGTATTAC	-	-	-	-	-	-
4114308	A03	17.78	Silico	1993520	CTGCAGATTTTTTTAGCTAGAACCGCACTGTCTTTTCATAGAACCCTTTGTTGGTTGTTCTATTTTGTTA	-	-	C3	3049045	chrA03	1993520
3104013_27:A>G	A03	17.78	SNP	1991961	CTGCAGAAATGAACAATCCACAAGCTGAAGATGCTATAGTCTTACATCAAATACACACAACACAATCCAC	A03	2453873	C3	3047499	chrA03	1991961
3154964_53:A>C	A03	17.78	SNP	1992231	CTGCAGAGTCGAAGTTTACTGATGCAGAAGTCCTGGCTCTCCTTTCAGAAGCTGACAACGGTTACAATCA	A03	2454240	-	-	chrA03	1992231
3126607	A03	18.182	Silico	-	CTGCAGATTACATGCATAGGTGTCATACAAATGCAAGGAAAATATCTTGTTCACAGATCGACACACCCAA	A03	2494456	C3	3092187	chrC03	2865602
3122023	A03	19.417	Silico	2102686	CTGCAGAGTTTCAATGCTCTAGATGATCAACTATATCATCATACGCAGTTAC	A03	2552532	-	-	chrA03	2102686
3136183	A03	19.417	Silico	2153356	CTGCAGTGCAGGCTTACTTGCTAGGCGCTGAAGTAAGAACTCCCTTCCTTTTAC	A03	2610391	C3	3225736	chrA03	2153356
4106970	A03	19.417	Silico	2108614	CTGCAGATTGCGATGGGGGAGAAGAGTAGCGTGTCGTTGCCTCAGGTTTTTATAATGGGGAAGTATGTTG	A03	2558449	-	-	chrA03	2108614
4108688	A03	19.417	Silico	2152219	CTGCAGCTTGCATCTGCCATATGATTCCATATTGAAGCAGCAAGCACGCGGACGCGTGGAACTTTATGTT	A03	2609255	C3	3224577	chrA03	2152219
4115223	A03	19.417	Silico	2152219	CTGCAGCTTGCATCTGCCATATGATTCCATATTGAAGCAGCAAGCACGCGGACGCGTGGACGTTTATGTT	A03	2609255	-	-	chrA03	2152219
4118339	A03	19.417	Silico	-	CTGCAGGGTACGTTGCTTCAAGTATATCAGCGTTTGTAAAATCGTCTGTGGTTATAAACCCTATCTCAAA	A03	2637589	C3	3271288	chrC03	3016394
4166692	A03	19.417	Silico	2153911	CTGCAGGCCAACATTACTAGAACAAATCACATCATGTTCACCATGGGAACGGATTTTAGGTACCAGTATG	-	-	C3	3226298	chrA03	2153911
5048893	A03	19.417	Silico	2108614	CTGCAGATTGCGATGGGGGAGAAGAGTAGTGTGTCGTTGCCTCAGGTTTTTATAATGGGGAAGTATGTCG	A03	2558449	-	-	chrA03	2108614
3100214_64:G>A	A03	19.417	SNP	2142727	CTGCAGTCACAAAAACGAGATGTAATCAACTCTGTGGGAAGAGAATTCAAGGACAAAATCGATCCGTTGA	A03	2599898	-	-	chrA03	2142727
4106970_28:C>T	A03	19.417	SNP	2108614	CTGCAGATTGCGATGGGGGAGAAGAGTAGCGTGTCGTTGCCTCAGGTTTTTATAATGGGGAAGTATGTTG	A03	2558449	-	-	chrA03	2108614
4108688_59:A>C	A03	19.417	SNP	2152219	CTGCAGCTTGCATCTGCCATATGATTCCATATTGAAGCAGCAAGCACGCGGACGCGTGGAACTTTATGTT	A03	2609255	C3	3224577	chrA03	2152219
5029794_18:A>G	A03	19.417	SNP	2172741	CTGCAGCTGCAAGGAAACAACACACCGCGCTCACGTGACAAGCTGGCTCGTTTCCTTTGTCTGTTACCAG	-	-	C3	3258599	chrA03	2172741
5048407_17:C>A	A03	19.417	SNP	-	CTGCAGGCCAACATTACTCGAACGAATCACATCATGTTCACAATGGGAACAGATTTTAGGTACCAGTATG	A03	2610956	C3	3226298	chrC03	2981351
3135285	A03	20.647	Silico	-	CTGCAGATCACAATCTCTGTCTTGTTTCCCTTTCAAAACAAATTTAC	A03	2749279	C3	3421599	chrC09	44210510
4107197	A03	20.647	Silico	2382528	CTGCAGCTGCTTTTGCTAAAGGCCTCCTGGACCTAGAAGGACAGCTGACCCCAATCTTGGTTCGCCGTTT	A03	2807869	-	-	chrA03	2382528
3080237	A03	21.05	Silico	2545907	CTGCAGCAGCTGGGATTCTAGATGAAACTGGTCAACATTATGTGAGGATCAAGAAAACTAAAAACTCTTC	A03	2984582	-	-	chrA03	2545907
3163831_36:C>A	A03	21.05	SNP	-	CTGCAGACATCTTCAGTGCATACAACGACCATATAACCGATCTGTTGGATTCTCTGGTAGCTCTTTGTTC	A03	2765794	C3	3434754	chrC03	3169110
4107197_55:T>C	A03	21.05	SNP	2382528	CTGCAGCTGCTTTTGCTAAAGGCCTCCTGGACCTAGAAGGACAGCTGACCCCAATCTTGGTTCGCCGTTT	A03	2807869	-	-	chrA03	2382528
5049568_51:A>G	A03	21.05	SNP	2362191	CTGCAGCAGCGTTGCTTGATGAGAGACAAAAAGATTCCAGAGTGTTCTACGGAAATGACGACTTTTATGT	A03	2790059	C3	3467149	chrA03	2362191
3179267	A03	21.86	Silico	2303091	CTGCAGGCTGTGTTCTTGCTGAATTGCTCCTTGGACAGGTACTTTAC	A03	3035736	C3	3418810	chrA03	2303091
4336068	A03	21.86	Silico	2470349	CTGCAGATTCTTTTATTTGAGTACCAGATGTTTCTGGTTTTATCCACATTTGGGCAATAGATTAC	-	-	C3	3562464	chrA03	2470349
5122058	A03	21.86	Silico	2470284	CTGCAGCTGTAAGTAAATACTATCTTCAACTTGTATGATTGTAGGTATATTTGCAATGGCTATTGTTACN	A03	2909861	C3	3562399	chrA03	2470284
3080237_16:C>T	A03	21.86	SNP	2545907	CTGCAGCAGCTGGGATTCTAGATGAAACTGGTCAACATTATGTGAGGATCAAGAAAACTAAAAACTCTTC	A03	2984582	-	-	chrA03	2545907
3092169	A03	22.257	Silico	-	CTGCAGTAACGGAAAGACATCAGCATTAGAAAAGCAACCCGGTATGATAAGAAAAAAATCTCTTAC	A03	3128484	-	-	-	-
3076824	A03	23.073	Silico	2884086	CTGCAGACATGAGCTGAATCTTTGCCCAGTTCTCCCATTCAACTAACTCCTTACTTTTTCTGATGCTTTA	A03	3325680	C3	4194656	chrA03	2884086
3084968	A03	23.886	Silico	2823068	CTGCAGATGCGATTGCTGGAGACCTAACTCTACAGCCTCCAATTCTCTGAGTCCTCTCTTGACTTACAGA	-	-	C3	4098337	chrA03	2823068
4120606	A03	23.886	Silico	2900035	CTGCAGCGAGGCACTGTTGAAGCAAGTGCGATCCTATCAGGTATTAC	A03	3329240	-	-	chrA03	2900035
4121422	A03	23.886	Silico	2884086	CTGCAGACATGAGCTGAATCTTTGCCCAGTTCTCCCATTCAACTAACTCCTTACTTTTTTCTGATGCTTT	A03	3325680	C3	4194656	chrA03	2884086
4331947	A03	23.886	Silico	2884151	CTGCAGGCTCTGACTTGCTCGGCAAGTTTTCTAATCTCCAGGTTACTATATACTATGAGCCCTTTTACAG	A03	3325745	C3	4194721	chrA03	2884151
5031319	A03	23.886	Silico	-	CTGCAGAAAACGGGAAACAACCAAATGGAATTGAAGCAGTGGTGGGAGGTGACAAGGATGAGATAATGTC	-	-	C3	4112897	chrCnn_random	74319217
3086506_22:T>A	A03	23.886	SNP	-	CTGCAGCAGAGGTAAGTACAAAATTTATAACCAGTAGATTTGCTTTGTTTGTTCAAGATTCCTCGTGTTT	A03	3277622	C3	4119046	chrC03	3860043
3093925_51:A>C	A03	23.886	SNP	2884151	CTGCAGGCTCTGACTTGCTCGGCAAGTTTTCTAATCTCCAGGTTACTATATAATATGAGCCTTTTTACAG	A03	3325745	C3	4194721	chrA03	2884151
4120769_6:A>G	A03	23.886	SNP	-	CTGCAGGATGGGATATGGCTCCCTATATTGAGGCAATTGATTCTCAAAAGTCAACATATTTTACTGTAAG	A03	3326935	C3	4195853	chrC03	3929269
3094232	A03	24.289	Silico	2979422	CTGCAGTTTTGTTAGAATAAATCGCAGCCACTTTCCTAAAAGATTGGAAGTTCAGCAACACATATATTTT	A03	3405904	-	-	chrA03	2979422
5053355_22:C>G	A03	24.289	SNP	-	CTGCAGCTTCATGTTTGTATCCGCTTAC	-	-	-	-	-	-
4120166	A03	24.699	Silico	-	CTGCAGCTGATGTGTTGACCAATGGGAAGACCCAATACGGAGGTAGGAGTGGGAAGCTCAAATACGAACT	A03	3429452	C3	4334098	chrC03	4063573
5052759	A03	24.699	Silico	-	CTGCAGGGCCTCGTGCTCGTTTAC	-	-	-	-	-	-
3093158	A03	26.74	Silico	-	CTGCAGCCGCGTCACTAGGCATAACAACGTCTTCCAAGTACATGATCTTGAGACAAGGCAAGGAAAGAGA	A03	3697652	C3	4664333	chrC03	4456960
3211120	A03	26.74	Silico	-	CTGCAGAGTTCTCCATGACATGGTGATATCTTTAC	-	-	-	-	-	-
3108461_15:T>A	A03	26.74	SNP	3245290	CTGCAGCATATTATTTTGCTTCTGATGAAAATGTAAATGTTCACTCCCTTCGTTTGAGTTGTGTTGGCGG	A03	3687637	-	-	chrA03	3245290
3140296_9:T>G	A03	26.74	SNP	3255307	CTGCAGAGGCTCTGATCTCCTCCTCTCCGGTTCTAGAAGTTCTGAAGATAAGCCGCAGTAGAGATGATGT	A03	3697717	-	-	chrA03	3255307
3177874	A03	27.157	Silico	3142288	CTGCAGACTGCGAACTGGATTCCGAGTGAGCGGGACGGGTTGTCACAGATTTTCCCAAATCCCAAATCTG	-	-	-	-	chrA03	3142288
4112469	A03	27.97	Silico	-	CTGCAGGATCATTGAACGTAATGGCATGATCTTGTTCAAGGCAGTAGGGTGTTGCAAATATACCAAAGTT	A03	3868082	-	-	-	-
5047504_21:A>G	A03	27.97	SNP	3425775	CTGCAGAAGCATACTCAGCTCCATCAATAGTTTTGACATCTCAATCGCACGATGGCCTTCACGTTTTTGA	A03	3866426	C3	4859622	chrA03	3425775
4707320	A03	28.382	Silico	-	CTGCAGTGACCAATGGGTTCATCAATTAC	A03	4028151	-	-	-	-
3080486_40:A>T	A03	28.382	SNP	3517307	CTGCAGTAAAAGGAACACATCAATTAGTTTACACACCACATAGATTCCATCAGAAATTACATACCACATT	A03	3955716	-	-	chrA03	3517307
3151685_52:A>G	A03	28.382	SNP	-	CTGCAGCTGGTCCCAGATTTTGGAGACCCTTCCTCTTCCGAATGTGAGTTATAAGCTTCAAGTGATCTCC	A03	3956400	C3	4943711	chrC03	4756250
3112559	A03	28.771	Silico	3688456	CTGCAGCCATCCTGTAACCTAAGAAAACAGAAAATGGACATCACTGTCATATTGGAAAGAAGCTGATATC	A03	4155968	-	-	chrA03	3688456
4119222	A03	28.771	Silico	3671931	CTGCAGTCAATTGCTCTACCACTGAGCTATGGACCCACTTTGCTGTTTTTGATTCATGATATAATCTTAG	A03	4146601	C3	5186917	chrA03	3671931
4168013	A03	28.771	Silico	-	CTGCAGCGCACCGACCCCAACCCCTCCATTATGAGTCCTTTCTAACTCCATAATTAGGTTGTTGGTGAGA	A09	1487470	C7	2145960	chrAnn_random	45798857
3112559_25:A>C	A03	28.771	SNP	3688456	CTGCAGCCATCCTGTAACCTAAGAAAACAGAAAATGGACATCACTGTCATATTGGAAAGAAGCTGATATC	A03	4155968	-	-	chrA03	3688456
4119222_64:C>T	A03	28.771	SNP	3671931	CTGCAGTCAATTGCTCTACCACTGAGCTATGGACCCACTTTGCTGTTTTTGATTCATGATATAATCTTAG	A03	4146601	C3	5186917	chrA03	3671931
4333888_6:G>A	A03	28.771	SNP	3688391	CTGCAGAGTGTGCTCGTGATGCTTTACTGAAAAGAGTGATTGATAATAAGGAGAACGCAGGTAAATTATT	A03	4155903	C3	5196244	chrA03	3688391
3077988	A03	29.165	Silico	3718940	CTGCAGTCGAGCTTGCACTCTGCACAAAGATTAGACGGTAATCTACCCTTTCACTGATGATCAAATTACA	A03	4181522	C3	5222196	chrA03	3718940
3085857_54:A>T	A03	29.165	SNP	3719880	CTGCAGTTGCTAACAAGCCAATTTCTGAGGCACCAATCCTTTCTCCAGTTTTTAGAACAGTTGCATCTTT	A03	4182525	C3	5223197	chrA03	3719880
5029649_11:A>G	A03	29.559	SNP	3772890	CTGCAGCCACATATCACTCGAGACCAAAGCAAAGTCTCTGCCTGAGACGGTTGCTTCTCCCGTCTCACCA	A03	4235440	-	-	chrA03	3772890
4337523_15:G>A	A03	30.34	SNP	3786329	CTGCAGAACAAGAACAGGAAAGAATTATGTAAAAAAAATGAAAACAGGAAAGAGTACCATACATATTCAT	A03	4248755	Scaffold02052	200	chrA03	3786329
4109264_18:T>C	A03	30.728	SNP	3848175	CTGCAGGAGGGTAAAGTGATGCCTCCACAGAAAGATGCAATTATGATGTACAGCACGAGAACTATCAAGC	A03	4315473	C3	5419929	chrA03	3848175
4110206	A03	31.5	Silico	3922329	CTGCAGCAGCTTTGGTTTCTGATCGACGTTGGTGTCTTACGGGTACTCCTATTCAGGTGATTGATCTTTN	A03	4391184	C3	5519795	chrA03	3922329
4333800_17:C>A	A03	31.5	SNP	3902873	CTGCAGTCATCACTAGAGCATGTAGAGATAAAACGTTTCAACGGAGAGGCTGCTAGAATGGAAGTAGCAA	A03	4370891	C3	5500406	chrA03	3902873
3113906	A03	31.913	Silico	-	CTGCAGTGAATTCAATGTGGCAAGCTATTGACTGATCTCAAGCTGAGTTTGATGTGGGAAATAGGCTACA	A03	4593560	-	-	-	-
3159962	A03	31.913	Silico	-	CTGCAGTTGGAGAATCAAGAACAGAGAAGAGAGTAGAAGAGAAACCTCTGTTCATTGTCACCTCTTTGTG	-	-	C3	5755876	chrC03	5546780
4119915	A03	31.913	Silico	4102493	CTGCAGCACCGTTCAGGGAGCATGCTACCTCCACCACTAGATGCTTTTTGCAGTGACAGTTCTTCTGCTA	A03	4590319	-	-	chrA03	4102493
4331860	A03	31.913	Silico	-	CTGCAGGGCTTAGCTACGACACTAATGAACCTGTCTTGAAGAATGAGTTTGAAAAGTACGGCGAAGTTTT	A03	4635620	C3	5806555	chrC03	5615288
3089778_18:T>G	A03	31.913	SNP	4102493	CTGCAGCACCGTTCAGGGATCATGCTACCTCCACCACTAGATGCTTTTTGCAGTGACAGTTCCTCTGCTA	A03	4590319	-	-	chrA03	4102493
3107318_50:G>T	A03	31.913	SNP	4102558	CTGCAGAATGTTTGTTGCTCCAGTGATTTGCTGAACTCTACTCCTTCAAAAGTACTATAAGACTTCAGCA	A03	4590384	-	-	chrA03	4102558
3106925	A03	33.133	Silico	-	CTGCAGAGAAGTTGATCTCCTGCTCTCCTGTTCTGGAAGTTTTGAAAATATGTCTTAGCAAAGATGATTC	-	-	-	-	-	-
3156630	A03	33.133	Silico	4471633	CTGCAGTGAACCCACTGATCCCAGCAGCTCCTGCGAGCAACGATTCGATTTCAAAGTACCAAAGATTACA	A03	5038607	C3	6391299	chrA03	4471633
5048359	A03	35.166	Silico	4790997	CTGCAGCTTCTCTCTCAGTCAGTGTTCCTCCATAGCCTGACCACTGGAGATTCTCGAGATGGAAGCTCAA	A03	5374109	C3	6804533	chrA03	4790997
5048359_16:G>T	A03	35.166	SNP	4790997	CTGCAGCTTCTCTCTCAGTCAGTGTTCCTCCATAGCCTGACCACTGGAGATTCTCGAGATGGAAGCTCAA	A03	5374109	C3	6804533	chrA03	4790997
3085112	A03	37.698	Silico	4851337	CTGCAGATAGATGATAATAAGGGATTTGGGCTCATCCTATATTGCCCAACACGTTACTATTTAGTATTAT	A03	5430971	-	-	chrA03	4851337
3123577_5:G>A	A03	38.106	SNP	5096225	CTGCAGGGACATCATTTCAATGTTGAATGTCTAATTAC	A03	5668701	-	-	chrA03	5096225
3090088	A03	39.264	Silico	-	CTGCAGGAAAATATCAAAACAAATACCAGTTGGAGACCATAACTAAACTAACTTCACACAGTGATTACAG	A03	5727153	-	-	-	-
3099494	A03	39.264	Silico	5160851	CTGCAGAGGGAAGTAACAAGAACATGTATGAACAAAAACACTGAACAAAATTTCATACCATACCAGTTAC	A03	5732048	-	-	chrA03	5160851
3143070	A03	39.264	Silico	-	CTGCAGAAGGCTAGTTTTCCTCCATCGGTGTCGTAGATTATGAGCACAACCCAATCAGGGTCTAGTAAAC	A03	5740294	C3	7315769	chrC03	6896267
3099494_34:A>C	A03	39.264	SNP	5160851	CTGCAGAGGGAAGTAACAAGAACATGTATGAACAAAAACACTGAACAAAATTTCATACCATACCAGTTAC	A03	5732048	-	-	chrA03	5160851
5030950_48:T>C	A03	39.264	SNP	5169416	CTGCAGAAGGCTAGTTTTCCTCCATCGGTGTCGTAGATTATGAGCACAATCCAATCAGGGTCTAATAAAC	A03	5740294	C3	7315769	chrA03	5169416
3082832	A03	39.679	Silico	-	CTGCAGAAACGAATCATAATTGGCTGATTAGATCATAGACAAATCAAGAACATAACAGACTTCAATAAAA	-	-	C3	7395249
4107413	A03	40.101	Silico	5519875	CTGCAGACACTTGCTGAGAAGCTAGGACTAGAGTGCGACAACAGGTCGAACTTTAC	A03	6150066	-	-	chrA03	5519875
4111476	A03	42.97	Silico	-	CTGCAGAGTATAAGCATCAGCGACACAATGCAACAAGCTGAAGAGATCTATAGCTAATATAAGCTTGTTA	A03	6403941	C3	8264314	chrC03	7699887
4335117	A03	42.97	Silico	-	CTGCAGCACTTTAGTTGCTCCCTTCTCATGATGCTCTTCTTCCTCTTTTAC	-	-	C3	8342584
5034225_5:C>A	A03	42.97	SNP	-	CTGCAGCTGGAATGGCCACGGCAAAGGGATGGAACTCGTTGATCGTTCCTGGGATTCTGGCTGGAATATT	A03	6426249	C2	13208212	chrAnn_random	36937206
5120524	A03	43.78	Silico	5951689	CTGCAGGCTTTCTTCCTGAAGAGTTGGATAAGTTGTTTGTGAAGTACGTGTATCCGGTGTTCACTCCTTC	A03	6667514	C3	8614043	chrA03	5951689
5120524_15:T>A	A03	43.78	SNP	5951689	CTGCAGGCTTTCTTCCTGAAGAGTTGGATAAGTTGTTTGTGAAGTACGTGTATCCGGTGTTCACTCCTTC	A03	6667514	C3	8614043	chrA03	5951689
5048170	A03	44.596	Silico	-	CTGCAGAGAAACAAGATCTCAGAAGTGGGTTCCGGGGGGTCAGGGTCAGTAGTACTAGGCTCTTTCTCTT	A03	6758736	-	-	-	-
3096266_11:C>T	A03	44.596	SNP	6058391	CTGCAGCATCTACAGCTTCCATAGTGTATTTGCAGTTGTGATGGGCTTCGTATTTTTCACGAAGGCCTAT	A03	6785173	C3	8763821	chrA03	6058391
3116104_54:A>G	A03	44.596	SNP	6019910	CTGCAGCAGCCGGCCAAGTAGAGACCGTGAGGGCAATTTTGGGAATCGACAAGAAACTTTGCAGGCTTAC	A03	6747481	C3	8713894	chrA03	6019910
5047664_10:A>T	A03	45.763	SNP	6247939	CTGCAGAAAAGAGACGACGACGGAGAAAAAACCGGAGAGTTACAGACGGAACAAGACATCGTGTAAGAGA	A03	6970823	C3	9013080	chrA03	6247939
3081729	A03	46.155	Silico	6332828	CTGCAGATCTTTCTATTTGCTTCCTCACTCCACAACCTTGGGATGTGCACTTGTAGTAGTTCCTATCATA	A03	7048140	C3	9121078	chrA03	6332828
3081729_40:G>A	A03	46.155	SNP	6332828	CTGCAGATCTTTCTATTTGCTTCCTCACTCCACAACCTTGGGATGTGCACTTGTAGTAGTTCCTATCATA	A03	7048140	C3	9121078	chrA03	6332828
5122528	A03	47.35	Silico	6443775	CTGCAGTAAACTCTTATCACAAAGCAAATCCACCCCAACAAAAGCACTGCTCCCATCATATATCTCACAA	A03	7167246	-	-	chrA03	6443775
3083516_62:A>C	A03	47.35	SNP	6443775	CTGCAGTAAACTCTTATCACAAAGCAAATCCACCCCAACAAAAGCACTGCTCCCATCATATATATCACAC	A03	7167246	C3	9292293	chrA03	6443775
3184062	A03	47.75	Silico	-	CTGCAGAGAAACTGCGCGAGCTAGCGTGGAATGGTGTGCCTCACTATATGCGCCCTGATGTCTGGCGCCT	A04	13693638	C3	9314724	chrC03	8688922
4335104	A03	47.75	Silico	-	CTGCAGGTGATAGCCACCATATCGACCAACGTTCCACCGTCCAGAGGATGATGCTTCCACAATTAC	A03	7203559	C3	9335730	chrC03	8710534
5122717	A03	47.75	Silico	-	CTGCAGATGCGAGGAACATGTCACAGTTGCTTGATGCTGTAGTTAC	A03	7266768	C3	9408213	chrCnn_random	25492292
3184062_9:A>T	A03	47.75	SNP	-	CTGCAGAGAAACTGCGCGAGCTAGCGTGGAATGGTGTGCCTCACTATATGCGCCCTGATGTCTGGCGCCT	A04	13693638	C3	9314724	chrC03	8688922
3078318	A03	48.148	Silico	-	CTGCAGGATACACAAAAGCAACAGAAAAATGAGCTTCTCTTTCAGAAATTTGGTATCAATTACAAGACGC	A03	7413680	C3	9613742	chrC03	9001446
3083091	A03	48.148	Silico	-	CTGCAGAAGATTACCAACCCTAAGACGTTGAAGAAGATTGCCAAGTCTAAGCAGAGGAAGCATCTTACAG	-	-	C4	46817764
3083503	A03	48.148	Silico	6713465	CTGCAGTGAGACATGTTCTGCTTAGACAGGTTACTTTCTTTGTTTCACCTTATTGAGTCAGTAAACCGCC	A03	7399629	C3	9644982	chrA03	6713465
3128683	A03	48.148	Silico	-	CTGCAGCAGGTTCCTGAAAATGAATATATTGAGAAAACTATTTAC	-	-	-	-	-	-
3099618_15:T>C	A03	48.148	SNP	6674734	CTGCAGTGGAATTCCATATTCTTTTTTATGATCATATTCAGAAGAATTTGTAAACTATAAAATTGAATGG	A03	7378320	-	-	chrA03	6674734
3128683_29:G>C	A03	48.148	SNP	-	CTGCAGCAGGTTCCTGAAAATGAATATATTGAGAAAACTATTTAC	-	-	-	-	-	-
3078318_19:A>G	A03	48.542	SNP	-	CTGCAGGATACACAAAAGCAACAGAAAAATGAGCTTCTCTTTCAGAAATTTGGTATCAATTACAAGACGC	A03	7413680	C3	9613742	chrC03	9001446
3126478	A03	48.936	Silico	-	CTGCAGACGTTGAAAGATGCAGCTTATAAGGCATGCTGGATATTTACTTGTTTGACTTTATTTATTACAG	A03	7507577	C3	9732412	chrC03	9112807
4117904_34:G>T	A03	48.936	SNP	6806487	CTGCAGTAACGAGCCCAAAGTCTAACACATTTTCTGTTGACGTTGACTTATGCAGACAGGCATATCAAAA	A03	7508835	C3	9733671	chrA03	6806487
4331875	A03	49.322	Silico	6822606	CTGCAGTGATGTGTTTCATGTATCGCAAGCACTTGCCACATTTGCTTAC	-	-	-	-	chrA03	6822606
3085161_44:T>G	A03	49.322	SNP	6776359	CTGCAGTGATCCCCACAAAATTTTATAACTGCTTGGAAAATTATGTTACAGACTACAGCATAAGACCAGA	A03	7473877	C3	9701027	chrA03	6776359
3126478_37:G>T	A03	49.322	SNP	-	CTGCAGACGTTGAAAGATGCAGCTTATAAGGCATGCTGGATATTTACTTGTTTGACTTTATTTATTACAG	A03	7507577	C3	9732412	chrC03	9112807
3103208	A03	50.132	Silico	-	CTGCAGCACCTACATCTAAGCCTGCGATGACTAAACAAACAAGAATACCTCCTATCCTAGCCATTTTTAC	A03	7553134	C3	9784840	chrC03_random	448552
4117882	A03	50.132	Silico	6889787	CTGCAGATGATGACCCGTGAATATGTTTGGATCGCCACAGACTGGCTCTCGGTTACTTTAGATTCTTCGT	-	-	-	-	chrA03	6889787
3085066_13:G>T	A03	50.132	SNP	6929759	CTGCAGTAGACTCAGAATGCTTCTCATTCGTTTTAGCAATGTAGACGTCCCAGAACAAAGACCACCACTC	A03	7628619	C3	9892546	chrA03	6929759
4110191	A03	51.322	Silico	-	CTGCAGTGTTGCAGTGGTGTGTGTGGCTATCTAGGCGCGTGCGGGTAGCTAGTGGCGTCACACTTGCTTC	-	-	Scaffold03155	727	chrC06	27241698
4110804	A03	51.322	Silico	-	CTGCAGAATCAAGTGAAGAAGATCACTTACACGAAATAAATAGACTGAGAGTGGGTAGGCAATCCCTTCC	-	-	-	-	-	-
3118689_8:A>T	A03	51.322	SNP	7226241	CTGCAGGAGATCCCATTATCACACCACCCTTGACCAAAAAACTTGCAGGGAAGTGCTGCACGTTTCTGTT	A03	7938240	-	-	chrA03	7226241
4337734_28:C>T	A03	51.322	SNP	7226176	CTGCAGGTTTCTTCATGTGAAGGAGAACACGAATGGCACTAGCCAGCAACAGTGGGTGAATCATATGGCT	A03	7938175	-	-	chrA03	7226176
5049973_6:A>G	A03	51.322	SNP	7132831	CTGCAGAAAAGATATTGTTCACAACTCATCGGCTATCAAAGGCTTCAGTTTCCTCTATTCTATTCTCTCA	A03	7840778	-	-	chrA03	7132831
3081771	A03	51.724	Silico	-	CTGCAGAGCAGCATTCTTCACCAAGATTTTGAAATTAGGGTTAGAGTTTTCTCTGGCAAAAACACTGAGA	A03	8146181	C3	10721673	chrCnn_random	61515619
3091863	A03	51.724	Silico	-	CTGCAGAAGGTTGTGGTTCTGACTCTGTCTGCACCTGCTTGCTTCTCCATTGTTTCAGTTTCAAATCCAT	A03	8481634	C3	11361823	chrC03	10518384
3127270	A03	51.724	Silico	-	CTGCAGAGAGAAAGAAACTTGAGTTAGCCTCTCAGCAGATTAC	-	-	-	-	-	-
4113629	A03	51.724	Silico	-	CTGCAGACTGCGCCGCTGCTCCAACGCTAGCCACAGTCAAGTAAGCTACGGCCTGCTTACACATAGTGAC	A03	8299228	C3	10972667	chrC03	10221741
4118445	A03	51.724	Silico	7386444	CTGCAGCGTCTTTGGTCTCAAGCAGAGCTGCTACTACTAGAAAGAAAGCAGTTGTTAGTTCGAATTTACA	A03	8096332	C3	10546678	chrA03	7386444
3098475_31:A>G	A03	51.724	SNP	7319442	CTGCAGGTGAATAAAAAAACAAGAAGCAGAGCATATGACGTACTTGTTCAGATTGGGCATGCATATGCAG	A03	8030578	C3	10472165	chrA03	7319442
4107104	A03	52.518	Silico	-	CTGCAGATTTGGAGTTTCAGATCCTTTGCGGCTTGACCTGGGTTGGAGATTCGCTTGAATCAGGTAGATT	A10	11764874	C3	55499946	chrCnn_random	29453056
3100962_42:C>T	A03	52.518	SNP	7786086	CTGCAGAAGGTTGTGGTTCTGACTCTGTCTGCACCTGCTTGCTCCTCCATTGTTTCAGTTGCAAATCCAT	A03	8481634	C3	11361823	chrA03	7786086
3108982_49:C>T	A03	52.518	SNP	7662402	CTGCAGGTATATGACCTAAAGACGAATCTTACTTTATTTTTTTTCTGTTTCTTACAGAACAGGTTTTGGC	A03	8358607	-	-	chrA03	7662402
3107214	A03	53.69	Silico	-	CTGCAGTTGTAACAAAAGTAGAACGAGAGAAATGGACTAGCTAGTCACAACTAAGTATATGCATGGCCCA	A03	8686931	C3	11692844	chrC03	10890306
3107214_23:G>A	A03	53.69	SNP	-	CTGCAGTTGTAACAAAAGTAGAACGAGAGAAATGGACTAGCTAGTCACAACTAAGTATATGCATGGCCCA	A03	8686931	C3	11692844	chrC03	10890306
5047652_32:G>T	A03	53.69	SNP	7974474	CTGCAGCATGATTGTCATTCCATGGTCAAACTCGAACATTGTGAGAAGTCTTCTCAAATACGAAAGATGT	-	-	C3	11693268	chrA03	7974474
3097657_54:A>C	A03	55.253	SNP	8055254	CTGCAGATATATTATGTAATGGATAAATATGAAAATGAATAGTTACAGTTACCAGATTTTTTTTTTTTTT	A03	8762005	C3	11786097	chrA03	8055254
3111544_15:T>G	A03	55.253	SNP	-	CTGCAGAAAAAGTATTTCTATCGCAAATTTCATAATACCATCTATCAGTTAC	A03	8762627	-	-	-	-
3082671	A03	55.655	Silico	-	CTGCAGTCGCATAGGAGAAGCTCAGGCTCTCATATGCAAGGATCATCATCATCTGCCATGATGAACAAGC	A03	8891985	C3	12060031	chrC02	22441804
4165769	A03	55.655	Silico	-	CTGCAGCGTTGCTATATGATGCTTTGGATCATTTTGACAGGCGAAGTGCTAAGGTATCTCTATTAC	A03	8941590	C3	12110586	chrC03	11251129
4333743	A03	55.655	Silico	8246603	CTGCAGCTTTGCTGTATGATGCTTTGGATCATTTTGACAGGCGAAGTGCTAAGGTATCTCTATTAC	A03	8941590	C3	12110586	chrA03	8246603
5053252	A03	55.655	Silico	-	CTGCAGCCTGTAAAGGCAAGCATGTCTTTCTCGTAGCGTAAGTGTAGAGCAATGAAGGGTTCACTGTTGT	A03	8923185	C3	12091752	chrC03	11195891
3078687	A03	56.461	Silico	8614772	CTGCAGATGATGAGACAGGAAGTTTCTAGGGTTCTTGGTATAAAGATTTTAC	Scaffold002848	190	-	-	chrA03	8614772
3087432	A03	56.461	Silico	-	CTGCAGTCAAATTTGGGTTGACATGCAGCAGAGTAACAAATAATGGCATCATTGTGCATTTCACAAAAAA	A03	9322682	C3	12793063	chrC03	11864440
3112795	A03	56.461	Silico	-	CTGCAGACCACAATTGAAATAAAGGCTATAAGCTTCACTTCTGTTAC	A03	9120120	-	-	-	-
3130085	A03	56.461	Silico	8558549	CTGCAGAGCATCAATTTCCTTATGGGGTAACCAATCAAGGGTAGCGAAATTTGCTATCTCCAGACAGTTA	A03	9275227	C3	12714186	chrA03	8558549
4111124	A03	56.461	Silico	8428342	CTGCAGCGGCATTAGGAGTATAAACGGTCTGTCCCGTACACCCTCGGACCGTCAGATAGCTTGCGGTTGC	A03	9142527	-	-	chrA03	8428342
4166066	A03	56.461	Silico	-	CTGCAGATACTCCACCTATCAATCCAATACTCGGTTTCGAACTCTTTTTAC	A03	9459599	-	-	chrC03	12066146
4335551	A03	56.461	Silico	-	CTGCAGCTGAGAGGTATGACAAAAAATCGTCAGCATTTCATAGCGTTATAGGGACGTGAGAGATTTGTGT	A03	9207400	-	-	-	-
5047809_7:C>T	A03	56.461	SNP	8462274	CTGCAGAACTATCGCTTTATTCTCCAAAATTGAACCCAAAGTAATATATGATATACCCTAGTAGTCTATA	-	-	C3	12561980	chrA03	8462274
5053127	A03	56.853	Silico	8504656	CTGCAGTCAAGACGAATCAGGCATATGCAGAACAAATACTCCAATAAAGCAGACTAATGCATATGAGATG	A03	9222945	C3	12616064	chrA03	8504656
3087432_20:C>T	A03	56.853	SNP	-	CTGCAGTCAAATTTGGGTTGACATGCAGCAGAGTAACAAATAATGGCATCATTGTGCATTTCACAAAAAA	A03	9322682	C3	12793063	chrC03	11864440
3112795_23:G>A	A03	56.853	SNP	-	CTGCAGACCACAATTGAAATAAAGGCTATAAGCTTCACTTCTGTTAC	A03	9120120	-	-	-	-
3125460_42:C>A	A03	56.853	SNP	8436383	CTGCAGGATTGAACGTATATGATGAGTATACCACTCATAAGACCCTTTGCTTAC	-	-	-	-	chrA03	8436383
5049735_17:G>A	A03	56.853	SNP	-	CTGCAGAATTATCGCTTTGTTCTCCAAAATTGAACCCAAAGTAATATATGATATACCCTAGTAGTCTATA	A03	9186105	C3	12561980	chrC03_random	567370
5053127_16:C>T	A03	56.853	SNP	8504656	CTGCAGTCAAGACGAATCAGGCATATGCAGAACAAATACTCCAATAAAGCAGACTAATGCATATGAGATG	A03	9222945	C3	12616064	chrA03	8504656
3198988	A03	57.26	Silico	-	CTGCAGCTTCTGCTGTAGAACCTGTACCTGAATCTTAC	A03	9603934	-	-	-	-
3105833	A03	57.658	Silico	-	CTGCAGATCCAGCCTGAGAAAGAGATCGTCGTGGAGTTCATCAAGAACGATGATTACAAGTATGATTCCT	A03	9831697	C3	13543179	chrA03_random	749236
3076390_58:A>T	A03	58.05	SNP	9115311	CTGCAGCCTTTAGACATAGTTTGCAAAAATGTATGACTTCTATTTAGGACTGGCTCAACATTTATCTGGA	A03	9913181	C3	13668669	chrA03	9115311
3076390	A03	58.856	Silico	9115311	CTGCAGCCTTTAGACATAGTTTGCAAAAATGTATGACTTCTATTTAGGACTGGCTCAACATTTATCTGGA	A03	9913181	C3	13668669	chrA03	9115311
3208357	A03	58.856	Silico	-	CTGCAGCTCAGTGTCGGTGAATGGAACCAAAGCTTGAGGCCAGTTAC	A03	9881590	C3	13638438	chrC03	12719362
4109879	A03	58.856	Silico	9232034	CTGCAGTGATGGGTTATTTTCTTTCTTTTGTTTCAGAAAACTATGTCTTCTTTCTCCTCCAGTTTCATTT	A03	10042688	C3	13900056	chrA03	9232034
3094689	A03	59.261	Silico	9265686	CTGCAGCCATTTGTTTTTTGCCCTTCTTCACCTTACGCGCCAAAGCCAAAGCATTATCTCTTTGCTCTTT	A03	10067992	C3	13933086	chrA03	9265686
3096110	A03	59.261	Silico	-	CTGCAGCCATTTTCCTTCTTCACCTTACGCGCCAAAGCCAAAGCATTATCTCTTTGCTCTTTTAGTCCTC	-	-	-	-	-	-
3090096	A03	60.108	Silico	9714053	CTGCAGGTCTTGTCTAGTTCATGTTCTTTGTCTGAAGTCATTAGTTGACTTTTAGATGTAAAATTTTGAT	A03	10534727	C3	14675920	chrA03	9714053
4109923	A03	60.108	Silico	-	CTGCAGGGGAGAGAACTGAGTGAAGGGGTATGTGAAATTAC	A03	10542508	-	-	-	-
4112213	A03	60.108	Silico	-	CTGCAGCTGGCATCACCTGAAAAGAAAAAACAAGACCAAAAAACACTTAC	-	-	-	-	-	-
4113471	A03	60.108	Silico	-	CTGCAGTCAATGGTATGTTGGTAACTCCAAAATCTCCCACTTGATGATTAC	A03	10623514	-	-	-	-
4167985	A03	60.108	Silico	9288940	CTGCAGGTGGAACCTCCTCTTCTTCTGAAGCCTCTACTTGATCATCTTTGGCTTCAGCTGTGGAGGGAGN	A03	10091230	-	-	chrA03	9288940
5121904	A03	60.108	Silico	9622999	CTGCAGAGACATACATCGGGTTAGTGTTTGGTTCTCATCGTGTCTGTTCTTTCACAGAAAGTAGTTACAG	A03	10439011	C3	14533320	chrA03	9622999
3097955_33:T>G	A03	60.108	SNP	9838249	CTGCAGCTAGCTTCGCTTGAGTAATGATTATGTTTTAGCCCTACATGTTCTTAC	A03	10685191	C3	14930792	chrA03	9838249
3117668_50:T>G	A03	60.108	SNP	9731304	CTGCAGAAGCCTAAAGATTCCCACTTTCCAATCTATCGAAACCCTAAACCCTGAAAAAGATCACGAGAGA	A03	10550442	-	-	chrA03	9731304
5052928_31:G>C	A03	60.108	SNP	9901892	CTGCAGCATATGGACATGCGGCGTTACAAAACGAGGTGAGGAAACTGTGAAACAAGCTCATTACATGGAG	A03	10739439	-	-	chrA03	9901892
5053178_26:A>T	A03	60.108	SNP	-	CTGCAGCCTTGGCGCATAAACCAGGCAACAAAGAAGCAGGAGCCTCGCCACCAACGCCACTCTCACCAGC	A03	10715674	-	-	-	-
5120808_9:C>G	A03	60.108	SNP	9866752	CTGCAGTTCTCAGTGCCATCTCCTCCGTCGAGCTCGAGATTTAGGGATTTGGAATGAGAGTGATGATGAT	A03	10713187	-	-	chrA03	9866752
3104369	A03	60.496	Silico	-	CTGCAGACACTGCGGTATAAACATTAGTTCGCTAATTTAC	A03	10914328	-	-	-	-
5050318	A03	60.496	Silico	-	CTGCAGGCTCTATAACTGCTTGCTGCTGTTGAATCCTTCGAGACCAACCTGAGGTAGGAGATGTTGTTGT	A03	10928044	-	-	chrA03_random	922128
3096156_49:C>G	A03	60.496	SNP	-	CTGCAGAAGCAAGGAAGATCATTCAACACACACCTTTGAAACACAAACACCAAGTGAAGTAAAGTTCTGT	A03	10913672	-	-	chrA03_random	914978
4116252_47:T>C	A03	60.496	SNP	-	CTGCAGGCTCTATAACTGCTTGCTGCTGTTGAATCCTTCGAGACCAACTTGAGGTAGGAGATGTTGCTGT	A03	10928044	-	-	chrA03_random	922128
5048469	A03	63.274	Silico	10318212	CTGCAGCAATCAGCTTGAAATCATCTGGGGAATCTCCATTCTTGAAACACTTGTCGCATAAAGAGACAAG	-	-	-	-	chrA03	10318212
3155948_19:G>A	A03	63.274	SNP	10310947	CTGCAGAGAGCAGGCAACCAGACGACCAACTCGATGGGGTCAACATCATGAGCAATGACAACAAGCTGTG	A03	11199458	C3	15970426	chrA03	10310947
5048469_61:G>C	A03	63.274	SNP	10318212	CTGCAGCAATCAGCTTGAAATCATCTGGGGAATCTCCATTCTTGAAACACTTGTCGCATAAAGAGACAAG	-	-	-	-	chrA03	10318212
3092796_44:C>G	A03	64.855	SNP	10340480	CTGCAGTAGCTAAAGCAGATACCACACCAATTATATTCATGGCCTCTGAATAGCAAAACTCGTATGACAT	-	-	-	-	chrA03	10340480
4333200	A03	65.247	Silico	-	CTGCAGACAGATAGAGCCTTTCTCATGTCTCCTGATGCAGCTGATACTTTCTGGCACAACGCAAAAATGT	A05	7785681	C3	16088998	chrC03	14855100
3076049	A03	66.031	Silico	10599648	CTGCAGATGCTTTTAGGATAACAAGAAGAAACCTTTGCAGCAAAAGGAATCCTCTGTGAGATCAAAAACC	-	-	-	-	chrA03	10599648
3076049_54:G>C	A03	66.031	SNP	10599648	CTGCAGATGCTTTTAGGATAACAAGAAGAAACCTTTGCAGCAAAAGGAATCCTCTGTGAGATCAAAAACC	-	-	-	-	chrA03	10599648
5121739	A03	68.393	Silico	-	CTGCAGAGAGAGAGAGAGAGAGAAAAAAAATGGAATTAC	-	-	-	-	-	-
3105621_33:A>G	A03	68.393	SNP	11110555	CTGCAGGGGAATTTGTGGAAGAGAGAAAATGTCCAGAGGAGGACAAGAGGAGCATCCACAGTTACTGCTA	A03	11973294	C3	17543115	chrA03	11110555
3133207_62:A>C	A03	69.608	SNP	11643565	CTGCAGTTTGTTTAGAAAGTTACAAAATGAATTGGATGGTTATTTTCGTGACAGCATAAGAGCAACCATT	A03	12526477	C3	18409429	chrA03	11643565
3100645	A03	71.546	Silico	12436794	CTGCAGAAGCAATCTATGACGGGAGAGAGAAGATCAAGCTCACTCATTTCTTTGATTGTCTCCAAGACGT	A03	13279195	C3	19758956	chrA03	12436794
3107306	A03	71.546	Silico	12320372	CTGCAGTAATACATCCTGGTGGAAAAACATTGCTTTGCTCTTGTTGTCCTACTGCCAACTTTAC	-	-	-	-	chrA03	12320372
4112953	A03	71.546	Silico	12336370	CTGCAGATGAAGAGAAACGTTCGCTTCTTACATGGGAAGTGAGGTTAC	A09	16339730	-	-	chrA03	12336370
5053331	A03	71.546	Silico	12502505	CTGCAGCTGTCGCCAAGCTCTTCTGGCAAGACAAGAAGGGGGAGAAAGCTAGAGCGTGGTTAC	A03	13366587	-	-	chrA03	12502505
3100645_9:A>T	A03	71.546	SNP	12436794	CTGCAGAAGCAATCTATGACGGGAGAGAGAAGATCAAGCTCACTCATTTCTTTGATTGTCTCCAAGACGT	A03	13279195	C3	19758956	chrA03	12436794
3170834_10:C>G	A03	71.546	SNP	12336370	CTGCAGATGAGCAGAAGCGTTCGCTTCTTACATGGGAAGTGAGGTTTAC	A03	13175423	C3	19909562	chrA03	12336370
4107395_33:C>G	A03	71.546	SNP	12502505	CTGCAGCTGTCGCCAAGCTCTTCTGGCAAGACAACAAGGGGGAGAAAGCTAGAGCGTGGTTAC	A03	13366587	-	-	chrA03	12502505
3137074	A03	71.953	Silico	-	CTGCAGGTGCAAGGTTCTATCATATATACCCTCTTTAGTTTAC	-	-	-	-	chrC03	18320174
3140048_12:G>C	A03	71.953	SNP	12529252	CTGCAGATGAAAAGTAAGGGAGAAGCTTCTTTTGAATAAGAATCTTGTATGTATGAAGGGATGATCTTTT	A03	13407229	-	-	chrA03	12529252
4337393_15:C>G	A03	71.953	SNP	12685461	CTGCAGTTGGTTTTTTCGGTTTGATTCGTGGTGTGTCTTCGACAAGCAAAGTCTCGAGATTCAAGGAGTC	A03	13538667	C3	20448353	chrA03	12685461
3085810_28:C>T	A03	72.347	SNP	12711935	CTGCAGAAAGACAAGATTTATATAACATCCCGAGTTATGATATATGGAAAGGCTTTAGAAGATTGATTTG	-	-	-	-	chrA03	12711935
3107800	A03	73.119	Silico	12910981	CTGCAGTAAGACAAGATAAAGTTGAGCAACCAACAAAGAACACCATCTTAC	-	-	-	-	chrA03	12910981
3165260	A03	73.119	Silico	-	CTGCAGTAAGACAAGATAACGTTTAGCAACCAACAAAGTACACCATCTTAC	-	-	-	-	-	-
3085953_27:T>G	A03	73.119	SNP	12954447	CTGCAGCTGTTCATGCATATGCTAAGGATAATTTTTATAAGTTAC	A03	13853321	-	-	chrA03	12954447
3165260_18:C>A	A03	73.119	SNP	-	CTGCAGTAAGACAAGATAACGTTTAGCAACCAACAAAGTACACCATCTTAC	-	-	-	-	-	-
3092302	A03	73.519	Silico	13339394	CTGCAGCGTGAACATTTATCTGAGTCAACAACATAGAGAAACTTGGGCCTTGATTTTTATTAC	A03	14145876	-	-	chrA03	13339394
3137918	A03	73.519	Silico	-	CTGCAGATTTTCTAGCGTCGCTGAAGCTCTCATCACCTCTTTATGTGCATCTTGATTATTGTTTGTCCGA	-	-	Scaffold15849	164	chrC02	32458628
3155369	A03	73.519	Silico	13180070	CTGCAGGTGTTGTTGTAAGCCACAGATTTATAGTAGTCGTTCGATTGATACGTGAAACGCCAGGAGAGGG	-	-	-	-	chrA03	13180070
3158268	A03	73.519	Silico	-	CTGCAGCTTGATAGGAAAAGCTTCCAAGCTTCTTTCCAATAAATCCAAGATTGAACTTTTTGATTGGTTT	-	-	Scaffold15849	99	chrC02	32458693
4111374	A03	73.519	Silico	13120417	CTGCAGCTGCGGAGTGAATGACATAGAAGATGGAGAAGTTGAGACAAAAGGCTAACACAACAGAACTTAT	A03	13977746	C3	21237191	chrA03	13120417
4116754	A03	73.519	Silico	-	CTGCAGTTACGTGGGAATTCTCGAGACCTAAATCAAAGAAGAAAGCTTGGGTGGATTGCGTATGGTTCAA	A03	13974396	-	-	-	-
5053823	A03	73.519	Silico	-	CTGCAGGTCCACCTTCATGATCAGAGGTTCTAGTCCATTAC	-	-	-	-	-	-
3098300_24:G>T	A03	73.519	SNP	13185720	CTGCAGAGAGAATCAGTGTACCTCTGTTCTCGTCAAATACATCAAAGCCCCTGTTCATCTCGTAAGCGCC	A03	14039734	C3	21349968	chrA03	13185720
3108103_20:G>A	A03	73.519	SNP	13073886	CTGCAGACCTTGTAAACCACCGCTTGGTATTTTTACCATTTTTTTCTTCGTTGATACAATATTGTAAATT	-	-	-	-	chrA03	13073886
3102108	A03	73.929	Silico	-	CTGCAGGAAGCTACATCCAGTTTCTAGACAAGCAGCAACTGTAATGCCAAAGGAAAACTCAGATCACTTT	-	-	C4	35133501	chrA07	3330143
4331607	A03	73.929	Silico	-	CTGCAGGTTGATAAAGAAGAGATACTGAACAGCACAATCAAGTACTTGCAAGAACTAGAGGAACGAGTAG	A03	14181299	C3	21537593	chrCnn_random	68307360
5053116	A03	73.929	Silico	-	CTGCAGGAACATTCCTATCACACTGCAAGAGATCAAAGCTTAC	-	-	-	-	-	-
5122778	A03	73.929	Silico	-	CTGCAGTATTTTGAAGAAAAGAGTATAAATCACCTAAGAAGTTAC	-	-	-	-	-	-
3102430	A03	74.78	Silico	13517732	CTGCAGAAACCAATCCTGGTTCATTGGAAAAAACACAACTCAAACCAAACCAAGTTCATTTTTCAAGAAN	A03	14331590	C3	21743857	chrA03	13517732
3154157	A03	74.78	Silico	13517732	CTGCAGAAACCAATCCTGGTTCATTCGAAAAACACAACTCAAACCAAGTTCATTTTTCAAGAAGAATGCT	A03	14331590	-	-	chrA03	13517732
3166036	A03	75.187	Silico	13549783	CTGCAGGCCCACCAGACCAATGCCTAAATGGCTCCAGTCAACAGTCAACTATCTAAAAGTCGTCGTTTCC	A03	14381373	C5	46783584	chrA03	13549783
3192625	A03	75.187	Silico	-	CTGCAGCGACAAGAAGCACAGCTTGAAGAGAAGGCACATAATGTTAC	-	-	C9	38778530
4108632	A03	75.187	Silico	-	CTGCAGGAGAAAGATTCATTCTTCTGTAAAGATAGAAGGTACCCTTTTGTTAC	A03	14434164	C3	21876688	chrC03	20037301
5049679	A03	75.187	Silico	13549783	CTGCAGGCCCACCAGACCAATGCCTAAATGGCTCCAGTCAACAGTCAACAATCTAAAAGTCGTCGTCTCC	A03	14381373	-	-	chrA03	13549783
5120790	A03	75.187	Silico	13603181	CTGCAGTGATTCACTACAATGGCCAATCAAAGCCGTGGCTAGAGATAGGGTTCGAGCACCTGAGGCCATT	A03	14434363	C3	21876887	chrA03	13603181
3074780	A03	75.585	Silico	13823672	CTGCAGTTACTGTGACAGATGGAGAAACTGTAAGTCTGCTTCTTTCATTCAAATGCCAAAACTTTACAGA	A03	14650701	C3	22255282	chrA03	13823672
3085689	A03	75.585	Silico	-	CTGCAGATAAAATCCTCCAAATAAGCTTCAGAATATTAC	-	-	-	-	-	-
3086735	A03	75.585	Silico	-	CTGCAGAATCTCTTTGGGTCAGATGGGTTCAGATTTATCTTATAAGAAAAGGCTCTCTCTGGTCGATTAC	A08	4864926	C5	5959937
4107716	A03	75.585	Silico	13908384	CTGCAGATGCTCCTGTAAACATAGATCACTCCATCTCAAAGTCAAGACATGGTGATAAGGAGATACATAG	A03	14730371	C3	22320018	chrA03	13908384
4109106	A03	75.585	Silico	13862389	CTGCAGCTTCCTCTCTTCCTCCTCCCTCTCGTTTACACATAACAACACTCGAATCTCCCCGTGATTCAGG	A03	14675283	C3	22265259	chrA03	13862389
4338272	A03	75.585	Silico	-	CTGCAGCTTTGAGCAATCTCCAGTCCATCAACCGAACACTTTTGATAAAGCCTCAAGAATTTATCTTACA	-	-	-	-	-	-
5121680	A03	75.585	Silico	-	CTGCAGTGGTGTGATAATACTGAATTGGGGTGATTTGATAGCTTTTGGGCATCTATAATGTGGTTACAGN	-	-	-	-	chrUnn_random	4650609
3081514_12:G>T	A03	75.585	SNP	13701620	CTGCAGATCAAAAGCCTACTTTCTTCATTTAGGACATGTTGTATTAC	-	-	-	-	chrA03	13701620
3122429_15:A>G	A03	75.585	SNP	13989466	CTGCAGCAGCAGCTGGATCTGAGACTGAGGAAGAGTTCGAAGTCAAGGAATGCACCGAAGACGATTCTCA	A03	14833463	C3	22479094	chrA03	13989466
4109332_33:T>A	A03	75.585	SNP	13731023	CTGCAGAAACAGACACATCCACAATCGAAACACCTGCGACTCTATCAACAGGCAGTGAGCAAGTCGGTAT	A03	14559300	-	-	chrA03	13731023
5120716_8:A>G	A03	75.585	SNP	13790601	CTGCAGAAGATCGTCATCACCCCCGCCTCCGGCTAAATACATGTATATAACTGGTGTACCAGGGGAACTG	A03	14619694	C3	22209544	chrA03	13790601
3079868	A03	76.743	Silico	14107570	CTGCAGCAGCATGGTCAGATCTCGGAGAAGGAGATGCACCTCTGCAAGTTGACAACAGTTTAC	A03	14974731	C3	22660227	chrA03	14107570
3081234	A03	76.743	Silico	-	CTGCAGTGACATGTAAAAGAACGTAACCAACAAGCAATAGATAAGAGGGAAACGAAGAGGCTTAC	A03	14949756	C3	22633838	chrAnn_random	25148598
3103184	A03	76.743	Silico	14066231	CTGCAGTGGAGAAGAAAGAGGTTTGTGATTGCTTTTCTTTTCATACTTTTAC	A03	14918247	C3	22600028	chrA03	14066231
4110299	A03	76.743	Silico	14107570	CTGCAGCAACATGATCAGATCTCGGAGAAGGAGATGCACCTCTGCAAATTGACAACAGTTTAC	A03	14974731	C3	22660227	chrA03	14107570
4112907	A03	76.743	Silico	14107628	CTGCAGTGCATGCAGAGCGCTACCTTCTTATCTTTGGTGGGGGCTCACATGCTACCTGTTTCGGTGATCT	A03	14974789	C3	22660285	chrA03	14107628
5053985	A03	76.743	Silico	-	CTGCAGCCGTTTCCATCGCTTCAACTACCTTAC	-	-	-	-	-	-
5120816	A03	76.743	Silico	-	CTGCAGCCACAGGGCTCATAGTTATGAAGTCATTAC	-	-	C3	22603851
5120875	A03	76.743	Silico	-	CTGCAGACTTGCAGTCACTGTTTACTTGGAACACTAAACAGGTTTCGTAACATCTCAAAACACTTACAGA	-	-	C3	22633933	chrC03	20777170
3081234_8:C>G	A03	76.743	SNP	-	CTGCAGTGACATGTAAAAGAACGTAACCAACAAGCAATAGATAAGAGGGAAACGAAGAGGCTTAC	A03	14949756	C3	22633838	chrAnn_random	25148598
3126141_57:T>G	A03	76.743	SNP	-	CTGCAGCTCTTCTTGGTTGTTGTGCCTTCCACCTCTCGACTTTCCGTGGAAGAACATATATTATTGGGCC	A03	14934702	-	-	chrA03_random	1093310
3156994_21:C>T	A03	76.743	SNP	14066166	CTGCAGGTGGAAGTGCAGCAACCGGATCTTCGAACTTTACCGTCCTGAAGCTCCTTATCTTGAGGAACAT	A03	14918182	-	-	chrA03	14066166
4112907_15:G>A	A03	76.743	SNP	14107628	CTGCAGTGCATGCAGAGCGCTACCTTCTTATCTTTGGTGGGGGCTCACATGCTACCTGTTTCGGTGATCT	A03	14974789	C3	22660285	chrA03	14107628
5120816_19:G>A	A03	76.743	SNP	-	CTGCAGCCACAGGGCTCATAGTTATGAAGTCATTAC	-	-	C3	22603851
3138960	A03	77.141	Silico	14226614	CTGCAGATTGTTGGCAAGTATAGGTGGAGACAATCATGTCGTTACAAGAAGTTAC	A03	15117907	C3	22856270	chrA03	14226614
4166636	A03	79.133	Silico	-	CTGCAGGGGACACTCATGTGACCAACATCTATTTAGATTAGGCAAAATCTTCAAACGACAAAGGTCAATT	A03	15190958	C3	22957391	chrA03_random	1137732
4168911	A03	79.133	Silico	14247819	CTGCAGCATTTTTAGCATAGTGGTGTAAATTTACTTTCCAAGTGTTACGTTTGAAGGAACTTTTGGTGAA	-	-	C3	22888399	chrA03	14247819
5051948	A03	79.133	Silico	-	CTGCAGATGATCACTTTCTCCTATCTTTTTTATCTTGTGAAATATCTTTGCCTCGGAGTCATTTCTCAGG	A03	15272963	C3	23049925	chrUnn_random	6351506
3128032_31:C>T	A03	79.133	SNP	14289657	CTGCAGAGATCTGCGGTTGCTGATAATGATAACGGAGAGAGTCAAGTTAGTGACGTTCGGACCAGCTCCG	A03	15228411	C3	22992599	chrA03	14289657
3105770	A03	80.404	Silico	14374904	CTGCAGTTTCTTTCTCTCCAGATAGAGTAAAGGACCGCTTGGAATGTGTATCTGATGAGGAACAATGTTG	A03	15335190	-	-	chrA03	14374904
4121772	A03	81.639	Silico	14486039	CTGCAGTCGTTTCCGGTTGGCTCTCCGCTTCTTGAGAGCCATTAC	A03	15435584	-	-	chrA03	14486039
4115867_63:C>G	A03	81.639	SNP	14484346	CTGCAGAACTTGTGGAGTGGTTAGAAGCTGGTGATAAACCTATTTACATCGGCTTTGGTAGTCTCGTGAG	A05	22973970	C5	44115521	chrA03	14484346
4108906_57:A>T	A03	83.233	SNP	14593667	CTGCAGCTGCATTTTTTCCTGTAGGTGCATGCTACGGCTGGTTATATGATAGCCACAAACAGAATCAACG	A03	15541178	C3	23451422	chrA03	14593667
4168352	A03	83.619	Silico	14634123	CTGCAGCAACTTTGAGCTGAGAGGATAGAGAAAGAGAGAACCTTTAC	-	-	-	-	chrA03	14634123
3164623_15:G>A	A03	83.619	SNP	-	CTGCAGCTTCTTTGGCGTGTACTGCTACCGTAGTAGCCTTAC	-	-	-	-	-	-
3131790_31:A>T	A03	84.834	SNP	14868655	CTGCAGAAGCTCTGAGAAGAGGCTCCAAGAGCATGCTTGCCACATCAGGAGGCAACTCGTCTTCACCAGG	A05	22365800	C3	23809932	chrA03	14868655
3113441	A03	86.44	Silico	15040040	CTGCAGACCAAAACCCGCAAAAGAAGAACAAACAAATAGCAAAGCACAGAGTTTAC	A03	15959769	-	-	chrA03	15040040
5122772	A03	86.44	Silico	-	CTGCAGGAAGAAGCTTTCTATGTATGCGTGTGTCACTAAGGTTATACCAGAAGCAGACGTTAC	A03	15917906	C3	23938045	chrC03	21942898
3130106_50:A>C	A03	87.66	SNP	15059801	CTGCAGGGTTATCCAAAAGGTACTCAGTACAAACACATTGTTTTGACCCTAATTATTATTATATAATGGT	A03	15979770	C3	24072558	chrA03	15059801
3101489	A03	88.466	Silico	15157188	CTGCAGCCTTGCACCATGATCACTCCCTTTCGCCTCCAGAACAACCTCCTTTTTAC	-	-	-	-	chrA03	15157188
3093098_52:G>A	A03	88.466	SNP	15104804	CTGCAGCTAAGACTGCATAGTCATTACAAGTTTCTGAAGTCATCTCTGCATATGTCTCATTCCTTGCTGA	A03	16021739	-	-	chrA03	15104804
4120869_29:A>G	A03	89.721	SNP	15221677	CTGCAGAGATATTATTCACACGCCAGCATCACATAAACAGTATGAAACGACGGAGGAGTCAGAGGAAGAA	-	-	C3	24333473	chrA03	15221677
4165133	A03	90.131	Silico	-	CTGCAGCTATAGGACGAATTACTTCATACTGTTGATTCTCGTTCTGGGTATGTCAAAGTTTTGATTTTTT	A03	16191424	-	-	-	-
3116436_38:A>G	A03	90.928	SNP	15413134	CTGCAGCTACATCCATAGAATGAGAACACGAAAAGAGACAAGTGACATGATAATGAAGATGGAACATGAT	A03	16285676	-	-	chrA03	15413134
3102812	A03	91.322	Silico	15616619	CTGCAGCCACAGTACTTTTCCTGGAAAATAATGCAACTACACACTATCAGTTTAC	-	-	-	-	chrA03	15616619
5030624	A03	91.322	Silico	15518219	CTGCAGGATGCGAATCAGTTGCTGGGGCGCCGCCGCCGTTCAAGTATTTGGTTAGACGATCCTTGACGGT	-	-	-	-	chrA03	15518219
5030840	A03	91.322	Silico	-	CTGCAGAAACAAAAAGAGAGAGATTAGCAGATTGAGGAAGAGAGTAGAGAAGCATAGAAAGGAGAGCAGC	-	-	-	-	-	-
3115947_31:A>T	A03	91.322	SNP	15566403	CTGCAGGAGTAGGTTCAAAAAGAGGAGCAGAGACTTTTATTGTTACGTACGCGAAAACATTTTCACCGTT	A03	16429239	-	-	chrA03	15566403
4337386_26:T>C	A03	91.322	SNP	-	CTGCAGAGAGAGAGTGTAGATTCGCGTTAGTTAGAGTTTAC	A03	16303267	C3	24773036	chrC03_random	1577338
5029362_26:A>C	A03	91.322	SNP	15774937	CTGCAGCGATGCAAGGAAACAGACAAAACTCCCCAAGACACCGTTTGCAATAGAAACATGAGGAGAGACA	A03	16646751	-	-	chrA03	15774937
3082202	A03	92.094	Silico	15979286	CTGCAGTTATGTCAGTGCTAAACTTATGTAATGTTTTCCTTTCTCTCGAATGAAACATTTTAC	-	-	-	-	chrA03	15979286
3093150	A03	92.094	Silico	16062094	CTGCAGATTTGCGTTGTTGCCTTCTTGGTTTTCAAAAGAAAGCAGCTTTTGAGGATGACACATACTTACT	A03	16891310	C3	25573960	chrA03	16062094
3096836	A03	92.094	Silico	15987474	CTGCAGTCCATGGACAAGTTATGATGCGTAAGAGCTGGATGAGACAGAAGACATCTTGGTCCATCTCCAT	-	-	-	-	chrA03	15987474
3121723	A03	92.094	Silico	15888993	CTGCAGGTACACGTCATTCTCTGAGTATGATATTTTTAC	A03	16760900	-	-	chrA03	15888993
4332094	A03	92.094	Silico	16062112	CTGCAGATTTGCGTTGTTGCCTTCTTGGTTTTCAAAAGAAAGCAGCTTTTAC	A03	16891328	C3	25573978	chrA03	16062112
3080247_57:A>C	A03	92.094	SNP	16094673	CTGCAGAAATGGTGAGAGACGAAGAAAAGAAGAAAATATATTTACCCAATCTAAAGCTAATTAC	A03	16921957	-	-	chrA03	16094673
3116822_11:A>T	A03	92.094	SNP	-	CTGCAGAGGAAAAAGATTCTCTGCGGGGACTTTTTCATCAAATACCTGCGAAACAAGATAGAAAATATGT	A03	16760934	C3	25389900	chrC03	23290766
3119421_29:T>A	A03	92.094	SNP	16085576	CTGCAGTTCCTCCATTGCTCCGGACACTAGTGAAATTAGATTCAGTACCACCTAACTGCTGTAGTGTAGA	A03	16911606	-	-	chrA03	16085576
5120541_6:A>G	A03	92.094	SNP	15912266	CTGCAGGAAGATTAGTTGTTGACAATGGTGTTCTTAC	A03	16783504	-	-	chrA03	15912266
4112790	A03	98.046	Silico	-	CTGCAGCAGCTCTTCGCTGTGCTGAGAGTAAGTTTAC	-	-	-	-	-	-
3117766_49:G>A	A03	98.046	SNP	17022812	CTGCAGCCAGCCCAGGTGGATCCACGAAAGATGTTTCCTCCTCCAACAACGATCGCAACCTGTTGTAAAA	A03	18016908	C3	27793863	chrA03	17022812
5047635_6:G>A	A03	98.046	SNP	17023233	CTGCAGCGGCTCTTCGTTGTGCTGAGAGTAAGTTTAC	A03	18017329	-	-	chrA03	17023233
3192698	A03	98.876	Silico	17181717	CTGCAGCCTCAGTTCAGCGTTGGTATGAAAGGTGTGTCTGAAGATAATGTTCAGAAGGTTGAAGAGTTAC	A03	18184933	C3	28116274	chrA03	17181717
3087304	A03	100.892	Silico	-	CTGCAGTCACAGACCTAACATACTCGGTCTGAGCCGATACGATCCCCAAGGCATTACCAGCTAAAAGCTT	A03	18400876	-	-	chrC03	26427977
3089165	A03	100.892	Silico	17397313	CTGCAGTCACAGACCTAACATACTCGGTCTGAGCAGAGACAATCCCCAAGGCATTACCAGCTAAAAGCTT	A03	18400876	-	-	chrA03	17397313
3087304_33:C>A	A03	100.892	SNP	-	CTGCAGTCACAGACCTAACATACTCGGTCTGAGCCGATACGATCCCCAAGGCATTACCAGCTAAAAGCTT	A03	18400876	-	-	chrC03	26427977
3075682	A03	101.31	Silico	17600907	CTGCAGTAATCATCTGTTAGCTTTATTCAGGAGAAAAACATTAC	A03	18592067	-	-	chrA03	17600907
3080367	A03	102.11	Silico	-	CTGCAGTAGGTTATTCGTCTTAGTGCCCTAGTTGAATTCTCAAAACAATCACATTTATTTTTTCTTACAG	A03	19155102	C3	29795257	chrCnn_random	35707904
3087891	A03	102.11	Silico	18107720	CTGCAGTTCCAGCAGAAAAATGCTTTGGAGTAACCTCATCCATGAAAACTTCAAAGAATTTAC	A03	19160721	-	-	chrA03	18107720
3121553	A03	102.11	Silico	17835863	CTGCAGCCACAGATAACAACAGTATAATAATACTAACGAAGTTATAGCGTGTGATGAGAAATACTCATTT	A03	18821821	-	-	chrA03	17835863
4333928	A03	102.11	Silico	17953350	CTGCAGGTTTGTTGTTCTCATTGATGCAATGGGTGCTTCAGGGAGATGGATTAC	A03	18927404	C3	29542981	chrA03	17953350
4335650	A03	102.11	Silico	-	CTGCAGTATTTAGTCAGAAGGTTGAAGAACTCATTAC	-	-	-	-	-	-
4706314	A03	102.11	Silico	17980433	CTGCAGAAGACGCAATCTGGTGCAGTTGGTAATGCATCTTTTTTTTTTACATAGCTCTTGTTGAAATTTT	A03	19039861	C3	29592495	chrA03	17980433
5122072	A03	102.11	Silico	17925048	CTGCAGAGAAAGAAGGTTGGGCTGATATCATTTCAGCTAATTCAAAATATTTTATTTGTGTTTGTATGTC	A03	18901382	C3	29520152	chrA03	17925048
5122751	A03	102.11	Silico	17925113	CTGCAGGCCGTCTGGTTTGGTTGCTTGAATTTATTCTTCTAGATTCTTCGCCTTATATTTTAC	A03	18901447	C3	29520226	chrA03	17925113
3108086_8:C>A	A03	102.11	SNP	18065792	CTGCAGAAGCTGTGTGACGGCAATGTCAAGCGTAAAAGTGATACTCCAGATTGGGAAACTCAGTTTCCGG	A03	19126894	-	-	chrA03	18065792
5120659_60:G>A	A03	102.11	SNP	18066289	CTGCAGCTTCCCCGGTTTCGTTTTCTCTCAAAATGTCATGTGAGTGAAGAACCGGAGGGGTGGAATTTTG	A03	19127391	-	-	chrA03	18066289
4331686	A03	102.501	Silico	18245059	CTGCAGTTTGTGTTTCTCTTCTCTTTCTCACAAAGTGTGTTACACGTGTGTATCTTTTTATGATCAGATA	A03	19286556	C3	30044685	chrA03	18245059
5122542	A03	102.501	Silico	-	CTGCAGGTTAGAACCAGAGCTCGAGGATCCAGTTTGCTCGACGAGTGGCGCAGCCTGGTTAGGAGGATGG	A07	11664619	C2	16065672	chrAnn_random	40733157
4120463_34:C>G	A03	102.501	SNP	18240751	CTGCAGCTCAGATTCCGGAACTCAGCGGCATCCCACTCGTCTACTAAAGCGACCTCCGTCGTTAC	A03	19278919	-	-	chrA03	18240751
3103613_32:A>G	A03	104.94	SNP	18485641	CTGCAGAAAGAACCTAACCTCAGTTCTCAAAGTAAGAACATCCTTAC	A03	19511342	-	-	chrA03	18485641
3127522_25:C>A	A03	104.94	SNP	18660437	CTGCAGATGGGCACGTAATTACAACGCAAGATACCATTAC	-	-	-	-	chrA03	18660437
3075280	A03	106.878	Silico	18860407	CTGCAGGTTTGGTTTCGTTCAGTCCCTCTCTCTACACTCTCTATGATCATTCACTCAGAGATAATTTGGT	A03	19976965	-	-	chrA03	18860407
3082320_32:C>G	A03	106.878	SNP	18877097	CTGCAGCTTCAGTAATTTGAGGTCAGCTTCAATCCGCTTCACAATCGATTTTGAATCAGCATCCTTATCT	A03	20005571	C3	31748197	chrA03	18877097
3103210_68:T>C	A03	106.878	SNP	18869084	CTGCAGCAACCGCCTGTTAGCCAGTCTATGTCTGGTCCTCTCAAGCCTAAAACTTTAGATGAGGTTACTT	A03	19985887	C3	31737177	chrA03	18869084
5030464_9:G>A	A03	109.581	SNP	18998070	CTGCAGAGATGGTGTTGACCCTAATGTTTTGTTTCCTTCCAGCTTCAAATGCAAGCACACGTGTATCACT	A03	20128833	C7	9668436	chrA03	18998070
3147413	A03	109.979	Silico	-	CTGCAGATCGAACTCTAAACGACAAAATGATAGACGACCATAATTCCGTTTGGTTTTGTCTTAC	-	-	-	-	chrA03_random	1385961
3087965_31:C>T	A03	109.979	SNP	19075759	CTGCAGTACATGGCACAGTACATTCATAACTCCCTGGCTTGATTTCTGCAAATATACGGTTAC	A03	20216872	C3	32175062	chrA03	19075759
3158783_27:T>G	A03	110.763	SNP	19180002	CTGCAGTGTCCTGTCCATAGAGTCTTGTTTTATTGTACATTTGTTTATTGTTGTATATATTACAGCTACT	-	-	-	-	chrA03	19180002
3077901	A03	111.163	Silico	19315270	CTGCAGTATCGGAATCGGAATCGGAATCTTTTGCCTCTTATGCTGTTTAGATTCTGTTTAGTTACTTTTT	-	-	-	-	chrA03	19315270
4121665	A03	111.163	Silico	19203342	CTGCAGACTCATACACTCCGACGGGCCTTACGGAGAGAACTTGGCCGGGAGTAGCGCCGACTTTTCTGGC	A03	20334980	-	-	chrA03	19203342
4332543	A03	111.163	Silico	19069944	CTGCAGTATCATGCGAATCATGATCTAGTTTATTTTTCTAACGAATTAC	A03	20211145	-	-	chrA03	19069944
4335058	A03	111.163	Silico	19276337	CTGCAGTACGTCAACGTTTCCAGCAACACTTTAGTCGGTTTCGAAAGTCCAACGAACCATGGGGTATCCC	A03	20410271	C3	32524205	chrA03	19276337
5049963	A03	111.163	Silico	19072110	CTGCAGTTATGAAACCATTGTGATCGACATCTACAGCCTTAC	A03	20213319	C3	32162727	chrA03	19072110
3098020_44:T>C	A03	111.163	SNP	19211477	CTGCAGCAGATGATACCCTTGGGAATTGAAACACACCAGCAACTTTCTCTTTTTCAACATTGCTTACATT	A03	20342797	C3	32405748	chrA03	19211477
3117790	A03	111.583	Silico	-	CTGCAGAAAATTTATGAATCTAAAAATTGTGAAAGAGGAGAATGAAGACTAAATACAAAGTGTAAAATTA	-	-	-	-	chrA03_random	1386020
4332711	A03	111.583	Silico	19013044	CTGCAGTTGCGAGTAGATATGGAAGTGGTTGCCGCTAGGTCGATGGAGACGCAGACATGGGCTTGTTCTG	A03	20149354	-	-	chrA03	19013044
5121084	A03	111.583	Silico	19276337	CTGCAGTACGTCAACGTTTCCAGCAACACCTTAGTCGGTTTCGAAAGTCCAACGAATCATGGGGTATCCC	A03	20410271	-	-	chrA03	19276337
5122343	A03	111.583	Silico	18998652	CTGCAGCTTCCTGTACAGTCCAGTTTGATGATCCAGCATATCGCTTATTCGCTTTCACCTGTGTAAAAAA	Scaffold002682	413	-	-	chrA03	18998652
4120921_18:C>G	A03	111.583	SNP	19069362	CTGCAGATTTCTCTTCACTCGCGAGCGCACTGACCTTAC	-	-	-	-	chrA03	19069362
3087362	A03	112.798	Silico	19634064	CTGCAGCTAGTGGGAGAGCTAGGGCACCATTCCTCCCAGAATCATTCTCACCATTGTTTCCTGCATCAGA	A03	20838513	C3	33482325	chrA03	19634064
4111588	A03	112.798	Silico	-	CTGCAGCGTGTGCTCCACGATCTCGTTGAAAGCCGCGGATACATCTGAACTGCCTCCCAGATGAGACCTG	A03	20612500	C3	32980678	chrC03	31173430
5051303	A03	112.798	Silico	19634273	CTGCAGAAAGTGAAGCAAGTGATGCTGCTAGTTGGGAAACTGTAGACGACGACAATGGAGATGCTCCTGA	A03	20838722	C3	33482535	chrA03	19634273
3089502_54:A>G	A03	112.798	SNP	19464440	CTGCAGAAACCATATCCATTCAAATTTTTCATAGTACTGATGATGAATCTAATGGAAAAAAAAAGTTGCA	A03	20643802	C3	33068087	chrA03	19464440
5051303_57:A>T	A03	112.798	SNP	19634273	CTGCAGAAAGTGAAGCAAGTGATGCTGCTAGTTGGGAAACTGTAGACGACGACAATGGAGATGCTCCTGA	A03	20838722	C3	33482535	chrA03	19634273
3080475	A03	113.22	Silico	19728644	CTGCAGATGACTTCCACGTGAAGAACAACTTCCAGGCCCTTGGACAATTTGATCGCCCTGCATATAATGC	-	-	C7	38124287	chrA03	19728644
3101117	A03	114.455	Silico	19778716	CTGCAGATTTTCTTTAGATATTACCCTCAGATACTTTAC	-	-	C7	38181713	chrA03	19778716
5050086_17:C>T	A03	114.455	SNP	19778651	CTGCAGCAGATTAGAAGCCGTATCTACAGTCCTAAATTTGTTCTGATACGAAGTTCAAATCTGAATGAAA	A03	21011436	-	-	chrA03	19778651
3087859	A03	116.136	Silico	20008011	CTGCAGACAAGCTTTGGTTGGAGGTTTCTATGGTTTGCTAGAAAAGGAAACGTTTGTTCCCAATCCAGAT	A03	21242707	C7	38497092	chrA03	20008011
3093497	A03	116.136	Silico	-	CTGCAGAGTATCTAGATCAACAAGCGGAGAATCAGAATCAACTTTCAATCCATTTTCCTGAAACAGAACA	A03	21204894	C7	38436398	chrC07	35249836
3166641	A03	116.136	Silico	19999628	CTGCAGAGATCAAGCAGTAATCAGAATTGATGCGGTGAATCAAACTTTTAC	A03	21234353	-	-	chrA03	19999628
5122207	A03	116.136	Silico	19954142	CTGCAGCTGCTTAGCTATGTATCCTGTGGCAGCTGTAGCTGCGATTAC	-	-	-	-	chrA03	19954142
5122541	A03	116.136	Silico	19989549	CTGCAGAGAGATTGAGCAAAAGCCAAACCGCCTTTGATTCACAGAACCATGCTGCCATGGTCAAGGAGCA	-	-	C7	38471118	chrA03	19989549
5048981_14:A>G	A03	116.136	SNP	19994221	CTGCAGCATCAAGTGAGTGTCATGAGCAAGACACGGAGATAACGAATAAGGTGGTTGAAGCAGGAGCTGA	A03	21230950	C7	38485069	chrA03	19994221
4166519	A03	116.973	Silico	20050676	CTGCAGGTAATAGCTAAGCTTTTACATCAGATTGTTCAGATGAATGAGTTACTTATAGAGAAGAAACATT	A03	21281665	-	-	chrA03	20050676
4334877	A03	116.973	Silico	20148959	CTGCAGGGAGTTGCCAGCTCAGATGGTAAGATAGTCGCGGTTTATGCATTTATAGACGTTGGTTAC	A03	21383213	-	-	chrA03	20148959
3155474	A03	117.388	Silico	20378632	CTGCAGAAGCTTCAACTGCGAAGGTGGAGCTTCGGAGTAAAGCAGAGGATGAGATAGTTCCATGCCCGCC	A03	21591522	C7	38923826	chrA03	20378632
3194193	A03	117.388	Silico	20378697	CTGCAGAGCTCAGGGGATCTTCTTCAACGCCTACATATTTCTCAGAGATCTTAGGTGGTAAAGAGTCGGC	-	-	-	-	chrA03	20378697
5048546	A03	117.388	Silico	-	CTGCAGCACAGAAAGACACAACTGCCCATGGATTGTTGAAATATTTGTGTTTCAAGGCAGCTCTCCAAGC	A03	21592772	C7	38924994	chrC07	35676654
4331565	A03	119.034	Silico	20658387	CTGCAGAATACACACAATGAATATGGAAATAATTTGGTAAGGAGACACTATGAAATCTATCATAAATTAC	A03	21870425	-	-	chrA03	20658387
4707163	A03	119.034	Silico	20658865	CTGCAGTTTTGAATCTATAATGTAAATCAGCAAAACGCCTTACCAATCTCAGAATCTGATGAGAGCGTGA	A03	21870903	-	-	chrA03	20658865
3114748_45:T>C	A03	119.452	SNP	20711920	CTGCAGTTTTTGGTTATGAACCACACTCGGTGTGGCCCATTGGAGCTGTTGCACTTGTTGATCTTACAGG	A03	21917849	-	-	chrA03	20711920
4113098	A03	121.126	Silico	20842310	CTGCAGCTTTCCCAACCTTCACAAGAACAAGCAAAGGTAAAGACTATGAGGACTTGATCCAAACAAAGGA	A03	22022313	C7	39441759	chrA03	20842310
3084401	A03	121.966	Silico	20933122	CTGCAGGTTGTAAAGGTAATGGCGCCATTACCACCAATCCTCCAAACAAGTTACTTGGCAGAAGAAAAAG	A03	22101570	C7	39540626	chrA03	20933122
3145944	A03	121.966	Silico	20922840	CTGCAGGATGATGCTGCAAACTGAGTCCTGAATACGTCAGTAGAAGAGCCCACCGATTCGGAAAGTTGAT	A03	22090609	-	-	chrA03	20922840
3164474	A03	121.966	Silico	20929586	CTGCAGAAAAAAGGTCAATAGCTTCCTGACTGGTAACAGCAGATGTGTTAC	-	-	C7	39537113	chrA03	20929586
5122192	A03	121.966	Silico	20933122	CTGCAGGTTGTAAAGGTAGTGGCGCCATTACCACCAATTCTCCAAACAAGTTACTTGGCAGAAGAAAAAG	A03	22101570	C7	39540626	chrA03	20933122
3101638	A03	122.836	Silico	20946770	CTGCAGTCATCGTGCTGAGCTTTTTCTGATTACGCCAACCACGGATTATACACAGTAAAGACAGAGGATT	A03	22115370	-	-	chrA03	20946770
3101876	A03	122.836	Silico	-	CTGCAGTTGAATGTCACATAATGTACTCTTAGAAAAGAGCCTTTTAC	-	-	C7	39668073	chrA03_random	1438304
3158484	A03	122.836	Silico	20987848	CTGCAGCTTTCCAACATTTTTCCTGAGAACATATATTATACGACCATAATATAAAAACTAGGTAGTAATC	-	-	-	-	chrA03	20987848
5050057	A03	124.475	Silico	21485537	CTGCAGCTTCCTCGCCTAGTAACCTGTCACCGGAGTGGAACGCCACCAAACTTGGGGATTTCCTCTTGGA	A03	22691082	-	-	chrA03	21485537
3088275_59:A>G	A03	124.475	SNP	21491189	CTGCAGTCTCTAAGCTTTCTAAATCAAAACTTTGTTCCTGCAAAGTAAAGATGCGTATCAAATTTTTACT	A03	22696794	-	-	chrA03	21491189
3126039_40:T>G	A03	124.475	SNP	21410913	CTGCAGATCCGTGACTAGAAGTCTAGAACAACTTTGGGCACTAACCCGAAAAAGAGATATTTTTGTTTGT	A03	22623791	-	-	chrA03	21410913
3132208_25:G>T	A03	124.475	SNP	21485248	CTGCAGGATAACAAAAAACGAGTCAAGAACCCTAGAAACAGAGCAAATCCCCAAAAAGAACTACGATTCG	A03	22690793	C7	40250057	chrA03	21485248
3159337_20:T>G	A03	124.475	SNP	-	CTGCAGAAGAGTCTATTCGCTTCAAAACGAAACCGTGTCTGGTGAATCTGGACAAAGCTCAGTGGGCTTT	A03	22659199	-	-	chrA03_random	1480426
5050057_39:C>G	A03	124.475	SNP	21485537	CTGCAGCTTCCTCGCCTAGTAACCTGTCACCGGAGTGGAACGCCACCAAACTTGGGGATTTCCTCTTGGA	A03	22691082	-	-	chrA03	21485537
5049753	A03	124.89	Silico	-	CTGCAGTAGTGGGCCAGTAACTGGGCTTCCACAACGCGACGAAGTTGCATCGACTCTTGTCTCTCTTCTT	A03	22744931	C7	40348411	chrA03_random	1501897
3093054	A03	126.14	Silico	-	CTGCAGTCTTTATGAATGCCTAGCCAAATTTTCATAAAACGCAACACACATCATCACACTCATGCCTAAT	A03	22814647	C7	40434888	chrC07	37109025
5048158_19:T>C	A03	127.786	SNP	21755294	CTGCAGCAGGAGAGGAAGTGTCTAGCGTAGTCAAAGGTGTGGAACCCGATCAAGTCAGCGTTGAGGAGGG	A03	22974691	-	-	chrA03	21755294
4108010	A03	128.181	Silico	21946478	CTGCAGGACGAGCCGCTGCTTACAAAATGTTTGAGACCATCAGCAGAAGCCCCAAGATCGATGCTTACGA	A03	23172149	C7	40859332	chrA03	21946478
4116239	A03	128.181	Silico	-	CTGCAGCGTCGATTTTCGATATTCTTGATAGTAAACCGAAGATTGATTCCAGCTCTGACGAAGGTACAAC	A03	23174552	C7	40861740	chrC07	37585754
4113905_67:C>G	A03	128.181	SNP	21946413	CTGCAGCGAAAGCATTCAGACTCGGAGATGTTTGCCCTAACGACCTGATAAAAACAAGGTAGCGTAAGCA	A03	23172084	C7	40859267	chrA03	21946413
3121323	A03	128.596	Silico	21964628	CTGCAGCTTGCTGTCATGCTCTCATCGAAGTTTTCATGTGCTTGCTGTGTTTTCACTAGCCGGATCCTAT	A03	23191162	-	-	chrA03	21964628
3083901	A03	128.998	Silico	-	CTGCAGCTCCATACTCAACCGCGATTCTTGCTGCCAAATTTTCAAATTGATCAAAAGGAATGTTCCTAAC	A03	23285403	-	-	chrA03_random	1604828
5049131_56:A>T	A03	128.998	SNP	-	CTGCAGGACACGCGCCTCGCCGCTTCTGAGAACGAAACCAGTGGTGGAGAGGTTTGAATCATATGAGAAG	A03	23238412	C7	40930856	chrC07	37656656
3111171_25:G>A	A03	129.396	SNP	21755834	CTGCAGATGATATACTCATAAGGGATGAGATTCATACCGTCTCTCACAGCCGTCACGAGACAACACTCTG	A03	22975231	-	-	chrA03	21755834
4169008	A03	129.784	Silico	22108300	CTGCAGAATAGAGTTGACAGCACAAACAAATTTAC	A03	23557365	-	-	chrA03	22108300
3118699_27:C>A	A03	129.784	SNP	22105130	CTGCAGCAACCTGAACACATTTATCAAACGACTCAATAATCATGGAGATACCTTTCTAAGATGAATCCAA	A03	23554204	-	-	chrA03	22105130
4119908_68:A>C	A03	129.784	SNP	22108235	CTGCAGATGGTTTACGTGTTGTCTGTCTATAACAAGAAAGAAAAGCACCATAGAATAACGGTATCTTGTA	A03	23557300	C7	41293384	chrA03	22108235
5120751_33:G>T	A03	129.784	SNP	-	CTGCAGAGCTTGAAGCCATTGGAGGCGGTGGACCGGAAGAGGAAGAGCTTATAGTTCAAGGCGTCAAATT	A03	23377045	-	-	chrA03_random	1568178
3077892	A03	130.17	Silico	-	CTGCAGCAATTTGTAACAAACCCTTCAAAGTATTGTAATTTTACCTGTCTAACAACAGCTTACCTATGAA	A03	23464533	C7	41203987	chrC07	37911253
3098440	A03	130.17	Silico	22108439	CTGCAGAAAGAGATTGTAAATGCTGTAAAAAGCTGCCCTTGCTTTAGATGACCCCTCTAATTAC	A03	23557504	-	-	chrA03	22108439
3106795	A03	130.17	Silico	22105065	CTGCAGAGAAAGGTCTATTCTCAATGGTGGTAAATGTTCAAGTAAGTTCTGCCAACCAAACTATTATTAC	A03	23554139	-	-	chrA03	22105065
5030596	A03	130.17	Silico	22051345	CTGCAGTTTACTCTTGGAATATAAGTAGTTTGTTGGTCTTAGAGAAAAAAAAAAAAGAGTTGACATTTGG	-	-	-	-	chrA03	22051345
5049373	A03	130.17	Silico	22051345	CTGCAGTTTACTCTTGGAATATAAGTAGTTTGTTGGTCTTAGAGAAAAAAAAAAAGAGTTGACATTTGGT	-	-	-	-	chrA03	22051345
5121040	A03	130.17	Silico	-	CTGCAGTGGATGGAGTAAATGATGGAGTTATGGTGCGGTAAGAATAGCAGAATGATTTGGGCATAGTTTA	-	-	-	-	chrA03_random	1671288
5121581	A03	130.17	Silico	-	CTGCAGATAGGTTAGAAGAACCTAGCACAAATGTAGTTTATTCATATCGTAGGATTATAACATTGCTTAG	-	-	C7	41193119	chrA03_random	1674302
3117884_11:A>C	A03	130.17	SNP	22107694	CTGCAGCTGACCAGATTAGCTCATGAATAAATGATTTCGGAACGAACCATTCCCAATAGTTGTCCGTCTA	A03	23556791	-	-	chrA03	22107694
4119977_50:T>A	A03	130.17	SNP	22054843	CTGCAGTGTCACAAACTTATCTAGGAACACTGTTGTATTTGATGACATCAATCCGTGCTTTATCTTACGG	A03	23495994	C7	41228880	chrA03	22054843
4337868_21:A>T	A03	130.17	SNP	22051345	CTGCAGTTTACTCTTGGAATATAAGTAGTTTGTTGGTCTTAGAGAAAAAAAAAAGAGTTGACATTTGGTG	-	-	-	-	chrA03	22051345
3144840	A03	131.385	Silico	22270006	CTGCAGCCAATGAAGAGTCTTCTTCTGTCTGTAAGGTGCCGTTGGAAGAAGACAAAGTCTCCAGCATCAA	-	-	-	-	chrA03	22270006
3145772	A03	131.385	Silico	22372485	CTGCAGAGCTCCTTGTCCGTTCATGAGAAGAAGTTTAC	-	-	-	-	chrA03	22372485
4166090	A03	131.385	Silico	22335260	CTGCAGAACTGGTTTCCTTACAGTAGCTGCAATCAAAATTACATTTTAC	-	-	-	-	chrA03	22335260
4166731	A03	131.385	Silico	-	CTGCAGCCTTTATACCTTTTCCTGTATCCTCAGCAACCTCAGTATCAATCGTTACAGAGCTTCTCACTCC	-	-	-	-	chrUnn_random	7048037
4167336	A03	131.385	Silico	-	CTGCAGGAGGAAGCGCAATATGTTGGAGATCAGGATTGCAAGATATTGTGGCATTGTCTACAACTGAAGC	-	-	-	-	chrUnn_random	7049476
4168733	A03	131.385	Silico	-	CTGCAGGTTTTGGCAGAGGAGAGCCAGAATCTGGCTATAAACAACGACGACTTTCCTGCGTCCTTTCCAG	-	-	-	-	chrCnn_random	54244017
4168850	A03	131.385	Silico	22467975	CTGCAGCGAGCTGTGTGTTATGATGTGGTTCCAAAGAGAGCCTTCTTTATAAGTGGGTGTAATTTTACAG	-	-	-	-	chrA03	22467975
4168853	A03	131.385	Silico	22408374	CTGCAGCAAAGACCACAGTTGCTATCAGCGTTGCTACGAGCATACATGCTGTCGCGGTTTCTTTCATCCA	-	-	-	-	chrA03	22408374
4333137	A03	131.385	Silico	22279663	CTGCAGAGCCTTCACTAGATTCCGATTTTTCATTTCGTGAATCAGTACTTTGATCTTCAGTTCCTGAAGT	A03	23707237	C7	41497303	chrA03	22279663
4335138	A03	131.385	Silico	22372072	CTGCAGCGCAGCAGAGAAGTCTTGAAGAGCTTAC	-	-	C3	21912591	chrA03	22372072
5053146	A03	131.385	Silico	22351721	CTGCAGAAACATACCAACAATCCTGAGCAAACAAACATACACTTAC	-	-	-	-	chrA03	22351721
5120839	A03	131.385	Silico	22455679	CTGCAGTCAAAAGAAGCTGTGTCAAAAGAGATTAGGGTTAGGTTTGCTGGTAAATAATGAAATATTGTAA	-	-	-	-	chrA03	22455679
5121648	A03	131.385	Silico	22279987	CTGCAGACACCAAAGGAAATGCATCAGCTAAACTAACATTTCAAGCCTGGACAGCAACTAAATATTACAG	A03	23707527	-	-	chrA03	22279987
5122233	A03	131.385	Silico	22270006	CTGCAGCCAATGAAGAGTCCTCTTCTGTCTGTAAGGTGCCGTTGGAAGAAGACAAAGTCTCCAGCGTCAA	-	-	-	-	chrA03	22270006
3125591_29:A>T	A03	131.385	SNP	22292081	CTGCAGTGTTGTGGCAAGGGAACAAACAATACAGAACAGAGGAAATAAACAAAACAGATGTGATTGCTAA	A03	23722140	C7	41574359	chrA03	22292081
3144840_18:T>C	A03	131.385	SNP	22270006	CTGCAGCCAATGAAGAGTCTTCTTCTGTCTGTAAGGTGCCGTTGGAAGAAGACAAAGTCTCCAGCATCAA	-	-	-	-	chrA03	22270006
3193303	A03	131.809	Silico	-	CTGCAGCAAGCTGTTTGTTATGATGTGGTTCCAAAGAGAGCCTCCTTTATAAGTGGGTACCTTAC	A03	23787820	-	-	-	-
4332203	A03	131.809	Silico	22276600	CTGCAGATTGTGCTGGGGCTTTGGATATAACTGACGATCTTCAGAACTTGTTGGTATGTTTTGTTTGTGA	A03	23703982	C7	41494147	chrA03	22276600
4335620	A03	131.809	Silico	-	CTGCAGCGCTGTGAACCTAGGTTCCTAGTGAGAGGATGGGTTGTCACAGAAACTTCTTAGAAGTGTGAAC	-	-	-	-	-	-
4168762	A03	132.216	Silico	22613269	CTGCAGCAAATTTGAATACTATTCATACACTTCTCTGCAAATGACAACAAATGTTGATATCCAGTTTATT	A03	23972881	-	-	chrA03	22613269
3127024_45:A>T	A03	132.216	SNP	22613334	CTGCAGTGTCTGAATAGTATTCACTTTTGAGATTAGTGAGTGTAGAACAAAGATCGATAGAGAATAAGTG	A03	23972946	-	-	chrA03	22613334
3149633_63:G>A	A03	132.216	SNP	22621522	CTGCAGATGGGCAATGGAAGGGTGCCTTTCCCAACTAACCTGCCAAATGGAACAGCCTCTCCTGGGCCAA	A03	23979991	-	-	chrA03	22621522
4119271_9:G>A	A03	132.216	SNP	22497545	CTGCAGATTTGCCGTTTTCGACAAGTGAAGATTTTCTACAAAAGGTGTTTTCAGCTTTTGGTGAGGTATC	A03	23827520	-	-	chrA03	22497545
5120634_8:G>A	A03	132.216	SNP	22613269	CTGCAGCAAGTTTGAATACTATTCATACACTTCTCTGCAAATGACAACAAATGTTGATATCCATTTTATT	A03	23972881	-	-	chrA03	22613269
3078568	A03	132.628	Silico	-	CTGCAGAATAACTCATTGCTCTTCTAAAAAGCTAACAATCATCAAACACAATCATGTTAGAAAACATCAA	A03	24058737	-	-	chrA03_random	1722490
3103256	A03	132.628	Silico	-	CTGCAGATAAATCTGGTCGTGCAGCTTTATAGATCATTAGTTAGTTGGTTTTAC	-	-	-	-	chrA03_random	1729688
5121864	A03	132.628	Silico	22770000	CTGCAGTCTGCAAGAACCAAAACCCACAATATAAGCAATCTCGTTGAGCTTAC	A03	24196375	-	-	chrA03	22770000
5122299	A03	132.628	Silico	-	CTGCAGATAAATGTGGTCGGGCAGCTTTATAGATCATTAGTTAGCTGGTTTTAC	A03	24051967	-	-	-	-
3080042	A03	133.043	Silico	-	CTGCAGAGAGATCCAATAGTGAGGAAATTCATATCTGCACAGGATTTTGGCGATGCAAAATATACTTACA	A03	24161313	-	-	chrC07	38698294
3080401	A03	133.043	Silico	22643674	CTGCAGGTGATAAATGAGGTGAGAAACACAATCAGAGAACAAGCAAAGTAGCAGTAGGCAGAAAATTTTA	A03	24001702	-	-	chrA03	22643674
4120632	A03	133.043	Silico	22659060	CTGCAGGTCTGTTTACACAACCACGAGGATGCAAAGGGGATCCGAAGAATGGGGTGTCTGAGGAAGAGAC	A03	24016523	C7	41903494	chrA03	22659060
4165958	A03	133.043	Silico	22660477	CTGCAGAAAGATTTTTTCTCGGAAGTCAAGTTCTCGTGTTTCCTCCCTCTCAGAGATCGTCCGAGTAAAA	A03	24017939	-	-	chrA03	22660477
4167575	A03	133.043	Silico	22769999	CTGCAGTCTGCAAGAACCAAAACCCACAATATAAGCAAATCTCGTTGAGGTTAC	A03	24196374	-	-	chrA03	22769999
5053697	A03	133.043	Silico	22659060	CTGCAGGGTTGTTTACACAACCACGAGGATGCAAAGGGGATCAGAAGAATGGGGTGTCTGAGGAAGAGAC	A03	24016523	C7	41903494	chrA03	22659060
3085603_30:T>A	A03	133.043	SNP	22658906	CTGCAGTATCTTTGATGTATTCATGGAGATCTTGAATCATGTTCTGGTCCAGCTTCTTTCCCTTCACGTG	A03	24016369	C7	41903340	chrA03	22658906
4120632_7:C>T	A03	133.043	SNP	22659060	CTGCAGGTCTGTTTACACAACCACGAGGATGCAAAGGGGATCCGAAGAATGGGGTGTCTGAGGAAGAGAC	A03	24016523	C7	41903494	chrA03	22659060
3132757	A03	133.463	Silico	22535094	CTGCAGGCACACAGGTAACATCTTTATGTATGTGTTGCGTTTCATGCGAAATTATTATACTATATACTTT	A03	23879425	-	-	chrA03	22535094
4166626	A03	133.463	Silico	22557909	CTGCAGATTGATCGTCTGAGTTTTGATATTTATTCAAAGTCTCAGTTGTTTTTGAGCTTTGTCATTTTTT	Scaffold000180	168583	C2	46300776	chrA03	22557909
4168931	A03	133.463	Silico	22515494	CTGCAGAAATCAAGAGCCTGCTCTGACTCCATCTGGTCCGACCTGAATTCCCTATCTATACTATTACAGA	-	-	-	-	chrA03	22515494
3111110	A03	133.875	Silico	23010613	CTGCAGTTTTCCGGAAGCGGATGAAACGGTAATACTGAAGTCCATATCTCTGTATCCAAAGGATGAAATA	-	-	C6	33404894	chrA03	23010613
3111625	A03	133.875	Silico	23148105	CTGCAGAGAATCAGAGAGAGAGAGATAAGATGCAAAAAGGAGAATCAGAGAAAACTTGAAACAATTATGA	-	-	-	-	chrA03	23148105
4121876	A03	133.875	Silico	22994628	CTGCAGTAACGACGTGAGTGGAGGAGATAGTAACATTGGGAGTGACAATAATATCGCCAATGTTAC	A03	24485870	-	-	chrA03	22994628
4107287_43:C>T	A03	133.875	SNP	-	CTGCAGGGTTCGGTTGGGTACTAGAAGAATCACAGCGAGGTATACTCATCGAGGGATCTACCCATTCCGA	A03	24645116	C7	42427557	chrA03_random	1749339
3076559	A03	134.293	Silico	22980016	CTGCAGACATTATTTTAGGTGGTTTCCTAGTTCCTACCATGATCTTTTACCCAAATAAATATTTAC	-	-	-	-	chrA03	22980016
3089601	A03	134.293	Silico	23036145	CTGCAGCAGAGCCAAGCGAGAAGAAAGCACAAGTTGAGGAAAAACCAGACATGAATGATGTTCCTATGGA	A03	24527160	C8	16486653	chrA03	23036145
5030171	A03	135.559	Silico	-	CTGCAGCTTTTCTACGAGGGCAAATGGATCATTGCAAAATGTGTTCCTGATTCCATTGTGATGCACATTG	A03	24762190	C7	42567704	chrC07	39327580
3082496	A03	135.986	Silico	23394938	CTGCAGCTTGATTACAGGTCAATCCAAACTGCTACTAATGATTTTTCAGAAATTAC	-	-	C7	42792365	chrA03	23394938
4111940	A03	135.986	Silico	23394873	CTGCAGTGATTCTGCGGTTGTTATATCATCCCCTGGTGCATAAAAAAGTCTTAGAAGCAGGAGAGAGACG	A03	24980620	C7	42792300	chrA03	23394873
4116021	A03	135.986	Silico	23427021	CTGCAGCGAGCAAAGAGAGAAGAGTCTACCCCTTTGATTGAAGCTGCATATCAGCAACGACTCGTAGAGG	A03	25040017	C7	42838456	chrA03	23427021
3103145	A03	136.833	Silico	23619949	CTGCAGCCTTCCAAGTTCTATTATTCACGTGATTATCACTTCCATTTTATTGCAGACAATTATAATTTCT	A03	25240879	C8	13246568	chrA03	23619949
3103307	A03	137.677	Silico	24166026	CTGCAGGCTCAAAACTCTTACAGAAGATTTGCTGCAATCATATTGAAGGTCTTAC	A03	25790663	-	-	chrA03	24166026
4117490	A03	137.677	Silico	23964464	CTGCAGCTAACGATCGACAAACGAACAGGGCCTAAGGGACTGACTGGTTTAC	-	-	-	-	chrA03	23964464
3076586_13:G>T	A03	137.677	SNP	-	CTGCAGTAAACATAGTGATATATATTTTGGTCATGTAATATTAGTTTTGGTTTAGAAGGTTATCATGAAT	A03	25457423	-	-	chrAnn_random	33283637
3092628	A03	138.099	Silico	24045650	CTGCAGTCCCTATTCTTCTTCTTGATGGCATAGTCCGCAGAGAAAGTATGTTCTTCTAACGTGAATGCGC	A03	25677597	C7	43466638	chrA03	24045650
3124579	A03	138.099	Silico	24081781	CTGCAGGTACTATCTATCTTGGTGTTAGGAGGCACGCCACAGTTAGTGAAACGGTAACAATGAACGGATG	A08	8604204	-	-	chrA03	24081781
3155397_13:C>T	A03	138.099	SNP	24072326	CTGCAGCTTGCCTTCTTCTACATGGACTTCGATCTCGTATCCAAGAGCATTGACAAGGCGAAAAAGTCAG	A03	25703910	C7	43489816	chrA03	24072326
3081856	A03	138.95	Silico	-	CTGCAGCAAGTAACAACATGATCTCACATCAGTATCTAAAGACGTGGACGAGACAAACAAAGACAAGCCA	A03	25826097	-	-	-	-
3097691	A03	138.95	Silico	-	CTGCAGGCATCCATTTTCAATAACTTCTGCACCACATGACGGCTATCTGAGCGTGCATATAAAATCAGTA	A03	25792999	C7	43551944	chrC07	40261582
3103559	A03	138.95	Silico	24181093	CTGCAGTGCAGATAATTATTCTAACAAAAACAAATTTTCATCACCTAAACTTGTTTTCTATTGTTACCTC	-	-	-	-	chrA03	24181093
3106458	A03	138.95	Silico	24181158	CTGCAGAGTTGGTGATTCACTAATTTTATATTACTTTTCGTTTGTAGTTGTTAGTTACATGACACTCATT	A03	25799931	C7	43562297	chrA03	24181158
3159946	A03	138.95	Silico	24470052	CTGCAGAAAGTTTGAACCTTTCGAGTAGTAAAAAGTGTATAACTTGAAAAAGTAAAGAACACAGAACAAC	A03	26128112	C7	43855851	chrA03	24470052
4107863	A03	138.95	Silico	24692675	CTGCAGAAGTATGGAAGACACTCACAAAAGGATTCCTAAGAGAGTATTATACAGAGAAATGGCATGAGCC	A03	26301385	-	-	chrA03	24692675
4112318	A03	138.95	Silico	24205329	CTGCAGCAAGTAACAACGTGATCAGTATCTAAAGACGTGGACGAGACAAACAAAGACAAGCCAAGTGAGA	-	-	-	-	chrA03	24205329
4112474	A03	138.95	Silico	24204012	CTGCAGTTTTCACCTGATTTGATCTGTTTAC	A03	25824688	-	-	chrA03	24204012
5121880	A03	138.95	Silico	24219220	CTGCAGGAGCTGGCAAAGTGACAGGCAGATTAC	-	-	-	-	chrA03	24219220
4118337	A03	139.37	Silico	24498851	CTGCAGTACGTATTGTTTGAAACGATGTCTTCTCGTTTTAC	A03	26151084	-	-	chrA03	24498851
3113889_26:G>A	A03	139.37	SNP	-	CTGCAGCGATTTCGATACTCAGTCAGTGGAGAGCAACAACAAAAACAACTGAGAGATATATTCTTGTGAA	A03	26544279	-	-	chrAnn_random	36395425
3124299_6:A>C	A03	139.37	SNP	24640603	CTGCAGTACCAGCCTCTTCCACCTTCAAATCCGCACGATTATTCCACACGCCTTTCACGTGATCAACTTC	A03	26268052	-	-	chrA03	24640603
3096974	A03	139.759	Silico	24679232	CTGCAGAAACATGAGAATCAACCAACAAGTAATAGTTAC	-	-	-	-	chrA03	24679232
3104219	A03	139.759	Silico	24498887	CTGCAGTCATAATAATAGTGTAATTTGACTGGGCGTTTTGTAAAAGTGGAATGATGTGATGTGATTTCGT	A03	26151120	-	-	chrA03	24498887
3119592	A03	139.759	Silico	24882055	CTGCAGGTGTTGTTGATCACTTGTCACTCACTTCAAACACCTAAGGCTTTCTCTCTCTCTCACACACACA	A03	26484279	-	-	chrA03	24882055
4109846	A03	139.759	Silico	24969391	CTGCAGGAGAAGTCATACTATGCTTTAGCAGCCTTCTGTGAGAACATGGGAGAGGAGATAGTTGCTTACC	A03	26604653	-	-	chrA03	24969391
4118286	A03	139.759	Silico	24969391	CTGCAGGAGAAGTCATACTATGCTTTAGCAGCGTTCTGTGAGAACATGGGAGAGGAGATTGTTGCTTACC	A03	26604653	C7	44361784	chrA03	24969391
4168513	A03	139.759	Silico	24812803	CTGCAGTTCGTTTCATAGAGGTTGCAAAAAGTTTTAC	-	-	-	-	chrA03	24812803
5122589	A03	139.759	Silico	-	CTGCAGGCACCCAAATCAAAAATATTTAC	-	-	-	-	-	-
3089675_67:A>G	A03	139.759	SNP	24679167	CTGCAGAAGCAGAAGTGCTTTCAGCTCCTCCAAAGCTGGTGTACAGCAAGCTTGTTTTACGGTAATCTAT	A03	26287887	C7	44050153	chrA03	24679167
3096831_65:T>C	A03	139.759	SNP	24517036	CTGCAGACTCTGAAGTTTGTTAGTAATATCAATTTTCTCTTCTTGCTCCATGAGAAGACAGTCCTTTAGA	A03	26168165	C7	43915686	chrA03	24517036
3100608_53:G>A	A03	139.759	SNP	24570355	CTGCAGCAGATATTCAATCATCAAGTCGAAAACTAATAAGAAAGTTATAACACCGAAACAGGAAAACACT	A03	26227520	C7	43962120	chrA03	24570355
3076457	A03	140.559	Silico	25157608	CTGCAGACTAAACTGAGAGCTAAAGATTCTCCTGATCTGAGCATAGATCCTTGGCATGTCATCTCTAGGG	A03	26735757	C7	44490271	chrA03	25157608
3092383	A03	140.559	Silico	25164343	CTGCAGTTGGTTGGTTATTGGTCTTCGCTTCTGCATCTATTCACTCCATCAACATAAGAGGCTCCCAACT	A03	26742379	C7	44496127	chrA03	25164343
3130294	A03	140.559	Silico	25198729	CTGCAGGAGATAAACAAGAAAAACAATTGATCCGCAACTACAGGATCTTAC	A03	26791298	-	-	chrA03	25198729
4113666	A03	140.559	Silico	-	CTGCAGGACAATGCAGAGTGTGGCTAAGATGATGGCCGGAGGGAGCTGCATTTTTTCCGGAGATTTACAG	A03	26841986	C7	44565500	chrA03_random	1921439
3076457_35:C>T	A03	140.559	SNP	25157608	CTGCAGACTAAACTGAGAGCTAAAGATTCTCCTGATCTGAGCATAGATCCTTGGCATGTCATCTCTAGGG	A03	26735757	C7	44490271	chrA03	25157608
3159411_57:G>A	A03	140.559	SNP	25160204	CTGCAGGTCCAGAAAGTAAAATAGCCTTACTTGCAGGTGCAAGATTACGAGTGTGCTTGGAGATATCGAA	-	-	-	-	chrA03	25160204
5120798_7:G>T	A03	140.559	SNP	-	CTGCAGCTGCTGAATATCTCCTCCGCCTCGGTGATACCCAATCGCCACGTGTCTAACGCTCATTGGCTTC	A03	26841921	-	-	chrC07_random	2649794
3082389	A03	141.825	Silico	25890555	CTGCAGAGCAAAAAAGTTCAAATCACAATCAAACAATATCGTATCTCTCAAATGGGATCCAATCTAACGC	A03	27572516	-	-	chrA03	25890555
3138673	A03	141.825	Silico	25832590	CTGCAGTATCTGTCTTTGTTTCAAGTGGGGCTGGTTAGAGTTATCCCCAAAGTCTCTCTATCTTTGGCGT	A03	27535333	-	-	chrA03	25832590
4117124	A03	141.825	Silico	25865318	CTGCAGTGCAGTGGGGAAGCTTTAGTTTGTGTACATGTGTTACATATGGAAGAGATTATAAGAGTGATTT	A03	27545986	-	-	chrA03	25865318
5122308	A03	141.825	Silico	25832590	CTGCAGTACCTGTCTTTGTTTCAAGTGGGGCTGGTTAGAGTTATCCCCAAAGTCTCTCTATCTTTGGAGT	A03	27535333	C7	45245235	chrA03	25832590
5122426	A03	141.825	Silico	-	CTGCAGATGGACCAATCAAAAACTTTTTAC	A03	27540626	-	-	-	-
3144235_41:C>T	A03	141.825	SNP	-	CTGCAGAGACAGAGTCTCGATAGAAGAAGAGTACTCTGTTTACGGGAACAGCTTCCGGTTCTTGAATCAG	A03	27105304	-	-	chrA03_random	2116686
5120675_66:T>C	A03	141.825	SNP	-	CTGCAGACGAACAAGCGGGTAATATGTTCTTCAGCTTCCACATGTTTGAATCCTGAAGCTACTCCACTTT	A03	27601575	C7	45311052	chrAnn_random	12030355
3177049	A03	142.233	Silico	-	CTGCAGCTGCTCCGTTGGTTGTTTCAAGAAGCACAAAGGCGAGTTCTTTTCTTCATGTTAGCTTCATTGA	A03	27073234	-	-	chrA03_random	2086537
5121824	A03	142.233	Silico	25488926	CTGCAGTAGAAAGGCAGCTCCTAGTCTTAC	A03	27259438	-	-	chrA03	25488926
5122107	A03	142.233	Silico	-	CTGCAGCTGCTCCGTGGGTTGTTTCAAGAAGCACAAAGGCGAGTTCTTTTCTTCATGTTAGCTTCACTGA	A03	27073234	C7	44777830	chrA03_random	2086537
3177049_14:T>G	A03	142.233	SNP	-	CTGCAGCTGCTCCGTTGGTTGTTTCAAGAAGCACAAAGGCGAGTTCTTTTCTTCATGTTAGCTTCATTGA	A03	27073234	-	-	chrA03_random	2086537
3137674	A03	143.059	Silico	26089964	CTGCAGAGCCATCCGGAAAAGATAAAACACATCGATGAAAGTCCTCAGCGTTGTTGCAATGGTAGCCAAN	A03	27867420	C7	45557933	chrA03	26089964
3144331	A03	143.059	Silico	-	CTGCAGAGCCATCCGAAAGAGATAAAACACATCGATGAAAGTCCTCAGCGTTGTCGCAATGGTAGCCAAC	A03	27867420	C7	45557933	chrC07	42095885
3114574	A03	143.462	Silico	26663129	CTGCAGAGGAAGGTGGTCACTCCCTCTGTTTTTGCCTTCTTTTAGCTAATGTATTAGAATTTGACTGTGT	A03	28196449	-	-	chrA03	26663129
4166673	A03	143.462	Silico	26663194	CTGCAGCCCGAACCGATAAGATCCGACCCGACTCGGATTATAATTAC	A03	28196514	-	-	chrA03	26663194
4167091	A03	143.462	Silico	26742718	CTGCAGCCGCAGACTCGGGGCAAGTTAGTGGTAAGCTTGGTCATCTCAGTGAGTTTCAAGCTCTGTGTAA	A03	28263905	C7	45844301	chrA03	26742718
3158702_24:T>G	A03	143.462	SNP	26604878	CTGCAGATGTGGTGATGTACGTCTCTCTAGGTTACTATTTGAAGAATCAAAAGTTAGAGATGTTGTGATG	A03	28154008	-	-	chrA03	26604878
3100137_35:G>T	A03	143.862	SNP	26236671	CTGCAGGACACTCGGATTTACAACAATCATAGCTTTGTCTAACTTCAACTCCAAAGGCGCTCCATCAAGT	-	-	-	-	chrA03	26236671
3108263	A03	144.25	Silico	26839307	CTGCAGCCTTGATAGCGAGATGGAGAAGACAGCTTCAGAAGGAGAACCCTTTTACCCCACTCACAAGTCC	A03	28377657	C7	45920275	chrA03	26839307
4333052	A03	144.25	Silico	26839372	CTGCAGCATTCGAGGAACCTGAGGACAAATTGAGAGAGAGTTACACAAATAGCAGTGGTTTCCAAAAATA	A03	28377722	C7	45920340	chrA03	26839372
5048906	A03	144.25	Silico	26839307	CTGCAGCTTTGATAGCGAGATGGAGAAGACAGCTTCAGAAGGAGAACCCTCTTACCCCACTCACAAGTCC	A03	28377657	C7	45920275	chrA03	26839307
4707718_10:G>C	A03	144.25	SNP	26867601	CTGCAGTTTTTGATGGCCGGTTTATCAGGATTGATAAAGAAAATCCAAATTCATTTTTTACCATTTTAGA	-	-	-	-	chrA03	26867601
5048906_6:T>C	A03	144.25	SNP	26839307	CTGCAGCTTTGATAGCGAGATGGAGAAGACAGCTTCAGAAGGAGAACCCTCTTACCCCACTCACAAGTCC	A03	28377657	C7	45920275	chrA03	26839307
3074820	A03	144.658	Silico	-	CTGCAGACACATGATGAAATTGCTCCATTTGAACCTTGTACTTTTCCTCACCACCTAAAACCAGATAAAG	A03	29641218	C7	46741533	chrC07	43394505
3076013	A03	144.658	Silico	26347711	CTGCAGTCTCTGCAAGTGGTTGCTCTCTCCAGTAATTTGCTTCAGGGACCAACGCCAAAGTTTAC	A03	29147781	-	-	chrA03	26347711
3113111	A03	144.658	Silico	26347771	CTGCAGCTCAGTAAACCCTGTACGAATGATTCCAGAAATTTGATTGCCCATTATCTCGAAAACTCGCAGA	-	-	-	-	chrA03	26347771
3176711	A03	144.658	Silico	26381453	CTGCAGGTACCAGTTTGTTTATTCACCCACTAACCTACACATGAATGTATCTTTTTTTTTATAACTTACA	A03	29364785	-	-	chrA03	26381453
4165347	A03	144.658	Silico	27313491	CTGCAGATTTCAGACTTGGGTTTAGACTCTCCATGAAGAGCGAAATGGTTCCCGAAATGAATCTGTTTAN	A03	28878813	C7	46267363	chrA03	27313491
4166467	A03	144.658	Silico	27781747	CTGCAGCTCATGTGATCAATCGGACACCGACTAATGTCCTTAC	A10	969115	-	-	chrA03	27781747
4167371	A03	144.658	Silico	26347711	CTGCAGTCTCTGCAAGTGATTGCTCTCTCCAGTAATTTGCTTCAGGGACCAATGCCAAAGTTTAC	A03	29147781	-	-	chrA03	26347711
4331440	A03	144.658	Silico	26344353	CTGCAGTGAAAATGAGTGTGTCTTGCGGACTGAGACAATTATCAAGTTTTAC	-	-	-	-	chrA03	26344353
4333359	A03	144.658	Silico	-	CTGCAGCTGAACGGTTGTCCACTGATCATAACGTTGCTGTTGAAGAAGTGAGGAAGGAGGTTAC	A03	29182516	C7	46499232	chrC07	43072015
5030513	A03	144.658	Silico	27409061	CTGCAGGTGATGGAGTTGTGGGAGAGAGGGGAGGCGGCGGAGAAGCAGGAAGGGGAGTCAAATTGGTGTT	A03	28996258	C7	46341732	chrA03	27409061
5121355	A03	144.658	Silico	-	CTGCAGTGCTCTTTACTTGGAGGACCTGCACCTACATCCAGGGGCGGAGGGAGTGTATGGGGAGTGGGGT	-	-	-	-	-	-
5122476	A03	144.658	Silico	-	CTGCAGCTCAGTAAACCCTGTAGGAATGATTCCAGAAATCTGATTGCCCGTTACCTCGAAAACTCGCAGA	A03	29147716	-	-	-	-
3089513_54:A>G	A03	144.658	SNP	27316149	CTGCAGCCAATGAGGGATACATATAGGATGAACCTAGCGAGAGGAAAGGAGTTGAATATCCTTGACTTAG	A03	28881473	C7	46276688	chrA03	27316149
3124099_8:A>G	A03	144.658	SNP	26405432	CTGCAGTATATTTGCATAATACACAAAAGGCCGTCCAAATCCGGGAAACAGATCTTTCCTTGTGTAGAAT	A03	29399342	C7	46569017	chrA03	26405432
5048187_22:T>G	A03	144.658	SNP	27373045	CTGCAGCCAACTGAGGGATGACTTTTTATCTGCAACCACTGCTTCTTGCCCACTGATTGAGTCACTGGTG	A03	28962773	C7	46309323	chrA03	27373045
5120700_32:T>G	A03	144.658	SNP	-	CTGCAGGAGAATTAGCCACGGAACTCACCACCATAACCATGGACATGTTGAGAACGACTAATCTTGGCAT	A03	29116903	C4	51289257	chrC08	32719315
3076119	A03	145.07	Silico	27966898	CTGCAGAGTGGAAAAGGGATCAATCCTTAGTTACACACAAATGATAAGCATATAAGTTATCACTAATTCT	A03	29926242	-	-	chrA03	27966898
3080412	A03	145.07	Silico	27968532	CTGCAGGAACTGGTTAGTTCTCTCTACTTTTCCTTTTAGCTTTGTATATATTGAAATGTTGGAACTTGGA	A03	29927876	-	-	chrA03	27968532
3095138	A03	145.07	Silico	27893133	CTGCAGCTTTCGCAGCACTAGGATGGTAAAATCTCATTTCAAATAAAACTTTCTATCTTTTCATTACAGA	A03	29847493	C7	46905543	chrA03	27893133
3149448	A03	145.07	Silico	27969246	CTGCAGTTGGAGTTGAGTACGGATGTTGTTCAAAGCTGTAGCTCTAATGTTAC	A03	29928590	C7	46964177	chrA03	27969246
3195598	A03	145.07	Silico	27784486	CTGCAGAAAACATGCTGATGATGTCTTTCATTGTCTTGTGGAGTTTCTACAGTGTACGTATTCTCCAACA	A03	29764001	C7	46822378	chrA03	27784486
3195599	A03	145.07	Silico	27784486	CTGCAGAAAACATGCTGATGATGTCTTTCATTGTCTTGTGGAGTTCCTACAATGTACGTATTCTCCAACA	A03	29764001	C7	46822378	chrA03	27784486
3215195	A03	145.07	Silico	26426195	CTGCAGTCAGTACCAACCTCCTTTGACCATCGTTTAC	-	-	-	-	chrA03	26426195
4336269	A03	145.07	Silico	27966898	CTGCAGAGTGGAAAGGGATCAATCCTTAGTTACACACAAATGATAAGCATACAAGTTATCACTAATTCTT	A03	29926242	C7	46961794	chrA03	27966898
5120866	A03	145.07	Silico	-	CTGCAGACGGGATGGGTAAGCACACACACACACACACACACTCTGTCGTTTTTTATTTGTTAC	-	-	-	-	-	-
5120948	A03	145.07	Silico	-	CTGCAGACGGGATGGGTAAGCACACACACACACACTGTCGTTTTTTATTTGTTAC	-	-	-	-	-	-
5122688	A03	145.07	Silico	27969246	CTGCAGTCGGAGTTGAGCACGGATGTTGTTCAAAGCTGTAGCTCTAATGTTAC	A03	29928590	C7	46964177	chrA03	27969246
3077482_31:T>A	A03	145.07	SNP	26404404	CTGCAGTATGGCATGGTAATCATTTTGTCTATTAGTATACATGTGTTCTTTGAAACTCTCAAGAAAACTT	A03	29398324	-	-	chrA03	26404404
3095138_65:C>T	A03	145.07	SNP	27893133	CTGCAGCTTTCGCAGCACTAGGATGGTAAAATCTCATTTCAAATAAAACTTTCTATCTTTTCATTACAGA	A03	29847493	C7	46905543	chrA03	27893133
3103918_45:T>C	A03	145.07	SNP	27343179	CTGCAGGTAGCAAAAATATCAATATTAGAGTCAGAGGAAGATAGATTAGTTTTGCTGTCATGTCTGCTTG	Scaffold002077	434	-	-	chrA03	27343179
3149448_6:T>C	A03	145.07	SNP	27969246	CTGCAGTTGGAGTTGAGTACGGATGTTGTTCAAAGCTGTAGCTCTAATGTTAC	A03	29928590	C7	46964177	chrA03	27969246
5120570_22:G>C	A03	145.07	SNP	-	CTGCAGGAAATAAAACCAACTAAGATGTTAC	-	-	C7	46218465	chrC07	42753938
4166808	A03	147.103	Silico	-	CTGCAGAATTTTATGGCACGTAAAAATGATCGAAAGCGGATTCTTAGGGTGTTTTGATGCTTTCTTACAG	-	-	-	-	-	-
5122026	A03	147.103	Silico	-	CTGCAGCCCATGCGAAAGTATTGACGTTCTTTTTAC	-	-	-	-	chrAnn_random	21321569
5047888_11:A>T	A03	147.103	SNP	-	CTGCAGAAAGTTATGGCACGTAAAAAAGATCGAAAGCGGACTCTCAGGGTGTTTTTGATGCTTTCTAAAC	Scaffold000683	2125	Scaffold24298	221	chrAnn_random	25189420
4706689	A03	147.515	Silico	-	CTGCAGTCTCTTATTCTCTCAGTCTCTCTAGTCTCTTAC	-	-	-	-	-	-
3132340	A04	0	Silico	-	CTGCAGCACTAGGTGAAACCATAGAAGAGTCAAAAGTAGTTAC	-	-	-	-	-	-
3080735	A04	1.215	Silico	895044	CTGCAGCATGCCAAATCTTGAAATGTCCAAACCTATCTATCTGCCATTACACAAGACCAATTTTGTTCAA	A04	1151840	C4	26520051	chrA04	895044
3112944	A04	1.215	Silico	-	CTGCAGATTTTGAGGTTATTTCAGATAACTTGCCAACGAAGTCATCGATTGATTCTGTCTCCTTCATCTT	-	-	C1	3134352
5052298	A04	1.215	Silico	895044	CTGCAGCATGCCAAATCTTGAAATGCCCAAACCTATCTATCTGCCATTACACAAGACCAATTTTGTTCCA	A04	1151840	C4	26520051	chrA04	895044
3107861_10:G>A	A04	1.215	SNP	895109	CTGCAGGATCAGTACTTGTTGCTATATCTTTCTCCTCTGTTTTCGGAGGTTGTCTGCCTTGTTCCATCCT	A04	1151905	-	-	chrA04	895109
3095682	A04	2.035	Silico	-	CTGCAGACACTGAAGGGGAAAGTTGAATATGCTGCAAGCTGAAAGCTGAAAGGATATGATCTTGATGATT	A04	1026820	-	-	chrA04_random	50997
3139285	A04	2.035	Silico	-	CTGCAGCGGCTGAAAAACATCTGACGACTTTATGTGCATGGCTATTGGCCATCTTGAATCGTTAC	-	-	-	-	-	-
4120607	A04	2.035	Silico	-	CTGCAGTAGACAAAAGACTCGTTTCTCTAGCTAAGTAACTCTCAAATGGATGATGGTCGACACAAAGCAC	-	-	-	-	-	-
3082101_62:G>A	A04	2.035	SNP	-	CTGCAGCTCTCTCATTCTGCAAAATTCATCAGAAAGGTCAAACATGAAAAGATCATCATCTCTGAAACAT	A04	1026885	-	-	chrA04_random	50932
3087977_34:C>T	A04	2.035	SNP	536156	CTGCAGCTGCAATAATATCTTAGTAAAAGTTCATTCTACAGCTTTTTAGCTGTTTTCTACAAACAGAAGA	A04	654063	-	-	chrA04	536156
3165410_33:T>A	A04	2.035	SNP	612174	CTGCAGATTCAAGCTGACGAAGAACAGGGCAGTATGATGAGTTGAGCCACTTAC	Scaffold017060	67	C9	44942835	chrA04	612174
4120917_51:G>A	A04	2.035	SNP	-	CTGCAGGCGCAGTATAAGCGTATGAAAAGATTATTATACACTGAAGGAATAAGAAAATATATGCGAGTGC	A04	493660	C4	25221722	chrCnn_random	73656290
5050314_62:C>A	A04	2.035	SNP	656673	CTGCAGAAGAACAAGAAGTGTTTCTATCCCACTTGATGTTATAAATACCTCTGCAAATGTCTGCGCCTTT	A04	785272	C4	25743813	chrA04	656673
5047930	A04	3.63499	Silico	1071113	CTGCAGATGCTATGCCGGTAAATATTGTGGCAACTGTGGATGAATATTTCTTCAAGATTGTATCTGAAAG	A04	1312029	C8	31961650	chrA04	1071113
3100466_11:G>T	A04	3.63499	SNP	-	CTGCAGGAAAACGTGAGACAAATGGTGTTTCCCTCTTTATTTCACCTTCTTCCTGAGATGTTCGAAGCCA	A04	1228502	C4	26689285	chrC04	23682377
3089011	A04	4.04	Silico	-	CTGCAGAAATCATTCCTCTTCTTTGGAGTTCTGCGCCTATAGGTAAAGCCCCTTGTAAGATTGACCAGAG	A04	1543946	-	-	-	-
3120240	A04	4.04	Silico	1226314	CTGCAGTGAGCAGATTTTGACTCTTTGATCTTTGAGATAACTTTTAC	A04	1481390	-	-	chrA04	1226314
3140486	A04	4.04	Silico	1244381	CTGCAGAATGCCACTTATCAACATACAAACTCTCTCTCTCTCTCTCTCACCAATAAATGCTATCATGAAA	A04	1498753	-	-	chrA04	1244381
3148950	A04	4.04	Silico	1233222	CTGCAGATAGTTACTTTCTTATCGCTCTGTACACGATACCTACAATTAC	A04	1488363	-	-	chrA04	1233222
3193193	A04	4.04	Silico	-	CTGCAGCACTGCTAACATACAAGTTCGTAACTTCAACTTTGAAGAGATAATCAGGAGTGCAAAACATTTT	-	-	C4	27568589	chrC04	24668370
4109852	A04	4.04	Silico	-	CTGCAGCTGGATTGAAACAGAGTTCGCATCTTAC	A04	1545129	-	-	-	-
4111599	A04	4.04	Silico	1252614	CTGCAGAGTCGCTTGCATCGCTTGCCCTACTCTTTACGTGTATCTCAAGGTACTAAGAGATCAGTTTACA	-	-	-	-	chrA04	1252614
4117264	A04	4.04	Silico	1288947	CTGCAGCTGGATTGAAACAGAGTTTGTATCTTAC	-	-	-	-	chrA04	1288947
4121345	A04	4.04	Silico	1260969	CTGCAGCACTGCTAACCTACAAGTTCGTATCTTCAACTTCGAAGAGATAATCAGGAGTGCAGAACATTTT	A04	1519596	-	-	chrA04	1260969
3090688_41:G>C	A04	4.04	SNP	1259486	CTGCAGTAGAATTCCGCGCAAAGAACCAGCATCTGAGGACAAGATATATAAACTTCCTGCTTAGCTTACA	A04	1518113	C4	27555460	chrA04	1259486
3102966_11:A>T	A04	4.04	SNP	1288976	CTGCAGCGACTAAAGACACTAATCAGACATAAAGAACAGCAAACACAAAAGCAATCGATGTTCTAAAGAA	A04	1545158	-	-	chrA04	1288976
4120190	A04	4.43799	Silico	-	CTGCAGTATAAGATTATCATTTGCTTGTCGTTTTGAAAGACATGCTTTAC	-	-	-	-	-	-
3131155_5:C>T	A04	4.84599	SNP	1511388	CTGCAGCTATTGCCATGTAAACTAATATGACAGGGAATGAATCAACGACGGAGCAAGTTCCCAATAAGGC	A04	1775149	-	-	chrA04	1511388
3105811	A04	5.25799	Silico	1784270	CTGCAGTAGTAAAGAAATTGATGTTACAGCCACGAAATGGACAAACTGGTTTCCATAATACATTTTTGTN	A04	2202044	C4	28788163	chrA04	1784270
3123915	A04	5.25799	Silico	-	CTGCAGAGACAAAAAACGATAGAAGCACTATTAGCCTCTTGACTACATGTATTGATTGAGCATAATTACA	-	-	-	-	-	-
3155123	A04	5.25799	Silico	-	CTGCAGATTGCTTGCGACTTTTATCATCCGCTGTAGATAAATTAC	A04	2097758	-	-	-	-
4119223	A04	5.25799	Silico	-	CTGCAGACTTCGGCTCTGTGGGACTTCTTTTGCTTTAC	-	-	-	-	-	-
4336406	A04	5.25799	Silico	2012485	CTGCAGAAGGGTACCTGACAAAGTGAAAGAAAGGACATCAATGTGGTTAC	-	-	-	-	chrA04	2012485
3094230	A04	5.65799	Silico	2095228	CTGCAGATGAACAACAATGCTATAACCGTTCAATACATTTCGTCCAGAATCATGTTTGTAAGCAAAAAAG	-	-	-	-	chrA04	2095228
3122253	A04	5.65799	Silico	-	CTGCAGTAGCAGAGTTCTCGTCACTATCCGGTTGATGAGATAGGTTGCATGTCTTACCGCTTCCCCCCAT	A04	2196800	-	-	-	-
4119370	A04	5.65799	Silico	-	CTGCAGAAGGCCTTGCTCTACGCGAGGCAGTACGATCTTGCGTTAC	-	-	C6	3284264	chrC06	33808427
4121306	A04	5.65799	Silico	-	CTGCAGTTAGCGCTGAGGATACCCATTTTCCGGAGGTTTTAC	-	-	-	-	-	-
3106338_15:A>C	A04	5.65799	SNP	1539065	CTGCAGTGAGAAATATACATGCCAAGGTATAGTGCTTGAGAACGTGAACATCAAAGGAGGAACAGCTTCT	-	-	-	-	chrA04	1539065
4110640_22:G>C	A04	5.65799	SNP	-	CTGCAGAAGCGGTATTCCACTGAGCTTCAAATGAATAGCGAAGCCATTAC	-	-	-	-	-	-
3089802	A04	6.055	Silico	2437791	CTGCAGCTCCTGCCTATAGATTCTTTCTAGGAAATATTTTGAGTTGTACTCTCTGTGATTTTTTTTACAG	A04	2732029	-	-	chrA04	2437791
3107857	A04	6.055	Silico	-	CTGCAGAAAGATACAAACCGTGTGATTGTTGCTTATGAAATGCTATAATGTGTGTTTCAATAATATGTTT	A04	2497747	-	-	-	-
3161995	A04	6.055	Silico	-	CTGCAGTTTGACAGGTTCATCAAGGACCTCAAGATGTCTACTCTTTTTTTTCTCTGTGTTTGATTTACCT	A09	828834	-	-	chrA06	4211060
3206683	A04	6.055	Silico	-	CTGCAGGGTTTTGGGTTCGGCCTTCTTTCAATAGGGTTTTAC	-	-	-	-	-	-
4115188	A04	6.055	Silico	1614251	CTGCAGAAGCGGTATTCCACTGACCTTCAAATGAATAGCCAAGCCATTAC	A04	1876640	-	-	chrA04	1614251
3143486_16:T>C	A04	6.055	SNP	2439506	CTGCAGAAACACACAAATAGAGCGTTGACCAAAGTCAAAACTGAGGACAAATGAAAATGGGTGGAAACTT	A04	2733743	C4	29752616	chrA04	2439506
3080950	A04	7.624	Silico	-	CTGCAGTCCATTCAAAGCATAAGACACCCTTCTGGTTATATTAC	A04	3202433	-	-	-	-
3084346	A04	7.624	Silico	-	CTGCAGGTCCATACACCTATAAAGACACAAACCACAAGGTCACATGAGTTTTGAATAAATGGATTGCAAA	-	-	-	-	-	-
3087143	A04	7.624	Silico	2860601	CTGCAGCCACTGAAGGCACAGGAGAAACAAATGATGTTGGGTCTGACATTCCTGGAACAGTAATCTGCCC	A04	3184872	-	-	chrA04	2860601
5029416	A04	7.624	Silico	2610442	CTGCAGTAAACAATCACAACGAACAGCTCTGCCTACAGAGTTCGGAAACCTTCGATAAGGTTTGCATCAT	A04	2949297	-	-	chrA04	2610442
3088946_27:T>C	A04	7.624	SNP	2610442	CTGCAGTAAACAATCACAACGAACAGCTTTGCTTACAGAGTTCGGAAACCTTCGATAAGGTTTGCATCAT	A04	2949297	-	-	chrA04	2610442
3097470_40:G>A	A04	7.624	SNP	2610507	CTGCAGAAAGAACATGTCGTTCCAAGTGTAATGTGTAATGTGATATCCAATGTTAC	-	-	-	-	chrA04	2610507
3130243_29:G>T	A04	7.624	SNP	2876990	CTGCAGCAGAACCGGAGAGCAAGCTAGGTTGCTTCCCTGGAATAGCAGATGCTATAGAAACGAACTCATC	-	-	-	-	chrA04	2876990
5034126_39:C>G	A04	7.624	SNP	2609807	CTGCAGCTTGGGGATCGATCTCACTGATGGTGTGTCGGGGCCGACACAAAGGCAACGTTATGGTGGCACG	A04	2948659	-	-	chrA04	2609807
3116613	A04	8.024	Silico	2504270	CTGCAGCTGCTCAAAGTATCAATTCCAATCTGGATTGAGTCCTGATCCAATTAC	A04	2808132	-	-	chrA04	2504270
3121914	A04	8.024	Silico	2497465	CTGCAGATTAGGATGACCCAGTCTCCTATGCCAAACATCATCTTAC	A04	2801572	C4	29875182	chrA04	2497465
3141558	A04	8.024	Silico	2551908	CTGCAGCAAGAAACCCAGTCACCCACAAAGGAAAACAAAGTTTAC	-	-	-	-	chrA04	2551908
3091486	A04	8.85	Silico	-	CTGCAGATAAATCTGCAAATCTAGTAACAAAAAGAAATATTTAC	A04	3303861	-	-	chrA04_random	311228
3182907	A04	8.85	Silico	3369067	CTGCAGCTCAGTCAGCTGCGAGTGTTGTTCAGACAGGAACCAAAGAGTTCACTTCCAAGGTACTTTTACA	A04	3721326	-	-	chrA04	3369067
4166484	A04	8.85	Silico	-	CTGCAGGTGTCTTGGAGGTCGTGAGGCTCGACTACGTTAC	A04	3529953	-	-	-	-
5048515	A04	8.85	Silico	-	CTGCAGTTTGTGCTAGTGGCTGCTTTGGTTTGCTATGAAGTTTGGGTTAC	A04	3268660	-	-	chrA04_random	262921
4165738_24:T>C	A04	8.85	SNP	-	CTGCAGTGAGTTCGACGCGACAACTTTGGCCTGCATTGCGTTTTCTTGTCCGAATCTGGAGGTTTTGGAG	A04	3262201	C4	30884567	chrA04_random	269550
5029540	A04	9.253	Silico	3061013	CTGCAGATGAAGCTGATGGTGGGAGGTGCTATTTTGTCCTTTATTCTCATCGTTTGGGTTGTTGCTTGTG	A04	3396099	C8	29083355	chrA04	3061013
3124837_25:T>C	A04	9.253	SNP	3001603	CTGCAGCGAGGTTTGTGAATATTAGCTTTGGTAGTAGTAGAATAGTCCACAAAGTGCCTGACAACGTTAG	-	-	-	-	chrA04	3001603
5029540_19:G>A	A04	9.253	SNP	3061013	CTGCAGATGAAGCTGATGGTGGGAGGTGCTATTTTGTCCTTTATTCTCATCGTTTGGGTTGTTGCTTGTG	A04	3396099	C8	29083355	chrA04	3061013
4112972_26:A>C	A04	9.641	SNP	-	CTGCAGTGACGGCTCGTGAGTATCGAGATGAAGGCTGGAAAGCTTACTTGGAGAAATGCTCTCAGTAGTT	-	-	C4	31001330	chrC04	27679990
3075330	A04	10.804	Silico	-	CTGCAGATAGTGTTCATGCATCCAAAACATTTGTGGCCTTTGTTTGTTTCTATAAATTATTAC	A04	3918954	Scaffold01156	10958	chrC04	28559885
3102619	A04	10.804	Silico	3528994	CTGCAGGAAAATAGAGAGTGTCTTCATCTGAAGCACCAAAGTGTTTCATTATTAGCTTATGGAAGTCTTT	A04	3919052	Scaffold01156	10857	chrA04	3528994
4165495	A04	10.804	Silico	3528994	CTGCAGGAAAATAAAGAGTGTCTTCATCTGAAGCACCAAAGTGTTTCATTATTAGCTTATGAAAGTCTTT	A04	3919052	Scaffold01156	10857	chrA04	3528994
3082004_41:C>T	A04	10.804	SNP	-	CTGCAGAGTTTTACTTTATTTTTATTTTTTGACAAAGCAGTGCTTTCCTTTTGCAGACACGTTAC	-	-	-	-	-	-
3144470	A04	11.617	Silico	-	CTGCAGTTCTCAAAGAGGAAACAAAGAAAAGAGAGAGGAAAATGATGTTTAC	-	-	-	-	-	-
3151061	A04	11.617	Silico	5006715	CTGCAGCCATGAGTAAATTCACCAACTTAGAACGGAGAGCGACGGTAAGTAGATTGTAAAAGACACGAAC	A04	4897478	-	-	chrA04	5006715
4111092	A04	11.617	Silico	5006715	CTGCAGCCATGAGTAAATTCACCAACTTAGAACGGAGAGCGACGGCAAGTAGATTGTAAGAGACACGAAC	A04	4897478	-	-	chrA04	5006715
4707207	A04	11.617	Silico	-	CTGCAGTCTTGAAGATAACAACAGACAGTATGGTGTTTATTAGTTAC	A04	4739371	-	-	-	-
3079590_9:A>T	A04	11.617	SNP	5041081	CTGCAGCTGAATTGAGTACTCTTCCATCCTCTCTTTCAAGATTTGGATATTCGAGATGATTAC	A04	4928059	-	-	chrA04	5041081
3083247_27:A>T	A04	11.617	SNP	4860986	CTGCAGATAAGTATGGTGATAAAGTTGCACTTGTAGATCCTTACCATGATCCGCCTTTGAAATTGACATA	A04	4823694	C4	33185681	chrA04	4860986
3151061_44:T>C	A04	11.617	SNP	5006715	CTGCAGCCATGAGTAAATTCACCAACTTAGAACGGAGAGCGACGGTAAGTAGATTGTAAAAGACACGAAC	A04	4897478	-	-	chrA04	5006715
4113061_6:G>A	A04	11.617	SNP	4927970	CTGCAGCGGACGGATTATCTCGTATTGATCTGTCTGCAGTTTCGGTTTATCAGACTTTGTTCTTGTATCT	-	-	-	-	chrA04	4927970
3082638	A04	12.822	Silico	8280663	CTGCAGCACAATGAACATTAGTATATCTGATGGTGCAAAAAATGTCAGATAAAGCCAACAAATACCATGC	A04	7000777	-	-	chrA04	8280663
3082638_35:A>C	A04	12.822	SNP	8280663	CTGCAGCACAATGAACATTAGTATATCTGATGGTGCAAAAAATGTCAGATAAAGCCAACAAATACCATGC	A04	7000777	-	-	chrA04	8280663
4335987_16:C>T	A04	12.822	SNP	-	CTGCAGAGGAAGCTGCTCGGAAACTACATTTCAGGAGAGGGAAAGTTGTGGATGCTGATGATGTGGGCGA	A04	6956595	C4	36670558	chrC04	33293656
3085648	A04	13.594	Silico	8548378	CTGCAGCTGTCTCTTTCAAACTCTTTCTATGAAATCAACTGATTTTTAC	A04	7261563	C4	36834642	chrA04	8548378
3121484	A04	13.594	Silico	-	CTGCAGATCAATCAAATCCGAGACTTTCAAGTTGATATTAC	A09	24518430	-	-	chrA05	15544250
3210984	A04	13.594	Silico	8737400	CTGCAGATACGCCCCAGTCTATGGTGACTGTAGTTATGCAAACACTGCCAGCCTGGAAAAGTCGCATTAC	A04	7402841	-	-	chrA04	8737400
3085648_26:T>A	A04	13.594	SNP	8548378	CTGCAGCTGTCTCTTTCAAACTCTTTCTATGAAATCAACTGATTTTTAC	A04	7261563	C4	36834642	chrA04	8548378
3158150_24:C>G	A04	13.594	SNP	8559166	CTGCAGAGAAGGGATGTGAATGACACTAAGGGCGACGGAAGGATTCGACGTCATTTTCACTGTTACTCTC	A04	7272207	C4	36862842	chrA04	8559166
3092625	A04	14.006	Silico	8920122	CTGCAGCTGAAGAATATCACAACTTCCATTCATAAATTCGTTTAGGTAACTTTGTATTGTAAAACAGAAG	Scaffold000522	5441	-	-	chrA04	8920122
3120039	A04	14.006	Silico	-	CTGCAGACAAACAACTTGATACCATCAGTAGGATGTAAGTTGAGTTTAC	A04	7542562	-	-	-	-
4165904	A04	14.006	Silico	8886742	CTGCAGACAAATAACTTGATACCATCAGTAGGGTGTAAGTTGAGTTTAC	-	-	-	-	chrA04	8886742
3120039_10:C>T	A04	14.006	SNP	-	CTGCAGACAAACAACTTGATACCATCAGTAGGATGTAAGTTGAGTTTAC	A04	7542562	-	-	-	-
3114765	A04	14.411	Silico	-	CTGCAGCGTACTGTGTTGAGACTTGAGGCACCTCCCATTATATCTCAAGACTTCGACAAAGGGAAGGGAA	A04	8035430	-	-	chrAnn_random	18832699
3128963	A04	14.411	Silico	9455423	CTGCAGGATCTCCTCTTCTCCTCTACATACCTGGTTCGTCCTTTTGATCCATTTAC	A04	8158491	C4	38216514	chrA04	9455423
3147440	A04	14.411	Silico	9160702	CTGCAGAAACTGGTACTTATCGTTGGATGGCTCCTGAGGTACTAACTCATATGCACCACGATCAAATCAT	A04	7842580	C4	37763171	chrA04	9160702
4165458	A04	14.411	Silico	9142956	CTGCAGAATGGTGTGAATGGGAAACAATGAAATCGAATTCAACATCGCCGTGTTGAATATCAAATAATCA	A04	7824590	-	-	chrA04	9142956
4166575	A04	14.411	Silico	9491414	CTGCAGAGACTCTCGATGAGCGTGGTGTACATCACAACGTCAGGTTCGATTCCCATCTGATTAC	A04	8188686	-	-	chrA04	9491414
4167263	A04	14.411	Silico	-	CTGCAGAAAGCAAGTCTCTTTTACTGTTCAAGATGATGACCTCTTTGCGCTGCTAGACTCCAATGGGAAA	-	-	C2	41222881
4167529	A04	14.411	Silico	-	CTGCAGAAACGGACTTGTGGATAACGCGATGAGCTTGTTTAC	A04	8188649	C4	38258012	chrC04	34761112
4167713	A04	14.411	Silico	9160702	CTGCAGAAACTGGTACTTATCGTTGGATGGCTCCTGAGGTACTAACTACTAGGCATTACGATCAAATCAT	A04	7842580	-	-	chrA04	9160702
4331730	A04	14.411	Silico	-	CTGCAGAAATAGTTTTTCCCATCTCTCTCACACTCTCCAATGCAAAACATGTTCCAGTGATACTGTTGCT	A04	13160861	C4	19366362	chrAnn_random	40458980
4337505	A04	14.411	Silico	8959969	CTGCAGCATAACTTGTTGCAAGATGTGGAAGCTGCGAAGAAAAAGGCAGGCTTAC	A04	7626320	C4	37393577	chrA04	8959969
3075376_28:C>A	A04	14.411	SNP	9317306	CTGCAGAATAATCATAAAACAAATGTAATCTAATTTTAGTAGATTCACGATATTGTATATTAC	A04	7988272	C4	37971275	chrA04	9317306
5053416_57:A>T	A04	14.411	SNP	9176749	CTGCAGCTTAGCATGCCTTATCCAAATCGAGAGATCGACTTATCTACTTGGGAGGTATAAGAATCACATC	A04	7858212	C3	31201331	chrA04	9176749
3164941	A04	14.819	Silico	9668084	CTGCAGGGTCTTCCGCCTTCGCTTTTCAATGTAGATGTAGATGATTGTGTATCGCTCAAAAGCGTCTGTT	A04	8393390	C4	38455316	chrA04	9668084
4707527	A04	14.819	Silico	9627621	CTGCAGATCTCCTGTGCTGTAGACTCGCCGCATCATCTGACCGGAAAAGAAGTCATTTTCCGGAGAGTTC	A04	8309164	C4	38374995	chrA04	9627621
5121174	A04	14.819	Silico	9718725	CTGCAGGAATTGGTAAAACAACCATTGCTAGAGCTTTGTTCAACCAGCTCTCTGTTGATTTTCAACTTAC	-	-	-	-	chrA04	9718725
5122507	A04	14.819	Silico	-	CTGCAGAGACAAGACAGAAACCTGTTATTAC	-	-	-	-	-	-
4120814_65:G>T	A04	14.819	SNP	-	CTGCAGAAACTCCAACTAGAGATTTACCAGCACCACAAGGCAACACTATAATCCCAGATCTTGCTCGTCC	A04	8295965	C4	38348900	chrCnn_random	32251028
4338597_15:C>T	A04	14.819	SNP	9623200	CTGCAGTTATTCATATCTGGTGTTTTTTGATCATACAATAATAATTGGCGAGAAGAAAAGAAAACACTAT	A04	8304830	-	-	chrA04	9623200
3087107	A04	15.236	Silico	-	CTGCAGCGATGTAGATGGCAGATTGGCTATATAACTCACCCGGAGGAATGTCTTTGCCGTTTCCTGAACC	A04	8658446	C4	39039136	chrUnn_random	88471
5050250_18:G>A	A04	15.236	SNP	-	CTGCAGCGATGTAGATGGCGGATTGGCTGTATAACTCACCCGGAGGAATGTCTTTGCCGTTTCCTGAACC	A04	8658446	C4	39039136	chrCnn_random	43150938
3099946	A04	15.633	Silico	9930218	CTGCAGTTTCCCAGAAGCGGAAGGAACGGTAATACTGAAGTCCATATCTCTATACCCAAGGATAACATAA	A04	8613006	C4	38905761	chrA04	9930218
3135001	A04	15.633	Silico	9916415	CTGCAGAGATTCAAGTTCATGCTGCATATTGTTGATCTGTTCTGTTAC	-	-	-	-	chrA04	9916415
3137212_13:A>C	A04	15.633	SNP	9868416	CTGCAGAAAGAAAAAAATCAGGGATTTTCTTAGCAGACGAGAAGAAAAATTAGGGGAAAATAATCTCCCT	A04	8557792	C4	38743404	chrA04	9868416
5121835	A04	16.033	Silico	-	CTGCAGGAGAGAAAAGACACAGAGGGATTAC	A04	8843474	-	-	-	-
5122367	A04	16.033	Silico	9965959	CTGCAGGTGGGGAAGCGGCTTCTTGGTCTTTGGGGCGGTCTACTTGAGATCAATCTTGGAACTTTTACAG	A04	8851150	-	-	chrA04	9965959
4331913	A04	16.455	Silico	-	CTGCAGATCTCGTAGACCTCACACGGCATCAAAGGGACACGTGGCGTTGGGATCCGCTCAATTAC	A04	8716461	C4	39113411	chrUnn_random	26688
4334301	A04	16.455	Silico	-	CTGCAGTCGTATTTTGGGCTCAGGGTTGGTAAACTATCTTGAAATCTTCTTTTTAGAGTTGCTAATCTTT	A04	8736056	C4	39142369	chrA04_random	503289
5121348	A04	16.455	Silico	-	CTGCAGGTGCCAGACTGCCAGTTAC	-	-	-	-	-	-
3114037_15:T>G	A04	16.455	SNP	-	CTGCAGTCGTATTTTGTGCTCAGGGTTGGTAAACTATCTTGAAATCTTCTTTTTAGAGTTGCTAACCTTT	A04	8736056	C4	39142369	chrC04	36061789
3148117_40:T>G	A04	16.455	SNP	-	CTGCAGAGAGCGTTGGAGCAGAAAGAGAGACTCACGGGATGTGAAAGCCTCCCCTGGAATCCACGGATCG	A04	8760487	-	-	chrA04_random	491611
3094568	A04	17.31	Silico	10163549	CTGCAGATTCACCCATTGCCAATCTTCTTTCAGTTCTAAAAAACTTTTCTCCAAATTGTATTTTTTTTCT	A04	9068156	C4	39681648	chrA04	10163549
3099863	A04	17.31	Silico	10128311	CTGCAGCATAACTTGTTGCAAGATGTGCAAGCTACGAAGAAAGGAAATTCATTACTAGTGGACGAGAGAA	A04	9032866	-	-	chrA04	10128311
3100014	A04	17.31	Silico	10075208	CTGCAGAAACCTGAAAGCAAGAAGAGTGAGATTTATGAACTCTTGATCCTTATATCTGTTTTTTTCTGAG	-	-	C4	39545730	chrA04	10075208
4335150	A04	17.31	Silico	10128311	CTGCAGCATAACTTGTTGCAAGATGTGCAAGCTACGAAAGAAAAGAAATTCATTACTAGTGGACGAGAGA	A04	9032866	-	-	chrA04	10128311
3088708_40:T>C	A04	17.31	SNP	10075143	CTGCAGAAGCAGCAAGCCAATTTGGAGAGTTGATAGCTGATTCTGATACTAAAGAACTCTTGCATTACAC	A04	8972332	C4	39545665	chrA04	10075143
3095221_30:A>T	A04	17.31	SNP	10074764	CTGCAGATTTTGTGAGGCTAGATCAAGATATATTGTCACCGCTTGCTGGAAAGAAGAAACTATACACATA	A04	8971952	C4	39545283	chrA04	10074764
3096593_50:A>G	A04	17.31	SNP	10244759	CTGCAGGGTAAGATTCTGAACCAACAACTTGTGATCATAAGGAAGATGGACACTAGCTCTAATTCCCATC	A04	9147791	-	-	chrA04	10244759
3105425_22:C>T	A04	17.704	SNP	10347216	CTGCAGCATGAAGATAGGGCGTTCGTTGTGAAATTCTCGGCTATAGAGATCTACAATGAGGCCATCCGAG	A04	9232330	C4	39902178	chrA04	10347216
4112885	A04	18.117	Silico	-	CTGCAGAAGGAGGACGACAAGGCATGTAAAGAGGAGTCTAGAGGTGGTACGAGAGCAGAAGGAACACGAG	A04	9356577	-	-	-	-
5047672_65:G>T	A04	18.117	SNP	10500990	CTGCAGTCTATGAGAGTCACGTCCGACGTGGCGTTTCCTCCGACGCTTCCACCGAGTACGTACATCGCTG	A04	9377366	C4	40036208	chrA04	10500990
3083279	A04	18.506	Silico	10533842	CTGCAGATATCACAAAAACAACAACAAAAACCCATAAACTTTTTAC	-	-	-	-	chrA04	10533842
3145284	A04	18.506	Silico	10644700	CTGCAGAGTTCTTTCACAAATTTTGGAGTTGGCCAAGCTGTCATGACCGTTGAGACTCCTTCTTTTGAAA	A04	9511513	-	-	chrA04	10644700
3152217	A04	18.506	Silico	10644632	CTGCAGCTTCTTGGGTCTGGCTGAGTATTACATACGTTTTATGAAATCATACGGTTCTATTGCAAGGTCA	-	-	-	-	chrA04	10644632
3157955	A04	18.506	Silico	-	CTGCAGCAATTGCTCGCCTGCTTAGTCGTCACGGAATTAC	A04	9527380	-	-	-	-
4109803	A04	18.506	Silico	-	CTGCAGCAATTGCTCGACTGCTTAGTCGTCACGGAGTTAC	-	-	-	-	chrA04_random	566108
4332265	A04	18.506	Silico	-	CTGCAGGTTCATCATTTTCAGCTTATAAGCTCAATACTATTCAGCAACAACAAGACTACAAAACCACTAA	A04	9281637	C4	39950944	chrC04	35081000
5122411	A04	18.506	Silico	-	CTGCAGGGCCTGATGATCCGATGGTTTGAAGCACACGAAAGTACAACTTAGGGGGGATTAGTGGGAGATT	A04	9592619	-	-	chrAnn_random	38409352
5122492	A04	18.506	Silico	-	CTGCAGCAGAGCTCTCTCCGGCATCAAACCCTAGCCCACGACACCGTGCATATCGGAGGGGAGGAAGACC	-	-	-	-	chrA08_random	67133
3090296_7:G>A	A04	18.506	SNP	10400011	CTGCAGTTGTTTTACAGTTGTCCCACATGTTACCATTTGGACTCTTTACTCTCATAAGCTCCATTTGTCG	-	-	-	-	chrA04	10400011
5049171_42:T>C	A04	18.506	SNP	-	CTGCAGGGTCCTCCATCGACCTCTTGTGCATCTCCATGTACTGTTGAGGGGAGGAAACAAGAGCCTGGGA	A04	9356990	C4	39999118	chrC04	34970783
5049727_43:G>C	A04	18.506	SNP	10506159	CTGCAGAACAACGATGAAATCGCACATTCAGGTTACTTCGCGGCGGAGCACAACCTTGATCACGAAGAAG	A04	9382681	C4	40041496	chrA04	10506159
3106015	A04	19.322	Silico	-	CTGCAGATGTTCAATTTCCCTTCACGACAACAACAATGATCATTTTTCATCATCCCTTTACTTCCTCTTT	-	-	C4	40464599	chrC04	36235770
3120834	A04	19.322	Silico	-	CTGCAGATACTTTTTATTTAGCCTTTCGAGGTTTCTATTAC	-	-	-	-	-	-
5049136	A04	19.322	Silico	10879354	CTGCAGTGGCGGATCTAAAAATAACATTTATCCGAGGTAAAACTAAAAAACACTGTTAGTACATTTACAA	-	-	-	-	chrA04	10879354
5049474_7:C>T	A04	19.322	SNP	-	CTGCAGGTCTTATCAGATGATGAAAAGAAGTCTCTTTACGATAGGTTCGGTGAGGCCGGAGTCAAAGGCG	A04	9673615	C4	40463461	chrC04	36234632
3105297	A04	19.708	Silico	-	CTGCAGACACACATGCTCATCAAGGCCTAAACCTAATGCGTTTCATTATAAGACATGACTATAATATACA	A04	9743490	-	-	-	-
5049136_19:A>G	A04	19.708	SNP	10879354	CTGCAGTGGCGGATCTAAAAATAACATTTATCCGAGGTAAAACTAAAAAACACTGTTAGTACATTTACAA	-	-	-	-	chrA04	10879354
3150401_39:G>T	A04	20.116	SNP	10967578	CTGCAGCATCTTCTTCTTCTTCTACCAGAACAGAAACAGAGGAAAAGTTTATGACATATGTATGTGTGTG	A04	9835817	-	-	chrA04	10967578
5048849_41:C>T	A04	20.894	SNP	11008644	CTGCAGCTAAGTCAGCCTGAACAGTCCTGTTATGATTCCCCACCAAAGAGCTAAGATCATAATCAAAAGA	A04	9870540	Scaffold02176	818	chrA04	11008644
3089958	A04	21.283	Silico	11113127	CTGCAGAAAACTTCTAGGCGTTATGCGTGAATGCGCTCTTGAATACGTATGTCTTTCTGAAGACTTTCGT	A04	9986294	-	-	chrA04	11113127
3089958	A04	21.283	Silico	11113127	CTGCAGAAAACTTCTAGGCGTTATGCGTGAATGCGCTCTTGAATACGTATGTCTTTCTGAAGACTTTCGT	A04	9986294	-	-	chrA04	11113127
3102186	A04	21.283	Silico	-	CTGCAGGAAAAGAAAAAACACAAATCAAACCACAGTCCATAAAATGTTGTCATAACTTGTAAAAAGACAA	A04	9918061	-	-	-	-
3116874	A04	21.283	Silico	-	CTGCAGATCTTGAGAAATGCACCAAGTATGATTTGGTTTCAGCTGTGAAAAGGCAAAGCCCGTTTTACTA	A04	9874314	Scaffold00871	22023	chrC04	36591698
3159754	A04	21.283	Silico	-	CTGCAGTGGGTTTTTGGGTAAAAATTATCTACGCAAAATGGTCTCTTACATTAC	A04	10000135	-	-	-	-
4119295	A04	21.283	Silico	11065091	CTGCAGTTTTGCGCCTCCAAAATAACTTACCCTAGGGTACTAGTGCACGATGGGGAGGAGAGATCGCAGC	A04	9929254	-	-	chrA04	11065091
4333006	A04	21.283	Silico	11065091	CTGCAGTTTTGCGCCTCCAAAAGAGTTTACCCTAGGGTACTAGTGCACGATGGGGAGGAGAGATCGCAGC	-	-	C4	40878661	chrA04	11065091
3089958_56:T>G	A04	21.283	SNP	11113127	CTGCAGAAAACTTCTAGGCGTTATGCGTGAATGCGCTCTTGAATACGTATGTCTTTCTGAAGACTTTCGT	A04	9986294	-	-	chrA04	11113127
4333006_21:G>T	A04	21.283	SNP	11065091	CTGCAGTTTTGCGCCTCCAAAAGAGTTTACCCTAGGGTACTAGTGCACGATGGGGAGGAGAGATCGCAGC	-	-	C4	40878661	chrA04	11065091
3075722	A04	22.083	Silico	11522470	CTGCAGTACACTACTCAGCTCTGTAGTTTTCCATTGCAAGACACGAGCAGTGTAGCCAGAAAGCCTTTCA	A09	31577021	C4	41534590	chrA04	11522470
3152468	A04	22.495	Silico	-	CTGCAGGGAAAATGACACCCAGATTCCCAGCAGCCATAGTCTTTAC	-	-	-	-	-	-
4120112	A04	23.292	Silico	11821164	CTGCAGCTATGTATTAGAATCCTAGAGACGAATATCCGTTGAATTTCAGATTTTAC	A04	10673113	C4	42036361	chrA04	11821164
3079845_12:A>G	A04	23.292	SNP	11821036	CTGCAGCGCTAAAACCTATGTATTAGAATCCTAGAGACTAATATCCATTGAATTTCAGTTTTTAC	A04	10672985	C4	42033389	chrA04	11821036
3144278	A04	23.707	Silico	11620873	CTGCAGGTCACTATGTGACAGTTGTGGATCTGGCTGCATCTGGTATAAACATGACTAGCTTGGAAGAGAT	A04	10460709	C4	41646833	chrA04	11620873
3184368	A04	23.707	Silico	-	CTGCAGAAGTAGGCTAGTGTAGTAATGTTGTTTGAATTCGAGAACCTATTAC	-	-	-	-	-	-
5122243	A04	23.707	Silico	11618652	CTGCAGATTTCAGTCTATCAGAATCACTTGGAAGAGATCAAACCGGTGCGACCAAATCATCGGTACGTAC	A04	10458489	C4	41641512	chrA04	11618652
3102468_64:C>G	A04	24.124	SNP	11872831	CTGCAGATAACTTTCAGACAATTAGTAAATTATCCTGACCACTCCATCAAGAATAAAACTAGGGACAAGG	A04	10731539	-	-	chrA04	11872831
3110549_67:T>A	A04	24.124	SNP	11885239	CTGCAGAAAATGAAGTTTTACCTGCGGAAAATGAAGTTTCGACTGCTGCGGAAAATGAAGTTTCTGCTTC	A04	10744184	C4	42149014	chrA04	11885239
4706664	A04	24.529	Silico	-	CTGCAGCGCCATTGCTGGTCCCACACGCATCGTCCCGTGACATGCAAAGTTGCTGGGTATGATATTCCAC	A04	10968795	C7	23717743	chrC07	21984845
3118243	A04	25.366	Silico	-	CTGCAGAAGACGGTTCTCTCTAAATTCTAATAGCAATACTCGTTTTGTGTAGAAAGATTCATGAATCCAC	-	-	-	-	-	-
3128581_60:C>A	A04	25.366	SNP	-	CTGCAGAATCGAGAACTAACCAAGTCCGAATCTAATCACAAAACCTAACCAAAAGCTAAATCTAGACATA	A04	8489632	-	-	-	-
3167117	A04	25.768	Silico	12416127	CTGCAGACAGCCAGAGCAAAAACCGGTTTACATGTTTATAGAGGTTTAC	A04	11362373	-	-	chrA04	12416127
4165967	A04	25.768	Silico	12416127	CTGCAGACAGCCAGAGCAAAAAACCGGTTTACATGTTTATAGAGGTTTAC	A04	11362373	-	-	chrA04	12416127
3094522_19:C>T	A04	27.008	SNP	12565864	CTGCAGCTGATTCTCAATTTCGCAAATCAAACAAAACATATAGTTCACACAAGACAAGAGAATGCAATAC	A04	11509429	-	-	chrA04	12565864
3104697	A04	27.418	Silico	12660153	CTGCAGTCTCTTCGAATGCCTGCGACTCTCTACTCTCATCAAGACAGGCCCAACTAGTAGCCCAATTGCC	-	-	-	-	chrA04	12660153
3134043	A04	27.418	Silico	12612898	CTGCAGGTTGCATAGGATGTTGTTGTTATAGTCATGAGCAGAATCGTGAAACATCCAGTTATCGCTCTTT	A04	11559912	-	-	chrA04	12612898
4120305	A04	27.418	Silico	12612898	CTGCAGGTTGCATAGGATGTTGTTGTTATAGTCATGAGCAGAATCGTGAAACACCCGGTCATCGCTCTTT	A04	11559912	-	-	chrA04	12612898
4336202	A04	27.418	Silico	12599304	CTGCAGCTCCGAGCACCAATCCTGGAAACAACAAGAAACGAGAAGTGAATTCTATTATCTTTACACTAAT	-	-	C4	43238893	chrA04	12599304
3082050_9:A>G	A04	27.418	SNP	12599304	CTGCAGCTCCAAACACCAATCCTGGAAACAACAAGAAACGAGAAGTGAATTCTATTATCTTTACACTAAT	-	-	C4	43238893	chrA04	12599304
3087892_56:A>T	A04	27.418	SNP	12591266	CTGCAGTTCCACATAGTTTCGTAAATGTATCAAAAAGTTAGTCGTTTCTTTTGTGCCAATTAC	A04	11529370	C4	43224835	chrA04	12591266
3134043_52:T>C	A04	27.418	SNP	12612898	CTGCAGGTTGCATAGGATGTTGTTGTTATAGTCATGAGCAGAATCGTGAAACATCCAGTTATCGCTCTTT	A04	11559912	-	-	chrA04	12612898
4120375	A04	27.823	Silico	12714101	CTGCAGAAGCCAGACACAGTCCACAGCAAACAAAACAATCAAACATACCTCGCCACTGAGAATTTCATTA	A04	11660739	C4	43386423	chrA04	12714101
4119482_28:C>A	A04	28.226	SNP	-	CTGCAGCTACATAAACAAAACAAAAAAAACCCATTTAC	-	-	-	-	-	-
5048758_25:A>G	A04	28.226	SNP	12714036	CTGCAGTGTCTATTTTTCTACATATTATGTTGTGATTGCATAATTTATTTGTCATCAGTTTTAGGATTAT	A04	11660674	C4	43386358	chrA04	12714036
4120221	A04	28.998	Silico	-	CTGCAGCATCAGAGCCGACTAACTAGGGGGACAAATGGTGCGATCCCTTGGTCCAAACTTGTGTCTCCCT	A04	11819690	-	-	-	-
3082462_31:A>C	A04	28.998	SNP	12828915	CTGCAGTACAAAGAGGCAATATTGACACATGCAATTATCCTTCAAGCGTGAAAAAATCAGGTTAGACATA	A04	11823115	-	-	chrA04	12828915
3114431	A04	29.408	Silico	12876907	CTGCAGATTTCAGATCTTTCCTTCTGTGTTGAATGTTGATCCCAAAGAAAAAAAAACTAAGCTTCTTTTT	-	-	-	-	chrA04	12876907
3084056	A04	29.816	Silico	13166315	CTGCAGCAACCACGCTGTGAAATGGTTGATGCGTGCTTAGTTCTCGCCGCAGCATAAACCTTTCAGATTC	A04	12177994	C4	44076317	chrA04	13166315
3166928	A04	29.816	Silico	13166250	CTGCAGCTTGCCTCGTTTCCAAGCTCCCTTCTGATCTCACCTCTTATGAAGGTAATAATACCCCCCCAAA	A04	12177929	-	-	chrA04	13166250
4113520	A04	29.816	Silico	13113402	CTGCAGAGGGACAGTTGAAGCTTCAACGGAAGTTCCCAACTTTCACGGTAAAAAAAAAGAAGTTTACAGA	Scaffold004654	61	-	-	chrA04	13113402
5048496	A04	29.816	Silico	13166315	CTGCAGCAACTACGCTATGAAATGGTTGATGCGTGCTTAGTTCTCGCCGCAGCATAAACCTTTCAGATTC	A04	12177994	C4	44076317	chrA04	13166315
3166928_66:A>C	A04	29.816	SNP	13166250	CTGCAGCTTGCCTCGTTTCCAAGCTCCCTTCTGATCTCACCTCTTATGAAGGTAATAATACCCCCCCAAA	A04	12177929	-	-	chrA04	13166250
3076080	A04	30.226	Silico	13183403	CTGCAGTTCCGGACATGCATTGAAGGATCAGTTTACTAGTACAGTTTCCATTACCAGATTTGATGTCCTT	-	-	C4	44093831	chrA04	13183403
3122733	A04	30.646	Silico	13198742	CTGCAGCAGGAAGATAAAGAAAACATGAGAGACATAACACAAAAGAGACTTGTGCTTTCGTTTTTTTTTT	A04	12210786	C4	44109076	chrA04	13198742
3166593	A04	31.483	Silico	-	CTGCAGATGATTTATATGTAGCCTCGAGGGTGCGAATAGCAACAGCAGTATCCATATTCACTGCTGAAAA	A04	12271122	-	-	-	-
5030525	A04	31.483	Silico	13260269	CTGCAGATGATTTGTAGGTAGCCTCGAGGGTACGAATAGCAACAGCAGTATCCATATTTACTGCCGAAAA	-	-	C4	44232969	chrA04	13260269
3110337	A04	31.898	Silico	-	CTGCAGTTTGATTCACGTTAGCCATCTGAACTACTTTAC	-	-	-	-	-	-
5049784	A04	31.898	Silico	13403028	CTGCAGAGCTTGTGGAGTCTTGCACTAGCCGCCGTTGATGTTTATGCCATTATGGTCAAACGTTCTCTAC	A04	12678429	C4	44452211	chrA04	13403028
3096439_20:T>G	A04	31.898	SNP	13403028	CTGCAGAGCTTGTGGAGTCTTTCACTAGCCGCCGTTGATGTATATGCCATTATGGTCAAACGTTCTCTAC	A04	12678429	-	-	chrA04	13403028
3114651_17:C>T	A04	31.898	SNP	-	CTGCAGAAACTGGAGAAACTGTTCTATTGCAGCATTGTTAC	A04	12771394	C8	32244423	chrC08	17819656
4112328_55:G>C	A04	31.898	SNP	13347339	CTGCAGTGGTGGAGGTAGAGCTTGAGGAGGGGGTCAACTGACCCCTATGAATTTTTGAAAAACAAATTTT	A04	12363427	-	-	chrA04	13347339
3078365	A04	32.689	Silico	-	CTGCAGGTTGCACTCCTTCCTTTTCTTTCTATAGTACTTGAGTTTAGCTTTACTAGTCTTTAC	A04	12244463	C4	44167268
3103546_15:T>C	A04	32.689	SNP	13233503	CTGCAGCTGCTTGCTCTAGTACAGCAGCACCTCCTACTCAGAAAAGGCATGCTTGCTCAATCAAGATTGG	A04	12245773	C4	44168563	chrA04	13233503
3101261	A04	35.168	Silico	13826382	CTGCAGAGACATGTCGGAATGTTGAAGTTTGTTTGTGCCTTCACCAATCAAACGTGTAGCCGGCTAACTG	A01	14560180	C8	33702308	chrA04	13826382
3098278	A04	35.578	Silico	13880677	CTGCAGAAGAAGAAAAACATCGCGACAGCACCATTATCAAGCCTGTGGTTGATAAAAGAAACCGTTACAG	A04	13122512	-	-	chrA04	13880677
3157907	A04	35.578	Silico	13908854	CTGCAGGCAGTTGTCTCGCATCATGTTACCATTCTGAACCATAGTTTGAGATGAGTTTTTTTTTTTTTTT	A04	13141290	-	-	chrA04	13908854
4112222	A04	35.578	Silico	13922031	CTGCAGTACTATACTGTTTCTGCTTCTCTTCGTGCCATTGGCTTGAGTCCCTTAC	A04	13155969	-	-	chrA04	13922031
5048046_51:T>G	A04	35.578	SNP	13921966	CTGCAGCAACCATCACCAAAGTCCGTAACACAGAGAGTGCCTCCATGATACATGACATCATAGAAGCTTC	A04	13155904	C4	45253303	chrA04	13921966
4118035	A04	35.991	Silico	-	CTGCAGATTCAAAACTGGCAACACCATTTAC	-	-	-	-	-	-
5030116_9:C>A	A04	35.991	SNP	13969789	CTGCAGATTCCAAGCTTGCAACACCATTTAC	A04	13307434	-	-	chrA04	13969789
3074989	A04	36.389	Silico	13991414	CTGCAGTGCCTCGTTTTGTACAGAGACTAAAATATCAAGTTATTTCCTCTGAAAATATCATTTCGTTACA	-	-	C4	48243809	chrA04	13991414
3081587	A04	36.389	Silico	-	CTGCAGTTTTCTGTAAACCCAAGACCTTTCTAACATCTTAGAATGAGATAGTGTACTAAAATATTTTTTT	A04	13286622	-	-	chrC04	41551354
3075364	A04	38.808	Silico	14530250	CTGCAGGTCCATAAATAATAGTCTCTTCGTTATATAATGTACCATATTTTGGTAAAAACAAATTAC	A04	13928785	C4	46480571	chrA04	14530250
3083220	A04	38.808	Silico	-	CTGCAGATCTCTATGTCTTATAAATAGTGGATATCGCTTCTCCAAGCAAAAAATTTATGTCAGTAGTCTT	A04	13828845	-	-	chrAnn_random	31900814
3103956	A04	38.808	Silico	14355226	CTGCAGAGAGCTTTCAAGGTTTTCAAAAGAAACATTACTCTGGAGCGTGATAGCCAAAGGTTCCCAACAC	A04	13715094	C4	46035917	chrA04	14355226
3115451	A04	38.808	Silico	-	CTGCAGTACCATAACTAGGTCCTCTCATTTGATTTGCTGTTTGGTTTCTGGGGATACAGGCTGTATGACC	-	-	-	-	chrC04	42076721
4107169	A04	38.808	Silico	-	CTGCAGTGTCATGTAGAGTGGATGCATATCACTTATATGTTGGAGGCCAGCTGATTTATGGTGAACAATN	-	-	-	-	chrC03	47166005
4113853	A04	38.808	Silico	-	CTGCAGTACCCTCTTTTGTTTCCTTATGGCCAATCAGGGTTTAC	-	-	-	-	chrC03	47165966
4121773	A04	38.808	Silico	-	CTGCAGATGTTGAGACTTCTTCCAAGGATGAATCAGTTTTGATTACGACAGTGGAGACCGGAAACAGCAA	A04	13686565	C4	46010062	chrCnn_random	56700046
4333314	A04	38.808	Silico	14462830	CTGCAGAGTTCTGCAAGTCCTTGTCAGCATTGACCATCCCAAACGGAGCCACAGTAGTTTCTACAATTAC	A04	13815187	-	-	chrA04	14462830
4333859	A04	38.808	Silico	14320289	CTGCAGGCTTCTTCTTCGGAGCTGCTGCTGCTTTAC	A04	13672300	-	-	chrA04	14320289
4707179	A04	38.808	Silico	-	CTGCAGAATACTCCACTAGCTTATTCCACAGCTCTCCTACATTCATTTCCTGCAAACCCATCCTTTTACA	A04	13708325	C4	46023007	chrC04	42102855
4707868	A04	38.808	Silico	-	CTGCAGCCAAAAAGAAAAAAAAACAAACAGAAACAAGTAGCATACGTTTTTAGACAATCTATTAC	A04	13848723	-	-	chrC04	42414077
5120915	A04	38.808	Silico	-	CTGCAGATTTCCTGACATCATCTTTATGCTACACGAGAACTTGGACTGAGATGAAAAATATTGAGCTTTG	-	-	-	-	chrC04	5385284
5121136	A04	38.808	Silico	-	CTGCAGAAAACGACTCTTGTGACTCGCCTTTGGAGCCAAATAGTCCTTTATACGAGAGAAGAGATCCCGA	A03	7254491	C4	46384205	chrA04_random	952425
5121189	A04	38.808	Silico	-	CTGCAGAAACAAGCTATTGCTCTGTAGCCACATGTTTCTATTGCTGTAAGAACCAAAACACAACCATGTC	A04	13954626	-	-	chrA04_random	978997
5121288	A04	38.808	Silico	-	CTGCAGACACAGGTGAGAATACTAACTTTGCAATGTCATCCCCAATCTCTGGTGTGATCCTGAAACTTCG	A04	13864527	C3	9396000	chrC04	42447383
5121291	A04	38.808	Silico	-	CTGCAGGATATGGATCCTATGACTGCAACAATTGAATACCAATGCACTACAGCAGGTACTACTTTATCCT	A04	13815501	-	-	chrC04	42361436
5121397	A04	38.808	Silico	-	CTGCAGTCTTGAGAGAAAATCTATAAGGAGAGTTGAGATCCAAGGAATGGGAGGGTTCAAACAAGTTTAT	A04	13976955	-	-	chrAnn_random	22180841
5121418	A04	38.808	Silico	14517287	CTGCAGTTATACGTACACAGTTTGGTTTGAGTTGGGGACTGCTTTCCTCGGTATAATGTCATTTGGATTA	A04	13925395	-	-	chrA04	14517287
5121613	A04	38.808	Silico	-	CTGCAGAGAGAAAAACATGAGGAAAGAAGAAGCTAAAACAACAACAAAAAGGAGAGAATATACTTTTACA	-	-	-	-	-	-
5122108	A04	38.808	Silico	14355226	CTGCAGAGAGCTTTCAAGGTTTTCAAAAGGAACATTACTCTGGAGCGTGATAGCCAAAGGTTCCCAAGAC	A04	13715094	C4	46035917	chrA04	14355226
5122587	A04	38.808	Silico	-	CTGCAGGCTTCTTCTTGGGAGCTGCTGCTGATTTAC	-	-	-	-	-	-
3081045_49:T>C	A04	38.808	SNP	-	CTGCAGTTTGACTTCAAGATCACTCTTCTCCTTTGTAATCTCTACTACTTTAGCAACAGCCTGATCAGCA	A04	13856078	-	-	chrA04_random	944076
3082912_36:T>C	A04	38.808	SNP	14462830	CTGCAGAGTTCTGCAAGTCCTTGTCAGCATTGACCATTCCCAACGGAGCCACAGTACTTTCTACAATTAC	A04	13815187	C4	12426216	chrA04	14462830
3103956_28:A>G	A04	38.808	SNP	14355226	CTGCAGAGAGCTTTCAAGGTTTTCAAAAGAAACATTACTCTGGAGCGTGATAGCCAAAGGTTCCCAACAC	A04	13715094	C4	46035917	chrA04	14355226
3109304_51:G>T	A04	38.808	SNP	14483823	CTGCAGGAGGTTCTTTGGTGAAGGTAGACGATGCCCATCCTTCCTTTGCCGAGGCATAAAGCACCGGAAA	A04	13893992	C4	46420868	chrA04	14483823
3164998_47:A>G	A04	38.808	SNP	-	CTGCAGCTGAAGAATAAGCTACAGCTTCTCACAGTTGGCATTGGTGGTATAGGTTTAGTCTCAGCTTATA	A03	7261736	C3	9402369	chrA04_random	956922
5049288_18:C>T	A04	38.808	SNP	-	CTGCAGTTCAGTCTCTCTCCGGAACTGGAGCTTGCCGGCTCTTTGCTGACTTCCAGAAACGTTTTCGTCC	A04	13840153	C4	46337677	chrA05	6628985
4331063	A04	39.621	Silico	-	CTGCAGAATCAAAACGCCTGAATTAGAAAAAAACGGACAATACTCAGCCCATTTAC	-	-	-	-	-	-
3077229	A04	40.871	Silico	14643324	CTGCAGAAAAGTAAGTATAAAAATGCTTAGTTTCTGTAGATGCTAACCCAATCGAATACAAGCATTACAG	-	-	-	-	chrA04	14643324
3192915	A04	40.871	Silico	14643389	CTGCAGCCAAATTGCTACTCGAGGGTCATCAGTGTTAC	A04	14104926	-	-	chrA04	14643389
3128104	A04	41.733	Silico	-	CTGCAGTGTTCACACCGATGAGAAGGTCTCTTTCCAAACTCACTCACTACCAAATGGGTTTCACCAAATT	A04	14331115	-	-	chrA04_random	1086093
4116844	A04	41.733	Silico	14681362	CTGCAGACAGCGAGGAGGGAGTTGAAGGTGATCCTGTCGGGCTGCACGTTGTTCCTCTGCATCTCGTACA	A04	14152047	C4	46820695	chrA04	14681362
3085072	A04	42.141	Silico	14858998	CTGCAGATTGGCTTTGGCTGAACTGACTCATTCTTCGGATAAATTGTAAGTTCTCTTTCAAACGCAAAGG	-	-	-	-	chrA04	14858998
3094487	A04	42.141	Silico	-	CTGCAGATATATACGTACTAGGGTATAGTTAGTTACTACCACATCTTCTCTTTGTTCAAGAACTGTTCTT	A04	14353223	C4	47091614	chrA04_random	1065294
3106425	A04	42.141	Silico	14859063	CTGCAGGTTTGTTTTATGTTCACTTTTATTACAAGTTAC	-	-	-	-	chrA04	14859063
4110183_64:A>G	A04	42.546	SNP	14879091	CTGCAGCCGTTGGAGAAAGTCCCGGCGACTGTGCCGGAATAAGAGGCAGAGAGGAGGAAGGAAGCAGAGT	A04	14408389	C4	47178842	chrA04	14879091
4110411	A04	43.776	Silico	15000964	CTGCAGCTGTCGAGTTATTGCACCAGATTCCATTATAGTTGTGGTTGCAACGGCGGGCATCAAACTCGTT	A04	14560353	C4	47380863	chrA04	15000964
5120557_11:G>T	A04	43.776	SNP	-	CTGCAGAGGAAGGCGCTCATGTTCTGCATATGTTAC	-	-	-	-	-	-
3086621	A04	44.183	Silico	-	CTGCAGAGAATAGACTAATTCCTAACTCGCAAGGACGTAGACCTTGACAGAGCTATCAGGCCCTTGCAGC	-	-	C4	47395313	chrC04	43514319
3094762	A04	44.183	Silico	15039346	CTGCAGTTTGACACTCCACAAACATTATGTGCATGTCGTTTTGAACACATGTGAGAAATTTTGAACCAAG	A04	14613813	-	-	chrA04	15039346
4110904_12:T>A	A04	44.183	SNP	-	CTGCAGCAGCCTCTGAATTTTTCTCGTTCGTCCTAGCAATGAAGATGTCTCAGAACACAGACCACCACTC	-	-	-	-	-	-
3217357	A04	45.013	Silico	15102687	CTGCAGCTTCGGATTATACTATTTCACTTGTGGATGTTGAAAAAGACATACGGGTCCACTTGTTAC	A04	14631444	C4	47486825	chrA04	15102687
5121162	A04	45.013	Silico	-	CTGCAGCATATCCTGACTTCATTCATAATTATCGGAACAGGAAGTACTTAC	A02	25514695	C5	34226927
3115710	A04	45.435	Silico	15258563	CTGCAGGAATCTTGATGCAGTCTTTGGCAGCTATGTTGCCTTTGTGGTTTATTCATTATGTCCCAATGTC	A04	14808016	C4	47744760	chrA04	15258563
3096433	A04	46.272	Silico	15328395	CTGCAGAAACAGAACAACAATCATGAGCAAACAAACATACACTTAC	A08	10742730	C3	51753370	chrA04	15328395
4116263	A04	46.272	Silico	15282256	CTGCAGGTATATGCCTTTCAACCTCTGCAAGCAATTGGCGCGCCTCATCTCTTTCTTTTTTAC	A04	14829893	-	-	chrA04	15282256
3104894_19:T>A	A04	46.272	SNP	-	CTGCAGTCTGTCTAATGTACTGTTTAGTTCGAAGTTTGAACCATCTCTGCAACTTGATACCGACCATCCG	A04	14867169	-	-	chrC04	44095739
4335739	A04	46.68	Silico	-	CTGCAGGTTATAAAACCGAAGCCAGTGCATACAGCTAGCATCCCTGGATTGCTTGGAACTTTCCAAAATG	A04	14830496	C4	47779591	chrC05	10685298
3111587	A04	47.895	Silico	15552695	CTGCAGAAAGAGAAAGCAGACCATTGCTTCAAGACTTTTAC	A04	15120298	-	-	chrA04	15552695
5031199	A04	47.895	Silico	-	CTGCAGCTCCTGATGCGTTTCCATTAGAACCTTCTATAATTTCTTCTAAGTCCCACAACTTCATCACGAG	A04	15123217	C4	48208694	chrAnn_random	39273124
5049654	A04	47.895	Silico	15552734	CTGCAGAGTGATGAAGAAAGGAGTCTCGAGTTTGAAATTGCTGTACTAAATTGATCAAGGAAGCAGAAAG	A04	15120337	-	-	chrA04	15552734
4336496	A04	48.735	Silico	-	CTGCAGAATGGGGAATCAGCACGATTCTGGACAGACAATTGGTCTCCGTTTGGCGATCTCAACCACTTCT	-	-	Scaffold00629	117285
3085886	A04	50.759	Silico	-	CTGCAGTTCATGTCTTTAGTTATAATCTTGCCAAATATTGATATGCGTTTCTTGGTCAATATCTTTACAG	A04	15366338	C4	48606549	chrCnn_random	53841812
3130212	A04	50.759	Silico	-	CTGCAGTACTTTTCAAGAAAACGAAAATTTTCCAAAAATAGCAGTTTTAC	-	-	-	-	-	-
3152488	A04	51.172	Silico	15790423	CTGCAGCTCAGACAAACCTTTTGTGTTCGTGTTGTAACATTTTTAC	-	-	-	-	chrA04	15790423
4107739	A04	51.172	Silico	-	CTGCAGCTGCTACCGCTGTATCTTTTCTTTGCGGTATTTTAC	-	-	-	-	-	-
3120927_17:C>T	A04	51.172	SNP	15816395	CTGCAGTGGTCACACTTACTTTGTTCAGGTAAAACAACCTCTCTGTTCTTGCGTTTGGTTTGTATCTAAT	A04	15419505	C4	48702925	chrA04	15816395
4107929_27:C>G	A04	51.172	SNP	-	CTGCAGTGATGATGCATGGACTTGGAGTCTGTGGAGATCTAATCAAGAAGTCAAAGTATGGTGTTGGTGT	A04	15395971	C4	48671783	chrC04	44426374
4117314_34:T>C	A04	51.172	SNP	15802960	CTGCAGCTTTCGTTCCCACTTCATCGACCTCAATGTAAGCCTTGTGGACAATCTTCTCCAACGGCGTCTT	A04	15407899	-	-	chrA04	15802960
3076746	A04	51.564	Silico	16011882	CTGCAGAGCTTAGCTTGTTGACAATTATGTGGCCGTAAATCTATATGGACACAGACTGACAGAAACGCTT	A04	15581761	C4	48958138	chrA04	16011882
3080399	A04	51.564	Silico	-	CTGCAGAGACAGACCTAGAACACTAAGCACAAAATTTCAATATTCTACGTCTCATCAAACAACTGACTTT	A04	15630525	-	-	-	-
3120927	A04	51.564	Silico	15816395	CTGCAGTGGTCACACTTACTTTGTTCAGGTAAAACAACCTCTCTGTTCTTGCGTTTGGTTTGTATCTAAT	A04	15419505	C4	48702925	chrA04	15816395
3142478	A04	51.564	Silico	15816395	CTGCAGTGGTCACACTTATTTCGTTCAGGTAAAACAACCTCTCTGTTCTTGCGTTTGGTTTGTATCTAAT	A04	15419505	C4	48702925	chrA04	15816395
3159196	A04	51.564	Silico	15957772	CTGCAGTCTCTGTGTGTAAGAGCATCAACAATGCAGGATACTAAAGGGGTTTTTAC	-	-	-	-	chrA04	15957772
3169663	A04	51.564	Silico	15920310	CTGCAGGGTAGATTCTCTCGAGGACGTCTCTTGACTCAGCCTTCATGTCGTTTCTGTAAAGCCAGCGTGG	A04	15498428	C4	48857468	chrA04	15920310
4106949	A04	51.564	Silico	16068548	CTGCAGAGACAGACCTATGAAGGCCATTTCGAGGGGGAGGATTAC	-	-	-	-	chrA04	16068548
4111165	A04	51.564	Silico	16068371	CTGCAGTCTGAGAAACAGACTAAGTCTTTAC	A04	15630303	-	-	chrA04	16068371
4112501	A04	51.564	Silico	15957823	CTGCAGTAAGTGTAGAGGGTAACATTTCAAGTTAGCTCGGATGGTTAC	-	-	-	-	chrA04	15957823
3086238	A04	51.99	Silico	-	CTGCAGGAAGAAGAAGTGTGGCCACAGCAACCAGGTTTGCCTCTGATTGTTTGCCTTATAATTTTACTTA	-	-	C9	27920907
3087373	A04	53.671	Silico	16096654	CTGCAGAAAAGGCATTCACATGATACAAGTTCTTAGGAATTATACTAAAGGAACATTAGTCATATGATCA	A04	15900288	-	-	chrA04	16096654
3081567	A04	54.948	Silico	16374390	CTGCAGTGATGGATCTGTATCTAGTAAAAAGGCTACTGCTAATGGTCCTTCTGGCAACTCTAAGCCTATN	A04	16173057	C4	49812471	chrA04	16374390
3094589	A04	54.948	Silico	16373843	CTGCAGCCATTACAGCAGAACCATTTCTCTTGCGGTATTTCCTACAGCATAAAGGAACGAGGTTGAGAAA	A04	16172510	C4	49811994	chrA04	16373843
3140189	A04	54.948	Silico	16301955	CTGCAGCCAGGAAAATTCAGAGAGTGATCCAATAATACCTTGCAAGATCAGCACTGATTTTAC	A04	16107622	C4	49722333	chrA04	16301955
3146916	A04	54.948	Silico	-	CTGCAGTCTCATGTCCACAAGTGATTCATCTACCAAGCGAGTTGGCTCTCTTTCTTGGCATTTTTATCTG	-	-	-	-	-	-
4335374	A04	54.948	Silico	-	CTGCAGTGATGGCTCTGTATCTAGTAAAAAGGCTACTGGTACTGGTCCTTCTGGCAACTCTAAGCCTATN	-	-	-	-	-	-
4706179	A04	54.948	Silico	16384869	CTGCAGAGGATAAGAAATCTGTAGGCCATAATGGCAAACCAGACACAGCTTGGACAGGTGGAGGTTTTCT	A04	16183804	-	-	chrA04	16384869
4707328	A04	54.948	Silico	16384869	CTGCAGGGGATAAGAAATCTGTAAGCCATAATGGCAAACCAGACACAGCTTGGACAGGTGGAGGTTTTCT	A04	16183804	-	-	chrA04	16384869
5050536	A04	54.948	Silico	-	CTGCAGGATGAGTTTACATCAGCATTCTCCACAATGGATGCTAACTTTGCCACTAGGACTAATGAACTTC	-	-	-	-	-	-
4113383_12:C>A	A04	54.948	SNP	16369101	CTGCAGCTGCTGGCTACGCCGGGGTTCCTTTCCAGATGGATAAGCTTAGGATCTCACTCGGCGAGTTCTC	A04	16167729	C4	49807484	chrA04	16369101
5050536_20:G>A	A04	54.948	SNP	-	CTGCAGGATGAGTTTACATCAGCATTCTCCACAATGGATGCTAACTTTGCCACTAGGACTAATGAACTTC	-	-	-	-	-	-
3096562	A04	55.346	Silico	-	CTGCAGCATAAATACATGTAAGTATGCCACAACTCAAAAGCCCTCATCTTAC	A04	16245994	C4	49883617	chrA04_random	1177302
3118827	A04	55.346	Silico	-	CTGCAGGATTAGTTCAGAGCGTGACTCATGAGATGTTAC	A04	16245468	-	-	chrA04_random	1176775
4118358	A04	55.346	Silico	-	CTGCAGGTGGTGCATCGGTCACGAACTTGCTGATCCCGACGAGTTTAC	A06	30412	C2	7177575	chrA04_random	1163288
5122214	A04	55.346	Silico	-	CTGCAGTATAAAAACATGCAAGTATGCCACAACTCAAAAGCCCTCATCTTAC	A04	16245994	C4	49883617	chrA04_random	1177302
3111117_10:G>A	A04	55.346	SNP	-	CTGCAGGACAAGGAAGGTGGCATTCGAGAACTAATTGTGGGAAAAGATGACGAGATTCTTGAGACAGAAA	A04	16235720	C4	49870489	chrA04_random	1137066
3150780_16:G>C	A04	55.346	SNP	16470380	CTGCAGCTACCAATGGTGAATAAACGCCAAGGAGAGTTCTTTGTCCTCCTATGGCACGAGAAGTTGGTCA	A06	18958179	-	-	chrA04	16470380
3110775	A04	56.166	Silico	-	CTGCAGGGGTCTGAGGTAAACTCACTTTTTTTGTGCTGTGTTGTATCCTAATTAGTAGCTTAC	-	-	-	-	-	-
4113047	A04	57.386	Silico	-	CTGCAGGAGAAGAAGAATGAAGAGGAGGAGTTGAGAGAAGAAGTTCAGAGTCATATCAAGCCAGCGGGTG	A04	16504896	-	-	-	-
3095333_37:T>G	A04	57.386	SNP	16652884	CTGCAGTTGTTATATTTTGATGCTTCGCAATAACTATTTATCCTTGCTTTCAGAATTATATATTCGATCG	A04	16486302	-	-	chrA04	16652884
4111710	A04	57.786	Silico	16747572	CTGCAGAGAAGTTCATATGGATTTCAATAGCGATGCTGCAAGACAGAGTCTTATAGACGTCATTGACTCT	A04	16584165	-	-	chrA04	16747572
4112709	A04	57.786	Silico	16798674	CTGCAGAGAGGGCCCTTGGGATAGTGGAAAGAAACCCTAGTAGACCTTTAC	-	-	C4	50372482	chrA04	16798674
4117320	A04	57.786	Silico	-	CTGCAGACGTGAGGTGCGACCGGGTCAGGGTTTGGGTTAC	-	-	-	-	-	-
4119448	A04	57.786	Silico	-	CTGCAGGTTGGAGCGATCATTTCTGGTATTCAGCCTGGGCTCACTATGGTGGTTGGTCCACCGGGTACCG	A04	16612023	C4	50346659	chrC04	45519593
3080743_63:T>G	A04	57.786	SNP	16770771	CTGCAGTTTGTCTTCCCAGTCTTTTTGAATCTCTCTGATCAGCTTCTTTAGAATCTAGATAGTTTACAGA	-	-	C4	50357359	chrA04	16770771
4111710_8:A>G	A04	57.786	SNP	16747572	CTGCAGAGAAGTTCATATGGATTTCAATAGCGATGCTGCAAGACAGAGTCTTATAGACGTCATTGACTCT	A04	16584165	-	-	chrA04	16747572
3080743	A04	58.186	Silico	16770771	CTGCAGTTTGTCTTCCCAGTCTTTTTGAATCTCTCTGATCAGCTTCTTTAGAATCTAGATAGTTTACAGA	-	-	C4	50357359	chrA04	16770771
4108891	A04	58.186	Silico	16747572	CTGCAGAGAGGTTCATATGGATTTCAATAGCGATGCTGCAAGACAGAGTCTTATCGACGTCATTGACTCT	A04	16584165	C4	50326023	chrA04	16747572
3077157	A04	58.608	Silico	17042747	CTGCAGGTAGGTACTACAAGATTGAAACGATGTCGTTTTAGAAGAACAAGATTGCTTACTATTTGCAGCG	-	-	C4	50774694	chrA04	17042747
3103575	A04	58.608	Silico	17153469	CTGCAGATCTGACCAATACTGCATTCTTTTTATTGAAATTCTCACTACTGTATTGCACTCCCTGCTTGGT	-	-	-	-	chrA04	17153469
3114647	A04	58.608	Silico	17046861	CTGCAGAGACACAAGAAGAGCCCTTTGTCGTAAGGACCATGAACGCCACCGAAGCTATGAATCGCAAAGT	A04	16958800	C4	50769973	chrA04	17046861
3126875	A04	58.608	Silico	17150841	CTGCAGTCAATTGCTCTACCACTGAGCTATGGACCCTTGTTGTGCATTTCTAATATCGCTAAGTAACAGT	A04	16838320	C4	50608238	chrA04	17150841
3130330	A04	58.608	Silico	16975402	CTGCAGTTTTTATTTGCAAGAGAAATCCCTGGAAATTCACTTAC	A04	17036939	-	-	chrA04	16975402
3169437	A04	58.608	Silico	17068768	CTGCAGAAAAATAGTTTGAGAAGACAGAGATTGGACGACTAATTGTTAC	-	-	-	-	chrA04	17068768
3180264	A04	58.608	Silico	17111419	CTGCAGATTCTGTTCGTTACTTCTCTCAATTCCTTAC	-	-	-	-	chrA04	17111419
4109599	A04	58.608	Silico	-	CTGCAGAATCGCTCCTACTGTAGCATTCAAGCAAACTGGTGACAGAAGAACAGATCAGAAGATTTTCACG	A04	16729081	-	-	-	-
4331966	A04	58.608	Silico	16957146	CTGCAGAAGTTGAAAGACAGAGCAGTTGAGCTCAAATTGGATGGGGACGTGGAGTTCTATAAAAACGCCA	A04	17054297	-	-	chrA04	16957146
4332897	A04	58.608	Silico	16957146	CTGCAGAAGTTGAAAGACAGAGCAGATGAGCTCAAATTGGATGGGGACGTGGAGTTCTATAAAAAGGCCA	A04	17054297	-	-	chrA04	16957146
4335619	A04	58.608	Silico	17046861	CTGCAGAGACACAAGAAGAGCCCTTTGTCGTAACGACCATGAACGGCACCGAAGCTATGAATTGCAAAGT	A04	16958800	C4	50769973	chrA04	17046861
4707583	A04	58.608	Silico	17246386	CTGCAGCGAGTTTCTTTGCGGCTCAAGTTTGGAGATTAC	-	-	-	-	chrA04	17246386
5122066	A04	58.608	Silico	-	CTGCAGAAAGATAATTTGAGAAGACAGAGATTTGACGACTAATTGGTAAATTTTTATAGGTAGGAAGTAC	A04	16920339	-	-	-	-
5122274	A04	58.608	Silico	17153469	CTGCAGATCTGACCAATACTGCATTCTTTTTATTGAAATTCTCACTACTGTATTGCACTCCCCTGCTTGG	-	-	-	-	chrA04	17153469
5122414	A04	58.608	Silico	17150906	CTGCAGATCAATAGGTCACCGGTTCGAACCCGGTTGGGCCCTTCTTTTTTTTGTCTTCTCTTTTATCTTT	A04	16838255	C4	50608173	chrA04	17150906
3089831_5:T>C	A04	58.608	SNP	17227893	CTGCAGTGCAAGGTAAGACTTAGTAGCAAATCATAGGAAGTAAATGTTCCAAACATATAATAACTTCAGG	A04	16754700	-	-	chrA04	17227893
3091749_33:T>C	A04	58.608	SNP	17039632	CTGCAGATGACATATATAATAAAGGCAACACTATTTTGTAAACGAACTTGATTACAAACATGAACTCCCA	A04	16965999	-	-	chrA04	17039632
3135957_10:T>A	A04	58.608	SNP	17188070	CTGCAGTAAAGTACGAGAAGGAGTTTGACTAATGTGACGGAGAGCATGATCCCAACCACCCAGCTCTCTT	A04	16796680	C4	50539550	chrA04	17188070
3146374_50:G>A	A04	58.608	SNP	17002531	CTGCAGGGAAACACAAACATAAACCGTGAGAGAACTCAAAACACAAAGGCAGTGAACGTTTGCTAAGAAA	A04	17005402	-	-	chrA04	17002531
4335619_32:C>G	A04	58.608	SNP	17046861	CTGCAGAGACACAAGAAGAGCCCTTTGTCGTAACGACCATGAACGGCACCGAAGCTATGAATTGCAAAGT	A04	16958800	C4	50769973	chrA04	17046861
4333386	A04	59.428	Silico	-	CTGCAGGAGCAGTTGAACCAATACATGGATAAGAGGTTTGAGTCTAGTTCCTGGCACTTGCAATTTTTTA	A04	17168667	C4	51030032	chrC04	46177285
3101114	A04	59.852	Silico	-	CTGCAGGATCAACTTCTACTGCTGGAATAGTCGAAGTCATTTTCCAAATCTGTACACAACAAGAAAAAAG	A05	822420	C4	51050392	chrCnn_random	49342190
3152451	A04	59.852	Silico	-	CTGCAGTCACACATTCAAATGAGACAGTTTTAGACTCTAATACGAGAAACTTAC	-	-	-	-	-	-
4332870	A04	59.852	Silico	-	CTGCAGCTCTGTTTCGTCTAATATCAAGTGTGTGCCATCAGCAACTTGTAGAACTCCAGTCACCAATCTG	A04	17272080	C4	51150007
5050238	A04	59.852	Silico	-	CTGCAGTTTAGAGTTCACAGATTTGCTTTATTAC	-	-	-	-	-	-
3172032_32:A>T	A04	59.852	SNP	-	CTGCAGAACCGCAAGAACAACAAAGAGAGTGACACGTGTGGTGTTGAACAAGAGAGCTAGACAAAAGGCA	A04	17181299	C4	51049894	chrA04_random	1345701
5120608_12:T>A	A04	59.852	SNP	17343863	CTGCAGAAAATGGTAAAACATATGAAGCAGATTAC	A04	17223108	-	-	chrA04	17343863
3126736	A04	60.246	Silico	17428948	CTGCAGCTTCTTCCTTTATTAGCGTCTTCCCTTGAATTTGGTTCAGCTGTTGCCCCTGCATTAC	A04	17304782	C4	51197818	chrA04	17428948
3141032	A04	60.246	Silico	-	CTGCAGCCGCCAAATTAGTCTCGCCATCTTTCCCACAACTGCAAATGGTATTTGTAGAACAATTAC	A04	17295743	-	-	-	-
3145449	A04	60.246	Silico	17410708	CTGCAGCCGTCTGAACCGCCAAATTAGCCTCCTGATCGGTCCCATATTTTCCAACACTGTATTGTAAAGC	-	-	-	-	chrA04	17410708
5122354	A04	60.246	Silico	17450132	CTGCAGATGAAGTTTCATCCCATGTATGGTTCTAAAGCTGTAAACAAATATAACGATCACTTGTTATATA	A04	17328712	C4	51224391	chrA04	17450132
3140104_45:A>G	A04	60.246	SNP	17447663	CTGCAGCTATGGCAGCCGAGAGGAGAATGAAAGAAAGTAATGATGCATCAACATCATCATGATTGCAGAG	A04	17326381	-	-	chrA04	17447663
4336439_22:C>T	A04	60.246	SNP	-	CTGCAGCTTTCTCAGCGTACACTCTCTGGATCTCTGTTGAAATACCTTTCCAAATTACAGGTTTGTATCT	A04	17304158	C3	13567592	chrA03	9061932
3079617	A04	60.658	Silico	-	CTGCAGATGAAGTTTCATCCCATGTATGGTTCTATATCTGAAACAAATATAACGATCACTTGTTATATGA	A04	17328712	C4	51224391	chrC04	46383318
3100071	A04	60.658	Silico	-	CTGCAGCTTCCATTTTCTCGACCTGCCGTTATCTTCTGTCAAATATGAAGCCACCACCTAACAGTTCGTA	A04	17295804	-	-	-	-
5122094	A04	62.353	Silico	17722603	CTGCAGAAGAAAGAAGCAGATGATGAGTGTGAAGGTAGTACGAGGAGAGAGCTGGTGGTTTTGGCTCCTT	A04	17611464	-	-	chrA04	17722603
5122479	A04	62.353	Silico	17722571	CTGCAGCCTTTGCTCTTCTTCCAGCTTCTTCTGTTAC	A04	17611432	-	-	chrA04	17722571
3078100	A04	66.825	Silico	18303793	CTGCAGCAACATCATCGCCACCATATTTTATAATTTTTCGTAGAGATAGCATAAAACATTTAC	A04	18224719	-	-	chrA04	18303793
3165586	A04	70.529	Silico	18813413	CTGCAGTCAAACCCTAGCTGGATTGGGATTTTACTTCCCTTTTCTTCTTTTTTTTATTTTTAC	-	-	-	-	chrA04	18813413
3126287	A04	70.937	Silico	19140856	CTGCAGATCTACCAAAGTGCTAGCTTCATCGAAATTAC	-	-	-	-	chrA04	19140856
3140289	A04	70.937	Silico	-	CTGCAGATCTACCACAGTGCTAGCTTCACTAAAATTAC	A04	18789097	-	-	-	-
4108097	A04	70.937	Silico	-	CTGCAGAAGCTTCAGAGAGTGTTCGGCGAATCCGATGAAGACAATTACGCTTTGAGCTTGGAGAGAGTTA	A04	18775167	-	-	chrA04_random	1457611
5121356	A05	0	Silico	-	CTGCAGCCTATGAGCTTTAGTGTTGTTTTAC	-	-	-	-	-	-
3156069	A05	2.075	Silico	170403	CTGCAGCAGAACTGCCAATCAACTCTGCGGAATTGTTCTCCCCCCCATTCTTGAAACACTTGTCGCATAA	A05	140468	-	-	chrA05	170403
4113698	A05	2.075	Silico	-	CTGCAGTCTTTGAGCCAAGAATCGTCTCCAAAGCCATCATGCATGTTTAGAAGATCATTCAGCAGCTTCA	A05	7295	Scaffold11270	112	chrCnn_random	54292789
5050267	A05	2.075	Silico	473550	CTGCAGTAATCAAGAACGGCTTTGTTGTTTGGGGAGATGCTCGAACCCATGTTGCCTTCGGCTTTATCGG	A05	360454	C4	546187	chrA05	473550
3085467_11:T>A	A05	2.075	SNP	267565	CTGCAGCTCACATGTGTTATACATTGTCACTAGCATCACCATAAAATTATAAATCATTAGAGAAAAAATA	A05	250229	-	-	chrA05	267565
3096663_37:T>A	A05	2.075	SNP	-	CTGCAGAAAACAAGTTTGAAGCTCTGGTTAGCCTCTAATCGAGATAATATGCTTTATATTGTTGCTACAT	A05	174514	C4	96813	chrC04_random	83581
5049227_18:C>G	A05	2.075	SNP	-	CTGCAGTGAGACATGCATTCGCTGAAATCCATCCAGAAATCGTAGCATCTCCCTTTGTTCCCCGTTATTC	A05	110388	C4	199004	chrC04	52378
4336279	A05	2.469	Silico	-	CTGCAGGTCCTTTTTTGGCTCTTTAC	-	-	-	-	-	-
5121239	A05	2.872	Silico	-	CTGCAGATTAGTTTCCCACGGCCTTAC	-	-	-	-	-	-
3109008	A05	3.698	Silico	765353	CTGCAGACAAATCAAATCATCATTACTATCATTTTCACATAGGTCTAACTCTTAC	-	-	-	-	chrA05	765353
4332548	A05	6.627	Silico	913497	CTGCAGCTTGTTATCTCTTCTCGAACGCCTTTTGAGTCCTTCCTCAAGTTCTTTCAAGCAAACCCTTTGA	-	-	-	-	chrA05	913497
3080173	A05	8.301	Silico	1029415	CTGCAGCCTCAAATGTTACAAGCACAGGTACACACTTGAGATCAGATCACTTTCCATAATTTTACTCTCA	A05	896017	-	-	chrA05	1029415
3163726	A05	8.301	Silico	-	CTGCAGCCTTTTTTGTATCCACCTTGACGGCACTTTTTGGTACCTCGAAGTCAAACTGTGGTAGCTTCAC	-	-	C4	1375330	chrC04	1108388
3099854_8:A>T	A05	8.301	SNP	1028561	CTGCAGAGAAATGACCCAGGGATGTGATTCTAGGGATATAACCTTCTTGATGCGAGGCATGTTTCCCAAT	A05	895152	-	-	chrA05	1028561
3099292_36:C>T	A05	9.073	SNP	1070743	CTGCAGCTTTTCATACACATATTACAGTTAGTGAAGACTTTTTTCCATAATTTTACACTATTGTGATATC	A05	933674	-	-	chrA05	1070743
3100143	A05	9.473	Silico	1330579	CTGCAGTAGTCAGGGCCTGATCTGGTACAGCTGCTTGAAACATTGGCCTTTGCAAACTTTATATAGAGAA	-	-	-	-	chrA05	1330579
3095965_65:T>C	A05	9.473	SNP	1327759	CTGCAGCAGCACAAGAATAAAAAATATCATGACCAAGAAGCCAGAACAAGCAACAAGAGCGCTTCTTCAT	A05	1205746	-	-	chrA05	1327759
5047808_12:G>A	A05	9.473	SNP	1304224	CTGCAGCTCGGGGGCGATAGGCGCGGGAAGATTCCGGCGGAGTGACGAGGTGAGTAACGGTTGCCATTGG	A05	1192045	C4	1826682	chrA05	1304224
3077941	A05	9.867	Silico	1360957	CTGCAGATTCCCACCTCTTCAGGGAGTTCACCAGTGAATCTATTCTGCGTCAAGACCAAAACTTTACAGA	A05	1244550	-	-	chrA05	1360957
3081091	A05	9.867	Silico	1364468	CTGCAGCTGATCTGGATTTACAGCCTTTAGCTTCTGATCTTCAACCAAGTGCAAGAATGGATCAAGCTGA	-	-	-	-	chrA05	1364468
3134509	A05	9.867	Silico	-	CTGCAGCCGATGCTTCATACAAAGAAATGACGCTTCATTGTGAGGATCTATTAC	A05	1247338	-	-	chrA04	17735990
3217329_15:G>C	A05	11.942	SNP	-	CTGCAGCTTCTTTGATGTGAACTTGTGATGTTTCTTGTGGAAGAAGAAAAGTGTGCTGGAGATTGTTGCA	A05	1487015	C4	2318338	chrA05_random	17715
3134766	A05	13.192	Silico	1852308	CTGCAGGAGACATAAACACTGTCGACTACGCATACTTGTCTTTATCATGGCACACTTGGCTGAGTCCCAA	A05	1711216	-	-	chrA05	1852308
3139456	A05	13.192	Silico	1843493	CTGCAGATCAACGCTCAAAACTGTTTGCACTGCAAGGTATGGCATCACTTTATCTTCATTGTGTGTTTAC	A05	1700296	C4	2609416	chrA05	1843493
3162932	A05	13.192	Silico	1843493	CTGCAGATCAACGCTCAAAACTGTTTGCACTGCAAGGTATGGTATCACTTTTATCTTATGTGTTTACAGA	A05	1700296	C4	2609416	chrA05	1843493
3163556	A05	13.192	Silico	1852308	CTGCAGAAGACATAAACACTGTCGACTACGCATACTTGTCTTTATCATTACACACTTGGCTGAGTCCCAA	A05	1711216	-	-	chrA05	1852308
3134766_5:G>A	A05	13.192	SNP	1852308	CTGCAGGAGACATAAACACTGTCGACTACGCATACTTGTCTTTATCATGGCACACTTGGCTGAGTCCCAA	A05	1711216	-	-	chrA05	1852308
3089174	A05	14.378	Silico	1854767	CTGCAGTGAGAGATCTTAGCAGGGATATCGTAGTCGCATGGAACCACGGAGTTCACAGTTTAC	A05	1713608	-	-	chrA05	1854767
3089174_33:C>T	A05	14.378	SNP	1854767	CTGCAGTGAGAGATCTTAGCAGGGATATCGTAGTCGCATGGAACCACGGAGTTCACAGTTTAC	A05	1713608	-	-	chrA05	1854767
4707371	A05	14.783	Silico	1920625	CTGCAGTAACCAAGAAGCCTGACTAGGTTTGGGTGTCTAAGACGACCTATAGTTGTTACCTCAGCCAAGA	A05	1798456	C4	2748638	chrA05	1920625
5049546	A05	14.783	Silico	-	CTGCAGTAACCAAGAAGCCTGACTAGATTCGGGTGTCTAAGACGACCTATAGTTGTTACCTCAGCCAAGA	A05	1798456	C4	2744857	chrC04_random	700266
4707371_25:G>A	A05	14.783	SNP	1920625	CTGCAGTAACCAAGAAGCCTGACTAGGTTTGGGTGTCTAAGACGACCTATAGTTGTTACCTCAGCCAAGA	A05	1798456	C4	2748638	chrA05	1920625
3136140	A05	15.988	Silico	2021006	CTGCAGATTTCGTTGGAGAAAGGTATTGGTGCAGTGACCTTGTTGTTGCATTTAC	-	-	-	-	chrA05	2021006
3211797	A05	15.988	Silico	2004170	CTGCAGACTCTGAATGATTTGTTGTGTATTAGTCTAGACTCCATTTGGTTCTTGAGCACAGAGGGAGAGT	A05	1895683	-	-	chrA05	2004170
3219477	A05	15.988	Silico	-	CTGCAGATCTGAGGGTGGCAAAAAACAAAAAAAAACTTTTTAC	-	-	-	-	-	-
3091274_49:C>G	A05	15.988	SNP	2008650	CTGCAGAGGAATGATTGAGAAAAAATGGCAAAGCTCTCTTCCTCTCTAGTCAAACAACTTGATGTACTGG	A05	1900932	C4	2899835	chrA05	2008650
3184075_18:A>T	A05	17.934	SNP	-	CTGCAGACTTTCACTCGAGAAGCAACGGTTGACACAGAGGCTTCAGTATTGTGCTGTCTAGCTCCATAAA	A05	1974199	C4	3109766	chrC04	2555011
3131399_18:G>A	A05	18.322	SNP	2270052	CTGCAGCCTTGGCGCATAAGCCAGGGAACAAAGAAGCAGGAGGAGCATCGCCACTAGTCTCAGCAGCGTT	A05	2138913	C4	3429206	chrA05	2270052
5121409	A05	19.552	Silico	2396441	CTGCAGCTTCTGTGGGTGATATGGAGCTAAAGTGGCGTTTTTTACGGTCAGGCTCGCCTGTGCTCGCCAT	A05	2274517	C4	3655238	chrA05	2396441
3077964_35:A>C	A05	19.962	SNP	2539901	CTGCAGATAGACTATTCGTATCTTGTTACCTCCTTTAGTTACACTGCACATAAACTAATCATATGAAGAG	A05	2421704	-	-	chrA05	2539901
3115822_39:T>A	A05	21.125	SNP	2598455	CTGCAGAAATCTGTCCACTTGCATCAGCCATTGAAGCGAGTATCTGAAAGAAAAGAAAAGGCAAGATAAC	A05	2494497	C4	3977463	chrA05	2598455
4331206	A05	21.935	Silico	2714670	CTGCAGATAAACACCACTCCAAGTATGTGCCACTTTGCTGATTAC	A05	2604126	-	-	chrA05	2714670
4111622	A05	23.652	Silico	-	CTGCAGTATCCGCAGCTGCACTGTCTGTCAAATGGGAATGTTGAACCTGCAAACGATAGATGGAGTGAGC	-	-	-	-	-	-
5120688	A05	23.652	Silico	2904490	CTGCAGCTGTTGGAGTTATAGTGAACACCTTGCACCGGATTTTCCCATCATTTGACTATAGGTGCAGCCT	A05	2843815	C4	4440022	chrA05	2904490
3100902_5:T>A	A05	23.652	SNP	2917192	CTGCAGTTCATATCAGATTCCGAATGGAAAAAGCGGATCAAACGTTGCGTATCTAACGGATCTAGCATGG	-	-	-	-	chrA05	2917192
5052046_27:G>A	A05	24.43	SNP	2979820	CTGCAGAGAGACAAGAGCCCTTTGTCGTGGAAACCATGACCGCCACTGAAGCTTATAATCGCAAAGGGAG	A05	2922889	C4	4609156	chrA05	2979820
3098613_59:A>G	A05	25.597	SNP	-	CTGCAGAGAGGATATAGTTTTGATGTCTCTAAATCTCTAATCAAGCAAGGAAAGATAAATAAAGAGGCTA	-	-	-	-	chrA05_random	288197
3144478	A05	26.764	Silico	3303217	CTGCAGTAAACTGTGGCTTCAACTGTTTGGAGAAAGCAAACTTTGCTCCCATTGATTGGTTACCCCATGG	A05	3280134	C4	5328507	chrA05	3303217
4116089	A05	26.764	Silico	3275907	CTGCAGCGATTGCCTTCAGGGCTGCCCAGAATCTGAGGTCTGATCTTCGTTCATATCAAGGTCTGGTTAC	A05	3247056	C4	5222310	chrA05	3275907
4115027_64:A>G	A05	26.764	SNP	3275907	CTGCAGCGATTGCCTTCAGGGCTGCCCAGAATCTGAGGTCTGATCTTCGTTCATATCAAGGTCTGATTAC	A05	3247056	C4	5222310	chrA05	3275907
3096550_28:A>G	A05	27.57	SNP	3389517	CTGCAGGATTACCAGTGTCCCCAGCTGTTATTGCCATCCCTAGCCCTGCTAAAGTACAAATGGATTACTA	A05	3380456	C4	5557202	chrA05	3389517
3105507_28:T>C	A05	27.57	SNP	3368337	CTGCAGCGGGTGATGGTTCTGGAAGTGAGTCAGTACTTGGAGAACTATCTGTGGCCTAATTTCGATCCCG	A05	3357894	C4	5529987	chrA05	3368337
5029156_16:A>T	A05	28.357	SNP	-	CTGCAGGAACAGAACATAGAGAGGGGTTGTGTTTTGGAAATGCTCCGAGATGCTCTTGGAACTATATGGG	A05	3466947	C4	5748855	chrAnn_random	14215449
3147750	A05	28.757	Silico	-	CTGCAGCATAAGTTCAACAAAGATTCATATAGGTTTGTTAC	A05	3433343	-	-	chrA05_random	307278
4111466	A05	28.757	Silico	-	CTGCAGTCGCTTTCTGTAGTTTCCCTAAGGTATTGATTTATCTTTAC	-	-	C4	5747254	chrAnn_random	14217084
4109710	A05	34.174	Silico	-	CTGCAGTTTCATTCGGAGCCCTGGAAAATAAAGAAAACCCCTTAC	A05	3968549	-	-	-	-
5048505_66:G>A	A05	34.174	SNP	3829430	CTGCAGTTTGAATACATTTTAGTACTATATGATAAGGATATATAACTAAAAAATAGATTTTGGACTTGGC	A05	3961806	C4	6712911	chrA05	3829430
3093084_35:T>C	A05	35.35	SNP	-	CTGCAGACTGGAGTAGATGATTCACCATGTGTAACATTTTGGGAACTCCAATAAGCACCACAAAAAGGCC	A05	4300417	C4	7183979	chrAnn_random	39213103
3140944	A05	36.156	Silico	4197134	CTGCAGCTGCGATCTCTAAATGTAAGAGAGAGTTTTTATTAC	A05	4324932	-	-	chrA05	4197134
5030745	A05	36.156	Silico	-	CTGCAGCTGAGGCTAATGTAAAAAAAAACACTAAACCTCTTCTTTAC	-	-	-	-	-	-
5049230	A05	36.156	Silico	-	CTGCAGAAAATGTCAGCAGCAGGGTATTAC	Scaffold000299	30701	-	-	chrAnn_random	29695661
3099472	A05	41.356	Silico	4810885	CTGCAGCTCGCACAGACAACTTGGTGAGCACAAGGGAGAAACACAACCGAAACCTCATCTTTCATGCAGA	A05	4977389	C4	8298143	chrA05	4810885
5031119	A05	41.356	Silico	4810885	CTGCAGCTCGCACAGACAACTTGGTGAGCACAAGGGAGAAACACAACCGAAACCTCTTCTTTCATACAGA	A05	4977389	C4	8298143	chrA05	4810885
3133912_35:G>C	A05	41.356	SNP	4810820	CTGCAGTGATAGCTTCATGGGTGGTGACAAAGCGACGTGTCCTTGTTGCAGAGCTTCGGTTCAGCAGAGA	A05	4977324	C4	8298078	chrA05	4810820
5031119_55:T>A	A05	41.356	SNP	4810885	CTGCAGCTCGCACAGACAACTTGGTGAGCACAAGGGAGAAACACAACCGAAACCTCTTCTTTCATACAGA	A05	4977389	C4	8298143	chrA05	4810885
3095287	A05	42.982	Silico	4889520	CTGCAGCAGTTGCAATAATGAACATTGGCCAATACACACTTCCTACAAAGAATACAAAAAAATAAATAAC	A05	5068803	-	-	chrA05	4889520
3095393	A05	42.982	Silico	4887978	CTGCAGAAGCAGAAGAGCAGAGAATTTCTGCAATAACCAAATTGAGCTTAGAGACAAGATTTAGAGTTTG	A05	5067266	-	-	chrA05	4887978
4167376	A05	42.982	Silico	-	CTGCAGCCATTGTCGCAAGCCAAGCCACGATCTCAGCCACATTCTCTTTGATCAAGCAAGCTCTGGCACA	-	-	C4	8528839	chrC04	7888397
4335264	A05	42.982	Silico	4889585	CTGCAGCCATTGTTGCAAGCCAAGCCACGATCTCAGCCACGTTCTCTTTGATCAAGCAAGCTCTAGCACA	A05	5068868	C4	8528839	chrA05	4889585
4167376_12:C>T	A05	42.982	SNP	-	CTGCAGCCATTGTCGCAAGCCAAGCCACGATCTCAGCCACATTCTCTTTGATCAAGCAAGCTCTGGCACA	-	-	C4	8528839	chrC04	7888397
5050000_31:G>A	A05	42.982	SNP	4919667	CTGCAGCAGTGTGAGACGTTCATACAGTGGCTGAAGGAAGCATCTGAGGAGGAAGATGACGATGAAGATG	A05	5099870	C4	8573061	chrA05	4919667
5030292_10:C>T	A05	43.779	SNP	5069206	CTGCAGATATACACACATATATGGTTAGCTCGAGTGTTCTACTTCTGACAAAGTGAAAGAATGAACATGG	A05	5281430	-	-	chrA05	5069206
3099068	A05	44.186	Silico	5106112	CTGCAGCAATCACCAAAATACAAAAGTCATAATGTCTTAGACGGTAGGAGCTTCTGTCAAGTAATTACCT	A05	5332088	-	-	chrA05	5106112
3137286	A05	45.832	Silico	5237287	CTGCAGAAACAGCAGAGATCTGAATAATGATTCTTGCACTATCATTAGTTTAC	A05	5455670	-	-	chrA05	5237287
4120734	A05	45.832	Silico	-	CTGCAGTCTCGATTTTCTTGAGAAAGTGGTGGGTTTCTTTGTGGTCGAATGGGCTTTATAGAGAATCAAA	A05	5507934	C4	9230264	chrAnn_random	34950883
4120956	A05	45.832	Silico	-	CTGCAGTTTACTTGCGTCTGATGCGGTCGGTGTTTGTAAGCTCCACTAGCTGTCAATAGATGTGCGTAAG	A05	5521456	-	-	chrAnn_random	28940926
4120956	A05	45.832	Silico	-	CTGCAGTTTACTTGCGTCTGATGCGGTCGGTGTTTGTAAGCTCCACTAGCTGTCAATAGATGTGCGTAAG	A05	5521456	-	-	chrAnn_random	28940926
4331989	A05	45.832	Silico	-	CTGCAGAACTGATATGTCTAACCTCATTTCTTCAGCTCCTTGGTTAGTTAGTTTTTCTTGCGTCTTACAG	A05	5521391	-	-	chrAnn_random	28940861
5049622_37:A>G	A05	45.832	SNP	5205629	CTGCAGTGGATAACTTCTAGCTCACGGTTTCTTGCAAAAGTCTCGGGGTCAGCGGATAGACCAGCGGTGT	A05	5425155	C4	9060509	chrA05	5205629
5050317_13:A>G	A05	45.832	SNP	5237222	CTGCAGGTAAATAAAAAAACAAGAAGCAGAGCCTATGACGTGCTTGTTCAGATTGGACATGCATACGCAG	A05	5455605	C4	9097163	chrA05	5237222
3079731_13:G>C	A05	46.604	SNP	5411500	CTGCAGTTATGATTGAATTTCTTATTAGTTCTAATCCTTGTTTCCAATTCACATTTCAATATTCAGAAGT	A05	5657285	-	-	chrA05	5411500
3178619_53:G>A	A05	46.604	SNP	5428762	CTGCAGTGCTTGCGCTCTACCGGTCTATTTTTATCCATACTATACAAACTGTTCGGTTTGTGATTTTTGT	A05	5672219	C4	9517519	chrA05	5428762
3130348	A05	47.002	Silico	5433806	CTGCAGGTAGTCCATGTGAATCAAACACGACCTCTGCTGGTCCATAACATCAATAAAAAGAATGCAAGCA	-	-	-	-	chrA05	5433806
4338897	A05	47.002	Silico	-	CTGCAGGTAGTCCATGTGAATCAAACACGACCTCTGCTGGTCCATAACATCAATAAAAAGAAAAGTGTCC	A05	5684766	C4	9532790
3158511	A05	49.077	Silico	5757577	CTGCAGCCACAAGGTTTCAAACATGTTATACCCTTCTCAAGTTCATAGAAAAGGTATGATTTAC	A05	6014935	-	-	chrA05	5757577
3179953	A05	49.077	Silico	5757577	CTGCAGCCACAAGGTTTCAAACATGTCTGACCCTTCTCAAGTTCATAGAAAAGGTATGTTTTAC	A05	6014935	-	-	chrA05	5757577
4110674	A05	49.928	Silico	-	CTGCAGTAAAACGGTTTTTGATTAGAACTTTTGCCAGCTTGATAAACAACCAAGCTTGATTGTATTGTAT	A05	6282371	C8	28233801	chrAnn_random	17249152
5122640	A05	49.928	Silico	-	CTGCAGCACAAGATGTCTGGAACTCCTTAC	-	-	-	-	-	-
4334607	A05	50.343	Silico	5854830	CTGCAGTCCCATGATGCCAAAGACAAGGAACTAACTGAAGTTAC	A05	6295032	C4	10637924	chrA05	5854830
3089219	A05	50.746	Silico	5908478	CTGCAGGACAAATATTTGCTGTTGGAGACAATCTTGGTAATCTAATCACACATCTCTATATTAC	A05	6344455	C4	10732612	chrA05	5908478
3089219	A05	50.746	Silico	5908478	CTGCAGGACAAATATTTGCTGTTGGAGACAATCTTGGTAATCTAATCACACATCTCTATATTAC	A05	6344455	C4	10732612	chrA05	5908478
3099866	A05	50.746	Silico	5860094	CTGCAGTTTCTTGGTGGACCGTCTCTCTTTCTCAAAGACCTTTCATATATATGCAGAACGAATCTAAACA	A05	6300224	C4	10643245	chrA05	5860094
3120264	A05	50.746	Silico	5855633	CTGCAGAATATAAGAAAAGCTTTCGCATGAGAAGAGACTCGAAGATGTGTTATACTTCTACTTATATCAG	-	-	-	-	chrA05	5855633
3125069	A05	50.746	Silico	5863907	CTGCAGTATCGTTACGATGTGGAAGCGAAGGATGATCTTGATTCTCAGAGCAAACAGCCTACACTGAGAT	A05	6303953	-	-	chrA05	5863907
3139898	A05	50.746	Silico	5863874	CTGCAGAAACTTCATGTAGAGTTCAAAGAAGTCGTTAC	-	-	-	-	chrA05	5863874
4106938	A05	50.746	Silico	-	CTGCAGCTTCTTCTGATAATGATAGACTCTATAGACAATGATGTTGATAGTGCAATTACACGTACAGATG	-	-	-	-	-	-
4107399	A05	50.746	Silico	-	CTGCAGGACTCAGCAATGGATCTTTTGGAGGTGAGTCTCCGGTTACTTGATCTTGTGTATGTTTTTAGTA	-	-	-	-	chrA05_random	616249
4333332	A05	50.746	Silico	-	CTGCAGAGGCAAAACATTTGATGGATGGCCTTGACTGGCCAGGTGCTGTCAAAGATATCAGCGCTTCTGT	A05	6473020	C4	10863012	chrA05_random	625628
4334151	A05	50.746	Silico	-	CTGCAGTGGAAACAAAACTGGAATCGAGACTGGATTTGACTTGAGACTATATGGCACTTCGAGTTTTGTC	A05	6487929	-	-	-	-
5050594	A05	50.746	Silico	-	CTGCAGAAAGTTAGCAAGAGAGAGAGAGAGGCTAAGCTCTTTATCTTAC	-	-	-	-	-	-
5121618	A05	50.746	Silico	-	CTGCAGTTGCAGAAACAACGGATGCATGGAATATTAC	-	-	-	-	-	-
3080816_10:A>T	A05	50.746	SNP	-	CTGCAGTGGAAATTGTCTTGAAAATCAGACAGATGTGACATTCCTGTCTTCATGCATCTGTTCAGCCTCA	A05	6475282	-	-	chrA05_random	623912
5120922	A05	51.158	Silico	-	CTGCAGCAGAGCGCGAAGCACACCTTAC	-	-	-	-	-	-
3146167	A05	51.563	Silico	6212742	CTGCAGGGGAGTACTTAGGCTTTGTTGGAGTGACTGCTACAGATGAATTTGTTATTTCACCGCTCTTTCC	A05	6669472	C4	11217608	chrA05	6212742
4108760_68:G>A	A05	51.563	SNP	6221739	CTGCAGATATTCATCTTCCTTTAGGTTCTCTGGTGATTACGTAGACACAAAGGAAAGAGATGTTTTCGGG	A05	6676074	C4	11228500	chrA05	6221739
3081966	A05	52.834	Silico	6230699	CTGCAGCAGTATAAAGAGGAGTCTCTCCTTCAAGATTCTGCTTTGACAACAACTCTCTCAACTCCTCTCC	A05	6685055	C4	11238389	chrA05	6230699
3086716	A05	52.834	Silico	-	CTGCAGATCTAAGTATGCTTTGTATACAACTGAAAAAAGAACAAACTAATGTGCTTCTCTCAAAGGAGAA	A05	6692297	C4	11244505	chrC04	10106371
3093696	A05	52.834	Silico	-	CTGCAGTCAGCATAAGCGACCTTTCCCAAAAGTATGAACAAATATGATAGCAATATCTTCTTTTTATTTT	-	-	-	-	-	-
3097154	A05	52.834	Silico	6235315	CTGCAGAGGATTACTAGCATACTATAGTTACAGGATTTGTGAGTAATCTTGACAACCTACACTTGAAAAC	A05	6688248	-	-	chrA05	6235315
3080745	A05	53.678	Silico	6690246	CTGCAGACACAAAGAAAGGAGATTATACTTGGGCATAACAGAAACACAAGGTTTGAGAAAGAGATAAAAG	A05	7258572	-	-	chrA05	6690246
3128597	A05	53.678	Silico	6690311	CTGCAGGTGAGAAGCTTATATCTGGAGGATGTGCTCTCTATTCTTAC	A05	7258637	-	-	chrA05	6690311
4168520_37:C>G	A05	53.678	SNP	6643395	CTGCAGCATAGAAGCTGTAATAGCGTAGGGAATTGAAACACACTGTGATAGGGTATGGAACGAAGAGTAA	A05	7224363	-	-	chrA05	6643395
3079629	A05	55.624	Silico	7425402	CTGCAGTTGTCTTTCAGCTAACTTTCTGCAAGATCTTTAC	A05	9380445	C6	24579284	chrA05	7425402
3097432	A05	55.624	Silico	7428418	CTGCAGGTTCTGTAGTCTCTCTCTTGTTCATCTCTTTATTTCTCCAACACCTTTGGTGAGTAACATCTCT	-	-	C6	24576242	chrA05	7428418
3107259	A05	55.624	Silico	7764776	CTGCAGATAACATAGCATTAGCAGCATTGAACTCCGTTCTTGGATTAC	A05	9654254	C6	24872566	chrA05	7764776
3142091	A05	55.624	Silico	8075503	CTGCAGCATGGTTAGAGGCACATGCATCACTCTCACAACAAATTACTTAC	-	-	C6	25217249	chrA05	8075503
3147583	A05	55.624	Silico	7271459	CTGCAGTAGGATCTTTAGTACAATCTCCTTCATCTTCTTCTTTTGAGGCAGAGTTTGTTTCCAAGTGCTC	A05	7892318	-	-	chrA05	7271459
3163660	A05	55.624	Silico	7465071	CTGCAGGCTTTGAAATGGTAACTAAACGGCACCATCATGCGGTTAC	A05	9429324	-	-	chrA05	7465071
4165988	A05	55.624	Silico	-	CTGCAGGTTCTCTCTCTTGTTCATCTCTTTATTTCTCCAACACCTTTGGTGAGTAACATCTCTTAC	A05	9383436	-	-	-	-
4166308	A05	55.624	Silico	8443598	CTGCAGTAGCAAGATACGGAATCCACCTGAAAAGATTCCAAAAGAGTGAAAACATTCCAAATAAAGCTAG	-	-	-	-	chrA05	8443598
4335208	A05	55.624	Silico	-	CTGCAGAATGGGAAAAAACATTGGAGTGGCTACTTTTATCTGTCCATATATGTTAGACTATTATTAGGAT	A05	10038197	-	-	chrA09	43696
5121741	A05	55.624	Silico	8203366	CTGCAGCGTCAAAGCTTTTGCAGGCTTCCAGCTGCTTATAGGTACCCCCTACTCAGTGTACCTCAAAACA	A05	10017330	C6	25358658	chrA05	8203366
5121929	A05	55.624	Silico	7425437	CTGCAGTTCTTTCTTGTGGACCGACTTGTGTTTAC	-	-	-	-	chrA05	7425437
3086099_35:T>G	A05	55.624	SNP	7478728	CTGCAGATAAACTAGTCCATACATATATATATGAAGTGGTATCTATATCACTAGCCCAAAATGGCAAACT	A05	9443674	-	-	chrA05	7478728
3121434_21:C>G	A05	55.624	SNP	7315679	CTGCAGGTAGACACAAAAAGGCCACAAGTGATGCAACCTCTTTTGGCTCTCCAGCACGACCAAGCGGAGT	A05	7926336	C4	12685062	chrA05	7315679
3142855_48:A>G	A05	55.624	SNP	7765051	CTGCAGATCGTTTTCCCAGAAAGCTGGCGCCTAAGAAAACACAAAAGTAAGCTTTTCAGAGGAAGCAATA	A05	9654529	C6	24872853	chrA05	7765051
3163178_34:C>G	A05	55.624	SNP	7516005	CTGCAGCATTTTCTGATGCAGTAGTCCAGATTTACCTTGATAATGCTGGTGATTTGGTGTGTTTCGTGTC	A05	9472588	C6	24367288	chrA05	7516005
4333163_25:T>G	A05	55.624	SNP	-	CTGCAGCCTCGCCTCGCCTCGCCTCCTGGTCGCAATGGCAATGGAAGTTGCCGTCTTTGTTGAGACTAAC	A05	10036809	-	-	chrA09	45082
5120622_51:A>C	A05	55.624	SNP	8313464	CTGCAGGTCTTCATTGGCTCGGATTGGGACATACATTGTTTGTTGGTCGAAGAGAGACGGTCACAGCTAT	A05	10129501	C6	25488928	chrA05	8313464
5120680_15:T>A	A05	55.624	SNP	-	CTGCAGCTGCAATGGCTCCAGAAAACCCAGCAGCAATGCTAACAGCTACCGGAGATAAAGGTCCGACTTC	-	-	C1	17176676	chrAnn_random	11270014
5120782_18:G>A	A05	55.624	SNP	8233364	CTGCAGCCGCAGAGGAAGTGGCTAGGTTGTATAAAGAAATGGCGGAGAGGATTGAAACAGCAGCGAGACT	A05	10040340	-	-	chrA05	8233364
4333385	A05	56.021	Silico	-	CTGCAGAATGGAAAAAAACATTGGAGAGGCTACTTTTATCTGTCCATATATGTTAGACTATTATTCGGAT	A05	10038197	-	-	chrA09	43696
5120680	A05	56.021	Silico	-	CTGCAGCTGCAATGGCTCCAGAAAACCCAGCAGCAATGCTAACAGCTACCGGAGATAAAGGTCCGACTTC	-	-	C1	17176676	chrAnn_random	11270014
4333385_10:A>G	A05	56.021	SNP	-	CTGCAGAATGGAAAAAAACATTGGAGAGGCTACTTTTATCTGTCCATATATGTTAGACTATTATTCGGAT	A05	10038197	-	-	chrA09	43696
3088103	A05	56.433	Silico	8505031	CTGCAGGCATATCTGCATTGGCCAAACCAAATTATTTAC	A08	1390443	-	-	chrA05	8505031
4331505	A05	56.433	Silico	-	CTGCAGAACAGATTCTGAATTATGATCCAGTCAGTTGTCAACGGGTCTTTCCACTGATAATATTAC	A08	1430480	C6	25717251	chrC06	12791696
5121483	A05	56.433	Silico	8489859	CTGCAGAAGGCGCAGGCTTTGCCATGGTAACAGAAGCCGCAGCGGCTGAATCTGATTTAGCAGCAATCTC	A08	1404446	-	-	chrA05	8489859
3088386_17:G>A	A05	56.433	SNP	8482055	CTGCAGATTCTATACACTGAAAAGTGAAATTATTCAGTTCAGAATTAC	A08	1430091	C6	25717710	chrA05	8482055
3091312_17:G>A	A05	56.433	SNP	8505065	CTGCAGCTTACTCCGACAGGGTATGAAGCAGATAGCCATTTCATTTACCAATGTAGAGGAGTCTTCACAG	A08	1390378	C6	25749969	chrA05	8505065
4166210	A05	56.859	Silico	-	CTGCAGCAGTGATCGAGGAGTAAAAGAAACGCTGAATATTTCAGCGACAACTGAATTTCATCTTTTGTTC	A05	21444984	C7	42415343	chrC07	39146171
4168522	A05	56.859	Silico	-	CTGCAGAGATTGCGTCCAGTAGTACCCTTTGATCTTAC	A05	11032860	-	-	chrA03_random	237958
3111106_33:A>T	A05	56.859	SNP	8988181	CTGCAGACACATGAGTATGCTCTGCACTATTGATATATAAGGTGGAGATTCAATGATATCCTAAAAGGCG	Scaffold000366	3888	-	-	chrA05	8988181
5034228_17:C>T	A05	56.859	SNP	-	CTGCAGACAGGCCCGTCCCTTGCATAAGGCTGATGAAGCATATGTTTTAGGCCACAATCAAATAAATAGT	A05	10263094	-	-	chrAnn_random	45155655
5120563_11:G>A	A05	56.859	SNP	-	CTGCAGGAAATCGGGAGGCAGCACTTAC	-	-	-	-	-	-
3085948	A05	57.247	Silico	8948114	CTGCAGGCCCAACCAGGTTCACAACCAGACACCCATGAAGTCAAGTTGCAGTTCCCATTTTGTTGCAAGN	A05	10355144	Scaffold00534	237005	chrA05	8948114
3088098	A05	57.247	Silico	8687023	CTGCAGTCAAGACAAAGAAAAAAAGAAGAGATAAACCAAAACAGGTTTTGCAATGCCTTAGCAATCTGTT	Scaffold000218	69344	-	-	chrA05	8687023
3088645	A05	57.247	Silico	9980012	CTGCAGTCTGAGTGAGTTCAGTTTGGAAGAAAGCGAAAAAGGAAATCCATCTTTTTCTCACAATTTTTGT	A05	11439892	-	-	chrA05	9980012
3099211	A05	57.247	Silico	-	CTGCAGCTCACGGATGACATCAAGAGCCTGCACAAGTTCAATAATGAAAAAGAAGCTTTTCATAGGGAGG	A05	13085455	C5	22566167	chrAnn_random	6631908
3114882	A05	57.247	Silico	9350793	CTGCAGCCCTCATCAACAGCTCCTTCAACCTATATTACAAACCATAAATAAAAAAAATAAAACAATTACA	A05	10770978	C6	30049749	chrA05	9350793
3128085	A05	57.247	Silico	-	CTGCAGAGGTGCAATCTATCAAGTCTTCAAGGCACTCCAACTTGAAGCAGATTGTGCGAAAGAGAGAGTT	-	-	C5	30647265	chrCnn_random	26202257
3139661	A05	57.247	Silico	-	CTGCAGTATCAAATAATGTGTTTCCACACCACCGATCATTAC	A07	2306599	Scaffold09333	235	chrCnn_random	3628643
3146643	A05	57.247	Silico	9733656	CTGCAGCGCCGTCCTGTGCATTTACAACAGTTGAGGTCATAAAACAATTTAGCAGTGTGTTAC	A05	11177067	-	-	chrA05	9733656
3154946	A05	57.247	Silico	9117257	CTGCAGCACGTGAGCTTCGCGGAGCGAACGCTAAGACGAATTTCCCGACACTCCTTGAGCTTCAATTTAC	A05	10469330	C6	33066827	chrA05	9117257
3203257	A05	57.247	Silico	11033029	CTGCAGAAAGGGCTAAAGAGGTTAGGTGGAGCCAAAGAGGTTTTCTCTTAC	A05	14404867	-	-	chrA05	11033029
4106820	A05	57.247	Silico	11703721	CTGCAGCTCCGAACTAAGGAATTCCTCTCGAACTCGCTGTTCTTGGATCTCCTTGTGTAGCAACTCTACC	A05	15225181	C5	30648293	chrA05	11703721
4107689	A05	57.247	Silico	-	CTGCAGCAGCACGTTCGGGTCCTAGCTTCCGTCTTTTTTGTTTGACGGGTTTTAC	Scaffold000433	5565	C7	11888947	chrAnn_random	27771651
4108253	A05	57.247	Silico	-	CTGCAGCAGTTGCTGGGAGTTTGCAGATGAGAGTAGTTGTGGTTTTAC	-	-	-	-	chrAnn_random	35436495
4109734	A05	57.247	Silico	-	CTGCAGTGTTCTGAACGTGGGAAGCTGCTGGAGAGGGGTTAC	-	-	-	-	chrAnn_random	34739190
4110311	A05	57.247	Silico	-	CTGCAGCACACTGTCCTATCCTTCCCATGTAGCAGTCTCCAGCCAATCAAAATTAC	-	-	-	-	chrAnn_random	25625521
4111040	A05	57.247	Silico	-	CTGCAGATGATCCAGCAGGTTGCCAACTGTCTTCTCTTAGCCATGCTTTGTTATGAGCTAAACGCTCAGG	A08	1083445	-	-	chrA01	16976997
4111617	A05	57.247	Silico	-	CTGCAGCCATCTCCAAATCATGGGTCGGATAGTTACTGTGGGAACCGAAATTCGCACTGTCGATTTCCGT	-	-	-	-	-	-
4112848	A05	57.247	Silico	-	CTGCAGCAGCACGTTCGGGTCCTAGCTTCCGTCTTTTCGGTTTGACGGGTTTGAACGTTGGGTCGATATT	Scaffold000141	141470	C7	11888947	chrAnn_random	32300391
4115834	A05	57.247	Silico	11485954	CTGCAGGTAAGGTGTCTTGACCGTACTCTTGTCTCCAACGTATATTATGCTTTTGCCGTTGTCCATGTTC	A05	14960551	-	-	chrA05	11485954
4115935	A05	57.247	Silico	-	CTGCAGCAGCACGTTCGGGTTTGAATGCTGGATCGATATTCAGCTCGTGACATGTTATATTAC	-	-	-	-	-	-
4116719	A05	57.247	Silico	-	CTGCAGTAGTTTTGCCCTTCGGATTTGGCGATCAAATTTGTATGGTGAGAAGATCCAAGTGTTCACGGAC	Scaffold000155	368169	C2	35669896	chrAnn_random	47524734
4331640	A05	57.247	Silico	9895867	CTGCAGGTAAATATATACGCTGACGCAGAGACTCTACAGTTACTTGGTAAGGGATGAACTAAGAGTTTAC	A05	11377540	C5	26628812	chrA05	9895867
4335991	A05	57.247	Silico	11370880	CTGCAGTTACAAGTATTGGTATGAGATACTGGTTTCTAGCTCTAGCCACCGTGGGTCCGTGACAGATACT	A05	14833180	-	-	chrA05	11370880
5050336	A05	57.247	Silico	-	CTGCAGCACGCGCCTCACGACGTGCCTAGGCATCTGCGTTCTCAGGGCGTCGGCCTGCGGGCTCCCCTTT	-	-	-	-	chrAnn_random	26325367
5120829	A05	57.247	Silico	-	CTGCAGCTTTGATGGTTTGGTCGTTGGTCACTTATTCTCCAAAGTGGGGATGCATCCAATTTAC	A06	14863457	C8	27636440	chrUnn_random	5819201
5121564	A05	57.247	Silico	-	CTGCAGATGATGAAGCAGGTTGCCAACTGTCTGCTCTTAGCCATGCTTTATTATGAGCTAAACCCTCAGG	A07	45131	-	-	chrAnn_random	1082973
5121766	A05	57.247	Silico	-	CTGCAGTCGTGATGGAGCCACCAAGGCAGAGTTTGTTAC	-	-	-	-	chrAnn_random	19050998
5122157	A05	57.247	Silico	-	CTGCAGTAAGGATATGACCCTCATCTAGTATACCTGTACCTAGAATATAAACGTTTAGGCCAGTATCTAA	-	-	-	-	-	-
5122167	A05	57.247	Silico	-	CTGCAGCACGCGCCTCACGGCGTGCCTTGGCATCTGCGTGCTTAGGGCGTCGGCCTGTGGGCTCCCCATT	Scaffold008504	189	Scaffold00616	19014	chrCnn_random	72741677
5122616	A05	57.247	Silico	9951698	CTGCAGTCTCAGCTGCTAGGGAATGGTTAC	-	-	-	-	chrA05	9951698
3081869_10:C>T	A05	57.247	SNP	8860358	CTGCAGTATGTCCATGTGTAGCATGTGAAAGCAAAACACTTACCATAAGAGGTTTATCGTGATGGAAAAC	A05	10284904	-	-	chrA05	8860358
3097546_54:G>C	A05	57.247	SNP	9894754	CTGCAGCTGTAGAAGCCAGGCCCATGCCGGACCTAATAAAAACTCAACTTATTCAGTGCCATGTAGCCAT	A05	11376427	C5	26629970	chrA05	9894754
3146643_31:G>A	A05	57.247	SNP	9733656	CTGCAGCGCCGTCCTGTGCATTTACAACAGTTGAGGTCATAAAACAATTTAGCAGTGTGTTAC	A05	11177067	-	-	chrA05	9733656
4167902_30:C>G	A05	57.247	SNP	-	CTGCAGCTGCGATGGAGAGGGAGTTATGGACCACTGCGATGATAAACGTGGAAGTGGTGAGAACGCTAAA	A05	12950006	C5	22861652	chrC05	20169960
3078865	A05	57.654	Silico	11003571	CTGCAGATACAGGAACAACCTTGTATGGGGAACTTTCTTATATGATGTACATACTGTTGAAGTTTAGAAA	-	-	-	-	chrA05	11003571
3082867	A05	57.654	Silico	10511936	CTGCAGCAAGTACCAGCTAAACATCCAATAAACCGCAAAGATAAAACAAGATAACATGCTCTGAGAGCTT	Scaffold000172	175711	-	-	chrA05	10511936
3092443	A05	57.654	Silico	11290793	CTGCAGCAAACTGGTTTATCTGGTCAGATTTCTGTGTAGTTGCATCATCATTGTCTTCTTTAGCGATCAC	A05	14776369	C5	30124294	chrA05	11290793
3096412	A05	57.654	Silico	-	CTGCAGACAAGAAATACATTGTTTCATCCCCAAGCTTTGAGCCCTCACTCTTATAATAAGTTAC	Scaffold000172	255603	C5	25295712	chrA05_random	1360012
3100440	A05	57.654	Silico	11425283	CTGCAGATTCAATGTTGATAAGAAATACTTAGCTTCAAATCAATGAAAAGGTTTATCTTCTATGATCTTA	A05	14893928	-	-	chrA05	11425283
3102138	A05	57.654	Silico	11588126	CTGCAGTAACGAGCGGATGAAAGCTTCCAGCAATTCAGATTCTTATTTCTTGGAAAATTTCAAGAATCGT	-	-	-	-	chrA05	11588126
3106378	A05	57.654	Silico	-	CTGCAGGGAGCTTTGCGATGCTGATCATTTGTTTCGTGATGCATCCTTGTCTTAC	-	-	-	-	-	-
3110069	A05	57.654	Silico	-	CTGCAGATCAATTAGCAAGGCTTTCCTCTGTAATAAGACTATTTTTTAC	A05	12105412	-	-	chrA05_random	2504899
3113921	A05	57.654	Silico	-	CTGCAGATACTTCAAGAACTCAAGTCAATTATGCGACGGTCCGTGCAGCCACAGGAGAAAACCAGGCCGT	A05	14591440	C5	29760027	chrC05	27836963
3118544	A05	57.654	Silico	11185224	CTGCAGATACTTCAAGAACTCAAGTCATTTTTGCGACGGACCGTGCATCCACAGGAGGAAACCAGGCCGT	-	-	C5	29760027	chrA05	11185224
3125380	A05	57.654	Silico	-	CTGCAGACTCACCAAACTCTTCAGGTAAAATGACTTTAC	A05	15328279	-	-	-	-
3125769	A05	57.654	Silico	10738696	CTGCAGACTGTATTGGGTGGCAATTTTTCCCTCTCATTTGGTGTATAACCCAGAGGCAATGTAGAAACCC	-	-	-	-	chrA05	10738696
3128795	A05	57.654	Silico	-	CTGCAGTATACTGTAAATTACAAGCTTGAAGGGTTGTTACGAAGATGGTTTGCAGTCAGCTCTTGCTGAC	A05	14701449	-	-	chrA05_random	1560740
3136527	A05	57.654	Silico	11077403	CTGCAGCATGCCACGTGGAAGAAGCACACGAACGGCGCAATGCAAGACAATTCGGTTCCTTTACCTTTTG	A05	14476712	C5	29502128	chrA05	11077403
3149242	A05	57.654	Silico	11370880	CTGCAGTTACAAGTATTGGTATGAGATACTGGTTTTTAGCTCTAGCCACCGTGGGTCCGTGACAGATATT	A05	14833180	C5	30197896	chrA05	11370880
3153727	A05	57.654	Silico	-	CTGCAGTATTTGTAAGATGCGTTGCACCACGAGGTTTAGGGCCTGACTGGTTTAC	A05	14497450	-	-	-	-
3153950	A05	57.654	Silico	10654008	CTGCAGCCACTTTCCGTGGTTTATACTGAGGGTTTTGTTTTAC	-	-	-	-	chrA05	10654008
3155149	A05	57.654	Silico	-	CTGCAGAGGTTGAGAATCCTATGGTTAGTGCCCAACATACAATACAATCGAAGCACACTGTTCCATGTTA	A05	14703418	C4	5513549	chrA05_random	1558800
3163197	A05	57.654	Silico	10396880	CTGCAGCAAAGAAACGAAGTTTGTTTGGCATTTATGTGGTTAGCACAACTCCTCCCATTGTCTCGCATTA	-	-	-	-	chrA05	10396880
3164527	A05	57.654	Silico	10653928	CTGCAGTGAGTCGCTGGTAGTAGATGATGTTTTGGGGCTAGAAGGAGCTTTGCTACATAACATTTTAGGG	-	-	-	-	chrA05	10653928
4108030	A05	57.654	Silico	11703721	CTGCAGCTCCGAACTCAGGAACTCCTCTCGAACTCGCTGTTCTTGGATCTCCTTGTGTAGCAACTCTACC	A05	15225181	C5	30648293	chrA05	11703721
4110001	A05	57.654	Silico	11826323	CTGCAGAATTTTTTATTTCTGATTCCAAATTGCAAAATTTAGAGATTTTTATGAAAAATGCAATTATAGT	-	-	Scaffold12384	271	chrA05	11826323
4113662	A05	57.654	Silico	11423093	CTGCAGCTTGGGCATCAACGGCTGGTATGCTCAAGAGATCGACTAGTCTCTTGTGTATCTGCATGAGGCT	A05	14891655	C5	30287143	chrA05	11423093
4114293	A05	57.654	Silico	11423093	CTGCAGCTTGTGCATCGACGGCTGGTATGCTCAAGAGATCGACTAGTCTCTTGTGTATCTGCATGAGGTT	A05	14891655	C5	30287143	chrA05	11423093
4115529	A05	57.654	Silico	-	CTGCAGGAAAAACTAAGGATGTAGGTACGTCTGATACAAAGCCAGAGGTTAC	A05	13120058	-	-	-	-
4119525	A05	57.654	Silico	-	CTGCAGATTCATCAACCCATGAAGCCTCTGATAGCAAGCGTCCCCCGGGTGTTAC	A06	20240751	-	-	chrA05_random	1415776
4119625	A05	57.654	Silico	10904017	CTGCAGTTTTGGGGAGATTGTGTTTTGTCTGCGGTTTTCTTGATTAC	A05	14284428	-	-	chrA05	10904017
4119636	A05	57.654	Silico	-	CTGCAGGGCCGGCCCTTGGGAATGCGTAGTGAAATATTTGCAACAGGTCTCCACATTTTTTTTTTACAGA	-	-	-	-	chrCnn_random	60201751
4334012	A05	57.654	Silico	-	CTGCAGTCACTGGATGATACTTCCATTCTATAGCATGTGCAGCGAATGCCAAAGGAGTTGATGATAGTTT	Scaffold000172	196672	C5	25422414	chrC05_random	1482261
4335810	A05	57.654	Silico	-	CTGCAGCAAGTACCAGCTAGACATCCAATAAACCGCAAAGATAAAAACAAGATAACATGCTCTGAGAGCT	Scaffold000172	175711	-	-	-	-
5048149	A05	57.654	Silico	-	CTGCAGACAACGAAAAAGACACAGCTGAGAGCAGCCATTTACCAAAACATGACAAAGCAAAAAGTCACAG	A05	15867283	C5	34391576	chrA05_random	1831858
5120913	A05	57.654	Silico	-	CTGCAGTGTTATTATCTCTTGTTTTAGTATATACACACTCTCTCTAAACCGCTAAACGTCTCATCTCGCA	A05	13145608	-	-	-	-
5121164	A05	57.654	Silico	-	CTGCAGCAAACTGGTTTATCTGGTCAGATTTCTGTGTGGTTGCATCATCACTGTCTTCTTTAGCGATCAC	A05	14776369	C5	30124294	chrC05	28032984
5121377	A05	57.654	Silico	-	CTGCAGTGAACAGTTGAGCATAGAAGGAGTGTATTAC	-	-	-	-	-	-
5121466	A05	57.654	Silico	10574088	CTGCAGCTCAAGAGGTGGTTGATCAATTTCGCCAGCACAGTGGCGCCCTTGTGGATCAGGCTAGTAGTCG	Scaffold000172	197686	C5	25421349	chrA05	10574088
5121520	A05	57.654	Silico	-	CTGCAGTCATCCCGTATGTCTTTTGTACCAGAAACAATCTTAC	Scaffold000172	44056	-	-	-	-
5122090	A05	57.654	Silico	-	CTGCAGGTGGCTATGCATTCGGAGATTGCTTGCCAGAGGAAGTGTTTGACCTTTCGTGTCGTTTTCAATG	Scaffold000172	59860	-	-	-	-
5122295	A05	57.654	Silico	-	CTGCAGCAACAACGAGCACTTTCCTCCCTGCGGGGAATGCTGCTGATTAC	Scaffold000096	693234	-	-	chrAnn_random	18773516
3092443_36:A>G	A05	57.654	SNP	11290793	CTGCAGCAAACTGGTTTATCTGGTCAGATTTCTGTGTAGTTGCATCATCATTGTCTTCTTTAGCGATCAC	A05	14776369	C5	30124294	chrA05	11290793
3094184_11:C>G	A05	57.654	SNP	-	CTGCAGTTGACACTTGTTTTATCAGTGTTGACTGAATGCAATCCTTTTTGACACGTGACATCGACTATTA	A06	20295092	C5	29025758	chrA05_random	1316300
3108547_15:C>G	A05	57.654	SNP	-	CTGCAGCCTTGAACACCTTTTGTACTGTTGTTACTCTGAACAAGACCCGCCATCCAACCATCACTGCTGG	Scaffold000254	12278	-	-	chrA05_random	2445607
3112604_29:A>T	A05	57.654	SNP	11285519	CTGCAGATTTGAATGATTGCATGTGTCAACACAGTGTTTATGTTCAATAGCATCATAGGCAAAAGATAGA	A05	14772079	-	-	chrA05	11285519
3123960_21:C>A	A05	57.654	SNP	11043501	CTGCAGTTCTAAAAAATAACATCATACAAAATGAGAAGTGGACCTTAC	A05	14429754	-	-	chrA05	11043501
3140044_67:G>T	A05	57.654	SNP	-	CTGCAGCAAGAACAGCTGCACATGTGCGCGTGTTCATGATTTGCAGTTGGAGATTGATTGAGTCGTTTGA	Scaffold000254	9875	-	-	chrA05_random	2443204
3158920_13:G>C	A05	57.654	SNP	10471083	CTGCAGACTCAGCTGCCTCTGTTGCTATTTCTACAGATTTCTTCAGGTTTTCCTTTGCTATTTTCTTTTG	Scaffold000172	155014	-	-	chrA05	10471083
4106820_14:A>C	A05	57.654	SNP	11703721	CTGCAGCTCCGAACTAAGGAATTCCTCTCGAACTCGCTGTTCTTGGATCTCCTTGTGTAGCAACTCTACC	A05	15225181	C5	30648293	chrA05	11703721
4120770_20:A>T	A05	57.654	SNP	11762238	CTGCAGTCAGCTGGGTAACGTAGTCAGGTCTTCTCCTGATTGTTTGTGTCAAGTCCTCAACGGTGGTGGC	A05	15328008	C5	30763267	chrA05	11762238
4120987_17:A>C	A05	57.654	SNP	11031599	CTGCAGGTATGATTATTCAGGATACGGAGCTTCTACCGGTAAGGTGTGTAGCGTCTACTTCATTATACTT	A05	14403436	C5	29389606	chrA05	11031599
5053670_16:G>C	A05	58.429	SNP	14984355	CTGCAGAGTCTCCGCCGGTACGCCGGAAGAACTCGCGATCGCGTCGAGACTGTCTTCAGGACGAAGCGGG	A05	16271461	-	-	chrA05	14984355
4111924	A05	58.834	Silico	-	CTGCAGCCTGTGTCGTAGTGTTATACTGAGTGGACCCCTCAGAACCGATTCAAGACAATCTCGGTATTGT	A05	16698629	-	-	chrAnn_random	18634224
5053077	A05	58.834	Silico	15157231	CTGCAGCTTTTGCTTTCCACAACTGTACTTTTCGGAGTAGTTGGAGTAGGAGCTGTTCCAGGTTTGATTC	A05	16537449	-	-	chrA05	15157231
5053077_16:C>T	A05	58.834	SNP	15157231	CTGCAGCTTTTGCTTTCCACAACTGTACTTTTCGGAGTAGTTGGAGTAGGAGCTGTTCCAGGTTTGATTC	A05	16537449	-	-	chrA05	15157231
3076686	A05	59.236	Silico	15276083	CTGCAGGCAGTAAAAATTTGCAGACCTAACAACCTACTACTTCCACTACCTATCCAAATATTTAC	-	-	C2	31272179	chrA05	15276083
3077180	A05	59.236	Silico	15264140	CTGCAGTATTATAGAATTTCAGATATTATAGTGCAAAATACATCCATTCAACTGGCAATTATATTACAGA	-	-	C4	30739265	chrA05	15264140
3082613	A05	59.236	Silico	15574844	CTGCAGATTGGATATTGATATTCACAGGTACCCCTTGAATATGTGAACAGCTTCTTGGAAGCTATCTACC	A05	16898923	C5	33654215	chrA05	15574844
3098182	A05	59.236	Silico	15125419	CTGCAGAATAAAATCCAAATGAAGATTTGTGGTTTGTAATGAAGTTATATAATATATATAGCGGTCAACT	A05	16504291	C5	32568075	chrA05	15125419
3103810	A05	59.236	Silico	15322605	CTGCAGTGAAGGGAACGATGTTGCTCCATATGTAAAGGTAACAGGTCCAAATATCCTCGTTACAAACTGA	-	-	-	-	chrA05	15322605
3137905	A05	59.236	Silico	-	CTGCAGCGAAGGGAACGATGTTGCTCCATCTGTAAAGGTAACAGGTCCAAAGATCCTCGTTACAAACTGA	A05	16651794	-	-	-	-
3166202	A05	59.236	Silico	15125092	CTGCAGAGCGTGATTAGAGCGTTTAGTTTACGAGACTATCTTAC	A05	16503970	-	-	chrA05	15125092
4112615	A05	59.236	Silico	15221935	CTGCAGCAGAGCGGTAACAATTCTTTAGCTCCTCATCTTGATTAC	Scaffold000366	16487	-	-	chrA05	15221935
4121517	A05	59.236	Silico	15568852	CTGCAGTGTGTAGCATCTCATTCCGACACAAGGATGTTATTTTTGAAGGGTATTGTTCTTGTTCGTTTCA	-	-	C5	33648163	chrA05	15568852
4706688	A05	59.236	Silico	-	CTGCAGTGATGGAATATGGCAAGAAGGTTCTTTGCAGATGTACATCAGGGGCTCGAGATTGTGGAGTATT	-	-	C5	32942958	chrC05	29883397
5048241	A05	59.236	Silico	15267867	CTGCAGAGGGAGTGGAACCAACTATTGACGAAATTAC	-	-	C4	30742943	chrA05	15267867
5122705	A05	59.236	Silico	15125131	CTGCAGTCCAATTCTCTGGTTCTGTTATATTGATTAC	-	-	-	-	chrA05	15125131
3114196_60:A>C	A05	59.236	SNP	15248630	CTGCAGTTAGTTTATATTCTCCTTCTGATCAGCTTCATATAATATAATTAGAGACTTTCCTAATTGAATA	A05	16614228	-	-	chrA05	15248630
5052905_55:T>C	A05	59.236	SNP	15296274	CTGCAGCTTGCATGGACATGTTATAACTTTTACGAATCAACACCAACAAAACTGGCTGGGGAGAATTACT	A05	16626586	C5	32988945	chrA05	15296274
3079865	A05	59.654	Silico	15677926	CTGCAGATATCAAAAGGAGCATCTTCTTCAAGAATCTTGTCTAGTTCTACCTGAAGATCATTGAAATGCA	A05	16998621	-	-	chrA05	15677926
3149178	A05	59.654	Silico	15519758	CTGCAGCAGTGGTTGTTTTGTCCAAACCTATTCCAAGGGTTAC	A05	16829772	-	-	chrA05	15519758
3165776_18:A>C	A05	60.457	SNP	14427332	CTGCAGATCCAAGGTGTGCAGGATCAAATGTTTCTTCCCCCTCCATGTCAGCAAAAGTGGTGACCTAAAA	A05	17387178	C1	34063638	chrA05	14427332
5029408_40:T>G	A05	60.457	SNP	14342069	CTGCAGGTAAGACTTACAATGACTGTGAGGCTATCCGTAGATCGGTTCGGTTCCTTCTTGAGACACAAAA	A05	17306092	C5	34199571	chrA05	14342069
4331046	A05	60.859	Silico	14410689	CTGCAGAGAGTACCTAGTTCGTAGGTTCTCGATGATGGGTTAC	A05	17367238	-	-	chrA05	14410689
5122246	A05	60.859	Silico	-	CTGCAGGTGCGAGTAACAGGAATAGACTTAC	-	-	-	-	-	-
3081368	A05	61.276	Silico	14316429	CTGCAGATTCCAAGTTCCTGACTTGGAGTCAGATGTCACTGAACTCTCAGACATAATTCTTAC	A05	17346506	C5	34255782	chrA05	14316429
3175751	A05	61.276	Silico	14411467	CTGCAGACATGATGGACGTATTGTTGGAAGCTTTTAGAGATGAAAATGCAGAGTATAAGATTACTAGGAA	A05	17368016	-	-	chrA05	14411467
4166348	A05	61.7	Silico	15962688	CTGCAGGGACGCGACAGAGTATCTCCTCTAGCAAATCTCCTGGAAGGTATGACATCACAGTCATTGTGAT	A05	17778149	-	-	chrA05	15962688
4166839	A05	61.7	Silico	15962753	CTGCAGTATCTCTGAAACGTCTACGATCTTCATGCAAACGTTGGAACCGTTTATTCAACGATAAGCAATT	A05	17778214	C1	34506251	chrA05	15962753
5122320	A05	61.7	Silico	16248666	CTGCAGGACCCGCGGGTTATATTTTTGTTTTAC	Scaffold000688	2817	-	-	chrA05	16248666
3117838_21:T>A	A05	61.7	SNP	16350174	CTGCAGTCTGCTCTATGCCGAATCTAAAAAAGTATAGTAGTTCCAAGTCCAATTGTCAACCCGGACTAAT	-	-	-	-	chrA05	16350174
3176038	A05	62.103	Silico	-	CTGCAGTTTTGTATAAGTTAGAATCTGCACAAATGAAAGATCTTTGCGTCGTGTTCAAAAAAAGAAAGAT	-	-	-	-	-	-
4113011	A05	62.103	Silico	15869902	CTGCAGCGGCGATGTATGACGTCTGCTATACCTTTCTCTTGATTGAAACGGCCGGAGTTATGGATCCGTC	A05	3689483	-	-	chrA05	15869902
4331279	A05	62.95	Silico	-	CTGCAGCGACCAAACCAACAGCCCTAATCACATTATATGCAGATTTTAC	-	-	-	-	-	-
4334164	A05	62.95	Silico	-	CTGCAGCCACTGTCCCCGCTGGTTCTGCGTAGGCTATCTGCTCTATCCCCATTTTGTGACCATATTCACA	A05	18453647	C5	36384487	chrC05	34124290
3080714	A05	63.787	Silico	16725296	CTGCAGAGAAACAACATATGAACAAACAATAAACCTCAATATCTTAC	-	-	-	-	chrA05	16725296
3087665	A05	65.888	Silico	-	CTGCAGTAGCTTTACGTAGACATAACAAGATAGGGGACATTGATATAATCAAGCGTCGTTATAGTTACAG	A05	19171217	C5	37899187	chrC05	35576347
3105706	A05	65.888	Silico	17282160	CTGCAGCATTGCCATCCAGTTGAAATTGGTTGAGAGCAATTGTTGCACCCTTTAC	A05	19045878	-	-	chrA05	17282160
3129396	A05	65.888	Silico	17282807	CTGCAGAACAACAAAAGTAGTATGGGAAGAGAAGTTGTTCCTAGGATAGAAGGTCATGAGTTTGAGTTAC	A05	19046525	-	-	chrA05	17282807
3147013	A05	65.888	Silico	-	CTGCAGTTTGAGGAAGTAAATGAAAAAGTCTTGCCTTAGCTTTTTTAC	A05	19062169	-	-	-	-
3189841	A05	65.888	Silico	-	CTGCAGTTAGTTGTGTTAGGGTATTTCCAGCTAGGACACTAAATTTATTGTTGAAATTACGTTAC	A05	19062109	-	-	-	-
4108558	A05	65.888	Silico	-	CTGCAGAACAAGTTGCAGAGTTTAGATTTTGGCTGGACAAGACTAAGATGTCCTTCAGCCATGGAGAGTG	A04	14385969	-	-	-	-
4118159	A05	65.888	Silico	-	CTGCAGCCTCCGGCTAGCATTTTGTAACAGTAATGGTTAC	-	-	-	-	-	-
3190677	A05	67.98	Silico	-	CTGCAGTAGTAGCCAGTTTTTTTTCAGTTTTGGCATTGACACCAATAGTTTAC	-	-	-	-	-	-
5120772_28:T>C	A05	67.98	SNP	17720192	CTGCAGCTAAACTCGTATTCTTTCCGCGGTTGGGACGCGGCGGTGGAGGAGGCGGCTGGGACGCGGCGGC	A05	19529496	-	-	chrA05	17720192
5120629	A05	68.393	Silico	18002555	CTGCAGAGGATGAACACGACGTTGTGTGGTTCTGGCTGGAGAAAGGAAAGTCTTTTGAATGTTCGGTTTG	A05	19795321	C5	39133390	chrA05	18002555
5121124	A05	68.393	Silico	18000203	CTGCAGTTGATCAGACCAAATCGATGGTCAGTAGATGTGTCATACGATGAAAAACATATTGTTACATCAA	A05	19785396	-	-	chrA05	18000203
4332310	A05	68.798	Silico	-	CTGCAGATCTTGAGAAAGACCCTGAAGAAAACAAAAAGGTGTGGTAAAAAAACTTTGTTACTTGAGCCAC	-	-	-	-	-	-
4334642	A05	68.798	Silico	-	CTGCAGATGAGATAACAAGTTAGAAGCCTACGTAAATACCATAGCTGCCAACGCAACGAAATTCACATAT	-	-	-	-	-	-
5121592	A05	68.798	Silico	17829330	CTGCAGTGATTGTGTCACTTCAACAGGTTAC	-	-	-	-	chrA05	17829330
3091784_12:A>C	A05	68.798	SNP	17827806	CTGCAGTAAACGTAAATGCTGGAGCCAAAACAGCAGTTTCAAACATTCTGATGGCATCAGCAGTTCTTGT	A05	19627989	-	-	chrA05	17827806
3105026_38:T>C	A05	68.798	SNP	18027808	CTGCAGCTGAAGCAAGACCAAACTTCTCCTTTGACTCAATAAAATGCTGAGGGAAACGATGTGAGTCAAC	A05	19811761	C5	39154377	chrA05	18027808
3117146	A05	69.201	Silico	18188884	CTGCAGAACCAAATGCTAAAGACCGGCCAGAGTCTGATGGAAACTGGACACAACATACATTAGCCTTTGT	A05	19973640	C5	39430217	chrA05	18188884
5029529	A05	69.201	Silico	18188884	CTGCAGAGCCGAATGCTAAAGACCGGCCAGAGTCTGATGGAAACTGGACACAACATACATTAGCCTTTGT	A05	19973640	C5	39430217	chrA05	18188884
3117146_6:A>G	A05	69.201	SNP	18188884	CTGCAGAACCAAATGCTAAAGACCGGCCAGAGTCTGATGGAAACTGGACACAACATACATTAGCCTTTGT	A05	19973640	C5	39430217	chrA05	18188884
3105072	A05	70.011	Silico	18234933	CTGCAGAGAATTCTTTTCAATCTTATAAATTATGTTCCTAGATTTGTAACTCAATACTTGCATCAAGACT	A05	20028522	-	-	chrA05	18234933
5122390	A05	70.841	Silico	-	CTGCAGTTGACGACACTTTTTAGCATTTTTAC	-	-	-	-	-	-
4707105_68:A>G	A05	70.841	SNP	18351857	CTGCAGCTTGGAGGAGTCAACAGGGTTGGCTATTAGGTTTATCATAGGCAAGACCAAAGATGAAAAGAAA	A05	20149267	C5	39643025	chrA05	18351857
5121871	A05	71.259	Silico	-	CTGCAGATCAAGAGGTCACCGGTTCGAATCCCGTAGGGCCCTTTTTGTTTTTAGAGTAATTGGCGTAGAT	-	-	-	-	-	-
3149677	A05	72.114	Silico	-	CTGCAGTTAGTATTGTGCAGGACCTAGGATCACCAAAACCTGAAGGTAAAATTGTCGGATCAGGCTAAGA	A05	20328800	-	-	-	-
3108559	A05	72.951	Silico	-	CTGCAGCAAGAAGAGCAGCAATATTTCTCCTTCTCAGCATTCCCTTTGGAGATTATAGAGATTATAGGTG	A05	20563267	-	-	-	-
3164233	A05	72.951	Silico	18667064	CTGCAGTCGTAGAAACCCTGCAAAGGTAAAAATGTACGTATTTTTTAC	A05	20466045	C5	40380961	chrA05	18667064
4111465	A05	72.951	Silico	18763102	CTGCAGCAAGCAGAGCAGCAATATTTCTCCTCCTCAGCATTCCCTTTGAGGATTAC	-	-	C5	40591786	chrA05	18763102
4117946	A05	72.951	Silico	18763153	CTGCAGAAGCACAACGAGAGGCATTGGCTGCTTCACATCTTCTCAAGTGTATCAGGCAAGCACCCTTCTT	A05	20563332	C5	40591837	chrA05	18763153
3082516_60:G>T	A05	72.951	SNP	18656355	CTGCAGTTCACATCTAATAGATACCTCTCTACCCTCTTTGCTACTCTAAATCGCTTGATGCGACATTGCT	A05	20453538	C5	40365490	chrA05	18656355
3111349_13:T>C	A05	72.951	SNP	-	CTGCAGATACAGCCTCAGCCGCTAGAACCACATACGTGACCACTTGATCAAGGAAGAACAATGTCCAGAG	A05	20432098	-	-	-	-
3112355	A05	73.774	Silico	18796257	CTGCAGGGGCAACAATGACATTTTCATGCATGCAGAGAACCATAGATTGTGGTATAACTGGTTTTACAGA	A05	20598543	C5	40625801	chrA05	18796257
3149979	A05	73.774	Silico	18796257	CTGCAGGGGCAACAATGACATTTTCATGCATGCAGAGAACCCCATAGATTGTGGTATAACTGGTTTTACA	A05	20598543	C5	40625801	chrA05	18796257
4165964	A05	73.774	Silico	-	CTGCAGTAGATGCCGTGTGCGTGCCATGACCTTCCGTATCCCGCGGCGATCGCGATTCCTTCGCTGCCTT	A05	20595695	C5	40622992	chrC05_random	3608828
4335579_46:G>T	A05	73.774	SNP	18790910	CTGCAGGAGCAGTAAAAGAAGGTGAGGTAGTCAAAGAACCCATCAGGGGAACAGCTCGGGTTCGCTCTTA	-	-	-	-	chrA05	18790910
3086388	A05	75.019	Silico	-	CTGCAGAGGCAGAGATATGACATTATCACCTGAATGTCTTTGAGAAACAGAACACGTTTGCTAACTTTAG	A05	20716638	-	-	-	-
3119511	A05	75.019	Silico	18902710	CTGCAGACAGGAAAGCTAGCATTGGATCATGCCCATGGAAGAGCACTGGGGCTACATCGCTTGCTGATTT	A05	20697492	-	-	chrA05	18902710
3139189	A05	75.019	Silico	18902775	CTGCAGTAAAGTAGATGTTGAAACACAAGACGAAAACATTAC	-	-	-	-	chrA05	18902775
3096975_20:G>A	A05	75.019	SNP	18892272	CTGCAGAAAAATTATTATGTTGTTGAATGTTATATGAGTCTTACAACTTCTTACTAGCATTCTTGTGTAA	A05	20682613	-	-	chrA05	18892272
3148039_11:G>A	A05	75.417	SNP	-	CTGCAGTTATAAGAAGTTACATTCATGTACGATTTGTATGGATCACTGAATGTCAGTGTTTGTATTGGTA	Scaffold000434	5742	-	-	chrA05_random	2820916
3102578	A05	75.814	Silico	18989627	CTGCAGACTGGAGTCATATCATCATCACACTTTCGTAACTGATGAAATTTTTAC	A05	20782637	C5	40966266	chrA05	18989627
4110115	A05	76.224	Silico	-	CTGCAGGGACTCCTTATGAAGGAGGGATCTTTTTTCTGGATATGATTTTTCCTTCTGATTATCCCTTTAC	A05	20824166	C5	41045200	chrA05_random	2839405
3098422	A05	79.544	Silico	-	CTGCAGTCGTCATCTTCAAGAAGAAAAAAAACCCTAAATTCCCAAATCAACCACAAATCGAGATTACAGA	-	-	-	-	-	-
5050255	A05	79.544	Silico	19207808	CTGCAGGAAAGAAAAAGGTAAAGCATGGAGGTCTGGAACTAAAAGCGAAGAGAATAGAATCTATTGATCT	A05	21051698	C5	41344784	chrA05	19207808
4115504	A05	79.966	Silico	-	CTGCAGCGATGCAGACGGAAGGACTTCCTCTTCGGAGCCGCCACTTCCGCTTATCAGGTTCAACGACTCT	-	-	-	-	-	-
5030552	A05	80.399	Silico	19236754	CTGCAGTGATCTGTCTTCTAATCAACTCACAGGAAAGCTACCACAGAGTTTTGCCAATCTAACAGGACTT	Scaffold000164	153551	C5	41377008	chrA05	19236754
5030559	A05	80.399	Silico	-	CTGCAGTTTTTTTTTTTGTTCGGTTGTGAATATGCAGTGGTTTTAC	-	-	-	-	-	-
4336354	A05	80.807	Silico	-	CTGCAGTCTCTAGGGTGGATATATTGGAAAGCAGTTCTTGAGCCTGTCCAATTTTCAGAATCATCATTTA	A05	21098319	C5	41389112	chrCnn_random	74390820
3165113	A05	82.433	Silico	19365944	CTGCAGACCCATATTCTGATATGATTCTGGCCGAAGGTATCTCGGTTCTGTGTAGTGATCTTCAGGTGTG	A05	21206436	C5	41529254	chrA05	19365944
4107411	A05	82.433	Silico	19361171	CTGCAGCTTCCCCCACTCCCTCTCAACGGTACTGATTGAACATACGCAGCAGCAAGACGAGTAACAACAC	A05	21201652	C5	41523458	chrA05	19361171
4113096	A05	82.433	Silico	19361171	CTGCAGCTTCCCCCACTCCCTCTCAACTGTACTGATTGAACATACGCAGCAGCAAGAGGAGTAACAACAC	A05	21201652	C5	41523458	chrA05	19361171
4118046	A05	82.433	Silico	19371266	CTGCAGTTCTCATCCACACAATCAGATCCTCTTGCTCACTCAGCTGAAACACCATAAGAGACACAGAGAG	A05	21211741	C5	41539665	chrA05	19371266
4107411_26:G>T	A05	82.433	SNP	19361171	CTGCAGCTTCCCCCACTCCCTCTCAACGGTACTGATTGAACATACGCAGCAGCAAGACGAGTAACAACAC	A05	21201652	C5	41523458	chrA05	19361171
4109462_27:A>T	A05	82.433	SNP	19371201	CTGCAGCTTTGCCAACGTTTAGAAAACTATACGGGAAGATAGAGAGTGACCTGGAGAAAGGTGATACCAT	A05	21211676	C5	41539600	chrA05	19371201
3075400	A05	83.22	Silico	19443173	CTGCAGTAAGTTCACTCTCTTTTTTATGCACACGGTTTGATAAATATTGTTGCTTCAAAATTATTTACAG	A05	21281551	-	-	chrA05	19443173
[truncated: 5,807 more rows]
