# Supplementary material for: A Major Locus for Manganese Tolerance Maps on Chromosome A09 in a Doubled Haploid Population of Brassica napus L
Source: Front Plant Sci. 2017 Dec 12;8:1952. doi: 10.3389/fpls.2017.01952 (PMC5733045; doi:10.3389/fpls.2017.01952)
Supplement: Supplementary file 4 [file Table_4.xlsx]

## Sheet: Sheet1
S4 Table: DArTseq markers that showed segregation among doubled haploid lines of Darmor/Yudal. A bin map (marker loci that showed cosegregation with each others were binned in a single locus; bin locus) was constructed as described previously (Raman et al 2016). Physical positions of DArTseq markers were obtained by alignments against the Darmor genome assembly (Chaloub et al 2014). Markers that …
MarkerID	Chromosome	Position (cM)	Average of position napus	Count (1 allele)	Count (0 allele)	Missing	Total(1+0)	Expected Allele	Chi square (1:1)	p (0.05)
3116018	A01	0	2.51777e+06	136	119	22	255	127.5	1.13333	0.287065
4165310	A01	0.417	299869	141	121	15	262	131	1.52672	0.216606
5048805	A01	0.837	545826	110	162	5	272	136	9.94118	0.00161622
5049439	A01	1.667	365347	106	160	11	266	133	10.9624	0.00092979
5048869	A01	2.887	2519086	106	162	9	268	134	11.7015	0.0006245
3088252	A01	3.289	1294048	142	119	16	261	130.5	2.02682	0.154544
4114374	A01	4.539	-	100	162	15	262	131	14.6718	0.000127949
4335603	A01	4.956	550050	142	120	15	262	131	1.84733	0.174094
3153400	A01	5.779	873154	104	160	13	264	132	11.8788	0.000567769
5029898_8:A>G	A01	8.248	1177610	162	110	5	272	136	9.94118	0.00161622
5122060	A01	9.068	1261243	100	162	15	262	131	14.6718	0.000127949
3181449	A01	10.273	1414387	108	157	12	265	132.5	9.06038	0.00261208
3099699	A01	10.671	1451140	148	116	13	264	132	3.87879	0.0488998
4165302	A01	11.074	1.66609e+06	153	113	11	266	133	6.01504	0.0141845
3166600	A01	13.584	1.89607e+06	142	121	14	263	131.5	1.67681	0.195349
4332089	A01	17.649	2.29562e+06	105	157	15	262	131	10.3206	0.00131553
3100481	A01	18.859	-	149	122	6	271	135.5	2.69004	0.100977
3138575_11:G>T	A01	19.659	2744036	152	117	8	269	134.5	4.5539	0.0328438
3155832	A01	20.069	-	139	122	16	261	130.5	1.10728	0.292674
3187888	A01	20.482	2.72475e+06	146	121	10	267	133.5	2.34082	0.126023
4108099	A01	23.035	2977357	138	122	17	260	130	0.984615	0.321062
3125791_29:C>A	A01	23.848	3270628	152	122	3	274	137	3.28467	0.0699296
4118047	A01	24.255	3325320	139	125	13	264	132	0.742424	0.388885
3123558	A01	24.668	3344691	139	125	13	264	132	0.742424	0.388885
3135149	A01	25.08	3.63167e+06	113	148	16	261	130.5	4.69349	0.0302772
3107449	A01	25.903	3.85995e+06	127	130	20	257	128.5	0.0350195	0.851555
4106850	A01	26.323	3911345	135	127	15	262	131	0.244275	0.621136
3078762	A01	26.738	3.96712e+06	136	127	14	263	131.5	0.307985	0.578919
3116443	A01	27.568	-	131	131	15	262	131	0	1
3089023	A01	27.985	4.07673e+06	135	130	12	265	132.5	0.0943396	0.758731
5052764	A01	28.385	4287614	135	132	10	267	133.5	0.0337079	0.85433
3081943_67:T>C	A01	31.219	4.52666e+06	136	138	3	274	137	0.0145985	0.90383
4168224_22:G>T	A01	32.056	4859225	130	138	9	268	134	0.238806	0.62507
5047898_19:C>T	A01	32.889	4944519	146	124	7	270	135	1.79259	0.180611
3161431	A01	33.299	5017932	138	126	13	264	132	0.545455	0.460181
3088937	A01	33.721	5194346	134	125	18	259	129.5	0.312741	0.576003
5048121	A01	35.395	5194552	115	149	13	264	132	4.37879	0.0363889
3099758	A01	36.63	5413684	118	146	13	264	132	2.9697	0.0848377
3131235_13:A>G	A01	37.042	5.4798e+06	119	132	26	251	125.5	0.673307	0.411901
5029140	A01	37.45	5.43479e+06	134	127	16	261	130.5	0.187739	0.664805
3080278	A01	37.865	5521975	118	144	15	262	131	2.58015	0.108211
4168834	A01	38.738	5.66349e+06	116	144	17	260	130	3.01538	0.0824779
3121234	A01	41.157	-	125	142	10	267	133.5	1.0824	0.298162
4112630	A01	41.565	-	125	143	9	268	134	1.20896	0.271539
4115542	A01	43.178	5834528	138	132	7	270	135	0.133333	0.715001
3123218_20:T>C	A01	43.588	5.68497e+06	143	129	5	272	136	0.720588	0.395951
3107606	A01	44.418	6021528	124	134	19	258	129	0.387597	0.533565
3096230	A01	46.113	6.15443e+06	128	132	17	260	130	0.0615385	0.804081
5047592	A01	46.518	6081917	117	149	11	266	133	3.84962	0.0497571
3086694	A01	46.933	-	126	141	10	267	133.5	0.842697	0.358627
3152509	A01	48.178	-	118	145	14	263	131.5	2.77186	0.0959344
5049918	A01	49.418	6.36882e+06	132	131	14	263	131.5	0.00380228	0.950831
3110119	A01	49.812	6246372	133	134	10	267	133.5	0.00374532	0.951201
3126938_65:T>C	A01	51.836	6817004	145	124	8	269	134.5	1.63941	0.200407
3190414_15:T>C	A01	53.086	6.89097e+06	146	128	3	274	137	1.18248	0.276851
3098718	A01	53.521	6965175	133	130	14	263	131.5	0.0342205	0.853239
4117501	A01	54.825	6.81368e+06	112	149	16	261	130.5	5.24521	0.0220073
3119593	A01	55.23	-	122	147	8	269	134.5	2.32342	0.12744
4108348	A01	56.475	-	125	142	10	267	133.5	1.0824	0.298162
3140426	A01	57.725	7076624	125	136	16	261	130.5	0.463602	0.495946
4107112	A01	58.13	7066529	126	139	12	265	132.5	0.637736	0.424532
4167358	A01	60.694	-	120	141	16	261	130.5	1.68966	0.193646
3196534	A01	61.541	7473256	123	144	10	267	133.5	1.65169	0.19873
3095799	A01	62.776	7.34472e+06	119	143	15	262	131	2.19847	0.138148
3120604	A01	63.606	7530698	132	135	10	267	133.5	0.0337079	0.85433
3090029_65:G>A	A01	64.019	7.95007e+06	146	125	6	271	135.5	1.62731	0.202076
3142461	A01	65.249	7915480	124	146	7	270	135	1.79259	0.180611
5120567_34:G>A	A01	66.079	8070759	133	141	3	274	137	0.233577	0.628884
5121069	A01	66.482	8.21811e+06	126	147	4	273	136.5	1.61538	0.203737
4115640	A01	66.887	8.26396e+06	124	143	10	267	133.5	1.35206	0.244918
4335006	A01	67.311	8324488	125	136	16	261	130.5	0.463602	0.495946
5030739_13:G>A	A01	69.853	8.81588e+06	127	126	24	253	126.5	0.00395257	0.94987
5051858	A01	70.693	9.22159e+06	121	140	16	261	130.5	1.38314	0.239567
3148304_23:T>A	A01	71.103	9301381	137	136	4	273	136.5	0.003663	0.951739
3085176	A01	71.515	9.71956e+06	129	136	12	265	132.5	0.184906	0.667191
3078408_63:C>T	A01	71.906	9.2334e+06	142	131	4	273	136.5	0.443223	0.505571
3154133	A01	74.016	9.33496e+06	126	141	10	267	133.5	0.842697	0.358627
3115761	A01	74.44	1.24057e+07	123	140	14	263	131.5	1.09886	0.294517
3103027	A01	76.135	14840156	125	140	12	265	132.5	0.849057	0.356819
4119574	A01	76.557	1.43918e+07	128	141	8	269	134.5	0.628253	0.427997
3201194	A01	77.401	1.44704e+07	122	137	18	259	129.5	0.868726	0.351308
4337991	A01	77.813	1.59341e+07	125	143	9	268	134	1.20896	0.271539
3159082_29:T>C	A01	78.65	1.7019e+07	139	136	2	275	137.5	0.0327273	0.856441
5122559	A01	79.46	1.60062e+07	111	148	18	259	129.5	5.28571	0.0215011
3201018	A01	79.862	16209267	130	140	7	270	135	0.37037	0.542802
3112343	A01	80.665	-	129	138	10	267	133.5	0.303371	0.581777
3183810	A01	81.082	1.73019e+07	119	141	17	260	130	1.86154	0.172447
3128113	A01	82.287	18210055	119	145	13	264	132	2.56061	0.109557
4332122	A01	83.107	1.84587e+07	123	144	10	267	133.5	1.65169	0.19873
3095345_65:G>A	A01	83.519	18386097	134	139	4	273	136.5	0.0915751	0.762184
5122703	A01	85.106	18685549	117	145	15	262	131	2.99237	0.0836578
5121390	A01	85.946	-	125	137	15	262	131	0.549618	0.458474
4121528	A01	86.79	18845155	124	141	12	265	132.5	1.09057	0.296346
4108670	A01	87.63	1.94899e+07	120	145	12	265	132.5	2.35849	0.124603
4120981_17:A>G	A01	88.028	19267477	134	140	3	274	137	0.131387	0.716998
5031096	A01	88.431	19809945	126	139	12	265	132.5	0.637736	0.424532
4110735	A01	88.844	1.99977e+07	127	137	13	264	132	0.378788	0.538253
5120986	A01	90.532	2.02859e+07	130	137	10	267	133.5	0.183521	0.668365
3092672_46:C>T	A01	91.782	20470053	144	131	2	275	137.5	0.614545	0.433081
3088324_27:C>G	A01	92.598	2.05735e+07	142	133	2	275	137.5	0.294545	0.587322
5120907	A01	93.022	20641886	124	143	10	267	133.5	1.35206	0.244918
5052274	A01	95.951	2.1053e+07	127	135	15	262	131	0.244275	0.621136
4119207	A01	97.618	21161578	127	141	9	268	134	0.731343	0.392448
3170032	A01	98.031	-	128	136	13	264	132	0.242424	0.622461
4119230	A01	98.451	21342507	121	141	15	262	131	1.52672	0.216606
5053370	A01	99.288	2.13729e+07	120	143	14	263	131.5	2.01141	0.15612
3090745	A01	100.108	2.15136e+07	120	140	17	260	130	1.53846	0.214847
3075887_48:G>A	A01	101.358	2.16117e+07	140	134	3	274	137	0.131387	0.716998
3076046	A01	101.775	21675259	128	133	16	261	130.5	0.0957854	0.756947
3088607	A01	103.421	2.17396e+07	125	136	16	261	130.5	0.463602	0.495946
4167859	A01	103.831	2.17453e+07	124	139	14	263	131.5	0.855513	0.354997
3099971	A01	107.137	21938353	127	137	13	264	132	0.378788	0.538253
4706893	A01	110.066	2.27929e+07	124	140	13	264	132	0.969697	0.324756
3085140	A01	110.869	-	128	141	8	269	134.5	0.628253	0.427997
4331745	A01	111.272	22353808	122	140	15	262	131	1.23664	0.266119
5048589	A02	0	245167	100	162	15	262	131	14.6718	0.000127949
3104236	A02	1.688	-	106	160	11	266	133	10.9624	0.00092979
3171276	A02	5.855	100954	140	122	15	262	131	1.23664	0.266119
3137348	A02	7.488	-	138	122	17	260	130	0.984615	0.321062
4111032	A02	12.052	-	150	119	8	269	134.5	3.57249	0.0587441
3143431	A02	12.875	-	146	119	12	265	132.5	2.75094	0.0971971
4706385	A02	13.292	676072	103	164	10	267	133.5	13.9363	0.000189108
3108041	A02	13.714	-	142	121	14	263	131.5	1.67681	0.195349
3110323	A02	14.975	784222	98	166	13	264	132	17.5152	2.85027e-05
3107656	A02	16.17	831645	99	167	11	266	133	17.3835	3.05473e-05
4167460	A02	16.58	1.0232e+06	143	115	19	258	129	3.03876	0.081298
3076005	A02	21.202	1387278	157	103	17	260	130	11.2154	0.00081122
4108912_68:C>T	A02	22.042	1.59213e+06	95	169	13	264	132	20.7424	5.2539e-06
3077392	A02	23.655	1.80152e+06	91	174	12	265	132.5	25.9962	3.42085e-07
3080813_33:C>A	A02	24.475	1732040	180	88	9	268	134	31.5821	1.91185e-08
3099121	A02	25.301	1.82515e+06	161	101	15	262	131	13.7405	0.000209884
5121849	A02	26.127	2034167	157	107	13	264	132	9.4697	0.00208894
4332161	A02	28.185	-	160	106	11	266	133	10.9624	0.00092979
5121599	A02	28.595	2.196e+06	158	105	14	263	131.5	10.6806	0.00108264
5049360	A02	29.435	2.31563e+06	89	175	13	264	132	28.0152	1.20369e-07
4333908	A02	29.838	-	95	174	8	269	134.5	23.2007	1.45941e-06
5049519	A02	31.038	2586477	88	176	13	264	132	29.3333	6.09384e-08
3101001_8:G>A	A02	31.446	2.8645e+06	175	78	24	253	126.5	37.1897	1.07177e-09
3158489	A02	34.752	3086812	158	104	15	262	131	11.1298	0.000849531
5122438	A02	36.853	-	162	102	13	264	132	13.6364	0.000221847
5121316	A02	38.098	3.57921e+06	149	101	27	250	125	9.216	0.00239909
3111408	A02	39.779	4084621	157	103	17	260	130	11.2154	0.00081122
5120687_53:A>G	A02	40.626	4.40583e+06	171	90	16	261	130.5	25.1379	5.33726e-07
4112973	A02	41.861	4855583	156	105	16	261	130.5	9.96552	0.00159499
5049400_5:C>G	A02	42.271	4854998	103	166	8	269	134.5	14.7546	0.000122445
4707326	A02	43.091	4685136	93	173	11	266	133	24.0602	9.33728e-07
5122092	A02	43.904	-	83	184	10	267	133.5	38.206	6.36566e-10
3084499_22:T>C	A02	44.311	4245332	92	168	17	260	130	22.2154	2.43713e-06
4120004	A02	44.721	-	81	186	10	267	133.5	41.2921	1.31095e-10
4107503	A02	45.119	4.01804e+06	87	183	7	270	135	34.1333	5.14621e-09
3077111_25:T>G	A02	46.369	3800434	181	86	10	267	133.5	33.8015	6.10318e-09
5122153	A02	46.769	3.74254e+06	82	183	12	265	132.5	38.4943	5.49127e-10
4117553	A02	47.174	3.64203e+06	89	175	13	264	132	28.0152	1.20369e-07
4114579	A02	47.579	3.4059e+06	88	179	10	267	133.5	31.015	2.56044e-08
5122450	A02	48.399	3804849	155	103	19	258	129	10.4806	0.00120633
3159373	A02	48.802	3898944	95	177	5	272	136	24.7206	6.62724e-07
3167813	A02	50.022	4.08658e+06	85	177	15	262	131	32.3053	1.31751e-08
3090327	A02	50.427	4.38246e+06	88	177	12	265	132.5	29.8906	4.57132e-08
5049400	A02	52.066	4.8599e+06	91	174	12	265	132.5	25.9962	3.42085e-07
3106186	A02	52.882	4.94865e+06	92	177	8	269	134.5	26.8587	2.18883e-07
3078461	A02	53.289	5267887	97	170	10	267	133.5	19.9588	7.91289e-06
3090783	A02	53.699	5.70148e+06	98	168	11	266	133	18.4211	1.77091e-05
5030936	A02	54.099	-	96	178	3	274	137	24.5401	7.27776e-07
5049421	A02	54.899	5.16222e+06	86	179	12	265	132.5	32.6377	1.11038e-08
3078498	A02	55.301	5.32164e+06	167	98	12	265	132.5	17.966	2.24882e-05
3081885	A02	58.901	6.15441e+06	156	101	20	257	128.5	11.7704	0.000601791
5121085	A02	59.321	6144504	151	110	16	261	130.5	6.44061	0.011154
3106572_12:G>A	A02	60.576	6.2786e+06	102	159	16	261	130.5	12.4483	0.000418378
5121503	A02	61.382	6.14957e+06	90	171	16	261	130.5	25.1379	5.33726e-07
3089565	A02	61.779	6.30543e+06	87	182	8	269	134.5	33.5502	6.94487e-09
4111129	A02	65.498	6700746	103	167	7	270	135	15.1704	9.82328e-05
5029326	A02	65.901	6.80925e+06	98	168	11	266	133	18.4211	1.77091e-05
4332746	A02	69.56	-	153	113	11	266	133	6.01504	0.0141845
3159116_47:T>C	A02	72.465	7768996	102	164	11	266	133	14.4511	0.000143844
3157410_23:G>A	A02	73.72	8301933	104	164	9	268	134	13.4328	0.000247258
3098223	A02	74.135	7800067	92	173	12	265	132.5	24.7585	6.49819e-07
4118052	A02	74.535	7.68547e+06	94	172	11	266	133	22.8722	1.7314e-06
3208527	A02	74.938	8479655	98	172	7	270	135	20.2815	6.68444e-06
4336407_8:C>T	A02	75.729	9.25625e+06	163	102	12	265	132.5	14.0415	0.000178819
5121536	A02	76.134	9.81873e+06	94	174	9	268	134	23.8806	1.025e-06
3096640	A02	76.96	1.00265e+07	102	169	6	271	135.5	16.5646	4.70212e-05
3157605	A02	77.372	1.06034e+07	100	168	9	268	134	17.2537	3.27055e-05
3081413	A02	79.388	8.50118e+06	96	171	10	267	133.5	21.0674	4.43404e-06
3103509_67:C>A	A02	79.791	8523859	110	158	9	268	134	8.59701	0.00336714
4706534	A02	80.206	9.6301e+06	99	167	11	266	133	17.3835	3.05473e-05
3126953	A02	80.614	8.97725e+06	96	169	12	265	132.5	20.1094	7.3135e-06
5122016	A02	81.019	9.25684e+06	152	110	15	262	131	6.73282	0.00946546
3132393	A02	82.679	-	151	116	10	267	133.5	4.58801	0.0321963
4331148	A02	83.096	10622717	151	112	14	263	131.5	5.78327	0.0161794
4110346	A02	83.514	-	152	109	16	261	130.5	7.08429	0.00777626
3091021	A02	85.181	1.21749e+07	95	170	12	265	132.5	21.2264	4.08101e-06
4167016	A02	86.004	1.24043e+07	100	166	11	266	133	16.3759	5.19404e-05
3103948	A02	86.409	1.24792e+07	95	170	12	265	132.5	21.2264	4.08101e-06
3090198	A02	86.812	-	158	113	6	271	135.5	7.47232	0.00626546
3194297	A02	87.22	12841291	100	167	10	267	133.5	16.8127	4.12555e-05
3090338_44:A>T	A02	87.64	18375298	104	144	29	248	124	6.45161	0.0110852
3088781	A02	90.866	1.95578e+07	107	164	6	271	135.5	11.9889	0.000535175
3127878	A02	91.271	1.98336e+07	101	165	11	266	133	15.3985	8.70575e-05
4337336	A02	92.486	2.03581e+07	92	176	9	268	134	26.3284	2.88028e-07
4109756	A02	93.292	2.07509e+07	91	176	10	267	133.5	27.0599	1.97245e-07
5122141	A02	102.308	-	95	171	11	266	133	21.7143	3.16426e-06
5121491	A02	104.757	2.20253e+07	88	173	16	261	130.5	27.682	1.42988e-07
3087026	A02	107.983	22112446	99	169	9	268	134	18.2836	1.90341e-05
3105671_30:A>G	A02	110.888	2.25095e+07	154	103	20	257	128.5	10.1206	0.00146619
3130923_55:A>G	A02	113.357	22740060	150	93	34	243	121.5	13.3704	0.000255631
3122016	A02	119.048	23287839	101	167	9	268	134	16.2537	5.54004e-05
5120874	A02	119.451	23477386	96	168	13	264	132	19.6364	9.36694e-06
5029213	A02	120.277	2.35778e+07	94	170	13	264	132	21.8788	2.90427e-06
5030760	A02	120.69	23653367	97	168	12	265	132.5	19.0226	1.29177e-05
4335444	A02	121.513	-	96	170	11	266	133	20.5865	5.69976e-06
5122667	A02	121.921	23690133	98	169	10	267	133.5	18.8801	1.39194e-05
3188272	A02	122.336	24042949	98	168	11	266	133	18.4211	1.77091e-05
3124490	A02	124.003	24195530	101	166	10	267	133.5	15.824	6.95163e-05
3128799	A02	124.416	2.4247e+07	100	168	9	268	134	17.2537	3.27055e-05
3159511	A02	124.828	2.44888e+07	100	165	12	265	132.5	15.9434	6.52651e-05
3107943	A02	125.236	24501215	99	165	13	264	132	16.5	4.86501e-05
3130290_24:T>C	A02	125.654	2.45703e+07	115	146	16	261	130.5	3.68199	0.0550031
3140555	A02	126.066	24779399	142	126	9	268	134	0.955224	0.328393
4117570	A02	128.566	2.4146e+07	139	124	14	263	131.5	0.855513	0.354997
3185892	A02	128.974	-	145	119	13	264	132	2.56061	0.109557
4107572	A02	131.94	23653367	140	120	17	260	130	1.53846	0.214847
3079031	A02	132.357	-	142	118	17	260	130	2.21538	0.136641
5120750_38:C>T	A02	132.788	23538380	152	97	28	249	124.5	12.1486	0.000491249
3151312	A02	134.081	2.32922e+07	132	130	15	262	131	0.0152672	0.901663
3088625	A03	0	-	95	174	8	269	134.5	23.2007	1.45941e-06
3075282_24:C>A	A03	3.175	345504	167	107	3	274	137	13.1387	0.000289261
3078876	A03	3.585	-	109	163	5	272	136	10.7206	0.0010595
3106381_56:G>C	A03	3.988	176189	161	105	11	266	133	11.7895	0.000595666
3088472	A03	4.405	62999.2	148	113	16	261	130.5	4.69349	0.0302772
3075282	A03	4.822	311774	152	111	14	263	131.5	6.39163	0.0114659
4107836	A03	5.659	386374	152	112	13	264	132	6.06061	0.013823
4338734_18:A>G	A03	6.482	378850	112	162	3	274	137	9.12409	0.00252266
4335799	A03	6.876	505474	150	111	16	261	130.5	5.82759	0.0157768
5053584	A03	7.3	610214	97	166	14	263	131.5	18.1027	2.09309e-05
5031258	A03	7.712	698684	146	110	21	256	128	5.0625	0.0244489
5120786_20:G>C	A03	8.115	802116	170	106	1	276	138	14.8406	0.000116991
3081482_33:A>G	A03	9.305	876717	172	104	1	276	138	16.7536	4.25609e-05
4106901	A03	9.699	889282	151	106	20	257	128.5	7.87938	0.00500017
3207474	A03	10.102	995458	102	168	7	270	135	16.1333	5.90358e-05
4706948	A03	10.522	1003049	159	104	14	263	131.5	11.5019	0.00069525
3084995	A03	11.342	1.17896e+06	154	106	17	260	130	8.86154	0.00291242
5122081	A03	11.75	2593542	95	172	10	267	133.5	22.206	2.44908e-06
4118404_31:C>A	A03	12.147	1.16598e+06	109	167	1	276	138	12.1884	0.000480875
3106208	A03	13.773	1.26342e+06	156	105	16	261	130.5	9.96552	0.00159499
3112112	A03	14.589	1356402	92	172	13	264	132	24.2424	8.49405e-07
5050310	A03	15.392	1.47166e+06	152	106	19	258	129	8.20155	0.00418546
3128805	A03	16.192	1.55662e+06	154	107	16	261	130.5	8.4636	0.00362324
3155522_32:G>T	A03	16.986	1.88498e+06	164	96	17	260	130	17.7846	2.47375e-05
3104013_27:A>G	A03	17.78	1.99777e+06	176	100	1	276	138	20.9275	4.76988e-06
3126607	A03	18.182	-	92	175	10	267	133.5	25.8015	3.78395e-07
5121975	A03	19.417	2.12945e+06	161	99	17	260	130	14.7846	0.000120515
5048237	A03	20.647	2.33637e+06	80	181	16	261	130.5	39.0843	4.05897e-10
5047703	A03	21.05	2.37408e+06	158	104	15	262	131	11.1298	0.000849531
3179267	A03	21.86	2.5013e+06	166	95	16	261	130.5	19.3142	1.1088e-05
3092169	A03	22.257	-	93	176	8	269	134.5	25.6097	4.17941e-07
3102979_35:C>T	A03	23.073	2.86948e+06	166	89	22	255	127.5	23.251	1.42178e-06
4114920	A03	23.886	2.84719e+06	155	95	27	250	125	14.4	0.000147802
5122155	A03	24.289	2.98319e+06	165	97	15	262	131	17.6489	2.65675e-05
4120166	A03	24.699	-	83	181	13	264	132	36.3788	1.62462e-09
3186947	A03	26.74	3.22379e+06	80	184	13	264	132	40.9697	1.54608e-10
3177874	A03	27.157	3.14238e+06	170	91	16	261	130.5	23.9119	1.00848e-06
3075196	A03	27.97	3.40031e+06	171	92	14	263	131.5	23.73	1.10839e-06
3100185	A03	28.382	3.51896e+06	161	92	24	253	126.5	18.8182	1.4379e-05
4119222	A03	28.771	3.68294e+06	81	183	13	264	132	39.4091	3.43693e-10
4706273	A03	29.165	3.72256e+06	166	90	21	256	128	22.5625	2.03417e-06
5029649	A03	29.559	3772890	162	92	23	254	127	19.2913	1.12214e-05
3137498	A03	30.34	3.79546e+06	169	94	14	263	131.5	21.3878	3.75144e-06
4109264_18:T>C	A03	30.728	3848175	186	91	0	277	138.5	32.5812	1.14314e-08
5053082	A03	31.5	3.96895e+06	166	93	18	259	129.5	20.5753	5.73314e-06
4119915	A03	31.913	4.11533e+06	82	180	15	262	131	36.6565	1.40889e-09
3152198	A03	33.133	4.45686e+06	167	92	18	259	129.5	21.7181	3.1579e-06
5030168	A03	35.166	4754979	161	92	24	253	126.5	18.8182	1.4379e-05
3085112	A03	37.698	4.92298e+06	165	97	15	262	131	17.6489	2.65675e-05
3123577_5:G>A	A03	38.106	5096225	185	92	0	277	138.5	31.2238	2.29927e-08
4337458	A03	39.264	5163764	167	91	19	258	129	22.3876	2.22808e-06
4121342	A03	39.679	5251626	169	90	18	259	129.5	24.0965	9.16255e-07
4107413	A03	40.101	5519875	180	87	10	267	133.5	32.3933	1.25923e-08
3089970	A03	42.97	5.72629e+06	173	84	20	257	128.5	30.821	2.82957e-08
5120524	A03	43.78	5.97521e+06	75	192	10	267	133.5	51.2697	8.05103e-13
3116104_54:A>G	A03	44.596	6.04237e+06	87	186	4	273	136.5	35.9011	2.07592e-09
5047664	A03	45.763	6247939	163	84	30	247	123.5	25.2672	4.99123e-07
3109679_51:C>T	A03	46.155	6.33623e+06	194	83	0	277	138.5	44.4801	2.5695e-11
3139246	A03	47.35	6.44309e+06	176	81	20	257	128.5	35.1167	3.10521e-09
3099148	A03	47.75	6.48616e+06	179	78	20	257	128.5	39.6926	2.97249e-10
3086071_34:T>C	A03	48.148	6.6892e+06	199	76	2	275	137.5	55.0145	1.19641e-13
3078318_19:A>G	A03	48.542	-	79	198	0	277	138.5	51.1227	8.67671e-13
3134159	A03	48.936	6.86155e+06	176	80	21	256	128	36	1.97318e-09
4707358	A03	49.322	6836764	179	77	21	256	128	40.6406	1.82963e-10
3123567	A03	50.132	6.9414e+06	186	80	11	266	133	42.2406	8.07069e-11
4113240	A03	51.322	7.18149e+06	184	76	17	260	130	44.8615	2.11471e-11
3087889	A03	51.724	7.50241e+06	180	79	18	259	129.5	39.3861	3.47764e-10
4339057	A03	52.518	7.75436e+06	185	77	15	262	131	44.5191	2.5189e-11
4331304	A03	53.69	7.97676e+06	181	76	20	257	128.5	42.8988	5.7645e-11
3097657	A03	55.253	8055254	186	78	13	264	132	44.1818	2.99248e-11
3101469	A03	55.655	8238985	180	79	18	259	129.5	39.3861	3.47764e-10
4333501	A03	56.461	8.54931e+06	186	78	13	264	132	44.1818	2.99248e-11
3125460_42:C>A	A03	56.853	8.4819e+06	81	196	0	277	138.5	47.7437	4.85747e-12
4116939	A03	57.26	8.9343e+06	180	75	22	255	127.5	43.2353	4.85372e-11
3105833	A03	57.658	-	73	199	5	272	136	58.3676	2.17437e-14
3076390_58:A>T	A03	58.05	9115311	78	199	0	277	138.5	52.8556	3.58994e-13
3139920	A03	58.856	9.14612e+06	188	56	33	244	122	71.4098	2.90222e-17
3105643	A03	59.261	9.2639e+06	178	78	21	256	128	39.0625	4.10453e-10
4334194	A03	60.108	9.73677e+06	175	82	20	257	128.5	33.6537	6.58496e-09
3110228	A03	60.496	10169840	168	83	26	251	125.5	28.7849	8.08809e-08
3155948_19:G>A	A03	63.274	10315319	189	87	1	276	138	37.6957	8.26887e-10
3092796_44:C>G	A03	64.855	10344250	89	188	0	277	138.5	35.3827	2.70886e-09
4111655_52:T>G	A03	65.247	1.03901e+07	91	186	0	277	138.5	32.5812	1.14314e-08
3076049	A03	66.031	10599648	84	186	7	270	135	38.5333	5.38265e-10
4167565	A03	68.393	1.09006e+07	163	91	23	254	127	20.4094	6.25203e-06
3084999	A03	69.608	1.16347e+07	164	97	16	261	130.5	17.1992	3.36572e-05
5122193	A03	71.546	1.24192e+07	163	102	12	265	132.5	14.0415	0.000178819
4116589	A03	71.953	12569303	156	103	18	259	129.5	10.8456	0.000990329
3085810_28:C>T	A03	72.347	12711935	109	168	0	277	138.5	12.5668	0.000392663
5052785_12:A>C	A03	73.119	1.28589e+07	166	101	10	267	133.5	15.824	6.95163e-05
4167104	A03	73.519	1.31558e+07	157	101	19	258	129	12.155	0.000489554
3088814	A03	73.929	1.33656e+07	154	105	18	259	129.5	9.27027	0.00232903
3102430	A03	74.78	13517732	159	107	11	266	133	10.1654	0.001431
3166036	A03	75.187	1.35824e+07	157	107	13	264	132	9.4697	0.00208894
3081514_12:G>T	A03	75.585	1.38752e+07	168	109	0	277	138.5	12.5668	0.000392663
3156994_21:C>T	A03	76.743	14094565	165	105	7	270	135	13.3333	0.00026073
3138960	A03	77.141	14226614	158	108	11	266	133	9.3985	0.00217163
4167319	A03	79.133	1.42718e+07	152	105	20	257	128.5	8.59533	0.00337026
3105770	A03	80.404	1.43975e+07	153	105	19	258	129	8.93023	0.00280489
3137987_14:G>A	A03	81.639	1.44798e+07	171	106	0	277	138.5	15.2527	9.40418e-05
4108906_57:A>T	A03	83.233	14593667	171	105	1	276	138	15.7826	7.10526e-05
4168352	A03	83.619	14699740	156	108	13	264	132	8.72727	0.00313485
3197610	A03	84.834	14883185	147	115	15	262	131	3.9084	0.0480454
3104943_57:C>T	A03	86.44	1.50255e+07	162	114	1	276	138	8.34783	0.00386149
3130106_50:A>C	A03	87.66	15059801	121	153	3	274	137	3.73723	0.0532127
3093098_52:G>A	A03	88.466	15130996	152	114	11	266	133	5.42857	0.0198099
4120869_29:A>G	A03	89.721	1.52378e+07	117	151	9	268	134	4.31343	0.0378126
4165133	A03	90.131	-	115	153	9	268	134	5.38806	0.020275
3116436_38:A>G	A03	90.928	15413134	156	121	0	277	138.5	4.42238	0.0354705
5120733_29:C>T	A03	91.322	1.56347e+07	104	110	63	214	107	0.168224	0.681695
5034306_27:T>G	A03	92.094	1.60106e+07	148	117	12	265	132.5	3.62642	0.0568692
3148955	A03	98.046	1.70139e+07	131	130	16	261	130.5	0.00383142	0.950644
3192698	A03	98.876	17181717	134	127	16	261	130.5	0.187739	0.664805
4168617	A03	100.892	1.7434e+07	132	131	14	263	131.5	0.00380228	0.950831
3075682	A03	101.31	17600907	141	127	9	268	134	0.731343	0.392448
5030362	A03	102.11	1.79889e+07	131	132	14	263	131.5	0.00380228	0.950831
3180171_42:T>C	A03	102.501	1.81835e+07	137	139	1	276	138	0.0144928	0.904177
5121634	A03	104.94	1.85227e+07	132	131	14	263	131.5	0.00380228	0.950831
4167080_22:C>T	A03	106.878	18855044	124	126	27	250	125	0.016	0.899343
5030464_9:G>A	A03	109.581	18998070	141	136	0	277	138.5	0.0902527	0.763856
3087965_31:C>T	A03	109.979	19075759	145	132	0	277	138.5	0.610108	0.434747
3158783_27:T>G	A03	110.763	19180002	134	138	5	272	136	0.0588235	0.808365
5031067	A03	111.163	1.91954e+07	116	139	22	255	127.5	2.07451	0.149778
5122343	A03	111.583	1.90967e+07	128	133	16	261	130.5	0.0957854	0.756947
3089502_54:A>G	A03	112.798	1.96077e+07	144	133	0	277	138.5	0.436823	0.50866
3115508	A03	113.22	19731130	117	143	17	260	130	2.6	0.106864
5050086	A03	114.455	19779149	122	144	11	266	133	1.81955	0.177367
5122207	A03	116.136	1.99908e+07	122	140	15	262	131	1.23664	0.266119
5121400	A03	116.973	2.01339e+07	125	140	12	265	132.5	0.849057	0.356819
3155474	A03	117.388	20379052	123	141	13	264	132	1.22727	0.267938
4331565	A03	119.034	2.06587e+07	125	142	10	267	133.5	1.0824	0.298162
3114748_45:T>C	A03	119.452	2.07461e+07	135	128	14	263	131.5	0.186312	0.666004
3119706_9:T>A	A03	121.126	2.08292e+07	137	60	80	197	98.5	30.0964	4.11084e-08
3145944	A03	121.966	2.09302e+07	130	135	12	265	132.5	0.0943396	0.758731
3101638	A03	122.836	20967309	122	138	17	260	130	0.984615	0.321062
3126039_40:T>G	A03	124.475	2.1474e+07	132	145	0	277	138.5	0.610108	0.434747
3127378	A03	124.89	-	133	128	16	261	130.5	0.0957854	0.756947
3134616	A03	126.14	21579798	130	127	20	257	128.5	0.0350195	0.851555
5048158	A03	127.786	21755294	114	150	13	264	132	4.90909	0.0267157
3153713_35:G>A	A03	128.181	2.19209e+07	128	145	4	273	136.5	1.05861	0.303533
3127775_37:G>A	A03	128.596	2.18735e+07	139	117	21	256	128	1.89062	0.169131
5121243	A03	128.998	21998384	119	147	11	266	133	2.94737	0.0860175
3111171_25:G>A	A03	129.396	21755834	132	145	0	277	138.5	0.610108	0.434747
3118699	A03	129.784	22107529	113	152	12	265	132.5	5.73962	0.0165864
5030596	A03	130.17	2.20711e+07	116	147	14	263	131.5	3.65399	0.055935
3144840	A03	131.385	2.23434e+07	135	129	13	264	132	0.136364	0.711923
5120691	A03	131.809	2.22686e+07	133	128	16	261	130.5	0.0957854	0.756947
4119271	A03	132.216	2.25833e+07	127	129	21	256	128	0.015625	0.900524
3078955_14:T>G	A03	132.628	22765605	135	114	28	249	124.5	1.77108	0.183248
3149949_21:T>C	A03	133.043	2.23143e+07	146	103	28	249	124.5	7.4257	0.00642987
4168931	A03	133.463	22531014	120	144	13	264	132	2.18182	0.139649
4121876	A03	133.875	2.30614e+07	125	143	9	268	134	1.20896	0.271539
3076559	A03	134.293	2.3059e+07	124	143	10	267	133.5	1.35206	0.244918
5030171	A03	135.559	-	127	132	18	259	129.5	0.0965251	0.75604
4109477_45:T>C	A03	135.986	2.34078e+07	148	129	0	277	138.5	1.30325	0.253621
3103145	A03	136.833	23619949	131	132	14	263	131.5	0.00380228	0.950831
4117490	A03	137.677	24065245	123	142	12	265	132.5	1.36226	0.243145
3092628	A03	138.099	2.40731e+07	123	143	11	266	133	1.50376	0.220094
4115944	A03	138.95	2.43132e+07	120	143	14	263	131.5	2.01141	0.15612
4118337	A03	139.37	2.4662e+07	124	142	11	266	133	1.21805	0.269745
3104219	A03	139.759	2.47088e+07	120	142	15	262	131	1.84733	0.174094
3076457	A03	140.559	2.51662e+07	118	141	18	259	129.5	2.04247	0.152961
3138673	A03	141.825	2.58911e+07	128	141	8	269	134.5	0.628253	0.427997
5121824	A03	142.233	2.56512e+07	121	142	14	263	131.5	1.67681	0.195349
3137674	A03	143.059	26089964	126	139	12	265	132.5	0.637736	0.424532
3088845	A03	143.462	26645350	115	148	14	263	131.5	4.14068	0.0418642
3100137_35:G>T	A03	143.862	26236671	145	129	3	274	137	0.934307	0.333746
4338828	A03	144.25	2.68505e+07	125	131	21	256	128	0.140625	0.70766
4331440	A03	144.658	2.68976e+07	126	140	11	266	133	0.736842	0.390674
3077482_31:T>A	A03	145.07	2.76335e+07	138	139	0	277	138.5	0.00361011	0.952089
4166735	A03	147.103	-	124	133	20	257	128.5	0.315175	0.574522
4706689	A03	147.515	-	130	140	7	270	135	0.37037	0.542802
3132340	A04	0	-	128	134	15	262	131	0.137405	0.710875
3080735	A04	1.215	895060	125	142	10	267	133.5	1.0824	0.298162
3121801	A04	2.035	618820	128	133	16	261	130.5	0.0957854	0.756947
5122451	A04	3.63499	1040279	119	145	13	264	132	2.56061	0.109557
3120240	A04	4.04	1.25968e+06	119	145	13	264	132	2.56061	0.109557
4120190	A04	4.43799	-	142	124	11	266	133	1.21805	0.269745
3131155_5:C>T	A04	4.84599	1511388	142	125	10	267	133.5	1.0824	0.298162
5048239	A04	5.25799	1877289	116	151	10	267	133.5	4.58801	0.0321963
3106338_15:A>C	A04	5.65799	1.75102e+06	153	123	1	276	138	3.26087	0.0709515
3093609	A04	6.055	2.17563e+06	122	147	8	269	134.5	2.32342	0.12744
5034126_39:C>G	A04	7.624	2.72702e+06	154	123	0	277	138.5	3.46931	0.0625172
5029614	A04	8.024	2.50872e+06	130	119	28	249	124.5	0.485944	0.485742
3141261_58:A>G	A04	8.85	3.23628e+06	130	100	47	230	115	3.91304	0.0479128
3124837_25:T>C	A04	9.253	3.04248e+06	129	147	1	276	138	1.17391	0.278599
4115501	A04	9.641	3007647	116	149	12	265	132.5	4.10943	0.0426446
3102619	A04	10.804	3528994	146	119	12	265	132.5	2.75094	0.0971971
3083247_27:A>T	A04	11.617	4.96835e+06	128	148	1	276	138	1.44928	0.228644
5048964	A04	12.822	8302859	119	149	9	268	134	3.35821	0.0668708
3085648	A04	13.594	8.63992e+06	118	150	9	268	134	3.8209	0.0506172
4165904	A04	14.006	8911777	119	150	8	269	134.5	3.57249	0.0587441
3103238	A04	14.411	9.20765e+06	137	122	18	259	129.5	0.868726	0.351308
3123330_56:C>T	A04	14.819	9.65053e+06	159	118	0	277	138.5	6.06859	0.0137607
3087107	A04	15.236	-	117	148	12	265	132.5	3.62642	0.0568692
3097332	A04	15.633	9.89702e+06	139	124	14	263	131.5	0.855513	0.354997
5122367	A04	16.033	9965959	143	124	10	267	133.5	1.35206	0.244918
4167936_21:T>C	A04	16.455	9955502	131	146	0	277	138.5	0.812274	0.367449
3095221	A04	17.31	1.01623e+07	122	147	8	269	134.5	2.32342	0.12744
5121360	A04	17.704	1.03367e+07	115	150	12	265	132.5	4.62264	0.0315526
5047672_65:G>T	A04	18.117	10500990	130	145	2	275	137.5	0.818182	0.365712
3117969	A04	18.506	1.05006e+07	133	128	16	261	130.5	0.0957854	0.756947
4119632	A04	19.322	10879354	132	132	13	264	132	0	1
4115820	A04	19.708	10852006	121	143	13	264	132	1.83333	0.175734
3150401	A04	20.116	1.09679e+07	130	129	18	259	129.5	0.003861	0.950454
3093532	A04	20.894	11008644	114	151	12	265	132.5	5.16604	0.0230327
3088705	A04	21.283	1.10704e+07	138	125	14	263	131.5	0.642586	0.422776
3075722	A04	22.083	11522470	116	150	11	266	133	4.34586	0.0370989
3126873	A04	22.495	11592769	134	126	17	260	130	0.246154	0.619796
3079845_12:A>G	A04	23.292	11821100	152	123	2	275	137.5	3.05818	0.0803315
5122243	A04	23.707	1.16869e+07	116	147	14	263	131.5	3.65399	0.055935
3102468_64:C>G	A04	24.124	11886374	122	147	8	269	134.5	2.32342	0.12744
3131605_27:A>G	A04	24.529	12061649	155	121	1	276	138	4.18841	0.0407014
4119310	A04	25.366	12190799	146	119	12	265	132.5	2.75094	0.0971971
3167117	A04	25.768	12416127	125	140	12	265	132.5	0.849057	0.356819
3094522_19:C>T	A04	27.008	12565864	129	142	6	271	135.5	0.623616	0.429707
3087892_56:A>T	A04	27.418	1.26151e+07	131	143	3	274	137	0.525547	0.468485
4120375	A04	27.823	12714101	147	117	13	264	132	3.40909	0.0648382
5048758	A04	28.226	12714036	138	127	12	265	132.5	0.456604	0.499215
3082462_31:A>C	A04	28.998	12828915	132	145	0	277	138.5	0.610108	0.434747
3114431	A04	29.408	12876907	142	123	12	265	132.5	1.36226	0.243145
3166421_47:T>C	A04	29.816	1.31288e+07	156	120	1	276	138	4.69565	0.030239
3086401_51:A>G	A04	30.226	1.31656e+07	132	145	0	277	138.5	0.610108	0.434747
3122733	A04	30.646	13198742	116	147	14	263	131.5	3.65399	0.055935
5030525	A04	31.483	13260896	119	149	9	268	134	3.35821	0.0668708
4112328_55:G>C	A04	31.898	1.33926e+07	131	146	0	277	138.5	0.812274	0.367449
3100162	A04	32.689	13230994	134	125	18	259	129.5	0.312741	0.576003
3101261	A04	35.168	13826382	115	151	11	266	133	4.87218	0.027293
3135943_9:A>G	A04	35.578	1.3906e+07	119	139	19	258	129	1.55039	0.213078
5030116_9:C>A	A04	35.991	13969789	128	149	0	277	138.5	1.59206	0.207032
5030116	A04	36.389	14005531	117	149	11	266	133	3.84962	0.0497571
4333859	A04	38.808	1.44324e+07	118	150	9	268	134	3.8209	0.0506172
4331063	A04	39.621	-	140	123	14	263	131.5	1.09886	0.294517
3077229	A04	40.871	1.46524e+07	119	151	7	270	135	3.79259	0.0514799
4116844	A04	41.733	14681362	115	151	11	266	133	4.87218	0.027293
3085072	A04	42.141	1.4859e+07	115	152	10	267	133.5	5.12734	0.0235518
4110183_64:A>G	A04	42.546	14893556	126	150	1	276	138	2.08696	0.148562
3128299	A04	43.776	1.50006e+07	131	123	23	254	127	0.251969	0.615692
3094762	A04	44.183	15039346	107	154	16	261	130.5	8.4636	0.00362324
3217357	A04	45.013	15174651	110	154	13	264	132	7.33333	0.00676874
3115710	A04	45.435	15258563	144	121	12	265	132.5	1.99623	0.157691
4116263	A04	46.272	1.52976e+07	113	154	10	267	133.5	6.29588	0.0121019
3074841_37:T>C	A04	46.68	15282815	125	152	0	277	138.5	2.63177	0.104745
3111587	A04	47.895	1.55527e+07	120	150	7	270	135	3.33333	0.0678892
3105073	A04	48.735	-	136	123	18	259	129.5	0.65251	0.419217
3085886	A04	50.759	-	121	152	4	273	136.5	3.52015	0.0606271
3152488	A04	51.172	1.58026e+07	114	150	13	264	132	4.90909	0.0267157
3120927	A04	51.564	1.59715e+07	135	126	16	261	130.5	0.310345	0.577469
3086238	A04	51.99	-	139	126	12	265	132.5	0.637736	0.424532
3105247	A04	53.671	1.61268e+07	110	148	19	258	129	5.5969	0.0179923
3140189	A04	54.948	1.63622e+07	125	144	8	269	134.5	1.34201	0.24668
5122774	A04	55.346	1.64451e+07	134	130	13	264	132	0.0606061	0.805541
3110775	A04	56.166	-	141	128	8	269	134.5	0.628253	0.427997
3095333_37:T>G	A04	57.386	1.66711e+07	130	145	2	275	137.5	0.818182	0.365712
4111710	A04	57.786	1.67661e+07	136	132	9	268	134	0.0597015	0.806968
4108891	A04	58.186	1.67592e+07	120	144	13	264	132	2.18182	0.139649
4331966	A04	58.608	1.70829e+07	132	131	14	263	131.5	0.00380228	0.950831
4333386	A04	59.428	-	129	133	15	262	131	0.0610687	0.804815
5120608_12:T>A	A04	59.852	17366036	136	141	0	277	138.5	0.0902527	0.763856
3145449	A04	60.246	1.74358e+07	123	142	12	265	132.5	1.36226	0.243145
4336584_42:A>G	A04	60.658	17493152	136	133	8	269	134.5	0.0334572	0.854866
5122479	A04	62.353	1.77305e+07	132	139	6	271	135.5	0.180812	0.670677
3078100	A04	66.825	18303793	135	133	9	268	134	0.0149254	0.902765
3165586	A04	70.529	18813413	138	131	8	269	134.5	0.182156	0.669527
3126287	A04	70.937	19140856	137	131	9	268	134	0.134328	0.713986
5121356	A05	0	-	96	171	10	267	133.5	21.0674	4.43404e-06
3091419	A05	2.075	282243	98	166	13	264	132	17.5152	2.85027e-05
4336279	A05	2.469	-	161	108	8	269	134.5	10.4424	0.00123157
5121239	A05	2.872	-	160	108	9	268	134	10.0896	0.00149112
3135094	A05	3.698	720736	100	167	10	267	133.5	16.8127	4.12555e-05
4332548	A05	6.627	913497	155	111	11	266	133	7.2782	0.00697966
3096257_51:C>T	A05	8.301	1.02762e+06	116	161	0	277	138.5	7.31047	0.0068554
3099292	A05	9.073	1070743	150	108	19	258	129	6.83721	0.00892782
5049134	A05	9.473	1.3167e+06	101	165	11	266	133	15.3985	8.70575e-05
3094651	A05	9.867	1.35549e+06	147	109	21	256	128	5.64062	0.017549
3096187	A05	11.942	-	159	109	9	268	134	9.32836	0.00225634
3106903	A05	13.192	1.84774e+06	151	108	18	259	129.5	7.139	0.00754254
3089174	A05	14.378	1.85491e+06	97	172	8	269	134.5	20.9108	4.81179e-06
3101879	A05	14.783	1.91051e+06	156	103	18	259	129.5	10.8456	0.000990329
3211797	A05	15.988	2.01023e+06	95	172	10	267	133.5	22.206	2.44908e-06
3076882	A05	17.934	-	156	99	22	255	127.5	12.7412	0.000357693
3131399	A05	18.322	2270052	158	100	19	258	129	13.0388	0.00030511
3084753_18:T>C	A05	19.552	2387071	103	172	2	275	137.5	17.3127	3.17056e-05
3077964_35:A>C	A05	19.962	2539901	176	100	1	276	138	20.9275	4.76988e-06
3131865	A05	21.125	2.59889e+06	153	102	22	255	127.5	10.2	0.00140441
4331206	A05	21.935	2733877	86	178	13	264	132	32.0606	1.49437e-08
5120688	A05	23.652	2908724	93	176	8	269	134.5	25.6097	4.17941e-07
3074879_12:T>C	A05	24.43	2.97827e+06	181	96	0	277	138.5	26.083	3.27045e-07
3098145	A05	25.597	3095696	154	104	19	258	129	9.68992	0.00185281
3160623	A05	26.764	3.27288e+06	96	170	11	266	133	20.5865	5.69976e-06
5050344_10:T>C	A05	27.57	3.37294e+06	166	95	16	261	130.5	19.3142	1.1088e-05
5029156_16:A>T	A05	28.357	-	103	170	4	273	136.5	16.4432	5.01291e-05
3147750	A05	28.757	-	99	172	6	271	135.5	19.6642	9.23144e-06
5048505_66:G>A	A05	34.174	3905625	109	167	1	276	138	12.1884	0.000480875
3093084_35:T>C	A05	35.35	-	163	110	4	273	136.5	10.2894	0.00133798
3140944	A05	36.156	4.25372e+06	106	164	7	270	135	12.4593	0.000415925
3133912_35:G>C	A05	41.356	4.81087e+06	166	105	6	271	135.5	13.7306	0.000210986
3095393	A05	42.982	4.89907e+06	93	173	11	266	133	24.0602	9.33728e-07
3121874	A05	43.779	5069206	149	109	19	258	129	6.20155	0.0127638
3099068	A05	44.186	5111389	96	170	11	266	133	20.5865	5.69976e-06
5049622	A05	45.832	5.27164e+06	140	111	26	251	125.5	3.3506	0.0671806
3079731_13:G>C	A05	46.604	5420131	112	165	0	277	138.5	10.1408	0.00145024
3077099_6:A>G	A05	47.002	5.43067e+06	111	166	0	277	138.5	10.9206	0.00095102
3158511	A05	49.077	5757577	105	162	10	267	133.5	12.1685	0.000486024
3144383	A05	49.928	-	144	114	19	258	129	3.48837	0.0618013
4334607	A05	50.343	5854830	153	112	12	265	132.5	6.3434	0.0117819
5121431	A05	50.746	5.8747e+06	146	113	18	259	129.5	4.20463	0.0403137
5120887	A05	51.158	6119017	100	164	13	264	132	15.5152	8.18466e-05
3146167	A05	51.563	6.21724e+06	103	162	12	265	132.5	13.1358	0.000289699
3081966	A05	52.834	6.23799e+06	148	114	15	262	131	4.41221	0.0356825
3145742	A05	53.678	6.60065e+06	105	162	10	267	133.5	12.1685	0.000486024
3147583	A05	55.624	7.81989e+06	102	158	17	260	130	12.0615	0.000514728
4333385	A05	56.021	-	147	115	15	262	131	3.9084	0.0480454
3146905	A05	56.433	8.54161e+06	147	121	9	268	134	2.52239	0.11224
4112783_67:A>G	A05	56.859	9089940	118	158	1	276	138	5.7971	0.0160526
3161633	A05	57.247	1.0361e+07	109	158	10	267	133.5	8.99251	0.00271088
4338959	A05	57.654	1.12983e+07	100	160	17	260	130	13.8462	0.000198402
5053670	A05	58.429	14984355	145	113	19	258	129	3.96899	0.0463455
5053077	A05	58.834	15365935	103	162	12	265	132.5	13.1358	0.000289699
3133370	A05	59.236	1.51719e+07	149	113	15	262	131	4.94656	0.0261426
3149178	A05	59.654	15598842	107	159	11	266	133	10.1654	0.001431
5029408_40:T>G	A05	60.457	1.43847e+07	118	157	2	275	137.5	5.53091	0.0186834
5029408	A05	60.859	1.43827e+07	107	159	11	266	133	10.1654	0.001431
3081368	A05	61.276	1.4378e+07	105	158	14	263	131.5	10.6806	0.00108264
4110835	A05	61.7	1.60926e+07	104	157	16	261	130.5	10.7625	0.0010358
4113011	A05	62.103	15869902	106	156	15	262	131	9.54198	0.00200824
3085507_50:G>T	A05	62.95	16675907	123	154	0	277	138.5	3.46931	0.0625172
3080714	A05	63.787	16725296	112	154	11	266	133	6.63158	0.0100186
3165964	A05	65.888	1.72689e+07	103	155	19	258	129	10.4806	0.00120633
5120981	A05	67.98	17720192	104	160	13	264	132	11.8788	0.000567769
3219911_24:A>G	A05	68.393	1.80153e+07	159	118	0	277	138.5	6.06859	0.0137607
3091784	A05	68.798	1.79471e+07	108	154	15	262	131	8.07634	0.0044847
3117146	A05	69.201	18188884	109	156	12	265	132.5	8.33585	0.00388703
3105072	A05	70.011	18234933	145	120	12	265	132.5	2.35849	0.124603
3169470	A05	70.841	1.83342e+07	100	157	20	257	128.5	12.642	0.000377172
5121871	A05	71.259	-	144	118	15	262	131	2.58015	0.108211
3156302	A05	72.114	18498316	132	128	17	260	130	0.0615385	0.804081
3076065_53:C>G	A05	72.951	1.86922e+07	158	119	0	277	138.5	5.49097	0.0191149
3132321	A05	73.774	1.87941e+07	137	122	18	259	129.5	0.868726	0.351308
3096975	A05	75.019	18904394	114	151	12	265	132.5	5.16604	0.0230327
3148039_11:G>A	A05	75.417	-	150	126	1	276	138	2.08696	0.148562
3102578	A05	75.814	18989627	120	149	8	269	134.5	3.12639	0.077034
4331263	A05	76.224	19032367	114	147	16	261	130.5	4.17241	0.0410872
3182687	A05	79.544	19207808	125	135	17	260	130	0.384615	0.535143
3092904_17:A>T	A05	79.966	19195777	138	136	3	274	137	0.0145985	0.90383
5030552	A05	80.399	1.92415e+07	127	135	15	262	131	0.244275	0.621136
4112459	A05	80.807	19241725	128	136	13	264	132	0.242424	0.622461
4107411	A05	82.433	1.93653e+07	130	132	15	262	131	0.0152672	0.901663
3075400	A05	83.22	19451014	130	139	8	269	134.5	0.301115	0.583184
5050640	A05	84.435	19472674	120	142	15	262	131	1.84733	0.174094
5121366	A05	91.842	20049934	129	139	9	268	134	0.373134	0.541301
4167789	A05	92.668	-	120	142	15	262	131	1.84733	0.174094
3105310	A05	93.491	2.0327e+07	137	131	9	268	134	0.134328	0.713986
3100837	A05	94.288	2.03598e+07	133	130	14	263	131.5	0.0342205	0.853239
3162854	A05	97.594	-	121	147	9	268	134	2.52239	0.11224
4167195	A05	98.009	20847899	122	145	10	267	133.5	1.98127	0.159256
3079019_29:C>A	A05	98.407	20792735	147	129	1	276	138	1.17391	0.278599
3082287	A05	98.805	20781075	136	129	12	265	132.5	0.184906	0.667191
3201553	A05	99.207	20780609	121	145	11	266	133	2.16541	0.141147
5052465	A05	100.833	2.10503e+07	137	128	12	265	132.5	0.30566	0.580355
4110234	A05	102.023	21080416	139	125	13	264	132	0.742424	0.388885
3113902_36:G>A	A05	102.817	21299793	126	150	1	276	138	2.08696	0.148562
3114756_28:A>T	A05	103.225	21310941	152	121	4	273	136.5	3.52015	0.0606271
4331927	A05	105.767	2.23509e+07	142	123	12	265	132.5	1.36226	0.243145
3120833	A05	106.182	2.23019e+07	144	123	10	267	133.5	1.65169	0.19873
4116279	A05	107.012	2.27504e+07	140	123	14	263	131.5	1.09886	0.294517
3079377	A05	109.078	-	126	134	17	260	130	0.246154	0.619796
5029769_18:G>C	A06	0	-	124	151	2	275	137.5	2.65091	0.103491
5029282	A06	0.797	836309	126	125	26	251	125.5	0.00398406	0.949671
3113030	A06	6.606	988237	130	126	21	256	128	0.0625	0.802587
3165955	A06	7.008	969683	131	129	17	260	130	0.0153846	0.901288
3096339	A06	8.223	1.17865e+06	133	129	15	262	131	0.0610687	0.804815
3199969	A06	8.621	1226118	136	131	10	267	133.5	0.093633	0.759608
4168244_40:G>C	A06	9.038	1466633	136	139	2	275	137.5	0.0327273	0.856441
4119540	A06	10.258	-	125	141	11	266	133	0.962406	0.326581
5120890	A06	10.658	1.69002e+06	132	138	7	270	135	0.133333	0.715001
4113761	A06	11.076	1.76709e+06	125	136	16	261	130.5	0.463602	0.495946
3154153	A06	11.489	1837678	126	136	15	262	131	0.381679	0.536706
3094773	A06	11.887	-	126	137	14	263	131.5	0.460076	0.497588
5120607_68:T>G	A06	12.72	1974191	140	120	17	260	130	1.53846	0.214847
5122035	A06	13.137	1.97237e+06	119	138	20	257	128.5	1.40467	0.235943
5122780	A06	13.523	-	127	137	13	264	132	0.378788	0.538253
3151513	A06	14.317	2193523	132	137	8	269	134.5	0.0929368	0.760476
5122808	A06	14.735	2280821	127	136	14	263	131.5	0.307985	0.578919
5050051	A06	15.15	-	116	143	18	259	129.5	2.81467	0.093406
5122675	A06	15.568	2.37939e+06	131	138	8	269	134.5	0.182156	0.669527
3122963_56:T>C	A06	16.405	2.4259e+06	138	127	12	265	132.5	0.456604	0.499215
5120658	A06	17.682	2.46854e+06	130	134	13	264	132	0.0606061	0.805541
3097309_68:C>A	A06	21.225	2594432	130	145	2	275	137.5	0.818182	0.365712
4113953	A06	21.611	2.63917e+06	113	149	15	262	131	4.94656	0.0261426
5121580	A06	22.826	2747563	118	152	7	270	135	4.28148	0.0385298
4333932	A06	23.241	2.76917e+06	146	119	12	265	132.5	2.75094	0.0971971
4338964	A06	24.908	-	137	123	17	260	130	0.753846	0.385261
3097035	A06	25.326	2.87528e+06	110	154	13	264	132	7.33333	0.00676874
4331936	A06	25.724	2.91191e+06	106	155	16	261	130.5	9.19923	0.00242116
3146330	A06	26.544	2988754	151	110	16	261	130.5	6.44061	0.011154
4168924	A06	28.585	3051114	108	158	11	266	133	9.3985	0.00217163
4166479	A06	28.992	3.09548e+06	143	118	16	261	130.5	2.39464	0.121752
3170489	A06	30.659	3145186	105	163	9	268	134	12.5522	0.000395732
4108280	A06	31.479	3160704	105	161	11	266	133	11.7895	0.000595666
4113902	A06	31.894	3.20726e+06	144	113	20	257	128.5	3.7393	0.0531467
3158097_38:A>C	A06	32.666	3255979	115	162	0	277	138.5	7.97473	0.00474349
3214203	A06	33.066	3259839	103	162	12	265	132.5	13.1358	0.000289699
3158894	A06	33.476	3.30014e+06	102	163	12	265	132.5	14.0415	0.000178819
3083644_64:C>A	A06	34.267	3.33519e+06	115	162	0	277	138.5	7.97473	0.00474349
3151788	A06	36.667	3436951	97	170	10	267	133.5	19.9588	7.91289e-06
4168049	A06	37.487	3.51457e+06	94	173	10	267	133.5	23.3745	1.33332e-06
3146960	A06	37.881	3.56575e+06	89	174	14	263	131.5	27.4715	1.59428e-07
5121631	A06	38.286	3.61696e+06	158	99	20	257	128.5	13.5447	0.000232942
5121568	A06	39.496	3.67924e+06	165	99	13	264	132	16.5	4.86501e-05
3204005	A06	39.891	3740379	162	98	17	260	130	15.7538	7.21411e-05
3160272_18:T>A	A06	43.041	3868895	96	166	15	262	131	18.7023	1.52799e-05
3119155	A06	43.847	-	168	96	13	264	132	19.6364	9.36694e-06
5121245	A06	44.644	4.0836e+06	87	178	12	265	132.5	31.2491	2.26958e-08
3103994	A06	45.46	4.14715e+06	162	94	21	256	128	18.0625	2.13771e-05
5051819_13:G>A	A06	46.273	4.33487e+06	160	77	40	237	118.5	29.0675	6.98994e-08
3166957	A06	46.681	4.49084e+06	84	181	12	265	132.5	35.5057	2.5431e-09
3102392	A06	47.079	4.74203e+06	86	180	11	266	133	33.218	8.23825e-09
3081089	A06	47.476	4.80142e+06	86	181	10	267	133.5	33.8015	6.10318e-09
5121117	A06	47.879	4.88961e+06	88	180	9	268	134	31.5821	1.91185e-08
4115430	A06	48.663	4.95247e+06	90	178	9	268	134	28.8955	7.63893e-08
5047923	A06	49.454	5.114e+06	90	179	8	269	134.5	29.4461	5.74937e-08
4113558	A06	50.674	5.29209e+06	95	178	4	273	136.5	25.2344	5.07677e-07
3102731_63:T>C	A06	52.62	5.4641e+06	180	93	4	273	136.5	27.7253	1.39824e-07
3141607	A06	53.032	5.56803e+06	92	180	5	272	136	28.4706	9.51327e-08
3100217	A06	54.204	5.62654e+06	84	183	10	267	133.5	36.7079	1.37225e-09
5122570	A06	54.596	5.59988e+06	164	95	18	259	129.5	18.3822	1.80735e-05
3154085	A06	55.396	-	179	90	8	269	134.5	29.4461	5.74937e-08
3078921_14:C>T	A06	55.793	5888199	91	185	1	276	138	32.0145	1.53027e-08
4117912	A06	56.205	-	169	90	18	259	129.5	24.0965	9.16255e-07
3082649	A06	56.629	5.93391e+06	80	186	11	266	133	42.2406	8.07069e-11
3110672	A06	57.426	6.01142e+06	83	187	7	270	135	40.0593	2.46374e-10
3080697_19:G>A	A06	57.821	6.05018e+06	93	184	0	277	138.5	29.8953	4.56015e-08
4114681	A06	58.984	6.34939e+06	86	187	4	273	136.5	37.3663	9.78992e-10
3078187	A06	59.376	6452875	84	184	9	268	134	37.3134	1.00589e-09
4113682	A06	59.768	6.53606e+06	84	185	8	269	134.5	37.9219	7.36328e-10
4337261	A06	60.175	6652237	175	86	16	261	130.5	30.3487	3.60956e-08
4168400_45:A>G	A06	60.595	6.78744e+06	82	174	21	256	128	33.0625	8.92434e-09
3126969_66:C>T	A06	61.805	6.96758e+06	91	167	19	258	129	22.3876	2.22808e-06
4168436_23:T>C	A06	62.218	7.07777e+06	89	188	0	277	138.5	35.3827	2.70886e-09
3206532	A06	62.604	7.35514e+06	81	190	6	271	135.5	43.8413	3.56105e-11
5122750	A06	63.004	7.6014e+06	84	190	3	274	137	41.0073	1.51662e-10
3157295	A06	63.406	7836270	81	189	7	270	135	43.2	4.94207e-11
3076210	A06	63.806	7.86656e+06	86	189	2	275	137.5	38.5782	5.26037e-10
5047507_20:C>T	A06	64.197	-	191	83	3	274	137	42.5693	6.82203e-11
4335472	A06	64.599	8.37507e+06	80	192	5	272	136	46.1176	1.11361e-11
3085074	A06	65.006	8520429	77	193	7	270	135	49.837	1.6706e-12
5120532_21:T>C	A06	65.416	8.99999e+06	194	81	2	275	137.5	46.4327	9.48185e-12
5030971	A06	65.808	9.79814e+06	82	188	7	270	135	41.6148	1.11148e-10
3098592	A06	66.205	1.09493e+07	78	190	9	268	134	46.806	7.83743e-12
3091147_18:A>T	A06	66.613	1.414e+07	191	82	4	273	136.5	43.5201	4.19617e-11
3153097_44:T>A	A06	67.037	1.56595e+07	84	156	37	240	120	21.6	3.35852e-06
3090425	A06	67.435	15845919	85	185	7	270	135	37.037	1.15907e-09
3080716_19:C>T	A06	67.837	16080459	189	87	1	276	138	37.6957	8.26887e-10
3105263	A06	69.381	16829985	79	186	12	265	132.5	43.2038	4.93255e-11
5120760	A06	69.769	-	163	91	23	254	127	20.4094	6.25203e-06
3166556	A06	70.166	17054261	85	183	9	268	134	35.8358	2.14665e-09
3095774_58:C>T	A06	70.953	1.72588e+07	189	88	0	277	138.5	36.8267	1.29109e-09
4119334	A06	71.358	17343142	86	183	8	269	134.5	34.9777	3.33504e-09
3077021_6:G>C	A06	71.771	1.74749e+07	95	182	0	277	138.5	27.3249	1.71982e-07
3076676	A06	72.571	1.70189e+07	85	183	9	268	134	35.8358	2.14665e-09
5122012	A06	73.352	18058415	87	182	8	269	134.5	33.5502	6.94487e-09
3132103	A06	73.743	18197898	85	184	8	269	134.5	36.4349	1.57848e-09
5121021	A06	74.161	1.82614e+07	84	181	12	265	132.5	35.5057	2.5431e-09
5122353	A06	74.952	-	89	180	8	269	134.5	30.7844	2.88349e-08
3145659	A06	77.391	1.88595e+07	85	185	7	270	135	37.037	1.15907e-09
3196397_42:C>T	A06	77.788	1.91112e+07	89	177	11	266	133	29.1128	6.8285e-08
3094902	A06	78.569	1.93426e+07	161	102	14	263	131.5	13.2357	0.000274661
3093567	A06	81.848	19613411	95	176	6	271	135.5	24.2103	8.63677e-07
3140451_48:C>T	A06	82.255	1.96571e+07	110	167	0	277	138.5	11.7292	0.000615257
3107385	A06	84.201	1.9829e+07	95	173	9	268	134	22.7015	1.89221e-06
5120713_21:A>C	A06	85.014	19886645	101	171	5	272	136	18.0147	2.19205e-05
3176043	A06	85.426	19992141	90	175	12	265	132.5	27.2642	1.77471e-07
3106195	A06	87.093	2.01468e+07	91	176	10	267	133.5	27.0599	1.97245e-07
3112566_9:G>A	A06	87.479	2.02496e+07	181	96	0	277	138.5	26.083	3.27045e-07
4333198	A06	88.316	2.029e+07	96	172	9	268	134	21.5522	3.44321e-06
4166605	A06	89.11	2.04088e+07	154	103	20	257	128.5	10.1206	0.00146619
3101447_29:A>G	A06	89.891	20487236	178	99	0	277	138.5	22.5307	2.06813e-06
3105953	A06	90.286	20526727	94	174	9	268	134	23.8806	1.025e-06
4165387	A06	91.126	20526375	159	103	15	262	131	11.9695	0.000540794
4706344	A06	93.585	20700180	97	169	11	266	133	19.4887	1.01195e-05
3080002	A06	93.987	2.07809e+07	97	172	8	269	134.5	20.9108	4.81179e-06
3080843_60:T>A	A06	94.397	20832611	108	169	0	277	138.5	13.4332	0.000247208
3081359_56:T>A	A06	94.783	2.08359e+07	109	168	0	277	138.5	12.5668	0.000392663
5121467	A06	95.574	2.09189e+07	92	171	14	263	131.5	23.73	1.10839e-06
5047960_62:G>C	A06	95.969	21007282	171	106	0	277	138.5	15.2527	9.40418e-05
3133217	A06	96.364	2.10773e+07	92	169	16	261	130.5	22.7165	1.87751e-06
4167959_19:A>G	A06	96.756	2.12068e+07	106	167	4	273	136.5	13.63	0.000222596
3088172_59:T>A	A06	97.158	2.12817e+07	107	170	0	277	138.5	14.3285	0.000153521
3085442	A06	99.166	2.15049e+07	99	167	11	266	133	17.3835	3.05473e-05
5120983	A06	99.986	2.15685e+07	100	169	8	269	134.5	17.6989	2.58778e-05
4165987_61:G>A	A06	100.394	2.16311e+07	167	110	0	277	138.5	11.7292	0.000615257
4167574	A06	101.21	21665825	109	158	10	267	133.5	8.99251	0.00271088
5122455	A06	102.816	2.16964e+07	104	159	14	263	131.5	11.5019	0.00069525
5122034	A06	104.908	2.18347e+07	111	149	17	260	130	5.55385	0.0184401
5120801_7:C>G	A06	105.294	21834553	158	119	0	277	138.5	5.49097	0.0191149
3198364	A06	106.072	22048836	120	147	10	267	133.5	2.73034	0.0984585
3102917_57:T>C	A06	106.484	22104928	126	148	3	274	137	1.76642	0.183825
3090995	A06	108.508	2.24493e+07	121	137	19	258	129	0.992248	0.319194
3136242	A06	108.91	22436577	117	150	10	267	133.5	4.07865	0.0434283
3168987	A06	110.115	2.26737e+07	118	151	8	269	134.5	4.04833	0.0442151
3107501	A06	111.775	2.2874e+07	121	144	12	265	132.5	1.99623	0.157691
3101347_62:A>C	A06	112.192	2.29085e+07	133	144	0	277	138.5	0.436823	0.50866
3103800_68:G>A	A06	112.964	23074877	129	146	2	275	137.5	1.05091	0.305298
3109249	A06	113.77	2.31047e+07	120	144	13	264	132	2.18182	0.139649
3166196	A06	114.975	2.31959e+07	119	144	14	263	131.5	2.37643	0.123179
3094020_36:G>A	A06	115.387	2.3251e+07	136	141	0	277	138.5	0.0902527	0.763856
4707503	A06	116.545	2.33536e+07	129	140	8	269	134.5	0.449814	0.502423
4332535	A06	117.816	-	124	136	17	260	130	0.553846	0.45675
3125193_6:T>C	A06	118.224	2.36287e+07	138	137	2	275	137.5	0.00363636	0.951915
3158290_56:A>C	A06	119.054	2.35987e+07	138	135	4	273	136.5	0.032967	0.855922
3125846	A06	119.848	23719226	116	142	19	258	129	2.62016	0.105514
3091516	A06	120.654	-	126	136	15	262	131	0.381679	0.536706
4336690_31:G>C	A06	122.703	23793593	139	138	0	277	138.5	0.00361011	0.952089
4120245	A06	123.903	-	121	140	16	261	130.5	1.38314	0.239567
3097986	A06	124.329	-	120	142	15	262	131	1.84733	0.174094
5029885	A06	125.169	2.43499e+07	115	144	18	259	129.5	3.2471	0.0715498
4707551	A06	125.992	-	115	146	16	261	130.5	3.68199	0.0550031
5051194	A07	0	-	85	181	11	266	133	34.6466	3.95325e-09
3144856	A07	4.49	325162	98	171	8	269	134.5	19.8104	8.55157e-06
3163048	A07	5.68	-	159	101	17	260	130	12.9385	0.000321899
3083539_22:A>G	A07	6.077	-	178	99	0	277	138.5	22.5307	2.06813e-06
5029946	A07	6.487	662282	91	171	15	262	131	24.4275	7.71602e-07
5121436	A07	6.884	1.10706e+06	98	170	9	268	134	19.3433	1.09203e-05
4113473	A07	7.292	1270910	93	172	12	265	132.5	23.5509	1.2165e-06
4118251	A07	7.702	1631634	98	171	8	269	134.5	19.8104	8.55157e-06
3183141	A07	8.107	2.18857e+06	159	100	18	259	129.5	13.4402	0.000246295
3088737_31:A>G	A07	8.504	1666416	105	154	18	259	129.5	9.27027	0.00232903
3096447	A07	9.754	3327068	152	103	22	255	127.5	9.41569	0.00215137
3084839_15:A>G	A07	10.14	-	176	99	2	275	137.5	21.56	3.4293e-06
5048309_32:C>G	A07	10.54	4.76842e+06	95	159	23	254	127	16.126	5.92653e-05
3123659	A07	10.95	5.47932e+06	158	101	18	259	129.5	12.5444	0.000397395
3100199	A07	11.342	6.01122e+06	96	171	10	267	133.5	21.0674	4.43404e-06
3097031_10:G>A	A07	11.734	-	110	166	1	276	138	11.3623	0.000749492
3093605	A07	12.939	7786901	95	168	14	263	131.5	20.2624	6.7516e-06
3087835	A07	13.742	8.16269e+06	103	165	9	268	134	14.3433	0.000152322
3078175	A07	14.145	8388506	99	164	14	263	131.5	16.0646	6.12165e-05
3086255	A07	14.945	8.68454e+06	104	162	11	266	133	12.6466	0.000376246
3132656	A07	15.337	-	149	112	16	261	130.5	5.24521	0.0220073
3112197	A07	15.74	8.96413e+06	105	162	10	267	133.5	12.1685	0.000486024
5034208_14:G>A	A07	16.56	9.31383e+06	113	148	16	261	130.5	4.69349	0.0302772
3216569	A07	16.954	9.58164e+06	108	164	5	272	136	11.5294	0.000685037
5030177	A07	17.794	9.61543e+06	103	164	10	267	133.5	13.9363	0.000189108
5029507	A07	18.575	9.94845e+06	96	166	15	262	131	18.7023	1.52799e-05
5048365_16:A>C	A07	18.972	1.00287e+07	171	106	0	277	138.5	15.2527	9.40418e-05
3126880	A07	20.956	1.04685e+07	101	160	16	261	130.5	13.3372	0.000260197
3182957	A07	21.356	1.05591e+07	108	158	11	266	133	9.3985	0.00217163
5031252	A07	24.582	1.09003e+07	105	158	14	263	131.5	10.6806	0.00108264
4110685	A07	25.437	-	143	116	18	259	129.5	2.81467	0.093406
5047900	A07	27.52	11267036	109	154	14	263	131.5	7.69962	0.00552325
5030579	A07	28.367	11275287	111	151	15	262	131	6.10687	0.0134657
3111312	A07	29.617	1.13561e+07	122	148	7	270	135	2.5037	0.113579
3117408_29:G>T	A07	30.003	1.14171e+07	150	127	0	277	138.5	1.90975	0.166991
3079664_11:A>T	A07	30.391	11367836	134	142	1	276	138	0.231884	0.63013
3130692	A07	31.194	11516075	119	146	12	265	132.5	2.75094	0.0971971
5121671	A07	32.813	11780204	125	142	10	267	133.5	1.0824	0.298162
3134981	A07	33.215	1.16973e+07	129	126	22	255	127.5	0.0352941	0.850981
4333479	A07	33.625	1.18941e+07	114	148	15	262	131	4.41221	0.0356825
3111855_49:T>C	A07	34.84	1.19997e+07	122	136	19	258	129	0.75969	0.383426
5050218	A07	35.252	1.24656e+07	121	144	12	265	132.5	1.99623	0.157691
4707519	A07	35.672	1.23381e+07	122	145	10	267	133.5	1.98127	0.159256
3096247	A07	36.075	1.28595e+07	119	144	14	263	131.5	2.37643	0.123179
3097975_39:T>A	A07	36.875	1.26955e+07	134	142	1	276	138	0.231884	0.63013
5120639_66:G>A	A07	37.263	13046882	136	141	0	277	138.5	0.0902527	0.763856
4115760	A07	38.05	1.3101e+07	131	133	13	264	132	0.0151515	0.902035
5030151	A07	39.255	1.32572e+07	126	140	11	266	133	0.736842	0.390674
5121312	A07	43.422	1.33559e+07	124	138	15	262	131	0.748092	0.387081
5049149	A07	48.861	1.3628e+07	124	141	12	265	132.5	1.09057	0.296346
5121756	A07	49.705	1.36363e+07	131	140	6	271	135.5	0.298893	0.584577
3112187	A07	50.96	-	126	138	13	264	132	0.545455	0.460181
3085644	A07	51.783	1.39287e+07	134	132	11	266	133	0.0150376	0.902402
4167326	A07	52.212	1.39074e+07	130	138	9	268	134	0.238806	0.62507
3094278	A07	53.003	13949817	135	136	6	271	135.5	0.00369004	0.951562
3158039	A07	53.423	-	123	139	15	262	131	0.977099	0.322916
3161110	A07	56.316	1.48857e+07	126	142	9	268	134	0.955224	0.328393
3081304	A07	56.71	15079042	115	145	17	260	130	3.46154	0.0628118
3080637_30:T>A	A07	59.129	-	149	128	0	277	138.5	1.59206	0.207032
5121343	A07	59.534	1.52637e+07	132	128	17	260	130	0.0615385	0.804081
4338549	A07	62.463	15557383	113	151	13	264	132	5.4697	0.019349
5122347	A07	62.868	1.56732e+07	139	124	14	263	131.5	0.855513	0.354997
3157007	A07	63.712	1.57036e+07	111	153	13	264	132	6.68182	0.00974012
5120918	A07	64.115	15728531	141	122	14	263	131.5	1.37262	0.241362
4166544	A07	64.918	-	135	127	15	262	131	0.244275	0.621136
3113721	A07	66.123	1.58436e+07	136	122	19	258	129	0.75969	0.383426
5047894_23:C>T	A07	67.704	15922149	149	113	15	262	131	4.94656	0.0261426
3084727_18:A>G	A07	68.104	1.59556e+07	119	158	0	277	138.5	5.49097	0.0191149
5048102_5:A>T	A07	68.499	1.60241e+07	160	113	4	273	136.5	8.09158	0.00444715
4168963	A07	69.322	-	105	159	13	264	132	11.0455	0.000889049
4109982_31:T>C	A07	70.155	1.62663e+07	116	159	2	275	137.5	6.72364	0.00951434
3194969	A07	70.952	1.66803e+07	148	118	11	266	133	3.38346	0.0658537
3076029	A07	71.338	1.64606e+07	111	155	11	266	133	7.2782	0.00697966
3084984_27:A>T	A07	72.957	1.69181e+07	126	151	0	277	138.5	2.25632	0.13307
3098296	A07	73.374	16951563	108	153	16	261	130.5	7.75862	0.00534568
3100490_56:A>T	A07	73.774	1.70894e+07	156	120	1	276	138	4.69565	0.030239
5051886	A07	75.434	-	114	152	11	266	133	5.42857	0.0198099
5121947	A07	75.854	17352437	142	117	18	259	129.5	2.41313	0.120322
3090864	A07	76.252	1.74402e+07	117	148	12	265	132.5	3.62642	0.0568692
3137128	A07	76.664	1.76252e+07	133	124	20	257	128.5	0.315175	0.574522
3105859	A07	77.079	17736425	135	125	17	260	130	0.384615	0.535143
4120470_34:C>A	A07	77.503	17797358	129	148	0	277	138.5	1.30325	0.253621
4111126	A07	78.343	1.80627e+07	144	124	9	268	134	1.49254	0.221823
3113259	A07	78.745	1.81102e+07	112	148	17	260	130	4.98462	0.0255737
3143613	A07	79.945	18656419	139	126	12	265	132.5	0.637736	0.424532
3146499	A07	80.345	18545590	141	124	12	265	132.5	1.09057	0.296346
3089579	A07	80.76	1.85425e+07	113	150	14	263	131.5	5.20532	0.0225178
3144059	A07	81.155	1.86601e+07	138	122	17	260	130	0.984615	0.321062
3102690	A07	82.815	18883308	137	124	16	261	130.5	0.64751	0.421004
4114091	A07	84.428	1.9119e+07	117	147	13	264	132	3.40909	0.0648382
5048763	A07	84.848	19161835	137	128	12	265	132.5	0.30566	0.580355
3079690	A07	85.688	19327521	137	125	15	262	131	0.549618	0.458474
3155131	A07	86.095	1.92987e+07	131	129	17	260	130	0.0153846	0.901288
4113472_11:C>G	A07	86.886	19486984	148	129	0	277	138.5	1.30325	0.253621
3106068	A07	88.902	1.96608e+07	135	127	15	262	131	0.244275	0.621136
3104297	A07	89.329	1.97004e+07	137	127	13	264	132	0.378788	0.538253
3087787_54:C>A	A07	90.173	1.99378e+07	151	125	1	276	138	2.44928	0.117579
5029977	A07	90.595	2.02039e+07	128	130	19	258	129	0.0155039	0.900908
3195692	A07	91.01	2.02736e+07	128	130	19	258	129	0.0155039	0.900908
5029281	A07	91.415	2.03506e+07	131	131	15	262	131	0	1
5031012	A07	91.825	2.05033e+07	134	132	11	266	133	0.0150376	0.902402
5052730	A07	94.235	2.08309e+07	128	141	8	269	134.5	0.628253	0.427997
3109517_16:T>C	A07	94.632	20907516	138	137	2	275	137.5	0.00363636	0.951915
4165936	A07	100.232	-	135	133	9	268	134	0.0149254	0.902765
3101145	A07	101.477	2.18483e+07	130	135	12	265	132.5	0.0943396	0.758731
3097344	A07	101.903	2.19557e+07	132	137	8	269	134.5	0.0929368	0.760476
4115727_6:G>A	A07	102.327	2.20712e+07	146	131	0	277	138.5	0.812274	0.367449
3088419	A07	102.745	22117619	125	141	11	266	133	0.962406	0.326581
4111433	A07	106.777	2.25112e+07	122	143	12	265	132.5	1.66415	0.197044
4165362	A07	107.59	22617979	122	142	13	264	132	1.51515	0.218355
3194328	A07	108.005	2.28476e+07	122	145	10	267	133.5	1.98127	0.159256
3080914	A07	108.828	2.31148e+07	124	139	14	263	131.5	0.855513	0.354997
3135423	A07	110.099	-	137	131	9	268	134	0.134328	0.713986
3088760	A07	111.323	23524685	119	146	12	265	132.5	2.75094	0.0971971
3152485	A07	111.731	2.36125e+07	115	147	15	262	131	3.9084	0.0480454
3083394	A07	112.144	2.37946e+07	121	148	8	269	134.5	2.71004	0.0997187
3207733_52:G>A	A07	112.556	2.37273e+07	127	145	5	272	136	1.19118	0.275092
4118297	A07	112.958	2.24997e+07	132	129	16	261	130.5	0.0344828	0.852684
5122641	A07	113.385	2.34718e+07	133	130	14	263	131.5	0.0342205	0.853239
3101873	A07	113.809	23426033	134	130	13	264	132	0.0606061	0.805541
3101833	A08	0	-	103	170	4	273	136.5	16.4432	5.01291e-05
3077574	A08	1.195	-	103	166	8	269	134.5	14.7546	0.000122445
3154913	A08	3.605	7.05648e+06	152	113	12	265	132.5	5.73962	0.0165864
3156075	A08	4.017	5.43345e+06	146	113	18	259	129.5	4.20463	0.0403137
3086207	A08	4.414	2.4001e+06	102	161	14	263	131.5	13.2357	0.000274661
4168773	A08	4.821	-	144	116	17	260	130	3.01538	0.0824779
4707951	A08	5.226	2.23642e+06	150	112	15	262	131	5.51145	0.0188924
3176738	A08	5.65	1.98008e+06	149	112	16	261	130.5	5.24521	0.0220073
5120977	A08	6.058	1.68443e+06	142	120	15	262	131	1.84733	0.174094
5121219	A08	6.461	1.40728e+06	114	152	11	266	133	5.42857	0.0198099
5048125_27:A>G	A08	6.881	804345	156	113	8	269	134.5	6.87361	0.0087478
3106455	A08	7.289	640006	113	154	10	267	133.5	6.29588	0.0121019
4707284	A08	7.694	448077	105	154	18	259	129.5	9.27027	0.00232903
3078448_65:T>G	A08	8.096	230159	123	153	1	276	138	3.26087	0.0709515
5122350	A08	8.52	158722	140	121	16	261	130.5	1.38314	0.239567
3078760	A08	8.942	-	141	121	15	262	131	1.52672	0.216606
5029279_14:G>A	A08	9.347	597954	123	153	1	276	138	3.26087	0.0709515
3163213	A08	9.776	-	134	121	22	255	127.5	0.662745	0.415592
4334571	A08	10.202	-	147	119	11	266	133	2.94737	0.0860175
5122720	A08	10.626	2.93906e+06	141	121	15	262	131	1.52672	0.216606
3140225_28:T>A	A08	11.036	4.19845e+06	117	140	20	257	128.5	2.05837	0.151372
4168018	A08	11.453	5.35296e+06	107	151	19	258	129	7.50388	0.00615664
3131907_13:C>A	A08	11.863	6.73091e+06	125	148	4	273	136.5	1.93773	0.163915
3129917	A08	12.268	6.96376e+06	141	119	17	260	130	1.86154	0.172447
3090907_54:G>C	A08	13.112	5.65085e+06	126	147	4	273	136.5	1.61538	0.203737
5120638	A08	13.922	8049135	139	123	15	262	131	0.977099	0.322916
4168220_63:A>T	A08	14.311	7.62316e+06	141	119	17	260	130	1.86154	0.172447
3183018	A08	14.713	8.46794e+06	107	154	16	261	130.5	8.4636	0.00362324
5048077_63:T>G	A08	15.137	8.59231e+06	142	109	26	251	125.5	4.33865	0.0372566
3091574_59:G>C	A08	15.535	8.80493e+06	126	149	2	275	137.5	1.92364	0.165456
3211599	A08	15.942	9094212	109	152	16	261	130.5	7.08429	0.00777626
3090638	A08	16.345	9260363	116	152	9	268	134	4.83582	0.0278744
3083648	A08	16.763	9.3745e+06	112	152	13	264	132	6.06061	0.013823
3095646_11:A>C	A08	17.593	9468300	129	148	0	277	138.5	1.30325	0.253621
3156777	A08	18.756	9.65275e+06	109	152	16	261	130.5	7.08429	0.00777626
3086246	A08	19.168	9939758	115	153	9	268	134	5.38806	0.020275
3132159	A08	19.571	-	107	153	17	260	130	8.13846	0.0043336
5120739	A08	19.973	10242379	112	154	11	266	133	6.63158	0.0100186
5122283	A08	20.381	1.02733e+07	143	119	15	262	131	2.19847	0.138148
3216399	A08	20.767	1.04713e+07	137	118	22	255	127.5	1.41569	0.234115
4336450_57:C>T	A08	21.972	10648124	156	118	3	274	137	5.27007	0.0216951
5121102	A08	22.382	-	145	119	13	264	132	2.56061	0.109557
3076373_18:C>G	A08	22.787	1.07783e+07	149	108	20	257	128.5	6.54086	0.0105425
4120074	A08	24.058	10952879	116	151	10	267	133.5	4.58801	0.0321963
3164080	A08	24.468	1.09722e+07	140	123	14	263	131.5	1.09886	0.294517
5120636_15:C>G	A08	25.626	11094630	148	127	2	275	137.5	1.60364	0.205389
4333836	A08	26.029	11119312	135	128	14	263	131.5	0.186312	0.666004
3093433	A08	26.884	11314457	132	128	17	260	130	0.0615385	0.804081
3083742_12:A>G	A08	27.292	11416052	132	145	0	277	138.5	0.610108	0.434747
3107028	A08	27.678	1.07812e+07	122	134	21	256	128	0.5625	0.453255
3085380	A08	28.484	11703674	135	131	11	266	133	0.0601504	0.806258
3120319	A08	28.902	-	132	129	16	261	130.5	0.0344828	0.852684
4107087	A08	29.76	1.17986e+07	123	140	14	263	131.5	1.09886	0.294517
3134485_28:G>C	A08	30.58	1.20385e+07	148	129	0	277	138.5	1.30325	0.253621
4337316	A08	31.396	1.22302e+07	124	131	22	255	127.5	0.192157	0.661128
3094511	A08	32.657	12274189	120	144	13	264	132	2.18182	0.139649
3119185	A08	35.047	1.25568e+07	118	144	15	262	131	2.58015	0.108211
3128118	A08	36.993	1.30937e+07	119	147	11	266	133	2.94737	0.0860175
5121848	A08	38.248	1.34827e+07	139	126	12	265	132.5	0.637736	0.424532
5121293	A08	39.051	1.34545e+07	113	150	14	263	131.5	5.20532	0.0225178
4117801	A08	39.469	13651736	139	125	13	264	132	0.742424	0.388885
4334862_47:A>G	A08	39.889	1.36858e+07	134	143	0	277	138.5	0.292419	0.588675
3090817	A08	40.699	13730179	132	130	15	262	131	0.0152672	0.901663
4110230	A08	42.723	1.38521e+07	129	133	15	262	131	0.0610687	0.804815
3084418	A08	43.135	1.39136e+07	123	138	16	261	130.5	0.862069	0.35316
3133919	A08	45.168	14101678	126	138	13	264	132	0.545455	0.460181
3116720_17:C>T	A08	45.588	1.41996e+07	125	130	22	255	127.5	0.0980392	0.754195
3103780_38:C>A	A08	45.983	1.42756e+07	142	127	8	269	134.5	0.836431	0.360419
5121238	A08	47.146	1.46629e+07	131	139	7	270	135	0.237037	0.626354
3158541_18:C>A	A08	48.69	-	140	135	2	275	137.5	0.0909091	0.763025
3093909	A08	49.076	1.48229e+07	131	133	13	264	132	0.0151515	0.902035
3113258_62:A>G	A08	50.286	14937354	139	135	3	274	137	0.0583942	0.809052
3130127_25:G>T	A08	56.238	15627760	135	136	6	271	135.5	0.00369004	0.951562
4707789	A08	57.025	1.57392e+07	121	133	23	254	127	0.566929	0.451482
3092346	A08	57.437	-	127	135	15	262	131	0.244275	0.621136
3147481_58:A>T	A08	60.813	1.6013e+07	129	134	14	263	131.5	0.095057	0.757844
3095797_12:C>T	A08	63.355	1.63035e+07	139	137	1	276	138	0.0144928	0.904177
3075619	A08	63.741	1.6299e+07	128	136	13	264	132	0.242424	0.622461
5121695	A08	64.581	1.63816e+07	127	138	12	265	132.5	0.456604	0.499215
3091233	A08	66.7	16650454	120	138	19	258	129	1.25581	0.262445
4167204	A08	67.112	1.67828e+07	123	137	17	260	130	0.753846	0.385261
3095483	A08	69.923	1.69605e+07	120	144	13	264	132	2.18182	0.139649
3090601	A08	71.189	16983162	137	127	13	264	132	0.378788	0.538253
4109468_15:C>T	A08	74	1.72547e+07	126	149	2	275	137.5	1.92364	0.165456
3143652	A08	75.22	1.74263e+07	139	122	16	261	130.5	1.10728	0.292674
3089060	A08	75.64	17531036	143	122	12	265	132.5	1.66415	0.197044
3144524	A08	76.491	1.75764e+07	139	122	16	261	130.5	1.10728	0.292674
3102082_38:G>A	A08	76.903	17630864	150	118	9	268	134	3.8209	0.0506172
3104723	A08	78.143	1.77936e+07	143	119	15	262	131	2.19847	0.138148
3107147_44:A>G	A08	79.803	1.80447e+07	157	116	4	273	136.5	6.15751	0.0130855
3148364	A08	81.491	-	148	113	16	261	130.5	4.69349	0.0302772
5053973	A08	83.165	1.87663e+07	149	114	14	263	131.5	4.65779	0.0309129
3147730	A08	83.573	1.87225e+07	154	111	12	265	132.5	6.97736	0.00825474
3148326	A09	0	154692	116	146	15	262	131	3.43511	0.0638242
3099836	A09	0.398	20780.5	117	144	16	261	130.5	2.7931	0.0946707
5122158	A09	0.815	29959.5	135	127	15	262	131	0.244275	0.621136
5122131	A09	1.21	66671	138	127	12	265	132.5	0.456604	0.499215
5120702_45:T>A	A09	1.627	291298	133	103	41	236	118	3.81356	0.0508393
4116479	A09	2.893	329623	108	153	16	261	130.5	7.75862	0.00534568
5121249	A09	3.32	489053	116	151	10	267	133.5	4.58801	0.0321963
4332363	A09	3.725	577327	112	150	15	262	131	5.51145	0.0188924
5052887_24:C>T	A09	4.127	524054	124	151	2	275	137.5	2.65091	0.103491
3087680	A09	4.513	526239	143	121	13	264	132	1.83333	0.175734
3119554	A09	4.928	548690	146	120	11	266	133	2.54135	0.1109
3119554_45:G>A	A09	5.731	531126	157	119	1	276	138	5.23188	0.0221765
4119614_22:G>T	A09	6.117	-	156	120	1	276	138	4.69565	0.030239
3085230_68:C>G	A09	6.517	703773	125	149	3	274	137	2.10219	0.147088
3112705	A09	7.772	729784	109	152	16	261	130.5	7.08429	0.00777626
3156321_31:G>A	A09	8.598	853192	152	113	12	265	132.5	5.73962	0.0165864
3088205	A09	9	836347	112	153	12	265	132.5	6.3434	0.0117819
3097541_42:A>T	A09	9.417	912586	126	150	1	276	138	2.08696	0.148562
5047692_44:C>G	A09	9.803	910947	156	120	1	276	138	4.69565	0.030239
3101246	A09	10.223	-	138	120	19	258	129	1.25581	0.262445
3077805_34:C>T	A09	11.029	941298	126	149	2	275	137.5	1.92364	0.165456
5122085	A09	11.417	980896	105	157	15	262	131	10.3206	0.00131553
4332883	A09	12.652	-	147	119	11	266	133	2.94737	0.0860175
4119432	A09	13.074	1359465	140	120	17	260	130	1.53846	0.214847
5121675	A09	13.494	1447476	145	119	13	264	132	2.56061	0.109557
4334950	A09	14.327	1.65186e+06	144	119	14	263	131.5	2.37643	0.123179
4332926	A09	15.567	-	149	114	14	263	131.5	4.65779	0.0309129
3110503	A09	15.993	-	146	114	17	260	130	3.93846	0.0471939
3117366	A09	17.259	1900038	149	117	11	266	133	3.84962	0.0497571
4335785	A09	17.667	1.90716e+06	150	114	13	264	132	4.90909	0.0267157
5122557	A09	18.077	1974921	160	87	30	247	123.5	21.5749	3.40276e-06
5122564	A09	18.485	2.16095e+06	104	159	14	263	131.5	11.5019	0.00069525
4109055_48:G>A	A09	18.887	2.53648e+06	118	158	1	276	138	5.7971	0.0160526
3123472_6:C>T	A09	20.97	2675126	107	151	19	258	129	7.50388	0.00615664
3082756_31:A>G	A09	24.107	3.07479e+06	116	159	2	275	137.5	6.72364	0.00951434
3098645_6:T>A	A09	25.701	3.32414e+06	115	160	2	275	137.5	7.36364	0.00665561
4335355_26:G>A	A09	26.092	3.26884e+06	118	157	2	275	137.5	5.53091	0.0186834
5121802	A09	28.464	3607838	113	156	8	269	134.5	6.87361	0.0087478
5122304	A09	28.872	3654408	111	155	11	266	133	7.2782	0.00697966
5048700	A09	29.275	3.65449e+06	115	153	9	268	134	5.38806	0.020275
4333463_67:T>G	A09	32.791	3768248	150	126	1	276	138	2.08696	0.148562
3137656	A09	34.006	-	136	126	15	262	131	0.381679	0.536706
4335008	A09	34.816	-	136	130	11	266	133	0.135338	0.71296
4334017	A09	35.21	3802622	136	127	14	263	131.5	0.307985	0.578919
3091086	A09	36.46	3.83204e+06	135	128	14	263	131.5	0.186312	0.666004
3091884_48:T>C	A09	37.721	3.88416e+06	136	125	16	261	130.5	0.463602	0.495946
5122366	A09	38.554	3928035	131	136	10	267	133.5	0.093633	0.759608
4334540	A09	39.391	4.02529e+06	119	136	22	255	127.5	1.13333	0.287065
3139128_57:C>T	A09	40.591	4.33432e+06	142	134	1	276	138	0.231884	0.63013
4112629_39:C>T	A09	41.006	4575308	141	135	1	276	138	0.130435	0.717982
3089223	A09	41.401	4.59818e+06	130	136	11	266	133	0.135338	0.71296
5120732	A09	41.819	4.74881e+06	128	132	17	260	130	0.0615385	0.804081
4168243_29:A>T	A09	42.217	4787249	147	129	1	276	138	1.17391	0.278599
3094843	A09	43.011	4812886	128	137	12	265	132.5	0.30566	0.580355
3127065_57:G>T	A09	43.408	4879005	134	143	0	277	138.5	0.292419	0.588675
5122691	A09	43.823	4997503	119	143	15	262	131	2.19847	0.138148
3087315_12:A>G	A09	44.225	-	151	126	0	277	138.5	2.25632	0.13307
5121272	A09	44.619	5.09975e+06	119	145	13	264	132	2.56061	0.109557
3146354_35:A>G	A09	45.036	5195231	146	123	8	269	134.5	1.96654	0.160815
3107153_60:G>T	A09	45.83	5226564	150	122	5	272	136	2.88235	0.0895551
5121350	A09	46.218	5463058	135	124	18	259	129.5	0.467181	0.494287
4334573	A09	47.018	5583761	114	153	10	267	133.5	5.69663	0.0169975
3138042_53:C>A	A09	48.199	5689012	158	119	0	277	138.5	5.49097	0.0191149
5049484	A09	48.617	5.78815e+06	136	123	18	259	129.5	0.65251	0.419217
3163487	A09	51.406	6.9765e+06	109	155	13	264	132	8.01515	0.00463876
4333478_42:A>G	A09	53.375	7.2664e+06	120	157	0	277	138.5	4.94224	0.0262081
3104830_27:A>G	A09	53.763	8.11573e+06	156	115	6	271	135.5	6.20295	0.0127537
3103996	A09	54.563	-	113	156	8	269	134.5	6.87361	0.0087478
3128922	A09	54.97	8.25091e+06	144	116	17	260	130	3.01538	0.0824779
3173622_20:T>G	A09	55.377	8362496	111	146	20	257	128.5	4.76654	0.0290181
3092570	A09	55.785	-	104	157	16	261	130.5	10.7625	0.0010358
3178548	A09	56.19	8519695	110	159	8	269	134.5	8.92565	0.00281193
3122969	A09	56.996	8722203	142	118	17	260	130	2.21538	0.136641
3096644	A09	57.393	8.85206e+06	102	161	14	263	131.5	13.2357	0.000274661
4119597	A09	57.813	-	103	158	16	261	130.5	11.59	0.00066306
3099284_38:C>T	A09	59.459	9.3341e+06	117	157	3	274	137	5.83942	0.015671
3124814	A09	59.861	9.36738e+06	151	113	13	264	132	5.4697	0.019349
4116297	A09	60.259	9.51476e+06	146	112	19	258	129	4.48062	0.0342813
5029942	A09	60.656	9612426	141	114	22	255	127.5	2.85882	0.0908739
3143823	A09	61.056	1.00651e+07	161	91	25	252	126	19.4444	1.03569e-05
3128042	A09	61.859	-	105	160	12	265	132.5	11.4151	0.000728498
5121010	A09	62.279	1.04282e+07	100	159	18	259	129.5	13.4402	0.000246295
5122749	A09	63.925	1.17061e+07	144	111	22	255	127.5	4.27059	0.0387775
5120792_45:G>A	A09	64.327	1.26112e+07	173	102	2	275	137.5	18.3309	1.8567e-05
4338945_58:C>G	A09	64.713	1.39327e+07	174	103	0	277	138.5	18.1986	1.9903e-05
5121770	A09	65.099	1.39806e+07	160	107	10	267	133.5	10.5206	0.00118051
3181425_7:C>A	A09	65.506	1.76945e+07	163	95	19	258	129	17.9225	2.30087e-05
3094222_5:C>G	A09	65.892	1.86258e+07	178	99	0	277	138.5	22.5307	2.06813e-06
3111059_22:G>T	A09	66.28	-	174	101	2	275	137.5	19.3782	1.07225e-05
3160178_64:G>A	A09	66.671	-	175	100	2	275	137.5	20.4545	6.10644e-06
5052974_64:A>C	A09	67.477	1.7951e+07	93	111	73	204	102	1.58824	0.207578
4111060	A09	67.866	1.96973e+07	161	102	14	263	131.5	13.2357	0.000274661
3127591	A09	68.278	20289106	163	101	13	264	132	14.5606	0.000135723
3081076_67:C>A	A09	68.683	20648478	179	98	0	277	138.5	23.6859	1.13409e-06
5053224	A09	69.069	2.08091e+07	167	103	7	270	135	15.1704	9.82328e-05
3136558	A09	70.688	20984928	160	93	24	253	126.5	17.7431	2.52835e-05
3128015	A09	71.091	2.1102e+07	165	95	17	260	130	18.8462	1.41697e-05
3154760	A09	72.691	2.1757e+07	168	90	19	258	129	23.5814	1.1974e-06
5052966_32:C>T	A09	73.463	2.20811e+07	82	155	40	237	118.5	22.4852	2.11765e-06
4113531	A09	74.257	2.23117e+07	167	90	20	257	128.5	23.07	1.56206e-06
5053478_23:A>G	A09	77.432	2.36342e+07	163	74	40	237	118.5	33.4219	7.41823e-09
3101536_27:G>C	A09	78.245	-	183	85	9	268	134	35.8358	2.14665e-09
4110524	A09	78.643	2.37558e+07	170	93	14	263	131.5	22.5437	2.05414e-06
3121645	A09	80.23	2.43674e+07	166	93	18	259	129.5	20.5753	5.73314e-06
3183063	A09	80.632	2.45929e+07	164	91	22	255	127.5	20.898	4.8439e-06
3188598	A09	81.04	24810965	162	95	20	257	128.5	17.4669	2.9235e-05
3111025_22:T>G	A09	82.203	24909103	183	94	0	277	138.5	28.5957	8.91815e-08
3112834	A09	83.006	-	170	93	14	263	131.5	22.5437	2.05414e-06
3086399	A09	84.612	2.5196e+07	183	57	37	240	120	66.15	4.1788e-16
3090608_66:C>A	A09	85.384	25315828	186	91	0	277	138.5	32.5812	1.14314e-08
4332736	A09	85.781	2.53084e+07	166	90	21	256	128	22.5625	2.03417e-06
3077563	A09	86.581	2.54505e+07	166	91	20	257	128.5	21.8872	2.89162e-06
3100769_14:C>T	A09	87.821	2.56845e+07	159	89	29	248	124	19.7581	8.78901e-06
3093234_52:T>G	A09	88.224	25862125	191	86	0	277	138.5	39.8014	2.81137e-10
3116999	A09	93.005	2.67178e+07	174	87	16	261	130.5	29	7.23783e-08
5121148	A09	94.195	26812076	173	86	18	259	129.5	29.2239	6.44777e-08
3151996	A09	95.395	26926623	171	85	21	256	128	28.8906	7.65827e-08
BnMn2+.A09 (Mn tolerance locus)			-	109	66	24	175	87.5	10.5657	0.00115205
3103599_60:A>G	A09	95.792	27047795	91	185	0	276	138	32.0145	1.53027e-08
5034098_7:A>G	A09	96.973	27168517	190	87	0	277	138.5	38.2996	6.06739e-10
3133535_34:G>C	A09	97.375	2.72428e+07	88	174	15	262	131	28.229	1.07777e-07
3114891_35:A>C	A09	97.761	-	98	179	0	277	138.5	23.6859	1.13409e-06
3147224	A09	98.919	2.74892e+07	173	92	12	265	132.5	24.7585	6.49819e-07
3091665_40:T>A	A09	99.308	-	188	89	0	277	138.5	35.3827	2.70886e-09
3081636_63:A>C	A09	99.694	27766965	192	85	0	277	138.5	41.3321	1.2844e-10
4113081	A09	100.085	2.78282e+07	168	89	20	257	128.5	24.284	8.31247e-07
3079669	A09	100.872	2.81463e+07	178	86	13	264	132	32.0606	1.49437e-08
5121448	A09	101.672	28192986	88	186	3	274	137	35.0511	3.21166e-09
3078595	A09	102.063	28192986	180	86	11	266	133	33.218	8.23825e-09
3091556_58:A>G	A09	104.776	2.84797e+07	193	84	0	277	138.5	42.8917	5.78557e-11
3147657_8:G>T	A09	105.162	28487385	193	84	0	277	138.5	42.8917	5.78557e-11
3102251	A09	105.56	2.84583e+07	173	88	16	261	130.5	27.682	1.42988e-07
4338314_22:C>T	A09	106.75	2.85929e+07	193	84	0	277	138.5	42.8917	5.78557e-11
5122704	A09	107.955	28657203	83	188	6	271	135.5	40.6827	1.79069e-10
3080602_20:A>G	A09	109.2	2.89217e+07	192	85	0	277	138.5	41.3321	1.2844e-10
3124690	A09	109.997	2.91853e+07	174	85	18	259	129.5	30.583	3.19882e-08
5120701_47:G>T	A09	110.388	2.94149e+07	192	85	0	277	138.5	41.3321	1.2844e-10
3130150	A09	110.785	2.97599e+07	92	176	9	268	134	26.3284	2.88028e-07
3151904	A09	111.171	2.99849e+07	179	82	16	261	130.5	36.0498	1.92338e-09
5122103	A09	112.381	30142662	76	192	9	268	134	50.209	1.38216e-12
4111938	A09	112.775	30160373	176	87	14	263	131.5	30.1179	4.06567e-08
4114339	A09	113.183	-	86	182	9	268	134	34.3881	4.51485e-09
3080201_35:T>C	A09	113.583	30363065	194	83	0	277	138.5	44.4801	2.5695e-11
5121603	A09	113.981	3.0406e+07	174	87	16	261	130.5	29	7.23783e-08
3098735	A09	115.587	-	172	86	19	258	129	28.6667	8.59709e-08
3089550_35:G>A	A09	115.987	-	181	85	11	266	133	34.6466	3.95325e-09
3081847	A09	116.8	-	173	88	16	261	130.5	27.682	1.42988e-07
4112391	A09	117.597	3.09748e+07	162	93	22	255	127.5	18.6706	1.55361e-05
5121845	A09	118.769	3.11233e+07	165	94	18	259	129.5	19.4633	1.0255e-05
4108002	A09	119.569	3.12259e+07	78	187	12	265	132.5	44.834	2.1447e-11
4114201	A09	120.375	31330883	86	182	9	268	134	34.3881	4.51485e-09
3129066_48:C>T	A09	120.773	31340789	187	90	0	277	138.5	33.9675	5.60401e-09
3129761_62:T>A	A09	121.545	31929100	188	87	2	275	137.5	37.0945	1.12538e-09
5121940	A09	121.934	3.18288e+07	167	89	21	256	128	23.7656	1.08808e-06
5053300	A09	122.32	3.19343e+07	167	89	21	256	128	23.7656	1.08808e-06
3083058	A09	122.718	3.22184e+07	173	85	19	258	129	30.0155	4.28606e-08
3087405	A09	123.121	-	82	187	8	269	134.5	40.9851	1.53392e-10
3076833	A09	123.912	3.24261e+07	174	85	18	259	129.5	30.583	3.19882e-08
4120152	A09	124.3	3.25373e+07	168	87	22	255	127.5	25.7294	3.92795e-07
4111307	A09	125.53	3.27214e+07	172	89	16	261	130.5	26.3946	2.78312e-07
4112417	A09	126.346	3.3007e+07	170	88	19	258	129	26.062	3.30625e-07
4111795	A09	127.156	33303224	84	182	11	266	133	36.1053	1.86941e-09
3087956	A09	127.556	-	88	181	8	269	134.5	32.1524	1.42539e-08
3162243	A09	129.162	33441219	88	181	8	269	134.5	32.1524	1.42539e-08
3129977	A09	129.985	-	84	180	13	264	132	34.9091	3.45464e-09
5122067	A09	130.402	3.37072e+07	156	99	22	255	127.5	12.7412	0.000357693
3146186	A10	0	-	111	151	15	262	131	6.10687	0.0134657
3174623	A10	0.823	10780674	114	151	12	265	132.5	5.16604	0.0230327
3131068	A10	5.406	-	117	148	12	265	132.5	3.62642	0.0568692
4339048_27:A>T	A10	11.832	945817	139	138	0	277	138.5	0.00361011	0.952089
3126068_9:A>G	A10	12.669	795664	141	136	0	277	138.5	0.0902527	0.763856
4121090_65:T>A	A10	13.879	441086	137	138	2	275	137.5	0.00363636	0.951915
3098023	A10	14.297	681695	128	140	9	268	134	0.537313	0.463548
4120264	A10	15.847	1082585	123	136	18	259	129.5	0.65251	0.419217
5121928	A10	16.262	1.2261e+06	122	137	18	259	129.5	0.868726	0.351308
3088823	A10	16.675	1301503	125	134	18	259	129.5	0.312741	0.576003
5121586	A10	17.061	-	126	140	11	266	133	0.736842	0.390674
3097501	A10	18.7	-	130	139	8	269	134.5	0.301115	0.583184
3179978_34:G>A	A10	19.112	1.96719e+06	140	137	0	277	138.5	0.032491	0.856954
3096493_40:C>T	A10	19.498	2.37531e+06	142	135	0	277	138.5	0.176895	0.674055
5120705_40:G>C	A10	19.903	5.42652e+06	140	132	5	272	136	0.235294	0.627626
3103002	A10	20.313	8.83409e+06	122	140	15	262	131	1.23664	0.266119
3093297	A10	20.718	9.06004e+06	123	139	15	262	131	0.977099	0.322916
4120803	A10	21.123	9389880	127	133	17	260	130	0.138462	0.709815
3097745	A10	21.545	9.56028e+06	122	138	17	260	130	0.984615	0.321062
3133627	A10	21.958	9.70532e+06	130	139	8	269	134.5	0.301115	0.583184
3076992	A10	22.378	9.33476e+06	136	134	7	270	135	0.0148148	0.903124
4166663	A10	23.172	1.03255e+07	123	136	18	259	129.5	0.65251	0.419217
3099742	A10	23.969	1.05698e+07	122	141	14	263	131.5	1.37262	0.241362
3158151	A10	24.361	1.07136e+07	119	141	17	260	130	1.86154	0.172447
3091989	A10	25.581	10817046	126	139	12	265	132.5	0.637736	0.424532
3083615	A10	25.994	1.10284e+07	120	137	20	257	128.5	1.12451	0.288949
3136933	A10	26.834	1.12961e+07	116	141	20	257	128.5	2.43191	0.118888
3130778	A10	27.244	1.14929e+07	125	141	11	266	133	0.962406	0.326581
3115731	A10	27.646	1.15454e+07	117	140	20	257	128.5	2.05837	0.151372
4121163	A10	28.856	1.16625e+07	123	138	16	261	130.5	0.862069	0.35316
4706959	A10	29.266	1.17944e+07	125	137	15	262	131	0.549618	0.458474
3104690	A10	31.307	1.19831e+07	128	136	13	264	132	0.242424	0.622461
3139290_63:T>C	A10	33.348	1.21467e+07	136	140	1	276	138	0.057971	0.809732
3146225	A10	33.768	-	131	133	13	264	132	0.0151515	0.902035
3149804	A10	34.183	12195483	125	141	11	266	133	0.962406	0.326581
3096344	A10	34.581	1.23604e+07	126	133	18	259	129.5	0.189189	0.663592
3138686	A10	35.411	12461034	127	138	12	265	132.5	0.456604	0.499215
3100364	A10	35.823	12506881	119	141	17	260	130	1.86154	0.172447
3075614	A10	36.663	12645588	185	79	13	264	132	42.5606	6.85257e-11
3077492_60:A>G	A10	37.078	1.27252e+07	138	139	0	277	138.5	0.00361011	0.952089
4107343	A10	37.925	1.28941e+07	119	142	16	261	130.5	2.02682	0.154544
3116388	A10	38.33	1.28823e+07	119	141	17	260	130	1.86154	0.172447
3157627	A10	38.743	1.29806e+07	126	141	10	267	133.5	0.842697	0.358627
4107911	A10	39.146	1.30768e+07	128	131	18	259	129.5	0.034749	0.852123
3217902	A10	39.918	1.31935e+07	127	139	11	266	133	0.541353	0.461872
3156999	A10	40.313	1.32611e+07	121	139	17	260	130	1.24615	0.264288
5121416	A10	40.726	-	133	131	13	264	132	0.0151515	0.902035
4114546	A10	41.526	1.33846e+07	112	146	19	258	129	4.48062	0.0342813
4109122	A10	41.929	-	132	131	14	263	131.5	0.00380228	0.950831
3213332	A10	42.759	1.34633e+07	122	142	13	264	132	1.51515	0.218355
3093616_22:G>A	A10	43.161	1.35891e+07	135	141	1	276	138	0.130435	0.717982
3081627	A10	43.987	1.3765e+07	121	142	14	263	131.5	1.67681	0.195349
3088838_50:A>C	A10	44.399	1.38152e+07	133	142	2	275	137.5	0.294545	0.587322
5048072	A10	44.804	13846704	119	145	13	264	132	2.56061	0.109557
4165486	A10	45.202	1.38916e+07	126	139	12	265	132.5	0.637736	0.424532
5120802_18:A>G	A10	45.605	-	144	133	0	277	138.5	0.436823	0.50866
4107014	A10	46.791	1.40223e+07	127	132	18	259	129.5	0.0965251	0.75604
4109521	A10	47.182	1.40305e+07	123	140	14	263	131.5	1.09886	0.294517
3112186	A10	49.592	1.42392e+07	127	141	9	268	134	0.731343	0.392448
3081153_6:A>G	A10	49.978	1.42574e+07	142	135	0	277	138.5	0.176895	0.674055
4167291_32:T>C	A10	51.188	1.43142e+07	140	135	2	275	137.5	0.0909091	0.763025
3105364	A10	51.586	14399057	124	137	16	261	130.5	0.64751	0.421004
3132451	A10	52.806	1.4438e+07	125	139	13	264	132	0.742424	0.388885
3166418	A10	53.221	14523154	126	139	12	265	132.5	0.637736	0.424532
3086733_46:A>G	A10	53.629	14524661	138	139	0	277	138.5	0.00361011	0.952089
3078102_8:A>G	A10	54.787	1.46068e+07	138	139	0	277	138.5	0.00361011	0.952089
4115755	A10	55.649	1.46501e+07	130	132	15	262	131	0.0152672	0.901663
5121283	A10	56.462	-	128	134	15	262	131	0.137405	0.710875
3100084	A10	58.495	1.48751e+07	119	140	18	259	129.5	1.7027	0.191935
5047721_36:G>T	A10	60.095	1.50429e+07	140	137	0	277	138.5	0.032491	0.856954
3117176	A10	61.645	1.51598e+07	133	134	10	267	133.5	0.00374532	0.951201
4121083_58:C>T	A10	62.04	1.48729e+07	143	133	1	276	138	0.362319	0.547221
3168986_64:C>T	A10	63.255	15252153	127	141	9	268	134	0.731343	0.392448
3097860	A10	64.068	-	122	145	10	267	133.5	1.98127	0.159256
3159495	A10	64.465	1.53224e+07	133	126	18	259	129.5	0.189189	0.663592
4120953_16:A>G	A10	64.87	15400543	153	124	0	277	138.5	3.0361	0.0814313
3141775_38:C>G	A10	67.299	1.54707e+07	153	124	0	277	138.5	3.0361	0.0814313
5120519_30:C>G	A10	68.539	-	146	122	9	268	134	2.14925	0.142639
3086215_19:C>T	A10	68.937	1.5649e+07	153	124	0	277	138.5	3.0361	0.0814313
3081330_14:A>G	A10	69.335	1.56602e+07	144	113	20	257	128.5	3.7393	0.0531467
4107225	A10	70.175	15712233	140	125	12	265	132.5	0.849057	0.356819
3101711	A10	70.578	1.58471e+07	136	125	16	261	130.5	0.463602	0.495946
3082326_29:A>T	A10	70.978	16052721	152	125	0	277	138.5	2.63177	0.104745
3156954	A10	71.376	1.6147e+07	137	124	16	261	130.5	0.64751	0.421004
5120613_52:T>G	A10	71.778	1.61956e+07	130	147	0	277	138.5	1.04332	0.30705
3084567	A10	72.18	1.62517e+07	131	123	23	254	127	0.251969	0.615692
4166588	A10	72.986	1.63756e+07	139	125	13	264	132	0.742424	0.388885
3112773_56:A>C	A10	74.639	1.65514e+07	148	126	3	274	137	1.76642	0.183825
4114338	A10	75.854	1.6682e+07	115	147	15	262	131	3.9084	0.0480454
4109408_28:T>C	A10	76.242	16709775	133	143	1	276	138	0.362319	0.547221
5121206	A10	77.02	1.71055e+07	125	132	20	257	128.5	0.190661	0.662367
5121113	A10	77.411	-	119	143	15	262	131	2.19847	0.138148
3084444_28:T>C	A10	77.802	1.72003e+07	140	135	2	275	137.5	0.0909091	0.763025
3116146	C01	0	297736	120	150	7	270	135	3.33333	0.0678892
3101283	C01	0.403	310261	121	145	11	266	133	2.16541	0.141147
3146100	C01	1.223	66707	122	144	11	266	133	1.81955	0.177367
3134783	C01	2.039	312119	138	125	14	263	131.5	0.642586	0.422776
5120815	C01	3.652	456401	138	125	14	263	131.5	0.642586	0.422776
3105459	C01	4.072	456760	142	123	12	265	132.5	1.36226	0.243145
3102260	C01	4.912	449544	123	146	8	269	134.5	1.96654	0.160815
3216894	C01	5.317	510472	121	146	10	267	133.5	2.34082	0.126023
5030828	C01	6.527	749076	123	142	12	265	132.5	1.36226	0.243145
4110544	C01	6.939	-	120	146	11	266	133	2.54135	0.1109
3101266	C01	11.123	1.09713e+06	139	127	11	266	133	0.541353	0.461872
3096491	C01	11.953	1131017	116	147	14	263	131.5	3.65399	0.055935
3178148	C01	13.986	1.36389e+06	124	146	7	270	135	1.79259	0.180611
3105522	C01	14.384	1.41586e+06	121	147	9	268	134	2.52239	0.11224
3154134	C01	14.779	1.58622e+06	122	147	8	269	134.5	2.32342	0.12744
5029440_47:T>C	C01	15.589	-	150	119	8	269	134.5	3.57249	0.0587441
5120708	C01	16.002	1.38301e+06	144	120	13	264	132	2.18182	0.139649
3112442_48:G>A	C01	17.165	1773706	150	125	2	275	137.5	2.27273	0.131668
5052024	C01	22.344	2.09598e+06	124	144	9	268	134	1.49254	0.221823
3172867	C01	24.419	2292379	120	143	14	263	131.5	2.01141	0.15612
4707820	C01	24.829	2387121	131	137	9	268	134	0.134328	0.713986
4119208	C01	25.234	2309674	126	140	11	266	133	0.736842	0.390674
4167251	C01	26.05	2.38602e+06	131	131	15	262	131	0	1
4107273	C01	27.316	2423966	130	132	15	262	131	0.0152672	0.901663
3197800	C01	28.582	2497423	127	138	12	265	132.5	0.456604	0.499215
3081005_50:C>A	C01	30.574	3028509	140	137	0	277	138.5	0.032491	0.856954
4120275	C01	30.966	3075436	123	141	13	264	132	1.22727	0.267938
3148867_63:T>G	C01	31.358	3080663	146	131	0	277	138.5	0.812274	0.367449
4118466	C01	31.758	3095484	138	129	10	267	133.5	0.303371	0.581777
3150958	C01	34.248	3.41125e+06	126	139	12	265	132.5	0.637736	0.424532
5120681_26:C>G	C01	34.668	3.60159e+06	144	133	0	277	138.5	0.436823	0.50866
3120980_16:G>A	C01	35.44	3748753	138	139	0	277	138.5	0.00361011	0.952089
3084815	C01	35.835	3715801	126	141	10	267	133.5	0.842697	0.358627
3079029	C01	36.253	3726706	121	142	14	263	131.5	1.67681	0.195349
4331321	C01	36.661	3968342	126	140	11	266	133	0.736842	0.390674
4109613	C01	42.859	6514455	118	145	14	263	131.5	2.77186	0.0959344
3110606	C01	46.307	7.5692e+06	119	144	14	263	131.5	2.37643	0.123179
3116691	C01	46.714	7579436	120	146	11	266	133	2.54135	0.1109
3100568_14:C>T	C01	47.524	7621268	146	131	0	277	138.5	0.812274	0.367449
5120873	C01	47.931	7658208	120	146	11	266	133	2.54135	0.1109
4334178_23:G>C	C01	48.331	7.72798e+06	148	129	0	277	138.5	1.30325	0.253621
3094263_58:G>A	C01	49.141	8090031	138	139	0	277	138.5	0.00361011	0.952089
3167015	C01	49.556	-	122	141	14	263	131.5	1.37262	0.241362
3110251_32:C>A	C01	50.78	8.58545e+06	125	134	18	259	129.5	0.312741	0.576003
3121174	C01	52.461	9.31987e+06	121	144	12	265	132.5	1.99623	0.157691
4168064	C01	54.502	1.08098e+07	180	72	25	252	126	46.2857	1.02206e-11
3135904	C01	54.899	1.09391e+07	127	143	7	270	135	0.948148	0.330191
4166744	C01	55.302	10892904	132	134	11	266	133	0.0150376	0.902402
3085642	C01	55.714	11207162	131	136	10	267	133.5	0.093633	0.759608
5029989	C01	56.131	11246668	126	141	10	267	133.5	0.842697	0.358627
3087921	C01	56.934	1.14284e+07	126	135	16	261	130.5	0.310345	0.577469
3210535	C01	57.356	11460542	129	134	14	263	131.5	0.095057	0.757844
4167699	C01	57.763	-	132	137	8	269	134.5	0.0929368	0.760476
5030775	C01	58.168	1.16591e+07	130	134	13	264	132	0.0606061	0.805541
3147177_44:T>G	C01	58.559	1.17874e+07	142	134	1	276	138	0.231884	0.63013
3126016_32:A>G	C01	60.115	12054080	145	132	0	277	138.5	0.610108	0.434747
3091298	C01	60.921	1.25244e+07	127	135	15	262	131	0.244275	0.621136
4168991	C01	61.319	13113078	134	131	12	265	132.5	0.0339623	0.853787
3127608	C01	61.737	-	124	140	13	264	132	0.969697	0.324756
3151324	C01	68.163	15519354	116	148	13	264	132	3.87879	0.0488998
3109508_62:A>T	C01	68.554	16144209	129	147	1	276	138	1.17391	0.278599
4333632	C01	68.972	-	139	122	16	261	130.5	1.10728	0.292674
3090571	C01	70.196	17075304	142	118	17	260	130	2.21538	0.136641
3163507	C01	70.606	2.18335e+07	143	119	15	262	131	2.19847	0.138148
4109977	C01	71.008	2.28604e+07	142	122	13	264	132	1.51515	0.218355
5049642_27:C>T	C01	71.802	2.28944e+07	123	143	11	266	133	1.50376	0.220094
4112087	C01	73.002	2.22451e+07	112	153	12	265	132.5	6.3434	0.0117819
3164467_52:G>A	C01	73.409	19964236	124	145	8	269	134.5	1.63941	0.200407
3083158_23:A>G	C01	73.812	-	127	142	8	269	134.5	0.836431	0.360419
4106889_24:G>A	C01	74.609	18521696	126	148	3	274	137	1.76642	0.183825
3169638	C01	75.39	1.72731e+07	110	153	14	263	131.5	7.03042	0.00801366
3108497_30:G>A	C01	76.165	-	131	144	2	275	137.5	0.614545	0.433081
4333628_15:A>G	C01	76.553	1.79103e+07	129	148	0	277	138.5	1.30325	0.253621
3161658	C01	76.947	2.26103e+07	111	152	14	263	131.5	6.39163	0.0114659
3084902_15:T>G	C01	77.75	2.50935e+07	126	149	2	275	137.5	1.92364	0.165456
3078201_45:A>C	C01	78.522	2.32475e+07	130	147	0	277	138.5	1.04332	0.30705
5120759_36:A>C	C01	78.934	2.14766e+07	158	119	0	277	138.5	5.49097	0.0191149
4113448	C01	81.296	2.89321e+07	114	152	11	266	133	5.42857	0.0198099
3204867	C01	82.122	28920993	149	115	13	264	132	4.37879	0.0363889
3112331	C01	82.519	2.94221e+07	141	115	21	256	128	2.64062	0.104163
3144157	C01	84.62	30891214	144	125	8	269	134.5	1.34201	0.24668
3082245_39:A>G	C01	85.417	3.08979e+07	125	152	0	277	138.5	2.63177	0.104745
3102374	C01	87.07	3.13426e+07	145	117	15	262	131	2.99237	0.0836578
3075903_22:C>T	C01	89.086	32580419	123	154	0	277	138.5	3.46931	0.0625172
3083182	C01	89.488	3.28184e+07	107	157	13	264	132	9.4697	0.00208894
5122300	C01	90.314	3.2547e+07	142	117	18	259	129.5	2.41313	0.120322
3127252_22:C>T	C01	90.741	33074110	143	100	34	243	121.5	7.60905	0.0058076
5121353	C01	91.574	33570207	140	119	18	259	129.5	1.7027	0.191935
4111376	C01	91.992	-	141	118	18	259	129.5	2.04247	0.152961
5122292	C01	92.41	33570142	108	152	17	260	130	7.44615	0.00635722
3107368_24:G>A	C01	93.634	3.48221e+07	164	113	0	277	138.5	9.38989	0.00218185
4165384	C01	94.858	35491245	112	154	11	266	133	6.63158	0.0100186
3155282	C01	95.655	35774537	106	160	11	266	133	10.9624	0.00092979
3100138_61:A>C	C01	96.057	35823133	120	156	1	276	138	4.69565	0.030239
3079425	C01	96.867	36009493	109	153	15	262	131	7.38931	0.00656125
5121627	C01	100.173	3.68357e+07	148	114	15	262	131	4.41221	0.0356825
3111753_53:C>A	C01	101.799	37068377	120	156	1	276	138	4.69565	0.030239
5048376_46:A>G	C01	102.188	3.71095e+07	118	158	1	276	138	5.7971	0.0160526
3108606	C01	105.817	-	99	163	15	262	131	15.6336	7.68769e-05
5121176	C01	106.229	37439994	162	93	22	255	127.5	18.6706	1.55361e-05
3136300	C01	107.049	-	156	110	11	266	133	7.95489	0.00479577
4121569	C01	107.457	37877864	103	162	12	265	132.5	13.1358	0.000289699
3118557	C01	108.27	3.78059e+07	108	159	10	267	133.5	9.74157	0.00180147
3083037_5:A>T	C01	108.67	38040710	119	154	4	273	136.5	4.48718	0.03415
5049273	C01	109.061	3.78662e+07	145	119	13	264	132	2.56061	0.109557
4336464	C01	110.661	38120959	108	155	14	263	131.5	8.39924	0.00375378
3181158	C01	111.069	3.82744e+07	110	154	13	264	132	7.33333	0.00676874
5120886	C01	112.675	-	110	158	9	268	134	8.59701	0.00336714
3166427	C01	113.905	-	146	116	15	262	131	3.43511	0.0638242
4113333	C02	0	831265	148	117	12	265	132.5	3.62642	0.0568692
4107318	C02	0.412	772187	142	118	17	260	130	2.21538	0.136641
3118218	C02	1.259	488701	146	115	16	261	130.5	3.68199	0.0550031
3091040	C02	1.683	360701	154	113	10	267	133.5	6.29588	0.0121019
4168987	C02	2.091	260727	151	116	10	267	133.5	4.58801	0.0321963
3130408	C02	2.921	-	149	109	19	258	129	6.20155	0.0127638
3110217	C02	3.338	-	149	110	18	259	129.5	5.87259	0.0153784
4118102	C02	4.971	60533	107	161	9	268	134	10.8806	0.000971769
3218151	C02	5.374	256937	102	162	13	264	132	13.6364	0.000221847
3087224	C02	5.787	1.019e+06	106	160	11	266	133	10.9624	0.00092979
5049471_22:C>G	C02	6.202	675541	116	154	7	270	135	5.34815	0.0207443
3160112	C02	6.617	1199537	101	162	14	263	131.5	14.1483	0.000168951
4706108	C02	7.03	1560860	109	161	7	270	135	10.0148	0.00155286
3102346	C02	7.824	795700	102	161	14	263	131.5	13.2357	0.000274661
3084457	C02	8.234	452511	106	159	12	265	132.5	10.6	0.00113088
5030995	C02	8.642	317606	103	159	15	262	131	11.9695	0.000540794
3160940_50:A>T	C02	15.9	2490844	163	112	2	275	137.5	9.45818	0.00210209
3078325	C02	20.318	3275578	118	147	12	265	132.5	3.17358	0.074838
3150795_36:T>A	C02	21.573	3272799	147	116	14	263	131.5	3.65399	0.055935
3080132	C02	25.355	-	138	127	12	265	132.5	0.456604	0.499215
3115792	C02	27.824	4072939	127	133	17	260	130	0.138462	0.709815
3087066_9:A>G	C02	28.231	4012179	146	129	2	275	137.5	1.05091	0.305298
3220441	C02	30.231	4.11476e+06	126	134	17	260	130	0.246154	0.619796
4107453_43:A>G	C02	34.703	4517329	142	127	8	269	134.5	0.836431	0.360419
3122571_17:T>A	C02	35.927	4676923	133	120	24	253	126.5	0.667984	0.413755
3102067	C02	43.04	-	124	142	11	266	133	1.21805	0.269745
3115239	C02	43.452	-	127	140	10	267	133.5	0.632959	0.426272
3075218	C02	43.854	-	123	141	13	264	132	1.22727	0.267938
3098431	C02	44.267	2.17729e+06	119	142	16	261	130.5	2.02682	0.154544
3078947	C02	44.674	5869665	122	143	12	265	132.5	1.66415	0.197044
5031304	C02	46.313	5844428	133	127	17	260	130	0.138462	0.709815
3099132_18:A>C	C02	48.648	6608011	139	115	23	254	127	2.26772	0.132094
5052890	C02	52.277	8.12355e+06	141	119	17	260	130	1.86154	0.172447
3137516	C02	52.699	8.49992e+06	161	89	27	250	125	20.736	5.27156e-06
3110924	C02	53.525	9287334	149	112	16	261	130.5	5.24521	0.0220073
5121198	C02	54.338	9.40928e+06	139	115	23	254	127	2.26772	0.132094
3144994	C02	55.178	1.05856e+07	148	112	17	260	130	4.98462	0.0255737
3085975_26:T>C	C02	57.194	-	123	153	1	276	138	3.26087	0.0709515
3090112_31:A>G	C02	57.594	9.53928e+06	123	152	2	275	137.5	3.05818	0.0803315
4108713_25:G>A	C02	59.207	8.35803e+06	127	148	2	275	137.5	1.60364	0.205389
3110428	C02	63.471	1.08433e+07	109	159	9	268	134	9.32836	0.00225634
3124763	C02	63.871	-	117	154	6	271	135.5	5.05166	0.0246023
3159365	C02	70.617	-	112	160	5	272	136	8.47059	0.00360935
3143195_36:T>C	C02	71.024	13926417	94	153	30	247	123.5	14.0931	0.000173979
3096295_27:C>T	C02	71.416	-	114	159	4	273	136.5	7.41758	0.00645895
3145072_39:G>A	C02	71.805	13884022	120	156	1	276	138	4.69565	0.030239
3102870	C02	73.355	1.66946e+07	99	168	10	267	133.5	17.8315	2.41359e-05
3103322	C02	76.542	1.54807e+07	147	110	20	257	128.5	5.32685	0.0209993
3080445_50:G>A	C02	77.358	17876136	178	98	1	276	138	23.1884	1.4688e-06
5049088_19:A>C	C02	78.945	1.94136e+07	156	87	34	243	121.5	19.5926	9.58401e-06
3088123_12:T>G	C02	80.185	19515273	180	96	1	276	138	25.5652	4.2768e-07
4116523	C02	80.573	19793527	155	96	26	251	125.5	13.8685	0.000196054
5050171_38:T>C	C02	83.396	19749474	100	150	27	250	125	10	0.0015654
5049657	C02	83.803	1.97854e+07	97	172	8	269	134.5	20.9108	4.81179e-06
3141726	C02	84.21	-	102	167	8	269	134.5	15.7063	7.39766e-05
3186342	C02	89.308	1.97333e+07	98	170	9	268	134	19.3433	1.09203e-05
3112058	C02	92.508	2.39235e+07	164	97	16	261	130.5	17.1992	3.36572e-05
4114672_34:G>A	C02	95.221	35446294	180	96	1	276	138	25.5652	4.2768e-07
3100260	C02	96.771	3.46665e+07	158	103	16	261	130.5	11.59	0.00066306
4116240	C02	97.198	3.45658e+07	160	100	17	260	130	13.8462	0.000198402
3091198_38:T>C	C02	98.008	3.33726e+07	180	96	1	276	138	25.5652	4.2768e-07
5048767	C02	100.901	3.33182e+07	94	172	11	266	133	22.8722	1.7314e-06
5030152	C02	101.299	34396972	104	167	6	271	135.5	14.6458	0.000129726
4117297	C02	101.696	3.45464e+07	100	171	6	271	135.5	18.6015	1.61096e-05
3111377	C02	102.103	-	96	171	10	267	133.5	21.0674	4.43404e-06
4117965	C02	102.505	35828596	100	167	10	267	133.5	16.8127	4.12555e-05
3087750	C02	109.416	3.73045e+07	105	165	7	270	135	13.3333	0.00026073
3100659_62:G>A	C02	109.818	3.75387e+07	111	156	10	267	133.5	7.58427	0.00588798
3096048	C02	110.213	33836527	102	165	10	267	133.5	14.8652	0.000115476
3090287	C02	111.463	3.76271e+07	153	111	13	264	132	6.68182	0.00974012
3169823_12:G>A	C02	112.241	3.78776e+07	164	101	12	265	132.5	14.9774	0.000108809
5121104	C02	112.656	3.73234e+07	151	108	18	259	129.5	7.139	0.00754254
3088576	C02	113.08	-	158	105	14	263	131.5	10.6806	0.00108264
3129851	C02	113.504	-	155	101	21	256	128	11.3906	0.000738157
4117666	C02	113.924	38590580	165	101	11	266	133	15.3985	8.70575e-05
5030049	C02	114.768	3.91335e+07	160	99	18	259	129.5	14.3668	0.000150432
3162780_10:T>C	C02	116.023	39003538	108	121	48	229	114.5	0.737991	0.390305
3105321	C02	116.814	3.9319e+07	101	168	8	269	134.5	16.6877	4.4065e-05
3145191	C02	119.243	4.00264e+07	100	165	12	265	132.5	15.9434	6.52651e-05
5121211	C02	120.824	4.05224e+07	94	169	14	263	131.5	21.3878	3.75144e-06
3116375_62:A>G	C02	124.076	40242514	170	100	7	270	135	18.1481	2.04368e-05
3080501	C02	125.676	40070739	163	100	14	263	131.5	15.0913	0.000102437
3159978	C02	127.329	4.04969e+07	153	103	21	256	128	9.76562	0.00177805
3100600_29:C>G	C02	129.739	-	169	99	9	268	134	18.2836	1.90341e-05
4111557	C02	130.925	4.15601e+07	153	106	18	259	129.5	8.52896	0.0034954
3095382	C02	132.481	4.20805e+07	155	106	16	261	130.5	9.19923	0.00242116
3145029_32:G>A	C02	134.871	4.23627e+07	172	103	2	275	137.5	17.3127	3.17056e-05
3096695_30:T>A	C02	135.268	-	170	103	4	273	136.5	16.4432	5.01291e-05
4107313	C02	135.683	42431361	146	113	18	259	129.5	4.20463	0.0403137
3167226	C02	136.982	42714408	151	110	16	261	130.5	6.44061	0.011154
3154082	C02	138.699	43131440	156	106	15	262	131	9.54198	0.00200824
3187335	C02	139.512	-	153	106	18	259	129.5	8.52896	0.0034954
5031330	C02	139.901	4.34213e+07	152	106	19	258	129	8.20155	0.00418546
4120701	C02	140.752	-	158	104	15	262	131	11.1298	0.000849531
3150201_16:T>A	C02	144.017	44133962	169	106	2	275	137.5	14.4327	0.000145256
4114988	C02	144.843	4.43267e+07	154	110	13	264	132	7.33333	0.00676874
3088738_31:A>C	C02	146.043	44424964	164	111	2	275	137.5	10.2145	0.00139337
3084890_40:A>G	C02	148.777	44607159	166	108	3	274	137	12.2774	0.000458483
3108732	C02	149.963	44926512	156	111	10	267	133.5	7.58427	0.00588798
3091333	C02	150.376	4.50983e+07	147	112	18	259	129.5	4.72973	0.0296455
4706788	C02	155.037	29086766	150	114	13	264	132	4.90909	0.0267157
3098857	C02	157.045	-	113	155	9	268	134	6.58209	0.010301
5029790	C02	157.851	46063009	111	156	10	267	133.5	7.58427	0.00588798
5121888	C02	161.555	4.49695e+07	113	156	8	269	134.5	6.87361	0.0087478
4332541	C02	162.358	-	114	152	11	266	133	5.42857	0.0198099
5120619	C02	166.903	-	111	155	11	266	133	7.2782	0.00697966
3107279	C02	167.723	44130475	109	158	10	267	133.5	8.99251	0.00271088
3118791	C02	168.123	-	113	158	6	271	135.5	7.47232	0.00626546
4115351	C02	169.347	4.40565e+07	100	160	17	260	130	13.8462	0.000198402
5030189_43:C>G	C02	170.17	4.38297e+07	118	153	6	271	135.5	4.5203	0.0334951
4118099	C02	170.996	-	103	165	9	268	134	14.3433	0.000152322
3093070	C02	171.408	4.34882e+07	154	106	17	260	130	8.86154	0.00291242
5120587_8:G>A	C02	172.632	42882082	111	137	29	248	124	2.72581	0.0987382
3118461	C02	173.04	-	105	159	13	264	132	11.0455	0.000889049
5030034	C02	174.679	42754893	106	157	14	263	131.5	9.88973	0.00166203
5029321	C02	175.084	4.27076e+07	101	158	18	259	129.5	12.5444	0.000397395
4111074	C02	176.697	42432427	111	155	11	266	133	7.2782	0.00697966
4706472	C02	177.1	-	110	155	12	265	132.5	7.64151	0.00570402
5049244	C02	179.569	32129560	102	166	9	268	134	15.2836	9.25171e-05
5048344	C02	180.369	4.19431e+07	104	159	14	263	131.5	11.5019	0.00069525
4117748	C02	181.555	-	98	163	16	261	130.5	16.1877	5.73642e-05
4115890	C02	182.358	41509736	110	158	9	268	134	8.59701	0.00336714
5053912_28:T>C	C03	0	400942	163	110	4	273	136.5	10.2894	0.00133798
3159412_59:C>T	C03	0.8	80125	113	156	8	269	134.5	6.87361	0.0087478
3110716_45:C>G	C03	1.207	736	116	159	2	275	137.5	6.72364	0.00951434
5030100_51:C>T	C03	1.61	176236	119	156	2	275	137.5	4.97818	0.0256689
3092781_13:A>T	C03	4.1	834274	113	160	4	273	136.5	8.09158	0.00444715
5030857	C03	4.492	792406	103	168	6	271	135.5	15.5904	7.86527e-05
4116610	C03	5.286	1.02844e+06	145	113	19	258	129	3.96899	0.0463455
3161228	C03	5.678	1.08711e+06	99	167	11	266	133	17.3835	3.05473e-05
3137233_25:G>T	C03	7.702	1179579	113	160	4	273	136.5	8.09158	0.00444715
3103025_51:A>G	C03	8.109	1.54019e+06	110	161	6	271	135.5	9.59779	0.00194812
3110040_10:G>A	C03	9.281	1569818	163	111	3	274	137	9.86861	0.00168122
3115519	C03	9.679	1.61129e+06	102	165	10	267	133.5	14.8652	0.000115476
4338593_20:A>G	C03	12.169	2.00705e+06	165	110	2	275	137.5	11	0.000911119
4109001	C03	12.567	1.92278e+06	99	166	12	265	132.5	16.9396	3.85877e-05
3105494	C03	12.969	2.22984e+06	104	166	7	270	135	14.237	0.000161167
4168876	C03	13.381	2.38315e+06	101	163	13	264	132	14.5606	0.000135723
3103709_56:T>C	C03	14.214	2350702	117	157	3	274	137	5.83942	0.015671
4111743	C03	15.847	2.52725e+06	153	112	12	265	132.5	6.3434	0.0117819
3089940	C03	16.684	2504546	104	160	13	264	132	11.8788	0.000567769
5120654_9:C>T	C03	19.123	2.90402e+06	160	114	3	274	137	7.72263	0.0054533
4167457	C03	19.953	-	145	121	11	266	133	2.16541	0.141147
5048256	C03	20.379	3001550	138	123	16	261	130.5	0.862069	0.35316
4119240	C03	20.806	3016967	145	121	11	266	133	2.16541	0.141147
3111704_19:T>C	C03	23.327	3.21649e+06	150	124	3	274	137	2.46715	0.116248
3161277	C03	24.914	3625502	118	151	8	269	134.5	4.04833	0.0442151
5120734_41:T>G	C03	25.311	3530782	151	123	3	274	137	2.86131	0.0907334
4121093	C03	26.551	3.80726e+06	132	129	16	261	130.5	0.0344828	0.852684
3113824	C03	27.398	3.96163e+06	140	126	11	266	133	0.736842	0.390674
3154381_24:T>C	C03	28.228	3.93417e+06	153	121	3	274	137	3.73723	0.0532127
3079449	C03	28.626	3822038	122	148	7	270	135	2.5037	0.113579
3117447_45:T>A	C03	31.507	4237338	148	115	14	263	131.5	4.14068	0.0418642
3090407	C03	32.323	4.42969e+06	110	153	14	263	131.5	7.03042	0.00801366
3101013	C03	33.149	4.45395e+06	110	158	9	268	134	8.59701	0.00336714
5048150_21:T>A	C03	33.955	4494471	157	116	4	273	136.5	6.15751	0.0130855
5121036	C03	34.362	4.51392e+06	109	158	10	267	133.5	8.99251	0.00271088
3080394	C03	34.775	4618693	118	134	25	252	126	1.01587	0.3135
3139710	C03	35.185	4609517	140	119	18	259	129.5	1.7027	0.191935
3108267	C03	36.859	4.67667e+06	112	149	16	261	130.5	5.24521	0.0220073
5121557	C03	38.554	4900875	141	125	11	266	133	0.962406	0.326581
3162721	C03	38.976	4900875	110	153	14	263	131.5	7.03042	0.00801366
3179561_33:G>T	C03	39.378	4.91352e+06	150	111	16	261	130.5	5.82759	0.0157768
3159949_64:T>C	C03	40.618	5022133	112	152	13	264	132	6.06061	0.013823
3087194	C03	41.438	5.15241e+06	101	157	19	258	129	12.155	0.000489554
3113994	C03	42.254	5482016	144	115	18	259	129.5	3.2471	0.0715498
4166437	C03	43.558	5.69904e+06	151	116	10	267	133.5	4.58801	0.0321963
3076501_14:A>T	C03	45.65	5.81626e+06	155	101	21	256	128	11.3906	0.000738157
3145462	C03	47.231	6.08051e+06	96	167	14	263	131.5	19.1673	1.19747e-05
4334036	C03	48.857	6202685	110	155	12	265	132.5	7.64151	0.00570402
4168478_24:C>T	C03	49.66	6.24112e+06	117	153	7	270	135	4.8	0.0284597
3079564	C03	50.07	6.27459e+06	103	156	18	259	129.5	10.8456	0.000990329
3081618	C03	50.496	6447994	106	156	15	262	131	9.54198	0.00200824
3126487_38:G>C	C03	53.038	6.66906e+06	153	103	21	256	128	9.76562	0.00177805
4168407	C03	55.931	6.89068e+06	114	151	12	265	132.5	5.16604	0.0230327
3134578	C03	56.336	6.86839e+06	155	96	26	251	125.5	13.8685	0.000196054
5121879	C03	57.162	7.15906e+06	136	119	22	255	127.5	1.13333	0.287065
3089281	C03	57.582	7.03634e+06	109	158	10	267	133.5	8.99251	0.00271088
3079719_23:G>T	C03	59.176	7322104	159	117	1	276	138	6.3913	0.0114681
5047454_5:T>C	C03	59.562	-	160	116	1	276	138	7.01449	0.00808525
3150738	C03	59.967	8.13257e+06	149	112	16	261	130.5	5.24521	0.0220073
3142177	C03	60.367	-	101	159	17	260	130	12.9385	0.000321899
4334279	C03	60.769	8.96665e+06	150	115	12	265	132.5	4.62264	0.0315526
5049462	C03	61.171	9.01015e+06	146	116	15	262	131	3.43511	0.0638242
3092478	C03	61.571	9103066	109	156	12	265	132.5	8.33585	0.00388703
3098286_36:C>T	C03	61.981	9.13334e+06	121	155	1	276	138	4.18841	0.0407014
4337676_22:C>A	C03	64.362	10088364	114	162	1	276	138	8.34783	0.00386149
4119430_31:G>A	C03	65.172	1.01837e+07	166	110	1	276	138	11.3623	0.000749492
3091773_17:A>G	C03	67.601	11466293	152	115	10	267	133.5	5.12734	0.0235518
5122551	C03	68.006	1.10501e+07	105	157	15	262	131	10.3206	0.00131553
5052667	C03	68.411	9414634	149	123	5	272	136	2.48529	0.114915
3077091	C03	70.821	11660555	121	143	13	264	132	1.83333	0.175734
3164433	C03	71.239	1.17046e+07	117	154	6	271	135.5	5.05166	0.0246023
3158964_8:G>A	C03	71.649	1.20396e+07	117	152	8	269	134.5	4.5539	0.0328438
3154043	C03	72.059	1.20605e+07	133	122	22	255	127.5	0.47451	0.49092
3110080	C03	72.889	12097939	142	125	10	267	133.5	1.0824	0.298162
3139527	C03	73.302	1.21067e+07	112	152	13	264	132	6.06061	0.013823
3088485	C03	73.712	1.25309e+07	131	125	21	256	128	0.140625	0.70766
5052594	C03	74.109	12604785	118	146	13	264	132	2.9697	0.0848377
5121622	C03	74.511	1.2654e+07	110	155	12	265	132.5	7.64151	0.00570402
4112963	C03	74.918	1.31183e+07	128	132	17	260	130	0.0615385	0.804081
3125364	C03	75.755	1.37578e+07	118	146	13	264	132	2.9697	0.0848377
3092531_51:C>T	C03	76.144	14040932	145	128	4	273	136.5	1.05861	0.303533
4120735_56:T>G	C03	77.437	1.42684e+07	134	142	1	276	138	0.231884	0.63013
3079970_68:A>G	C03	78.623	1.49498e+07	136	138	3	274	137	0.0145985	0.90383
3185989_13:T>C	C03	79.023	15019936	133	141	3	274	137	0.233577	0.628884
3108331_26:A>T	C03	80.579	15133736	134	139	4	273	136.5	0.0915751	0.762184
3160971_34:A>T	C03	80.982	15295840	135	141	1	276	138	0.130435	0.717982
4115412	C03	81.397	1.54393e+07	133	132	12	265	132.5	0.00377358	0.951017
3095482	C03	81.802	15757325	124	138	15	262	131	0.748092	0.387081
4115182_6:T>C	C03	82.219	1.65728e+07	134	142	1	276	138	0.231884	0.63013
3162104	C03	82.614	1.72177e+07	122	142	13	264	132	1.51515	0.218355
3075446	C03	83.002	17152233	128	131	18	259	129.5	0.034749	0.852123
5052067_47:A>C	C03	83.777	-	146	129	2	275	137.5	1.05091	0.305298
3093724	C03	84.182	-	125	133	19	258	129	0.248062	0.618443
3089062_7:A>G	C03	85.397	1.81302e+07	148	128	1	276	138	1.44928	0.228644
3094941	C03	89.101	-	143	125	9	268	134	1.20896	0.271539
3095666	C03	92.701	1.96327e+07	126	143	8	269	134.5	1.07435	0.299965
3077504	C03	93.501	1.98277e+07	124	141	12	265	132.5	1.09057	0.296346
3086258	C03	93.904	1.97108e+07	121	142	14	263	131.5	1.67681	0.195349
3144058	C03	96.266	2.00434e+07	138	131	8	269	134.5	0.182156	0.669527
5120682_21:A>G	C03	99.055	2.05756e+07	126	138	13	264	132	0.545455	0.460181
3220785	C03	99.855	2.06308e+07	133	127	17	260	130	0.138462	0.709815
3125599	C03	100.652	20777156	137	125	15	262	131	0.549618	0.458474
5120553_17:G>T	C03	101.462	2.08024e+07	151	126	0	277	138.5	2.25632	0.13307
5030897	C03	101.865	-	137	128	12	265	132.5	0.30566	0.580355
3120463_33:G>A	C03	102.681	20981098	153	124	0	277	138.5	3.0361	0.0814313
5030038	C03	104.818	2.126e+07	114	150	13	264	132	4.90909	0.0267157
5049447_36:G>C	C03	106.368	21538577	159	118	0	277	138.5	6.06859	0.0137607
4119249	C03	106.766	21533847	109	154	14	263	131.5	7.69962	0.00552325
3167993	C03	107.188	2.16509e+07	144	116	17	260	130	3.01538	0.0824779
4117106	C03	109.229	2.18113e+07	109	156	12	265	132.5	8.33585	0.00388703
3099517	C03	109.631	21765045	157	94	26	251	125.5	15.8127	6.99297e-05
5030185_56:T>C	C03	110.044	2.17928e+07	161	116	0	277	138.5	7.31047	0.0068554
3081324	C03	111.704	2.20702e+07	120	147	10	267	133.5	2.73034	0.0984585
3082170_47:A>G	C03	113.298	22264441	119	156	2	275	137.5	4.97818	0.0256689
3218693	C03	113.698	22198199	116	156	5	272	136	5.88235	0.0152934
3099707	C03	114.115	22367702	150	112	15	262	131	5.51145	0.0188924
3143091_45:G>A	C03	114.523	2.23553e+07	159	115	3	274	137	7.06569	0.00785739
3087755	C03	114.923	2.28376e+07	150	113	14	263	131.5	5.20532	0.0225178
5121464	C03	116.907	23128195	108	158	11	266	133	9.3985	0.00217163
3129896_51:A>G	C03	119.297	23272011	158	105	14	263	131.5	10.6806	0.00108264
3155712_41:T>G	C03	122.484	2.40379e+07	114	161	2	275	137.5	8.03273	0.00459396
3099881	C03	123.729	2.60915e+07	101	165	11	266	133	15.3985	8.70575e-05
3079816	C03	124.542	2.73091e+07	154	107	16	261	130.5	8.4636	0.00362324
3088234_33:T>C	C03	125.382	2.81922e+07	113	164	0	277	138.5	9.38989	0.00218185
5122270	C03	126.229	2.89727e+07	152	111	14	263	131.5	6.39163	0.0114659
5030088	C03	126.615	-	145	110	22	255	127.5	4.80392	0.028395
3169624	C03	128.289	3.00802e+07	165	98	14	263	131.5	17.0684	3.60565e-05
3101598	C03	129.105	3.03003e+07	148	108	21	256	128	6.25	0.0124193
3086404	C03	129.503	3.11683e+07	100	167	10	267	133.5	16.8127	4.12555e-05
5121414	C03	129.906	3.17651e+07	147	111	19	258	129	5.02326	0.0250091
5120631_9:T>C	C03	130.295	32266621	168	46	63	214	107	69.5514	7.44488e-17
3086590	C03	132.303	33518238	96	168	13	264	132	19.6364	9.36694e-06
4332035	C03	139.299	3.46512e+07	152	113	12	265	132.5	5.73962	0.0165864
4707074_33:A>G	C03	141.699	3.61511e+07	137	75	65	212	106	18.1321	2.061e-05
3153248_45:C>T	C03	144.402	4.66688e+07	101	154	22	255	127.5	11.0157	0.000903441
3143017	C03	147.225	47153755	96	172	9	268	134	21.5522	3.44321e-06
3097992	C03	147.638	47520741	95	171	11	266	133	21.7143	3.16426e-06
3144554	C03	148.041	48166133	95	175	7	270	135	23.7037	1.12366e-06
5034184_22:G>T	C03	148.448	48179763	104	173	0	277	138.5	17.1877	3.38617e-05
3092261	C03	149.643	-	162	101	14	263	131.5	14.1483	0.000168951
3093008	C03	150.055	4.8461e+07	150	105	22	255	127.5	7.94118	0.00483224
3153179_5:C>T	C03	150.458	4.83731e+07	147	84	46	231	115.5	17.1818	3.39672e-05
4112303	C03	150.882	4.86612e+07	153	103	21	256	128	9.76562	0.00177805
5047537_59:A>G	C03	151.292	4.8653e+07	93	164	20	257	128.5	19.6148	9.47332e-06
3112291_25:C>G	C03	153.245	49028290	177	100	0	277	138.5	21.4043	3.7193e-06
4107055	C03	156.334	4.94882e+07	92	175	10	267	133.5	25.8015	3.78395e-07
3101495	C03	156.751	49567602	89	174	14	263	131.5	27.4715	1.59428e-07
4113210	C03	157.554	5.03565e+07	156	103	18	259	129.5	10.8456	0.000990329
5122512	C03	158.326	49748803	92	177	8	269	134.5	26.8587	2.18883e-07
3075923_15:A>C	C03	160.31	49810165	107	170	0	277	138.5	14.3285	0.000153521
4336182	C03	161.123	5.00745e+07	95	174	8	269	134.5	23.2007	1.45941e-06
3134424	C03	161.898	50617212	90	177	10	267	133.5	28.3483	1.01335e-07
3134424_5:C>T	C03	162.298	5.04448e+07	101	169	7	270	135	17.1259	3.49815e-05
3108476	C03	162.71	-	155	102	20	257	128.5	10.93	0.000946215
3077351	C03	163.127	5.1069e+07	96	173	8	269	134.5	22.0409	2.66903e-06
3141448_43:C>T	C03	163.524	51431415	164	93	20	257	128.5	19.6148	9.47332e-06
3110423	C03	165.5	5.15103e+07	159	97	21	256	128	15.0156	0.000106625
5120661_29:G>A	C03	167.89	5.34731e+07	83	148	46	231	115.5	18.29	1.89696e-05
4331996	C03	171.972	55420283	85	180	12	265	132.5	34.0566	5.35319e-09
3126740	C03	172.792	5.58764e+07	87	181	9	268	134	32.9701	9.35848e-09
4331921	C03	173.202	55893426	165	93	19	258	129	20.093	7.37653e-06
5120528_31:C>G	C03	173.6	56109406	96	179	2	275	137.5	25.0509	5.58364e-07
5120528	C03	173.989	5.63967e+07	86	181	10	267	133.5	33.8015	6.10318e-09
3148424	C03	176.055	56707532	93	173	11	266	133	24.0602	9.33728e-07
3144215	C03	176.875	-	163	98	16	261	130.5	16.1877	5.73642e-05
3209637	C03	177.708	57130296	93	173	11	266	133	24.0602	9.33728e-07
4116435	C03	178.918	5.72007e+07	165	95	17	260	130	18.8462	1.41697e-05
3081753	C03	185.274	58084505	98	167	12	265	132.5	17.966	2.24882e-05
4334840	C03	186.941	5.85764e+07	159	106	12	265	132.5	10.6	0.00113088
3103420	C03	187.336	58603577	99	167	11	266	133	17.3835	3.05473e-05
3180869	C03	188.996	-	97	169	11	266	133	19.4887	1.01195e-05
5121801	C03	189.409	5.87154e+07	96	170	11	266	133	20.5865	5.69976e-06
3092485_44:T>C	C03	189.824	5.90525e+07	105	164	8	269	134.5	12.9405	0.000321546
5030501	C03	190.239	5.89302e+07	92	171	14	263	131.5	23.73	1.10839e-06
3101700_16:G>A	C03	191.484	59383945	165	111	1	276	138	10.5652	0.00115235
4112849_27:C>T	C03	192.29	5.94802e+07	166	111	0	277	138.5	10.9206	0.00095102
4338685	C03	195.195	6.00858e+07	103	161	13	264	132	12.7424	0.000357454
5121713	C03	195.992	60263789	103	161	13	264	132	12.7424	0.000357454
3159298	C03	196.41	6.03852e+07	109	156	12	265	132.5	8.33585	0.00388703
4111045	C04	0	50491	116	153	8	269	134.5	5.08922	0.024075
3106949_61:G>A	C04	0.408	384858	154	122	1	276	138	3.71014	0.0540827
3075468_30:T>G	C04	1.208	460772	157	120	0	277	138.5	4.94224	0.0262081
3156457_11:A>C	C04	1.999	395034	151	119	7	270	135	3.79259	0.0514799
3153923_52:A>G	C04	4.065	802286	158	118	1	276	138	5.7971	0.0160526
4107280	C04	5.241	1.08509e+06	140	121	16	261	130.5	1.38314	0.239567
3210980	C04	6.847	15202130	109	157	11	266	133	8.66165	0.00324976
4331828	C04	10.126	1.63546e+06	152	116	9	268	134	4.83582	0.0278744
3097787_57:G>C	C04	10.526	1883277	164	113	0	277	138.5	9.38989	0.00218185
3137483_29:G>T	C04	10.931	1966081	164	113	0	277	138.5	9.38989	0.00218185
3162883	C04	15.809	2.58397e+06	92	168	17	260	130	22.2154	2.43713e-06
5030255_58:T>C	C04	16.214	2.5013e+06	158	108	11	266	133	9.3985	0.00217163
5050035	C04	17.037	3226500	193	73	11	266	133	54.1353	1.87145e-13
3133346	C04	17.435	3217404	153	111	13	264	132	6.68182	0.00974012
4112827_14:G>C	C04	17.84	3.3095e+06	167	110	0	277	138.5	11.7292	0.000615257
3098394	C04	21.955	-	114	155	8	269	134.5	6.24907	0.0124258
5120594_9:G>T	C04	22.749	3880447	161	116	0	277	138.5	7.31047	0.0068554
3133194_64:T>C	C04	23.53	4.14297e+06	122	152	3	274	137	3.28467	0.0699296
3091524	C04	23.945	4071793	98	161	18	259	129.5	15.3243	9.05431e-05
3097694	C04	24.363	4418466	110	155	12	265	132.5	7.64151	0.00570402
5122249	C04	25.624	4573325	150	115	12	265	132.5	4.62264	0.0315526
5121819	C04	26.039	4731356	144	119	14	263	131.5	2.37643	0.123179
3131894_68:C>A	C04	27.289	5016203	117	148	12	265	132.5	3.62642	0.0568692
3107711	C04	27.687	4.86905e+06	140	117	20	257	128.5	2.05837	0.151372
3127355	C04	28.882	5072244	108	159	10	267	133.5	9.74157	0.00180147
5121244	C04	31.226	5175236	111	155	11	266	133	7.2782	0.00697966
3109708_35:C>T	C04	33.552	7.4783e+06	161	116	0	277	138.5	7.31047	0.0068554
4114719	C04	36.727	-	108	163	6	271	135.5	11.1624	0.000834736
3113360_23:T>C	C04	37.927	7.3827e+06	169	104	4	273	136.5	15.4762	8.35511e-05
5120574	C04	44.491	-	100	164	13	264	132	15.5152	8.18466e-05
5122280	C04	44.879	8.95187e+06	99	163	15	262	131	15.6336	7.68769e-05
3087649	C04	45.318	9179493	145	116	16	261	130.5	3.22222	0.0726449
3152627	C04	47.787	1.01202e+07	147	115	15	262	131	3.9084	0.0480454
3159669_17:C>A	C04	48.184	1.00638e+07	159	118	0	277	138.5	6.06859	0.0137607
4115399	C04	49.851	1.25667e+07	157	107	13	264	132	9.4697	0.00208894
3135464	C04	50.266	1.199e+07	144	118	15	262	131	2.58015	0.108211
3087019_49:G>C	C04	51.919	1.45891e+07	164	113	0	277	138.5	9.38989	0.00218185
3150776	C04	52.346	1.49091e+07	98	162	17	260	130	15.7538	7.21411e-05
3084100_39:A>G	C04	53.183	21327819	166	110	1	276	138	11.3623	0.000749492
5053720_7:T>C	C04	53.578	2.09093e+07	111	156	10	267	133.5	7.58427	0.00588798
3099631	C04	53.993	2.13494e+07	151	113	13	264	132	5.4697	0.019349
4108700	C04	54.405	2.24916e+07	148	116	13	264	132	3.87879	0.0488998
4707834	C04	54.805	2.32373e+07	108	158	11	266	133	9.3985	0.00217163
3081212_49:T>C	C04	58.018	26183327	118	159	0	277	138.5	6.06859	0.0137607
4114408	C04	64.873	30046670	132	127	18	259	129.5	0.0965251	0.75604
3099329_15:T>C	C04	65.686	30302041	147	127	3	274	137	1.45985	0.226953
3080189	C04	66.093	30310143	137	128	12	265	132.5	0.30566	0.580355
3186289_18:C>T	C04	68.203	3.1426e+07	143	133	1	276	138	0.362319	0.547221
3160074_23:C>T	C04	68.595	-	142	132	3	274	137	0.364964	0.545762
3099216	C04	69.415	-	130	133	14	263	131.5	0.0342205	0.853239
3101927	C04	71.825	33949748	129	133	15	262	131	0.0610687	0.804815
4111704	C04	72.235	3.42285e+07	123	135	19	258	129	0.55814	0.455011
3091788_40:A>T	C04	73.465	34514697	144	132	1	276	138	0.521739	0.470101
3142689_36:G>A	C04	74.275	30177499	132	125	20	257	128.5	0.190661	0.662367
3145963	C04	74.69	-	123	139	15	262	131	0.977099	0.322916
3088138	C04	77.865	3.5257e+07	128	138	11	266	133	0.37594	0.539784
3146027_52:G>T	C04	78.262	35387096	142	135	0	277	138.5	0.176895	0.674055
3083063	C04	80.278	3.68164e+07	128	139	10	267	133.5	0.453184	0.500827
3090388	C04	80.686	3.7162e+07	128	140	9	268	134	0.537313	0.463548
3079953_65:T>A	C04	83.486	37527904	141	136	0	277	138.5	0.0902527	0.763856
3096611_34:T>G	C04	84.296	3.83122e+07	142	135	0	277	138.5	0.176895	0.674055
3089657_31:T>A	C04	84.682	3.79532e+07	139	138	0	277	138.5	0.00361011	0.952089
5047545_9:G>A	C04	86.282	3.88702e+07	135	127	15	262	131	0.244275	0.621136
3090765	C04	87.082	39050928	119	143	15	262	131	2.19847	0.138148
5029247	C04	87.489	3.93436e+07	124	143	10	267	133.5	1.35206	0.244918
3165618	C04	89.177	-	129	132	16	261	130.5	0.0344828	0.852684
4335962_15:T>G	C04	89.99	4.03121e+07	131	146	0	277	138.5	0.812274	0.367449
3124785	C04	90.392	4.03386e+07	109	150	18	259	129.5	6.49035	0.0108462
3155095	C04	91.222	4.04291e+07	117	148	12	265	132.5	3.62642	0.0568692
3079905	C04	93.701	41993528	145	123	9	268	134	1.80597	0.178992
3082743	C04	99.029	43823623	114	149	14	263	131.5	4.65779	0.0309129
5050231_36:G>T	C04	101.078	4.43138e+07	127	149	1	276	138	1.75362	0.185422
3075590	C04	103.179	-	151	112	14	263	131.5	5.78327	0.0161794
3172528	C04	103.596	4.49999e+07	114	151	12	265	132.5	5.16604	0.0230327
3092479_60:A>G	C04	104.763	45071458	125	150	2	275	137.5	2.27273	0.131668
3147409_56:G>A	C04	109.451	4.55647e+07	125	140	12	265	132.5	0.849057	0.356819
3083164	C04	112.344	45933120	124	142	11	266	133	1.21805	0.269745
3097287	C04	112.756	-	128	138	11	266	133	0.37594	0.539784
3149385	C04	113.176	46115252	119	140	18	259	129.5	1.7027	0.191935
3127023_45:G>A	C04	116.045	4.69165e+07	136	137	4	273	136.5	0.003663	0.951739
3156502	C04	116.861	-	125	139	13	264	132	0.742424	0.388885
5121963	C04	118.877	4.75463e+07	119	146	12	265	132.5	2.75094	0.0971971
3102673	C04	120.087	4.76599e+07	127	138	12	265	132.5	0.456604	0.499215
4117071_25:A>T	C04	120.497	4.77699e+07	142	130	5	272	136	0.529412	0.466854
3096810_67:T>C	C04	120.907	47889956	136	121	20	257	128.5	0.875486	0.349441
3104937	C04	121.733	4.87581e+07	126	137	14	263	131.5	0.460076	0.497588
5048596	C04	123.393	48708799	128	138	11	266	133	0.37594	0.539784
5052201	C05	0	572532	128	127	22	255	127.5	0.00392157	0.950067
3143111	C05	0.408	572004	138	123	16	261	130.5	0.862069	0.35316
3201834	C05	2.474	921699	142	119	16	261	130.5	2.02682	0.154544
3133182	C05	4.507	1.07266e+06	146	113	18	259	129.5	4.20463	0.0403137
3081577	C05	5.323	-	146	115	16	261	130.5	3.68199	0.0550031
3091534	C05	7.415	1.5016e+06	142	116	19	258	129	2.62016	0.105514
3079396	C05	8.692	1.60765e+06	147	115	15	262	131	3.9084	0.0480454
3220375	C05	13.57	1.91872e+06	104	161	12	265	132.5	12.2604	0.000462678
3105677_45:T>C	C05	15.96	2273403	102	156	19	258	129	11.3023	0.000774101
4114817	C05	16.358	2.39823e+06	151	103	23	254	127	9.07087	0.00259714
3112136	C05	16.744	2463507	153	106	18	259	129.5	8.52896	0.0034954
3129827	C05	17.984	2615073	151	108	18	259	129.5	7.139	0.00754254
3102513_9:A>G	C05	18.381	2.67505e+06	107	170	0	277	138.5	14.3285	0.000153521
3079237	C05	19.596	2.81216e+06	164	99	14	263	131.5	16.0646	6.12165e-05
4115927_52:A>G	C05	24.123	3.12752e+06	178	99	0	277	138.5	22.5307	2.06813e-06
3088343_61:A>G	C05	24.518	3149963	104	170	3	274	137	15.8978	6.6856e-05
4121101_44:T>G	C05	26.131	3362331	164	98	15	262	131	16.626	4.55238e-05
3149978	C05	26.541	3383841	99	169	9	268	134	18.2836	1.90341e-05
3120605_17:A>C	C05	27.332	3.63689e+06	108	169	0	277	138.5	13.4332	0.000247208
3180084	C05	28.926	3.67332e+06	163	99	15	262	131	15.6336	7.68769e-05
4167638	C05	30.586	3780714	92	174	11	266	133	25.2782	4.96287e-07
3083302	C05	40.11	5950981	176	90	11	266	133	27.8045	1.34213e-07
3145088_20:T>C	C05	40.515	5.54483e+06	168	87	22	255	127.5	25.7294	3.92795e-07
5122613	C05	41.315	6038837	88	181	8	269	134.5	32.1524	1.42539e-08
3096525	C05	42.109	6758764	164	91	22	255	127.5	20.898	4.8439e-06
3108828	C05	44.519	6.98701e+06	170	90	17	260	130	24.6154	6.99907e-07
3208051_65:G>A	C05	45.31	7089445	182	95	0	277	138.5	27.3249	1.71982e-07
3151648	C05	46.088	7153955	165	95	17	260	130	18.8462	1.41697e-05
4115694_45:A>C	C05	46.485	7.12252e+06	96	173	8	269	134.5	22.0409	2.66903e-06
4121541	C05	48.173	7.73975e+06	168	91	18	259	129.5	22.8919	1.71373e-06
4121643	C05	48.559	7.73708e+06	84	182	11	266	133	36.1053	1.86941e-09
3198279	C05	48.959	8.24725e+06	172	88	17	260	130	27.1385	1.89392e-07
4167787	C05	49.381	8.1031e+06	176	86	15	262	131	30.916	2.69437e-08
3090892	C05	50.168	8.48295e+06	174	89	14	263	131.5	27.4715	1.59428e-07
4167212	C05	50.568	8525873	82	184	11	266	133	39.1128	4.00017e-10
3096393_33:G>T	C05	50.966	14106288	95	182	0	277	138.5	27.3249	1.71982e-07
3126249_15:T>G	C05	55.213	-	190	87	0	277	138.5	38.2996	6.06739e-10
5050014	C05	55.61	1.05931e+07	84	185	8	269	134.5	37.9219	7.36328e-10
4120998_64:T>A	C05	56.022	11044027	188	80	9	268	134	43.5224	4.19137e-11
5029641	C05	56.42	1.1707e+07	157	95	25	252	126	15.254	9.39791e-05
3161422_64:T>G	C05	56.809	1.15692e+07	86	171	20	257	128.5	28.1128	1.14444e-07
3137454	C05	57.584	1.25941e+07	86	184	7	270	135	35.5704	2.46001e-09
5120673_40:T>A	C05	57.972	1.25228e+07	189	87	1	276	138	37.6957	8.26887e-10
3122827_27:T>G	C05	58.363	1.29031e+07	189	88	0	277	138.5	36.8267	1.29109e-09
3081924_39:G>A	C05	59.563	14913288	183	94	0	277	138.5	28.5957	8.91815e-08
4167530	C05	59.97	-	88	178	11	266	133	30.4511	3.42384e-08
3205211_7:A>T	C05	63.145	-	183	94	0	277	138.5	28.5957	8.91815e-08
3118315	C05	63.543	-	89	178	10	267	133.5	29.6667	5.13096e-08
5122145	C05	66.4	2.97633e+07	92	179	6	271	135.5	27.9299	1.25792e-07
4706595	C05	74.432	3.57637e+07	81	185	11	266	133	40.6617	1.81004e-10
3083066	C05	74.823	-	170	90	17	260	130	24.6154	6.99907e-07
3088956_41:T>G	C05	78.01	3.63726e+07	185	86	6	271	135.5	36.1661	1.812e-09
3164592	C05	78.425	-	167	98	12	265	132.5	17.966	2.24882e-05
3164482_55:C>T	C05	78.838	37420759	173	96	8	269	134.5	22.0409	2.66903e-06
4116721	C05	79.238	3.76933e+07	97	174	6	271	135.5	21.8782	2.90511e-06
5050102	C05	79.633	37815098	90	177	10	267	133.5	28.3483	1.01335e-07
3079163_22:C>A	C05	80.038	37850948	102	174	1	276	138	18.7826	1.46497e-05
3089208	C05	80.838	37947111	170	97	10	267	133.5	19.9588	7.91289e-06
3095545_64:A>T	C05	85.256	38557839	170	106	1	276	138	14.8406	0.000116991
5120656_65:C>T	C05	93.556	39473020	114	157	6	271	135.5	6.82288	0.00899974
3192061	C05	96.301	4.00279e+07	151	112	14	263	131.5	5.78327	0.0161794
3121701	C05	96.714	4.00634e+07	105	161	11	266	133	11.7895	0.000595666
5034281_26:T>G	C05	106.102	4.0853e+07	128	148	1	276	138	1.44928	0.228644
3081497	C05	110.647	-	118	147	12	265	132.5	3.17358	0.074838
3189491	C05	112.266	4.18342e+07	139	124	14	263	131.5	0.855513	0.354997
4118183	C05	112.676	4.20228e+07	143	125	9	268	134	1.20896	0.271539
4110399	C05	113.502	-	119	147	11	266	133	2.94737	0.0860175
5049966	C05	117.617	42571021	133	124	20	257	128.5	0.315175	0.574522
4117541	C05	120.096	43015039	116	144	17	260	130	3.01538	0.0824779
3114144	C05	120.518	4.29851e+07	125	135	17	260	130	0.384615	0.535143
4114685	C05	121.328	43087959	134	131	12	265	132.5	0.0339623	0.853787
3091545_27:C>T	C06	0	1589740	133	141	3	274	137	0.233577	0.628884
3089772_15:A>G	C06	1.563	873992	137	138	2	275	137.5	0.00363636	0.951915
5052245	C06	1.965	1.21704e+06	124	133	20	257	128.5	0.315175	0.574522
5029121_30:C>A	C06	2.351	2.30457e+06	148	125	4	273	136.5	1.93773	0.163915
3159247_64:T>C	C06	3.907	2794285	125	139	13	264	132	0.742424	0.388885
3182677_17:T>C	C06	4.70401	3.1384e+06	147	118	12	265	132.5	3.17358	0.074838
4120794_20:A>C	C06	5.86701	3.43416e+06	157	120	0	277	138.5	4.94224	0.0262081
3183649_26:T>C	C06	6.69701	3.53483e+06	116	151	10	267	133.5	4.58801	0.0321963
3088622	C06	9.57801	4138192	178	84	15	262	131	33.7252	6.34734e-09
4338167_51:G>A	C06	10.433	4.19816e+06	122	155	0	277	138.5	3.93141	0.0473923
3140826	C06	10.831	4.3693e+06	142	119	16	261	130.5	2.02682	0.154544
3168060_55:T>A	C06	11.609	4578197	157	117	3	274	137	5.83942	0.015671
3078351	C06	12.776	5.07807e+06	146	116	15	262	131	3.43511	0.0638242
3078369	C06	13.579	5268316	151	112	14	263	131.5	5.78327	0.0161794
3093059	C06	18.398	5.5836e+06	154	104	19	258	129	9.68992	0.00185281
3079577_45:A>G	C06	19.201	5889886	108	169	0	277	138.5	13.4332	0.000247208
4167038	C06	19.998	6.0251e+06	94	173	10	267	133.5	23.3745	1.33332e-06
3080947_10:G>A	C06	21.208	6176949	109	168	0	277	138.5	12.5668	0.000392663
4111072_54:A>G	C06	22.752	6184862	176	100	1	276	138	20.9275	4.76988e-06
3203064	C06	23.91	6.31603e+06	164	97	16	261	130.5	17.1992	3.36572e-05
3122232	C06	24.299	6547027	161	97	19	258	129	15.876	6.76321e-05
3175961	C06	24.719	6.75921e+06	160	96	21	256	128	16	6.33425e-05
3168685_61:T>C	C06	27.148	7817046	145	86	46	231	115.5	15.0693	0.000103637
3077906_18:G>A	C06	30.261	1.17267e+07	100	177	0	277	138.5	21.4043	3.7193e-06
3097954	C06	34.643	-	81	186	10	267	133.5	41.2921	1.31095e-10
3148754_30:A>C	C06	37.102	17478550	88	188	1	276	138	36.2319	1.75181e-09
5034179_43:T>C	C06	37.499	1.74767e+07	174	77	26	251	125.5	37.4861	9.20689e-10
4114825	C06	38.322	1.7779e+07	173	84	20	257	128.5	30.821	2.82957e-08
3104736	C06	40.732	1.88726e+07	178	81	18	259	129.5	36.3282	1.66735e-09
3087784_6:T>G	C06	45.751	1.984e+07	80	197	0	277	138.5	49.4188	2.06758e-12
4109268_52:A>C	C06	46.523	1.98863e+07	75	195	7	270	135	53.3333	2.81489e-13
3085731	C06	47.738	2.01781e+07	196	57	24	253	126.5	76.3676	2.35485e-18
3132130	C06	50.516	2.06737e+07	198	66	13	264	132	66	4.50923e-16
4110247	C06	52.492	-	58	212	7	270	135	87.837	7.10755e-21
5047495	C06	52.895	2.17883e+07	194	63	20	257	128.5	66.7743	3.04438e-16
3099678	C06	53.289	2.21522e+07	204	61	12	265	132.5	77.166	1.57173e-18
5122049	C06	56.502	24094430	51	220	6	271	135.5	105.391	1.00257e-24
3093475	C06	58.51	2.54436e+07	192	51	34	243	121.5	81.8148	1.49454e-19
5029767	C06	59.691	2.57859e+07	202	52	23	254	127	88.5827	4.8754e-21
3100817_21:T>A	C06	61.235	2.65524e+07	221	48	8	269	134.5	111.26	5.1892e-26
4121148_63:T>C	C06	61.637	2.68664e+07	53	221	3	274	137	103.007	3.33916e-24
3101443_33:C>A	C06	62.023	26808272	229	47	1	276	138	120.014	6.28002e-28
5031288_9:T>C	C06	62.411	28202202	229	48	0	277	138.5	118.271	1.51264e-27
3111756_25:A>T	C06	62.797	28207139	229	48	0	277	138.5	118.271	1.51264e-27
3082085_43:A>G	C06	63.191	2.82067e+07	57	220	0	277	138.5	95.917	1.19804e-22
5029907	C06	65.183	2.90441e+07	206	47	24	253	126.5	99.9249	1.58287e-23
3081848_64:A>G	C06	65.574	3.01703e+07	232	45	0	277	138.5	126.242	2.722e-29
3096666_23:A>G	C06	65.963	3.15626e+07	221	45	11	266	133	116.451	3.78595e-27
3162458	C06	67.153	3.17831e+07	195	49	33	244	122	87.3607	9.04316e-21
5031283	C06	67.547	3.20191e+07	203	50	24	253	126.5	92.5257	6.64564e-22
5120536_16:C>T	C06	67.936	2.652e+07	49	202	26	251	125.5	93.2629	4.57884e-22
3106659_35:C>A	C06	68.33	3.24309e+07	52	204	21	256	128	90.25	2.0989e-21
5029862	C06	68.718	18892614	47	223	7	270	135	114.726	9.03618e-27
4112807	C06	69.502	3.25709e+07	206	50	21	256	128	95.0625	1.84468e-22
4111193	C06	70.66	3.27866e+07	197	57	23	254	127	77.1654	1.57228e-18
4334614	C06	73.384	3.31826e+07	201	60	16	261	130.5	76.1724	2.59948e-18
4119494	C06	76.927	33745469	57	213	7	270	135	90.1333	2.22639e-21
3136636	C06	77.76	3.38637e+07	184	67	26	251	125.5	54.5378	1.52483e-13
4167563	C06	78.158	3.4012e+07	191	71	15	262	131	54.9618	1.22893e-13
4334005	C06	78.958	34076378	70	199	8	269	134.5	61.8625	3.68306e-15
3110714	C06	79.363	3.41689e+07	172	80	25	252	126	33.5873	6.81361e-09
3093365	C06	80.544	3.43479e+07	187	73	17	260	130	49.9846	1.54956e-12
5121990	C06	82.138	-	70	200	7	270	135	62.5926	2.54208e-15
4121417	C06	82.538	34556333	177	77	23	254	127	39.3701	3.50629e-10
5029787	C06	84.538	3.46231e+07	181	79	17	260	130	40.0154	2.51971e-10
3117823_36:A>G	C06	84.936	34668754	199	78	0	277	138.5	52.8556	3.58994e-13
3111877_47:T>G	C06	85.328	3.47628e+07	195	82	0	277	138.5	46.0975	1.12513e-11
3163072	C06	85.722	3.48816e+07	179	83	15	262	131	35.1756	3.01279e-09
3132653	C06	88.112	3.51525e+07	170	88	19	258	129	26.062	3.30625e-07
4116734	C06	89.738	35300034	168	91	18	259	129.5	22.8919	1.71373e-06
3093099	C06	90.943	35426102	163	95	19	258	129	17.9225	2.30087e-05
3102580	C06	92.518	3.5708e+07	168	95	14	263	131.5	20.2624	6.7516e-06
4116271_66:A>G	C06	94.099	35860270	96	174	7	270	135	22.5333	2.06529e-06
3110318	C06	96.538	36114600	161	98	18	259	129.5	15.3243	9.05431e-05
5053530	C06	103.825	3.68781e+07	102	165	10	267	133.5	14.8652	0.000115476
5121344	C06	104.223	-	103	163	11	266	133	13.5338	0.000234301
5052675	C06	104.641	3.68801e+07	151	110	16	261	130.5	6.44061	0.011154
3149622	C07	0	-	138	124	15	262	131	0.748092	0.387081
3088753	C07	1.66	-	134	124	19	258	129	0.387597	0.533565
4332903	C07	6.479	1.56328e+07	145	119	13	264	132	2.56061	0.109557
3120619	C07	11.679	1.80897e+07	115	153	9	268	134	5.38806	0.020275
3166800	C07	13.285	1.92296e+07	130	128	19	258	129	0.0155039	0.900908
3077717	C07	14.105	2.05052e+07	134	124	19	258	129	0.387597	0.533565
3126444	C07	14.507	2.11548e+07	117	151	9	268	134	4.31343	0.0378126
3109621	C07	15.717	2.07621e+07	141	123	13	264	132	1.22727	0.267938
3129401_24:T>A	C07	16.119	2.12835e+07	132	144	1	276	138	0.521739	0.470101
3103677_51:G>C	C07	16.939	2.17877e+07	135	140	2	275	137.5	0.0909091	0.763025
3118599	C07	17.354	2.19521e+07	124	142	11	266	133	1.21805	0.269745
5120529_6:A>G	C07	19.754	2.22388e+07	139	138	0	277	138.5	0.00361011	0.952089
3122612	C07	30.41	25831942	139	120	18	259	129.5	1.39382	0.237761
3102197	C07	30.81	-	119	152	6	271	135.5	4.01845	0.0450051
3151860_18:C>T	C07	32.786	2.89076e+07	153	99	25	252	126	11.5714	0.000669729
5120754	C07	33.181	-	106	161	10	267	133.5	11.3296	0.000762818
3139820	C07	35.173	27952889	138	122	17	260	130	0.984615	0.321062
4337490_50:C>G	C07	36.024	2.82545e+07	153	103	21	256	128	9.76562	0.00177805
4112575	C07	38.748	28890975	150	110	17	260	130	6.15385	0.0131127
5048552	C07	39.911	3.07695e+07	155	111	11	266	133	7.2782	0.00697966
3084042	C07	40.308	30054952	103	164	10	267	133.5	13.9363	0.000189108
3142745_27:A>G	C07	40.716	3.03415e+07	117	160	0	277	138.5	6.67509	0.00977696
5121559	C07	42.31	-	85	180	12	265	132.5	34.0566	5.35319e-09
3093701	C07	42.713	30812055	105	163	9	268	134	12.5522	0.000395732
5122117	C07	43.523	3.11008e+07	148	109	20	257	128.5	5.91829	0.0149845
5122015	C07	45.183	31722220	151	109	17	260	130	6.78462	0.00919468
5048039	C07	47.961	32198897	152	109	16	261	130.5	7.08429	0.00777626
3151332	C07	48.361	-	97	165	15	262	131	17.6489	2.65675e-05
3098624	C07	48.756	-	92	171	14	263	131.5	23.73	1.10839e-06
3109491	C07	49.161	-	104	166	7	270	135	14.237	0.000161167
4110301	C07	49.563	3.23798e+07	157	107	13	264	132	9.4697	0.00208894
3109496	C07	49.966	3.25086e+07	102	162	13	264	132	13.6364	0.000221847
3081441	C07	50.376	3.25993e+07	103	161	13	264	132	12.7424	0.000357454
3093295_60:C>T	C07	51.586	3.29926e+07	113	163	1	276	138	9.05797	0.00261552
5049334_25:A>C	C07	51.991	3.32331e+07	115	162	0	277	138.5	7.97473	0.00474349
3080104_46:C>G	C07	52.379	33252091	166	111	0	277	138.5	10.9206	0.00095102
5120717	C07	53.537	33813566	153	108	16	261	130.5	7.75862	0.00534568
3152756_33:T>C	C07	53.944	33959153	165	105	7	270	135	13.3333	0.00026073
5121456	C07	56.002	34140028	153	110	14	263	131.5	7.03042	0.00801366
5050489_6:T>G	C07	57.242	34542929	103	134	40	237	118.5	4.05485	0.0440446
5121543	C07	58.036	34814309	152	113	12	265	132.5	5.73962	0.0165864
5121465	C07	58.836	3.4939e+07	146	113	18	259	129.5	4.20463	0.0403137
3075850_65:C>T	C07	63.878	3.5933e+07	124	153	0	277	138.5	3.0361	0.0814313
3171140	C07	65.953	3.66664e+07	140	127	10	267	133.5	0.632959	0.426272
3114179	C07	66.371	3.67133e+07	118	145	14	263	131.5	2.77186	0.0959344
4115364	C07	67.211	36985227	131	129	17	260	130	0.0153846	0.901288
3082456	C07	68.461	3.74988e+07	132	131	14	263	131.5	0.00380228	0.950831
3146182	C07	69.277	37819261	138	129	10	267	133.5	0.303371	0.581777
4121972	C07	70.117	3.81805e+07	134	129	14	263	131.5	0.095057	0.757844
3090464	C07	70.954	38197789	128	132	17	260	130	0.0615385	0.804081
3164561	C07	71.387	3.83392e+07	122	143	12	265	132.5	1.66415	0.197044
3106857	C07	73.02	3.84874e+07	123	139	15	262	131	0.977099	0.322916
3084351	C07	76.272	3.93234e+07	118	144	15	262	131	2.58015	0.108211
3095070	C07	76.68	3.98688e+07	118	146	13	264	132	2.9697	0.0848377
3154708	C07	77.085	40062454	122	143	12	265	132.5	1.66415	0.197044
4337972	C07	79.143	40158898	114	146	17	260	130	3.93846	0.0471939
3107290_38:C>A	C07	79.563	40178105	148	129	0	277	138.5	1.30325	0.253621
3121247	C07	79.975	-	133	127	17	260	130	0.138462	0.709815
5030219	C07	80.841	4.02418e+07	120	146	11	266	133	2.54135	0.1109
3148063	C07	82.916	4.08323e+07	115	149	13	264	132	4.37879	0.0363889
3143092	C07	85.458	41042908	142	126	9	268	134	0.955224	0.328393
5029234	C07	85.882	4.13255e+07	133	128	16	261	130.5	0.0957854	0.756947
5121276	C07	86.285	4.16439e+07	111	149	17	260	130	5.55385	0.0184401
4107690	C07	87.129	41744032	144	124	9	268	134	1.49254	0.221823
3077798	C07	87.551	41799543	112	150	15	262	131	5.51145	0.0188924
4110015	C07	88.323	4.21848e+07	143	123	11	266	133	1.50376	0.220094
3134486	C07	88.728	4.22707e+07	113	154	10	267	133.5	6.29588	0.0121019
3092333	C07	89.125	42368133	112	153	12	265	132.5	6.3434	0.0117819
5050300	C07	92.3	4.32622e+07	138	119	20	257	128.5	1.40467	0.235943
4111312	C07	92.698	4.29558e+07	112	156	9	268	134	7.22388	0.007194
5030207_47:T>A	C08	0	1376711	140	135	2	275	137.5	0.0909091	0.763025
3111010_34:A>C	C08	1.167	1266140	139	138	0	277	138.5	0.00361011	0.952089
3124626	C08	1.553	1.22214e+06	129	136	12	265	132.5	0.184906	0.667191
4119159	C08	2.325	1.70632e+06	129	138	10	267	133.5	0.303371	0.581777
5047549_66:A>G	C08	3.18	3293663	137	125	15	262	131	0.549618	0.458474
5049876	C08	3.592	4877155	122	140	15	262	131	1.23664	0.266119
3084531	C08	3.981	5.06553e+06	127	137	13	264	132	0.378788	0.538253
5050259	C08	4.394	1.4325e+07	120	144	13	264	132	2.18182	0.139649
3099164_68:A>T	C08	4.799	9134616	137	136	4	273	136.5	0.003663	0.951739
5030664	C08	5.19	8042801	120	145	12	265	132.5	2.35849	0.124603
3168413	C08	5.6	8.95671e+06	126	137	14	263	131.5	0.460076	0.497588
3146410	C08	7.206	1.42887e+07	119	142	16	261	130.5	2.02682	0.154544
3116273_57:A>G	C08	7.6	1.49015e+07	140	134	3	274	137	0.131387	0.716998
3107340_24:C>T	C08	9.156	1.54294e+07	137	138	2	275	137.5	0.00363636	0.951915
5122660	C08	9.568	-	126	135	16	261	130.5	0.310345	0.577469
3140172	C08	9.992	19301566	125	141	11	266	133	0.962406	0.326581
5031335	C08	10.394	16157617	135	132	10	267	133.5	0.0337079	0.85433
5052418	C08	24.328	-	137	130	10	267	133.5	0.183521	0.668365
4115695	C08	24.743	19790701	116	143	18	259	129.5	2.81467	0.093406
5051050_27:C>T	C08	25.169	2.0096e+07	145	132	0	277	138.5	0.610108	0.434747
5121285	C08	29.791	2.06089e+07	134	128	15	262	131	0.137405	0.710875
3093077_20:T>G	C08	30.972	20712628	146	130	1	276	138	0.927536	0.335504
3138034	C08	32.162	2.07458e+07	146	118	13	264	132	2.9697	0.0848377
3183817	C08	32.574	20766069	123	144	10	267	133.5	1.65169	0.19873
3095881_30:A>T	C08	36.689	2.09356e+07	141	134	2	275	137.5	0.178182	0.67294
3092461_13:T>G	C08	37.094	2.11452e+07	139	138	0	277	138.5	0.00361011	0.952089
3095669	C08	41.697	-	118	147	12	265	132.5	3.17358	0.074838
3111669_55:C>A	C08	42.105	2.35639e+07	126	146	5	272	136	1.47059	0.225253
4335440_63:C>T	C08	42.51	2.44998e+07	133	144	0	277	138.5	0.436823	0.50866
3114446	C08	43.282	25122780	119	142	16	261	130.5	2.02682	0.154544
3098573_57:A>G	C08	44.492	25496784	153	124	0	277	138.5	3.0361	0.0814313
3155457_39:C>T	C08	44.897	2.54568e+07	134	143	0	277	138.5	0.292419	0.588675
3098818_14:G>A	C08	45.713	25644559	129	146	2	275	137.5	1.05091	0.305298
4115186	C08	51.665	2.67874e+07	115	147	15	262	131	3.9084	0.0480454
3106539_27:G>A	C08	52.452	27058431	141	116	20	257	128.5	2.43191	0.118888
3086160	C08	53.702	27356299	114	149	14	263	131.5	4.65779	0.0309129
4111207	C08	54.129	27540705	138	122	17	260	130	0.984615	0.321062
3141195	C08	54.558	2.76193e+07	119	151	7	270	135	3.79259	0.0514799
3088586	C08	55.402	27863152	115	150	12	265	132.5	4.62264	0.0315526
3100998	C08	55.805	2.7932e+07	100	156	21	256	128	12.25	0.000465258
3078120	C08	57.431	28169105	116	152	9	268	134	4.83582	0.0278744
3108367	C08	57.841	2.83456e+07	115	150	12	265	132.5	4.62264	0.0315526
3077199	C08	58.681	2.95041e+07	111	154	12	265	132.5	6.97736	0.00825474
3090115_53:T>C	C08	59.093	2.94924e+07	124	152	1	276	138	2.84058	0.091911
3157772	C08	62.827	-	103	155	19	258	129	10.4806	0.00120633
3095027	C08	63.249	29908928	105	158	14	263	131.5	10.6806	0.00108264
3095027_29:T>C	C08	63.652	29905940	122	155	0	277	138.5	3.93141	0.0473923
3080405_42:T>A	C08	64.424	3.00343e+07	121	156	0	277	138.5	4.42238	0.0354705
4332295_48:G>A	C08	64.819	3.01582e+07	121	156	0	277	138.5	4.42238	0.0354705
3187439	C08	65.217	3.01045e+07	109	158	10	267	133.5	8.99251	0.00271088
4114624_11:G>A	C08	66.001	30250267	160	117	0	277	138.5	6.67509	0.00977696
3094525_41:C>G	C08	66.406	30220924	120	157	0	277	138.5	4.94224	0.0262081
4706638	C08	68.507	30552263	107	156	14	263	131.5	9.12928	0.00251551
3082323	C08	70.181	3.08221e+07	140	120	17	260	130	1.53846	0.214847
3092405_9:G>C	C08	72.291	31150211	125	151	1	276	138	2.44928	0.117579
3205003	C08	73.094	3.12754e+07	111	155	11	266	133	7.2782	0.00697966
3139829	C08	73.501	3.12517e+07	114	154	9	268	134	5.97015	0.01455
3080670_49:C>A	C08	73.903	3.1305e+07	125	152	0	277	138.5	2.63177	0.104745
3162080	C08	74.75	-	110	153	14	263	131.5	7.03042	0.00801366
3088298_11:G>A	C08	75.563	3.15806e+07	159	113	5	272	136	7.77941	0.0052845
3084054	C08	75.957	3.16761e+07	147	118	12	265	132.5	3.17358	0.074838
4338384	C08	77.197	32029260	114	154	9	268	134	5.97015	0.01455
3156844	C08	78.387	3.29811e+07	144	117	16	261	130.5	2.7931	0.0946707
3117758_44:A>G	C08	79.184	33225968	125	151	1	276	138	2.44928	0.117579
3134394	C08	79.959	33251677	110	153	14	263	131.5	7.03042	0.00801366
3099694_58:G>A	C08	80.348	-	125	149	3	274	137	2.10219	0.147088
3150586	C08	80.753	33305216	143	122	12	265	132.5	1.66415	0.197044
4108189	C08	81.175	33287174	135	124	18	259	129.5	0.467181	0.494287
3174614	C08	81.59	3.33636e+07	115	152	10	267	133.5	5.12734	0.0235518
[truncated: 98 more rows]
