# Supplementary material for: A Major Locus for Manganese Tolerance Maps on Chromosome A09 in a Doubled Haploid Population of Brassica napus L
Source: Front Plant Sci. 2017 Dec 12;8:1952. doi: 10.3389/fpls.2017.01952 (PMC5733045; doi:10.3389/fpls.2017.01952)
Supplement: Supplementary file 5 [file Table_5.xlsx]

## Sheet: Data
S5 Table: Logistic marker regression identifying association between Mn tolerance (leaf chlorosis) and DArTseq markers segregating among 190 DYDH lines of Darmor/Yudal. SNP associations were identified using the SVS Package. Highly significant associations corrected for Bonferroni are highlighted (in pink) .
Marker	Chromosome	Physical Position on Darmor Sequence	Genetic Map Position (cM)	Regression P	Regression -log10 P	Regression Intercept	Regression Intercept SE	Regression Slope	Regression Slope SE	Regression expected P	Regression expected -log10 P	Regression Bonf. P	Regression FDR	Number of Samples	Minor Allele (Test Allele)	Major Allele
3133535_34:G>C	A09	27242783	97.375	4.78935e-28	27.3197	1.29787	0.658789	1.42416	0.106651	0.000238777	3.62201	1.00289e-24	1.00289e-24	167	A	B
3151996	A09	26926623	95.395	6.50415e-28	27.1868	1.30317	0.656546	1.46129	0.108821	0.000716332	3.14489	1.36197e-24	6.80985e-25	160	B	A
3103599_60:A>G	A09	27047795	95.792	3.9933e-27	26.3987	1.32035	0.683751	1.40898	0.109055	0.00119389	2.92304	8.36196e-24	2.78732e-24	174	A	B
5034098_7:A>G	A09	27168517	96.973	4.68374e-27	26.3294	1.3331	0.684382	1.41931	0.11006	0.00167144	2.77691	9.80775e-24	2.45194e-24	174	B	A
3116999	A09	26717813	93.005	4.59346e-23	22.3379	1.33292	0.714572	1.36427	0.117368	0.002149	2.66776	9.6187e-20	1.92374e-20	163	B	A
5121148	A09	26812076	94.195	1.07638e-22	21.968	1.37873	0.724912	1.37273	0.119715	0.00262655	2.58061	2.25394e-19	3.75656e-20	165	B	A
3102251	A09	28458263	105.56	2.99238e-22	21.524	1.32453	0.718923	1.32892	0.117419	0.00310411	2.50806	6.26605e-19	8.95151e-20	164	B	A
3078595	A09	28192986	102.063	1.34732e-21	20.8705	1.34255	0.727718	1.30366	0.118088	0.00358166	2.44592	2.82128e-18	3.5266e-19	168	B	A
3147224	A09	27489238	98.919	2.27194e-21	20.6436	1.34371	0.731316	1.29252	0.117733	0.00405922	2.39156	4.75743e-18	5.28604e-19	166	B	A
3114891_35:A>C	A09	-	97.761	3.69069e-21	20.4329	1.3313	0.74019	1.25204	0.115647	0.00453677	2.34325	7.72831e-18	7.72831e-19	174	A	B
3091665_40:T>A	A09	-	99.308	7.71817e-20	19.1125	1.38261	0.753275	1.24926	0.120629	0.00501433	2.29979	1.61619e-16	1.46926e-17	174	B	A
5121448	A09	28192986	101.672	8.91956e-20	19.0497	1.37894	0.75359	1.2449	0.120377	0.00549188	2.26028	1.86776e-16	1.55646e-17	173	A	B
4113081	A09	27828195	100.085	1.05501e-19	18.9767	1.35644	0.74993	1.28153	0.122884	0.00596944	2.22407	2.20918e-16	1.69937e-17	160	B	A
3079669	A09	28146284	100.872	1.34354e-19	18.8717	1.37636	0.74999	1.27329	0.122984	0.00644699	2.19064	2.81338e-16	2.00956e-17	164	B	A
3081636_63:A>C	A09	27766965	99.694	3.14389e-19	18.5025	1.39353	0.759395	1.23802	0.122123	0.00692455	2.15961	6.58331e-16	4.38887e-17	174	B	A
3091556_58:A>G	A09	28479723	104.776	1.74749e-18	17.7576	1.41093	0.766932	1.22817	0.124451	0.0074021	2.13064	3.65923e-15	2.28702e-16	174	B	A
3147657_8:G>T	A09	28487385	105.162	1.33493e-17	16.8745	1.42437	0.775959	1.20799	0.12652	0.00787966	2.10349	2.79534e-14	1.64432e-15	174	B	A
3093234_52:T>G	A09	25862125	88.224	1.13243e-16	15.946	1.43345	0.785559	1.17928	0.128085	0.00835721	2.07794	2.37131e-13	1.31739e-14	174	B	A
4338314_22:C>T	A09	28592911	106.75	2.12344e-16	15.673	1.43127	0.788402	1.16498	0.127934	0.00883477	2.0538	4.44649e-13	2.34026e-14	174	B	A
5122704	A09	28657203	107.955	3.80973e-15	14.4191	1.40195	0.774219	1.08893	0.12578	0.00931232	2.03094	7.97757e-12	3.98878e-13	170	A	B
3080602_20:A>G	A09	28921679	109.2	1.16731e-13	12.9328	1.47075	0.817472	1.08092	0.133955	0.00978988	2.00922	2.44436e-10	1.16398e-11	174	B	A
3124690	A09	29185347	109.997	6.40892e-13	12.1932	1.45167	0.824996	1.06226	0.135853	0.0102674	1.98854	1.34203e-09	6.10013e-11	164	B	A
3090608_66:C>A	A09	25315828	85.384	7.10037e-13	12.1487	1.4625	0.825967	1.03112	0.132829	0.010745	1.96879	1.48682e-09	6.46442e-11	174	B	A
3077563	A09	25450473	86.581	1.08041e-12	11.9664	1.44461	0.808169	1.02936	0.132907	0.0112225	1.94991	2.26237e-09	9.42654e-11	160	B	A
4332736	A09	25308438	85.781	1.33819e-12	11.8735	1.44934	0.835353	1.04303	0.135685	0.0117001	1.93181	2.80217e-09	1.12087e-10	165	B	A
5122103	A09	30142662	112.381	1.58012e-12	11.8013	1.48094	0.828753	1.07126	0.140025	0.0121777	1.91444	3.30876e-09	1.2726e-10	167	A	B
3100769_14:C>T	A09	25684464	87.821	3.02502e-12	11.5193	1.4604	0.79634	1.00746	0.132913	0.0126552	1.89773	6.3344e-09	2.34607e-10	156	B	A
5120701_47:G>T	A09	29414915	110.388	1.12651e-11	10.9483	1.49126	0.839124	0.996376	0.136819	0.0131328	1.88164	2.35891e-08	8.42469e-10	174	B	A
4114339	A09	-	113.183	1.4267e-11	10.8457	1.4791	0.845243	0.999848	0.137733	0.0136103	1.86613	2.98751e-08	1.03017e-09	168	A	B
3087405	A09	-	123.121	4.50225e-11	10.3466	1.49739	0.841562	0.985439	0.139719	0.0140879	1.85115	9.42772e-08	3.14257e-09	168	A	B
3130150	A09	29759908	110.785	7.08328e-11	10.1498	1.46315	0.847987	0.940617	0.135153	0.0145654	1.83668	1.48324e-07	4.78464e-09	172	A	B
3151904	A09	29984886	111.171	8.90086e-11	10.0506	1.49618	0.843757	0.979667	0.141084	0.015043	1.82267	1.86384e-07	5.8245e-09	163	B	A
3080201_35:T>C	A09	30363065	113.583	1.24666e-10	9.90425	1.5058	0.850711	0.950383	0.138708	0.0155205	1.80909	2.61051e-07	7.91064e-09	174	B	A
3112834	A09	-	83.006	1.45904e-10	9.83593	1.46752	0.848621	0.929896	0.135919	0.0159981	1.79593	3.05524e-07	8.98599e-09	167	B	A
5121603	A09	30405990	113.981	4.89514e-10	9.31023	1.4801	0.856765	0.938499	0.141438	0.0164756	1.78316	1.02504e-06	2.92869e-08	160	B	A
4111938	A09	30160373	112.775	8.80875e-10	9.05509	1.52577	0.866029	0.929507	0.142805	0.0169532	1.77075	1.84455e-06	5.12376e-08	166	B	A
3089550_35:G>A	A09	-	115.987	9.51044e-10	9.0218	1.51313	0.86611	0.919911	0.14175	0.0174308	1.75868	1.99149e-06	5.38239e-08	168	B	A
3098735	A09	-	115.587	2.18099e-09	8.66135	1.51028	0.861373	0.903361	0.142468	0.0179083	1.74695	4.56698e-06	1.20184e-07	164	B	A
3129761_62:T>A	A09	31929100	121.545	3.16454e-09	8.49969	1.5311	0.865775	0.883444	0.141353	0.0183859	1.73552	6.62655e-06	1.69911e-07	173	B	A
3111025_22:T>G	A09	24909103	82.203	3.53127e-09	8.45207	1.50549	0.867045	0.857792	0.137757	0.0188634	1.72438	7.39447e-06	1.84862e-07	174	B	A
4111307	A09	32721441	125.53	5.27605e-09	8.27769	1.48609	0.847587	0.857838	0.139139	0.019341	1.71352	1.10481e-05	2.69465e-07	166	B	A
4108002	A09	31225925	119.569	7.45747e-09	8.12741	1.51678	0.833005	0.876412	0.143681	0.0198185	1.70293	1.56159e-05	3.71808e-07	165	A	B
3129066_48:C>T	A09	31340789	120.773	8.6149e-09	8.06475	1.53068	0.871442	0.856108	0.141409	0.0202961	1.69259	1.80396e-05	4.19526e-07	174	B	A
5121940	A09	31828776	121.934	9.04793e-09	8.04345	1.51573	0.863712	0.871058	0.143402	0.0207736	1.68249	1.89464e-05	4.30599e-07	159	B	A
3081847	A09	-	116.8	9.23219e-09	8.0347	1.52624	0.868754	0.876354	0.144571	0.0212512	1.67262	1.93322e-05	4.29605e-07	163	B	A
4114201	A09	31330883	120.375	1.36545e-08	7.86472	1.50805	0.865306	0.867139	0.145001	0.0217287	1.66297	2.85925e-05	6.21576e-07	165	A	B
5121845	A09	31123314	118.769	1.64687e-08	7.78334	1.50933	0.880814	0.869066	0.145993	0.0222063	1.65352	3.44854e-05	7.33731e-07	160	B	A
3086399	A09	25195965	84.612	3.26688e-08	7.48587	1.46168	0.807565	0.874472	0.149978	0.0226839	1.64428	6.84085e-05	1.42518e-06	152	B	A
3188598	A09	24810965	81.04	3.75127e-08	7.42582	1.52427	0.876998	0.818843	0.141689	0.0231614	1.63523	7.85515e-05	1.60309e-06	164	B	A
3076833	A09	32426122	123.912	5.70331e-08	7.24387	1.53908	0.883012	0.842427	0.147868	0.023639	1.62637	0.000119427	2.38855e-06	162	B	A
5053300	A09	31934264	122.32	6.16054e-08	7.21038	1.54667	0.887994	0.840119	0.147688	0.0241165	1.61769	0.000129002	2.52944e-06	158	B	A
3083058	A09	32218442	122.718	8.07864e-08	7.09266	1.545	0.891204	0.838704	0.149	0.0245941	1.60917	0.000169167	3.25321e-06	160	B	A
4112391	A09	30974829	117.597	1.1964e-07	6.92212	1.54762	0.891064	0.812732	0.1466	0.0250716	1.60082	0.000250526	4.72691e-06	162	B	A
3121645	A09	24367358	80.23	1.31904e-07	6.87974	1.52587	0.882265	0.798617	0.144586	0.0255492	1.59262	0.000276206	5.11493e-06	162	B	A
4120152	A09	32537284	124.3	2.57126e-07	6.58985	1.56151	0.900137	0.8054	0.149585	0.0260267	1.58458	0.000538421	9.78947e-06	161	B	A
4112417	A09	33006996	126.346	2.94879e-07	6.53036	1.55776	0.891875	0.797243	0.148877	0.0265043	1.57668	0.000617476	1.10264e-05	161	B	A
3183063	A09	24592871	80.632	3.70506e-07	6.43121	1.55267	0.882401	0.771809	0.145375	0.0269819	1.56893	0.000775839	1.36112e-05	159	B	A
3099164_68:A>T	C08	9134616	4.799	1.13012e-06	5.94687	1.45977	0.889325	0.684884	0.135621	0.0274594	1.56131	0.00236648	4.08014e-05	172	B	A
3183817	C08	20766069	32.574	2.12784e-06	5.67206	2.14157	0.907885	-0.692086	0.140814	0.027937	1.55382	0.0044557	7.55203e-05	167	A	B
3084531	C08	5065534	3.981	2.13068e-06	5.67148	2.1443	0.897204	-0.687467	0.13982	0.0284145	1.54646	0.00446164	7.43607e-05	165	A	B
3093077_20:T>G	C08	20712628	30.972	2.52467e-06	5.5978	2.11978	0.899797	-0.665392	0.136653	0.0288921	1.53922	0.00528666	8.66666e-05	174	B	A
5049876	C08	4877155	3.592	2.74383e-06	5.56164	1.48247	0.886062	0.672528	0.13839	0.0293696	1.5321	0.00574558	9.26707e-05	165	A	B
3146410	C08	14288730	7.206	3.62692e-06	5.44046	2.13843	0.909063	-0.678427	0.141484	0.0298472	1.5251	0.00759477	0.000120552	166	A	B
4110524	A09	23755820	78.643	4.82085e-06	5.31688	1.57284	0.906802	0.692919	0.146564	0.0303247	1.5182	0.0100949	0.000157732	168	B	A
4111795	A09	33303224	127.156	5.24359e-06	5.28037	1.57287	0.89732	0.71613	0.152004	0.0308023	1.51142	0.0109801	0.000168924	165	A	B
3087956	A10	-	127.556	5.61345e-06	5.25077	1.57623	0.907788	0.699226	0.149037	0.0312798	1.50474	0.0117546	0.0001781	169	A	B
5121285	C08	20608899	29.791	7.51717e-06	5.12395	2.10605	0.888608	-0.648674	0.140067	0.0317574	1.49816	0.0157409	0.000234939	161	B	A
3107340_24:C>T	C08	15429425	9.156	9.82208e-06	5.0078	2.12034	0.906404	-0.628223	0.137846	0.032235	1.49167	0.0205674	0.000302462	173	A	B
5047549_66:A>G	C08	3293663	3.18	1.09201e-05	4.96177	2.15047	0.912972	-0.64359	0.141813	0.0327125	1.48529	0.0228667	0.000331402	166	B	A
3140172	C08	19301566	9.992	1.22709e-05	4.91112	2.1075	0.904088	-0.634167	0.140597	0.0331901	1.47899	0.0256953	0.000367076	166	A	B
3101536_27:G>C	A09	-	78.245	1.27709e-05	4.89378	1.58474	0.91287	0.687571	0.15276	0.0336676	1.47279	0.0267423	0.000376653	166	B	A
5031335	C08	16157617	10.394	1.41983e-05	4.84776	2.07093	0.891243	-0.615442	0.137561	0.0341452	1.46667	0.0297313	0.000412935	168	B	A
5053478_23:A>G	A09	23634164	77.432	1.44401e-05	4.84043	1.59962	0.904223	0.72993	0.162616	0.0346227	1.46064	0.0302376	0.000414214	148	B	A
3168413	C08	8956714	5.6	1.58157e-05	4.80091	2.13907	0.914478	-0.63207	0.142047	0.0351003	1.45469	0.033118	0.00044754	166	A	B
4119159	C08	1706318	2.325	1.70667e-05	4.76785	1.49648	0.910638	0.623148	0.140674	0.0355778	1.44882	0.0357377	0.000476503	168	A	B
5030207_47:T>A	C08	1376711	0	2.20628e-05	4.65634	1.508	0.904157	0.600434	0.137596	0.0360554	1.44303	0.0461996	0.000607889	173	B	A
3095881_30:A>T	C08	20935599	36.689	2.61535e-05	4.58247	1.52444	0.911098	0.59929	0.138653	0.036533	1.43732	0.0547653	0.000711238	173	B	A
3138034	C08	20745791	32.162	2.66265e-05	4.57469	2.09923	0.912529	-0.617609	0.142841	0.0370105	1.43167	0.0557559	0.000714819	165	B	A
3111010_34:A>C	C08	1266140	1.167	2.79599e-05	4.55346	1.51867	0.911933	0.595619	0.138349	0.0374881	1.42611	0.058548	0.000741114	174	B	A
5122660	C08	-	9.568	3.5371e-05	4.45135	2.1058	0.922685	-0.608074	0.143007	0.0379656	1.42061	0.0740668	0.000925835	167	A	B
5030664	C08	8042801	5.19	3.83897e-05	4.41579	1.50921	0.903836	0.593222	0.140186	0.0384432	1.41518	0.080388	0.000992444	167	A	B
3116273_57:A>G	C08	14901544	7.6	4.40005e-05	4.35654	2.07793	0.9048	-0.578755	0.13799	0.0389207	1.40982	0.0921371	0.00112362	172	B	A
3092461_13:T>G	C08	21145232	37.094	5.6027e-05	4.2516	1.52596	0.915448	0.573692	0.138837	0.0393983	1.40452	0.117321	0.0014135	174	B	A
5051050_27:C>T	C08	20096033	25.169	5.98945e-05	4.22261	2.08222	0.915785	-0.571746	0.138934	0.0398758	1.39929	0.125419	0.00149308	174	B	A
3111669_55:C>A	C08	23563943	42.105	6.90427e-05	4.16088	2.08587	0.920559	-0.578305	0.141689	0.0403534	1.39412	0.144575	0.00170089	170	A	B
4335440_63:C>T	C08	24499767	42.51	7.10744e-05	4.14829	2.06723	0.91665	-0.567734	0.139434	0.0408309	1.38901	0.14883	0.00173058	174	A	B
3129977		-	-	8.31651e-05	4.08006	1.58438	0.922549	0.625048	0.154811	0.0413085	1.38396	0.174148	0.0020017	164	A	B
3114446	C08	25122780	43.282	0.000105352	3.97736	2.08087	0.925637	-0.574518	0.144539	0.0417861	1.37897	0.220606	0.00250689	166	A	B
5122067	A09	33707232	130.402	0.000107748	3.96759	1.57969	0.926881	0.597138	0.150285	0.0422636	1.37403	0.225623	0.00253509	159	B	A
3162243	A09	33441219	129.162	0.0001126	3.94846	1.59487	0.901565	0.582811	0.147335	0.0427412	1.36915	0.235784	0.00261982	169	A	B
5052418		-	-	0.000114903	3.93967	2.07322	0.915425	-0.554785	0.140459	0.0432187	1.36433	0.240608	0.00264404	170	B	A
5050259	C08	14324983	4.394	0.000154153	3.81205	2.06261	0.921983	-0.560006	0.144514	0.0436963	1.35956	0.322796	0.00350865	165	A	B
3095669		-	-	0.000162917	3.78803	2.07255	0.928404	-0.556742	0.144282	0.0441738	1.35483	0.341147	0.00366825	168	A	B
3124626	C08	1222139	1.553	0.000173123	3.76165	1.55429	0.930274	0.553305	0.143976	0.0446514	1.35017	0.362519	0.00385659	167	B	A
3098573_57:A>G	C08	25496784	44.492	0.000181183	3.74188	2.03889	0.92138	-0.539822	0.141047	0.0451289	1.34554	0.379397	0.00399365	174	B	A
5052966_32:C>T	A09	22081101	73.463	0.000195361	3.70916	1.60711	0.919687	0.607985	0.159074	0.0456065	1.34097	0.409087	0.00426132	148	A	B
4113531	A09	22311701	74.257	0.000266202	3.57479	1.62283	0.913667	0.562884	0.150938	0.046084	1.33645	0.557427	0.00574667	162	B	A
3154760	A09	21756954	72.691	0.000299722	3.52328	1.63075	0.929868	0.564508	0.15273	0.0465616	1.33197	0.627617	0.00640425	163	B	A
3098818_14:G>A	C08	25644559	45.713	0.000313885	3.50323	2.04394	0.924154	-0.517061	0.140576	0.0470392	1.32754	0.657276	0.00663915	174	A	B
4115695	C08	19790701	24.743	0.000406916	3.3905	2.0818	0.941937	-0.539298	0.149305	0.0475167	1.32315	0.852082	0.00852082	161	A	B
3155457_39:C>T	C08	25456832	44.897	0.000429704	3.36683	2.0414	0.925737	-0.505225	0.140695	0.0479943	1.31881	0.8998	0.00890891	174	A	B
3128015	A09	21101959	71.091	0.000873142	3.05892	1.62382	0.909129	0.499127	0.147148	0.0484718	1.31451	1	0.0179251	163	B	A
4707503	A06	23353566	116.545	0.000972693	3.01202	2.0006	0.92916	-0.486171	0.144799	0.0489494	1.31025	1	0.0197749	170	A	B
3136242	A06	22436577	108.91	0.00201104	2.69658	1.94058	0.90455	-0.457954	0.145879	0.0494269	1.30604	1	0.0404915	165	A	B
3091516		-	-	0.00207667	2.68263	2.02356	0.935872	-0.456187	0.145795	0.0499045	1.30186	1	0.0414147	166	B	A
3166196	A06	23195900	114.975	0.00240952	2.61807	1.96838	0.924425	-0.450772	0.146241	0.050382	1.29772	1	0.0475993	166	A	B
3078120	C08	28169105	57.431	0.00259254	2.58628	1.9695	0.92272	-0.445619	0.145677	0.0508596	1.29363	1	0.0507362	167	A	B
3158290_56:A>C	A06	23598717	119.054	0.00273032	2.56379	1.99887	0.939206	-0.440893	0.144963	0.0513372	1.28957	1	0.0529379	171	B	A
3110714	C06	34168912	79.363	0.00293038	2.53308	1.96509	0.944363	-0.481952	0.159529	0.0518147	1.28555	1	0.0562955	163	B	A
4113953	A06	2639174	21.611	0.00306045	2.51421	1.63389	0.931252	0.439204	0.146093	0.0522923	1.28156	1	0.0582599	166	A	B
4115186	C08	26787407	51.665	0.00414821	2.38214	1.97062	0.943293	-0.431923	0.148556	0.0527698	1.27761	1	0.0782553	166	A	B
3097986		-	-	0.0043854	2.35799	1.98398	0.925194	-0.412852	0.142923	0.0532474	1.2737	1	0.0819914	168	B	A
4120245		-	-	0.00455142	2.34185	2.00655	0.931844	-0.421676	0.146526	0.0537249	1.26982	1	0.0843422	162	B	A
4338945_58:C>G	A09	13932746	64.713	0.00490799	2.3091	1.64972	0.937922	0.418891	0.146984	0.0542025	1.26598	1	0.090152	174	B	A
3136558	A09	20984928	70.688	0.00604882	2.21833	1.67173	0.940545	0.429099	0.154177	0.05468	1.26217	1	0.110141	158	B	A
3125193_6:T>C	A06	23628725	118.224	0.00623618	2.20508	1.96959	0.929229	-0.395721	0.14288	0.0551576	1.25839	1	0.112574	172	B	A
4707551		-	-	0.00627065	2.20269	1.59143	0.930153	0.403761	0.145779	0.0556351	1.25465	1	0.112229	163	A	B
5120792_45:G>A	A09	12611249	64.327	0.00652562	2.18538	1.65944	0.93898	0.40594	0.147405	0.0561127	1.25094	1	0.115802	173	B	A
3097309_68:C>A	A06	2594432	21.225	0.00654811	2.18388	1.63389	0.938997	0.394951	0.143476	0.0565903	1.24726	1	0.115225	173	A	B
3094020_36:G>A	A06	23251031	115.387	0.00760773	2.11875	1.97571	0.940083	-0.388083	0.143688	0.0570678	1.24361	1	0.132755	174	A	B
3102580	C06	35707991	92.518	0.00837807	2.07686	1.94278	0.942115	-0.404778	0.151695	0.0575454	1.23999	1	0.144989	168	B	A
3109249	A06	23104669	113.77	0.00901925	2.04483	1.9599	0.936939	-0.387436	0.146632	0.0580229	1.2364	1	0.154806	169	A	B
3127591	A09	20289106	68.278	0.00917711	2.03729	1.63883	0.934759	0.392259	0.148782	0.0585005	1.23284	1	0.156235	167	B	A
3108367	C08	28345589	57.841	0.0105789	1.97556	1.9679	0.942525	-0.388362	0.150168	0.058978	1.22931	1	0.178646	165	A	B
3128042		-	-	0.0115913	1.93587	1.6374	0.936716	0.379267	0.148556	0.0594556	1.22581	1	0.194177	166	A	B
5029787	C06	34623072	84.538	0.0122209	1.9129	1.92043	0.953286	-0.414598	0.163605	0.0599331	1.22233	1	0.2031	164	B	A
4332535		-	-	0.0123618	1.90792	1.96833	0.933626	-0.37119	0.146738	0.0604107	1.21889	1	0.203824	166	A	B
3125846	A06	23719226	119.848	0.012455	1.90466	1.9676	0.933647	-0.375908	0.148754	0.0608883	1.21547	1	0.203756	165	A	B
5121770	A09	13980591	65.099	0.0126842	1.89674	1.6582	0.939382	0.37374	0.148307	0.0613658	1.21207	1	0.205897	167	B	A
4333932	A06	2769170	23.241	0.0127758	1.89361	1.60277	0.921891	0.363484	0.144379	0.0618434	1.20871	1	0.205789	166	B	A
5122780		-	-	0.0141515	1.8492	1.96647	0.942993	-0.361958	0.145966	0.0623209	1.20537	1	0.226208	167	A	B
4336690_31:G>C	A06	23793593	122.703	0.0141678	1.8487	1.96224	0.943121	-0.357245	0.144152	0.0627985	1.20205	1	0.224753	174	B	A
3118461		-	-	0.0142228	1.84701	1.65011	0.937275	0.361784	0.146005	0.063276	1.19876	1	0.223929	167	A	B
5122749	A09	11706148	63.925	0.0146951	1.83283	1.65946	0.952356	0.37168	0.150696	0.0637536	1.1955	1	0.229638	163	B	A
5122675	A06	2379392	15.568	0.0147612	1.83088	1.63114	0.950706	0.361864	0.146864	0.0642311	1.19225	1	0.228963	168	A	B
5122035	A06	1972366	13.137	0.0148957	1.82694	1.64356	0.946923	0.371437	0.150865	0.0647087	1.18904	1	0.22935	159	A	B
3111059_22:G>T		-	-	0.0159489	1.79727	1.66872	0.945296	0.362378	0.148863	0.0651862	1.18584	1	0.243774	173	B	A
3086160	C08	27356299	53.702	0.0172282	1.76376	1.96177	0.937445	-0.351632	0.14615	0.0656638	1.18267	1	0.26142	168	A	B
3109621	C07	20762100	15.717	0.0172289	1.76374	1.96713	0.937401	-0.352971	0.14667	0.0661414	1.17953	1	0.259549	164	B	A
3077111_25:T>G	A02	3800434	46.369	0.0175081	1.75676	1.92778	0.947412	-0.384178	0.160073	0.0666189	1.1764	1	0.261871	167	B	A
5120687_53:A>G	A02	4405831	40.626	0.017516	1.75657	1.92105	0.949208	-0.383798	0.159906	0.0670965	1.1733	1	0.260131	165	B	A
3160178_64:G>A		-	-	0.0176245	1.75388	1.67536	0.944177	0.35573	0.148437	0.067574	1.17022	1	0.258082	174	B	A
3081076_67:C>A	A09	20648478	68.683	0.0176245	1.75388	1.67536	0.944177	0.35573	0.148437	0.0680516	1.16716	1	0.258082	174	B	A
3079048	C08	37757904	106.892	0.0178787	1.74767	1.65755	0.93782	0.348143	0.145568	0.0685291	1.16412	1	0.259985	170	A	B
3103800_68:G>A	A06	23074877	112.964	0.0179773	1.74528	1.95673	0.943952	-0.347844	0.145595	0.0690067	1.16111	1	0.259617	173	A	B
3100817_21:T>A	C06	26552434	61.235	0.0179937	1.74488	1.88993	0.926378	-0.445595	0.186493	0.0694842	1.15811	1	0.258074	169	B	A
4111207	C08	27540705	54.129	0.0183628	1.73606	1.96186	0.946343	-0.35626	0.149514	0.0699618	1.15514	1	0.261576	161	B	A
3099284_38:C>T	A09	9334096	59.459	0.0186725	1.7288	1.6652	0.94507	0.345485	0.145487	0.0704394	1.15218	1	0.264191	173	A	B
5053224	A09	20809113	69.069	0.0188871	1.72383	1.67394	0.945004	0.352573	0.14872	0.0709169	1.14925	1	0.265434	170	B	A
3093099	C06	35426102	90.943	0.0190219	1.72075	1.90327	0.926812	-0.356054	0.150288	0.0713945	1.14634	1	0.265545	162	B	A
3088586	C08	27863152	55.402	0.0196528	1.70658	1.95684	0.94236	-0.347408	0.147472	0.071872	1.14344	1	0.272536	168	A	B
5121580	A06	2747563	22.826	0.0199363	1.70036	1.6619	0.941556	0.344814	0.146731	0.0723496	1.14056	1	0.274649	170	A	B
4116734	C06	35300034	89.738	0.0203123	1.69224	1.91485	0.944107	-0.363303	0.154989	0.0728271	1.13771	1	0.277999	161	B	A
3106539_27:G>A	C08	27058431	52.452	0.0203186	1.69211	1.98078	0.949247	-0.353172	0.150675	0.0733047	1.13487	1	0.27628	161	B	A
5120658	A06	2468542	17.682	0.0208907	1.68005	1.98253	0.939412	-0.341189	0.146269	0.0737822	1.13205	1	0.282227	165	A	B
4111060	A09	19697276	67.866	0.0208924	1.68001	1.675	0.955204	0.354365	0.151955	0.0742598	1.12925	1	0.28044	169	B	A
3156502		-	-	0.0209646	1.67851	1.99393	0.959615	-0.348373	0.149437	0.0747373	1.12646	1	0.279618	165	B	A
5122153	A02	3742540	46.769	0.021604	1.66547	1.90466	0.941597	-0.374864	0.161599	0.0752149	1.1237	1	0.286322	164	A	B
4107503	A02	4018035	45.119	0.0220001	1.65758	1.89922	0.936448	-0.36134	0.156282	0.0756925	1.12095	1	0.289737	168	A	B
5122034	A06	21834699	104.908	0.0222555	1.65256	1.92942	0.931712	-0.34223	0.148297	0.07617	1.11822	1	0.291269	167	A	B
5121010	A09	10428189	62.279	0.0224493	1.6488	1.6633	0.949238	0.348546	0.151238	0.0766476	1.1155	1	0.29198	165	A	B
3111877_47:T>G	C06	34762790	85.328	0.0229597	1.63903	1.91065	0.945449	-0.363445	0.158386	0.0771251	1.1128	1	0.296776	174	B	A
5029885	A06	24349908	125.169	0.0236598	1.62599	1.60585	0.912682	0.327646	0.143425	0.0776027	1.11012	1	0.303948	162	A	B
3077199	C08	29504079	58.681	0.0239303	1.62105	1.95118	0.943564	-0.34133	0.149752	0.0780802	1.10746	1	0.305549	167	A	B
3078498	A02	5321641	55.301	0.0242272	1.6157	1.91885	0.943333	-0.346059	0.152134	0.0785578	1.10481	1	0.307465	165	B	A
3084499_22:T>C	A02	4245332	44.311	0.0247225	1.60691	1.91063	0.937594	-0.348309	0.15368	0.0790353	1.10218	1	0.311861	167	A	B
4334614	C06	33182561	73.384	0.0259798	1.58536	1.92575	0.961994	-0.403856	0.179718	0.0795129	1.09956	1	0.325759	164	B	A
3163072	C06	34881604	85.722	0.0274257	1.56184	1.90143	0.945664	-0.355546	0.159748	0.0799904	1.09696	1	0.341842	163	B	A
3107501	A06	22874015	111.775	0.0277535	1.55668	1.91707	0.940589	-0.331919	0.149469	0.080468	1.09438	1	0.343881	165	A	B
4332903	C07	15632762	6.479	0.0286762	1.54248	1.96132	0.952355	-0.327852	0.148526	0.0809456	1.09181	1	0.353223	166	B	A
3166800	C07	19229570	13.285	0.028714	1.54191	1.9841	0.960308	-0.332096	0.15046	0.0814231	1.08925	1	0.351621	163	B	A
3141195	C08	27619266	54.558	0.0293273	1.53273	1.95367	0.953121	-0.32649	0.148542	0.0819007	1.08671	1	0.357043	169	A	B
3139920	A03	9146122	58.856	0.0298502	1.52505	1.88103	0.922124	-0.389597	0.177658	0.0823782	1.08419	1	0.361308	152	B	A
3124814	A09	9367383	59.861	0.0299824	1.52313	1.65958	0.942015	0.322811	0.147452	0.0828558	1.08168	1	0.360822	167	B	A
3132580	C08	38011454	105.664	0.0303849	1.51734	1.63884	0.941709	0.326746	0.149587	0.0833333	1.07918	1	0.363578	163	A	B
3090327	A02	4382458	50.427	0.0305205	1.51541	1.89739	0.951804	-0.35782	0.163976	0.0838109	1.0767	1	0.363124	166	A	B
4112973	A02	4855583	41.861	0.0311715	1.50624	1.92152	0.940529	-0.330857	0.15221	0.0842884	1.07423	1	0.368775	165	B	A
3090115_53:T>C	C08	29492432	59.093	0.0318058	1.49749	1.9299	0.937995	-0.311498	0.143906	0.084766	1.07178	1	0.374165	173	A	B
3178548	A09	8519695	56.19	0.032515	1.48792	1.6799	0.949769	0.315854	0.146522	0.0852436	1.06934	1	0.380371	172	A	B
3088622	C06	4138192	9.57801	0.0331298	1.47978	1.71191	0.955084	0.350128	0.162936	0.0857211	1.06691	1	0.38541	164	B	A
5120607_68:T>G	A06	1974191	12.72	0.0332128	1.47869	1.97161	0.959933	-0.321481	0.149684	0.0861987	1.0645	1	0.384241	165	B	A
3132653	C06	35152473	88.112	0.0343449	1.46414	1.91876	0.949572	-0.335369	0.157127	0.0866762	1.0621	1	0.395155	161	B	A
3109850	C08	36172078	99.092	0.0345563	1.46147	1.6952	0.955455	0.320177	0.15025	0.0871538	1.05971	1	0.395415	169	A	B
5050051		-	-	0.0345903	1.46105	1.97636	0.948341	-0.318796	0.149577	0.0876313	1.05734	1	0.393653	162	A	B
3168987	A06	22673742	110.115	0.0354665	1.45018	1.93028	0.939239	-0.316791	0.149416	0.0881089	1.05498	1	0.401442	169	A	B
5122793	C08	37497106	106.479	0.0356135	1.44839	1.68194	0.959913	0.321002	0.151502	0.0885864	1.05263	1	0.400939	166	A	B
5121316	A02	3579211	38.098	0.0359668	1.4441	1.9296	0.951668	-0.334161	0.157942	0.089064	1.0503	1	0.402751	157	B	A
4117010	C08	37563634	106.079	0.0364864	1.43787	1.68719	0.949428	0.316001	0.149846	0.0895415	1.04798	1	0.406396	165	A	B
4334005	C06	34076378	78.958	0.0376451	1.42429	1.86772	0.931346	-0.341353	0.162922	0.0900191	1.04567	1	0.417083	171	A	B
3091010	C08	37049169	103.195	0.0388282	1.41085	1.6952	0.947994	0.313005	0.150279	0.0904967	1.04337	1	0.427927	165	A	B
5121963	C04	47546307	118.877	0.0400496	1.3974	1.67238	0.954009	0.307496	0.148564	0.0909742	1.04108	1	0.439078	165	A	B
4114579	A02	3405904	47.579	0.0417758	1.37908	1.89297	0.939418	-0.322966	0.157426	0.0914518	1.03881	1	0.455617	169	A	B
5030034	C02	42754893	174.679	0.0418599	1.3782	1.65922	0.93536	0.297791	0.145201	0.0919293	1.03655	1	0.454169	167	A	B
3192698	A03	17181717	98.876	0.0420324	1.37642	1.96631	0.947824	-0.302482	0.1476	0.0924069	1.0343	1	0.45369	165	B	A
3093365	C06	34347895	80.544	0.0421463	1.37524	1.87717	0.944843	-0.338278	0.16516	0.0928844	1.03206	1	0.452586	165	B	A
3151513	A06	2193523	14.317	0.042647	1.37011	1.6614	0.955068	0.298369	0.146074	0.093362	1.02983	1	0.455626	171	B	A
3094222_5:C>G	A09	18625793	65.892	0.0431625	1.36489	1.69586	0.948437	0.304779	0.149607	0.0938395	1.02761	1	0.458793	174	B	A
5122092		-	-	0.0432186	1.36433	1.91709	0.952906	-0.330359	0.162149	0.0943171	1.02541	1	0.45707	166	A	B
3136636	C06	33863716	77.76	0.0437412	1.35911	1.90717	0.9657	-0.358417	0.176312	0.0947947	1.02322	1	0.460272	160	B	A
5122438		-	-	0.0438248	1.35828	1.91036	0.948334	-0.312084	0.153649	0.0952722	1.02103	1	0.458846	169	B	A
3148326	A09	154691	0	0.0439146	1.35739	1.70819	0.962321	0.308523	0.151925	0.0957498	1.01886	1	0.457498	164	A	B
3101347_62:A>C	A06	22908518	112.192	0.045493	1.34206	1.93232	0.948683	-0.29259	0.145227	0.0962273	1.0167	1	0.471596	174	A	B
5049400_5:C>G	A02	4854998	42.271	0.0472724	1.32539	1.91345	0.952633	-0.308972	0.154586	0.0967049	1.01455	1	0.487627	168	A	B
5122450	A02	3804849	48.399	0.0476191	1.32222	1.90695	0.94527	-0.308677	0.154647	0.0971824	1.01241	1	0.488796	163	B	A
3154153	A06	1837678	11.489	0.0496149	1.30439	1.64682	0.930827	0.286801	0.144996	0.09766	1.01028	1	0.506798	165	A	B
4121417	C06	34556333	82.538	0.0497368	1.30332	1.91614	0.971391	-0.332949	0.168386	0.0981375	1.00816	1	0.505577	161	B	A
3092394	C09	16580671	51.014	0.0499902	1.30112	1.69972	0.954507	0.302942	0.153438	0.0986151	1.00606	1	0.505698	169	A	B
5120890	A06	1690020	10.658	0.0503471	1.29803	1.67744	0.955494	0.290729	0.147478	0.0990926	1.00396	1	0.50686	168	A	B
4120004		-	-	0.0505348	1.29641	1.91513	0.957158	-0.317726	0.161313	0.0995702	1.00187	1	0.506316	169	A	B
4707054_18:C>T	C09	18160977	51.792	0.0521262	1.28294	1.7067	0.951153	0.294414	0.150533	0.100048	0.999793	1	0.519773	172	B	A
3121701	C05	40063391	96.714	0.0525069	1.27978	1.92277	0.949056	-0.293378	0.150216	0.100525	0.997725	1	0.521087	167	A	B
3111408	A02	4084621	39.779	0.0534313	1.2722	1.91068	0.94521	-0.29868	0.153507	0.101003	0.995666	1	0.52776	163	B	A
3192061	C05	40027935	96.301	0.0542023	1.26598	1.89926	0.941507	-0.288255	0.148639	0.10148	0.993618	1	0.532863	164	B	A
3103677_51:G>C	C07	21787703	16.939	0.0544789	1.26377	1.94462	0.949227	-0.279859	0.144533	0.101958	0.991579	1	0.533079	173	A	B
4333478_42:A>G	A09	7266399	53.375	0.0545724	1.26303	1.67916	0.949527	0.279829	0.144579	0.102436	0.989549	1	0.53151	174	A	B
3126287	A04	19140856	70.937	0.0549826	1.25978	1.90815	0.934894	-0.279061	0.1444	0.102913	0.987529	1	0.533025	169	B	A
5029641	C05	11707044	56.42	0.0561049	1.251	1.95343	0.965903	-0.3074	0.159717	0.103391	0.985519	1	0.541399	157	B	A
3122963_56:T>C	A06	2425903	16.405	0.0565164	1.24783	1.66921	0.942292	0.278787	0.145174	0.103868	0.983517	1	0.542868	169	B	A
4331936	A06	2911905	25.724	0.0573679	1.24133	1.70398	0.962529	0.289499	0.151264	0.104346	0.981525	1	0.548532	167	A	B
4167859	A01	21745334	103.831	0.057375	1.24128	1.65793	0.957569	0.285787	0.149316	0.104823	0.979542	1	0.546105	165	A	B
5121990		-	-	0.0575536	1.23993	1.89	0.945976	-0.321667	0.168219	0.105301	0.977568	1	0.545327	170	A	B
3105247	A04	16126832	53.671	0.0577852	1.23818	1.7051	0.949046	0.292708	0.153152	0.105778	0.975603	1	0.545055	160	A	B
3117823_36:A>G	C06	34668754	84.936	0.0590824	1.22854	1.88945	0.949893	-0.308172	0.16218	0.106256	0.973647	1	0.554791	174	B	A
3081497		-	-	0.0596235	1.22458	1.90438	0.930136	-0.278629	0.146875	0.106734	0.971699	1	0.557373	162	A	B
3094525_41:C>G	C08	30220924	66.406	0.059761	1.22358	1.91951	0.949945	-0.277684	0.14653	0.107211	0.96976	1	0.556176	174	A	B
3080132		-	-	0.0610152	1.21456	1.65167	0.935254	0.273032	0.144747	0.107689	0.96783	1	0.565336	167	B	A
3129401_24:T>A	C07	21283489	16.119	0.0620919	1.20697	1.93538	0.950121	-0.270806	0.144209	0.108166	0.965908	1	0.572777	174	A	B
3110318	C06	36114600	96.538	0.0626236	1.20326	1.90218	0.953659	-0.288469	0.153862	0.108644	0.963995	1	0.575149	163	B	A
3099121	A02	1825149	25.301	0.0630078	1.20061	1.91226	0.949364	-0.287097	0.153376	0.109121	0.96209	1	0.57615	166	B	A
3095545_64:A>T	C05	38557839	85.256	0.0633277	1.19841	1.90964	0.952846	-0.281382	0.150549	0.109599	0.960194	1	0.576558	173	B	A
5029321	C02	42707640	175.084	0.0641679	1.19268	1.66467	0.943741	0.276009	0.148094	0.110076	0.958306	1	0.581678	164	A	B
3163487	A09	6976497	51.406	0.0644949	1.19047	1.69242	0.95209	0.27915	0.149972	0.110554	0.956426	1	0.582122	165	A	B
5121849	A02	2034167	26.127	0.0645313	1.19023	1.90343	0.942682	-0.287049	0.154223	0.111032	0.954554	1	0.579951	163	B	A
3077717	C07	20505235	14.105	0.0660745	1.17997	1.92536	0.944402	-0.275747	0.148999	0.111509	0.95269	1	0.591282	161	B	A
5122158	A09	29959	0.815	0.0665689	1.17673	1.68289	0.96326	0.275188	0.149015	0.111987	0.950834	1	0.593171	168	B	A
3167226	C02	42714408	136.982	0.0676667	1.16962	1.68081	0.939963	0.268561	0.146006	0.112464	0.948986	1	0.600399	166	B	A
3118982	C08	36339075	99.921	0.0679748	1.16765	1.7053	0.947305	0.277315	0.15093	0.112942	0.947146	1	0.600588	165	A	B
5120673_40:T>A	C05	12522821	57.972	0.0690043	1.16112	1.88858	0.950568	-0.286885	0.156775	0.113419	0.945313	1	0.607122	173	B	A
3189491	C05	41834232	112.266	0.0693011	1.15926	1.92619	0.943941	-0.268783	0.146996	0.113897	0.943488	1	0.607182	165	B	A
3127023_45:G>A	C04	46916491	116.045	0.0709458	1.14907	1.93283	0.953751	-0.264951	0.145801	0.114374	0.941671	1	0.619002	172	B	A
3157772		-	-	0.0726612	1.1387	1.92901	0.96458	-0.282616	0.156412	0.114852	0.939862	1	0.631338	162	A	B
3181425_7:C>A	A09	17694472	65.506	0.0729816	1.13679	1.70676	0.930707	0.274761	0.15223	0.11533	0.93806	1	0.631502	161	B	A
3100998	C08	27932006	55.805	0.0734338	1.1341	1.93059	0.963303	-0.275979	0.153179	0.115807	0.936265	1	0.6328	166	A	B
3078875		-	-	0.0741899	1.12966	1.68116	0.944203	0.263031	0.146397	0.116285	0.934478	1	0.636695	169	B	A
5120536_16:C>T	C06	26520036	67.936	0.074355	1.12869	1.86873	0.936772	-0.325201	0.181038	0.116762	0.932698	1	0.635508	160	A	B
5120977	A08	1684430	6.058	0.0747358	1.12647	1.67742	0.948172	0.265611	0.148091	0.11724	0.930925	1	0.636166	165	B	A
5030936		-	-	0.0777532	1.10928	1.8992	0.953817	-0.27037	0.152361	0.117717	0.92916	1	0.659171	173	A	B
3075923_15:A>C	C03	49810165	160.31	0.0777846	1.10911	1.91243	0.951146	-0.260315	0.146715	0.118195	0.927401	1	0.656778	174	A	B
3095027_29:T>C	C08	29905940	63.652	0.0778256	1.10888	1.91115	0.951149	-0.260868	0.147047	0.118672	0.92565	1	0.654485	174	A	B
4119597		-	-	0.0782353	1.1066	1.67408	0.940194	0.264127	0.149042	0.11915	0.923906	1	0.655299	165	A	B
5122808	A06	2280821	14.735	0.0787414	1.1038	1.95905	0.956717	-0.264423	0.149459	0.119628	0.922169	1	0.65691	164	A	B
3097035	A06	2875284	25.326	0.0791834	1.10137	1.70398	0.958208	0.27079	0.153279	0.120105	0.920439	1	0.657976	163	A	B
3080405_42:T>A	C08	30034253	64.424	0.0793548	1.10043	1.91314	0.951237	-0.258415	0.146419	0.120583	0.918715	1	0.656794	174	A	B
4334571		-	-	0.0798337	1.09781	1.69809	0.955439	0.258798	0.146856	0.12106	0.916999	1	0.658157	171	B	A
4116297	A09	9514763	60.259	0.0808703	1.09221	1.70457	0.949981	0.264556	0.150598	0.121538	0.915289	1	0.664088	163	B	A
3143823	A09	10065137	61.056	0.0811486	1.09072	1.69437	0.967941	0.278907	0.158902	0.122015	0.913586	1	0.66377	161	B	A
3137454	C05	12594094	57.584	0.0828781	1.08156	1.87817	0.941426	-0.272702	0.156298	0.122493	0.911889	1	0.675279	168	A	B
4115351	C02	44056512	169.347	0.0831504	1.08014	1.69408	0.94848	0.264534	0.151723	0.12297	0.910199	1	0.674872	163	A	B
4110399		-	-	0.0831565	1.0801	1.92045	0.956906	-0.261244	0.149845	0.123448	0.908516	1	0.672315	164	A	B
3170489	A06	3145186	30.659	0.0832197	1.07977	1.68899	0.939607	0.256807	0.147353	0.123926	0.906839	1	0.670239	168	A	B
4110544		-	-	0.0841281	1.07506	1.91297	0.945592	-0.255335	0.146938	0.124403	0.905169	1	0.674959	167	A	B
4166735		-	-	0.0841664	1.07486	1.8877	0.93003	-0.253754	0.146024	0.124881	0.903505	1	0.672689	163	A	B
3137516	C02	8499916	52.699	0.0843342	1.074	1.90838	0.947955	-0.273822	0.157614	0.125358	0.901847	1	0.671467	156	B	A
3092570		-	-	0.0847021	1.07211	1.67281	0.948643	0.258616	0.149098	0.125836	0.900196	1	0.671841	166	A	B
4120998_64:T>A	C05	11044027	56.022	0.0851652	1.06974	1.88975	0.931034	-0.274031	0.158228	0.126313	0.898551	1	0.672966	167	B	A
3119706_9:T>A	A03	20829168	121.126	0.0851973	1.06957	1.71475	0.930174	0.307631	0.177245	0.126791	0.896912	1	0.670688	122	B	A
5029440_47:T>C		-	-	0.085449	1.06829	1.94411	0.95786	-0.255504	0.147676	0.127268	0.895279	1	0.670151	169	B	A
4107318	C02	772187	0.412	0.0855702	1.06768	1.69776	0.935614	0.253774	0.146701	0.127746	0.893653	1	0.668597	163	A	B
3102673	C04	47659888	120.087	0.0864705	1.06313	1.93128	0.957953	-0.257482	0.149287	0.128223	0.892032	1	0.673119	165	B	A
5122479	A04	17730463	62.353	0.0869161	1.0609	1.66885	0.9404	0.247697	0.14385	0.128701	0.890418	1	0.674082	171	A	B
4332161		-	-	0.0870223	1.06037	1.87982	0.946434	-0.264817	0.153823	0.129179	0.888809	1	0.672416	167	B	A
5031304	C02	5844428	46.313	0.0870975	1.05999	1.87894	0.939882	-0.253685	0.14737	0.129656	0.887207	1	0.670523	163	B	A
3158097_38:A>C	A06	3255979	32.666	0.0880738	1.05515	1.69848	0.951705	0.249915	0.14569	0.130134	0.88561	1	0.675555	174	A	B
3122827_27:T>G	C05	12903135	58.363	0.0884332	1.05338	1.89025	0.951723	-0.265888	0.155178	0.130611	0.884019	1	0.673379	174	B	A
3081924_39:G>A	C05	14913288	59.563	0.0884332	1.05338	1.89025	0.951723	-0.265888	0.155178	0.131089	0.882434	1	0.673379	174	B	A
4121148_63:T>C	C06	26866423	61.637	0.0891864	1.0497	1.84044	0.924411	-0.299295	0.175079	0.131566	0.880855	1	0.676653	172	A	B
4338964		-	-	0.0892675	1.04931	1.69292	0.958887	0.256945	0.150302	0.132044	0.879282	1	0.674824	164	B	A
3134424_5:C>T	C03	50444844	162.298	0.0898717	1.04638	1.91216	0.955405	-0.254041	0.148923	0.132521	0.877714	1	0.676947	171	A	B
3090995	A06	22449303	108.508	0.0918943	1.03671	1.9326	0.964581	-0.260365	0.153553	0.132999	0.876151	1	0.689702	163	A	B
4116271_66:A>G	C06	35860270	94.099	0.0927944	1.03248	1.90477	0.954804	-0.257234	0.152178	0.133477	0.874595	1	0.693969	172	A	B
4167565	A03	10900595	68.393	0.094266	1.02564	1.9239	0.962713	-0.265112	0.1575	0.133954	0.873044	1	0.702466	163	B	A
4707326	A02	4685136	43.091	0.0956195	1.01945	1.90704	0.961658	-0.269351	0.160705	0.134432	0.871498	1	0.710026	167	A	B
3151954_58:A>T	C09	15525968	50.242	0.0957864	1.0187	1.71851	0.952079	0.254325	0.151852	0.134909	0.869958	1	0.708752	174	B	A
3129917	A08	6963763	12.268	0.0961022	1.01727	1.69048	0.947304	0.248511	0.148467	0.135387	0.868424	1	0.708584	163	B	A
3187439	C08	30104496	65.217	0.0966203	1.01493	1.91951	0.961653	-0.255765	0.153062	0.135864	0.866894	1	0.709905	167	A	B
3084587_18:C>A	C09	40713949	65.011	0.0966374	1.01485	1.70242	0.951841	0.242964	0.145438	0.136342	0.865371	1	0.707548	173	A	B
3102067		-	-	0.0966855	1.01464	1.90075	0.953648	-0.248185	0.148556	0.136819	0.863852	1	0.705434	167	A	B
5120608_12:T>A	A04	17366036	59.852	0.0969652	1.01338	1.92667	0.952134	-0.24092	0.144362	0.137297	0.862339	1	0.705018	174	B	A
5121599	A02	2195995	28.595	0.0970043	1.01321	1.88776	0.952576	-0.260739	0.156204	0.137775	0.860831	1	0.702862	164	B	A
3139829	C08	31251727	73.501	0.0971673	1.01248	1.89596	0.955691	-0.254533	0.152577	0.138252	0.859328	1	0.701615	167	A	B
4168924	A06	3051114	28.585	0.0995672	1.00188	1.70227	0.950434	0.246875	0.149055	0.13873	0.857831	1	0.716473	167	A	B
3088607	A01	21739648	103.421	0.0996119	1.00169	1.96786	0.964582	-0.250389	0.151175	0.139207	0.856338	1	0.71434	163	A	B
4168773		-	-	0.0998826	1.00051	1.68765	0.957154	0.247543	0.149582	0.139685	0.854851	1	0.713836	164	B	A
3154082	C02	43131440	138.699	0.100458	0.998014	1.7109	0.948562	0.245634	0.148683	0.140162	0.853369	1	0.715509	164	B	A
4706638	C08	30552263	68.507	0.100747	0.996767	1.89854	0.949541	-0.251931	0.152631	0.14064	0.851891	1	0.715135	165	A	B
5049421	A02	5162215	54.899	0.101403	0.993951	1.90522	0.96636	-0.265033	0.160885	0.141117	0.850419	1	0.717355	166	A	B
5049400	A02	4859902	52.066	0.101417	0.99389	1.90707	0.959315	-0.261975	0.159052	0.141595	0.848952	1	0.715039	169	A	B
4165987_61:G>A	A06	21631052	100.394	0.101443	0.993777	1.89246	0.952334	-0.250123	0.151892	0.142073	0.84749	1	0.712826	174	B	A
3163048		-	-	0.101705	0.992658	1.90824	0.959864	-0.257069	0.156168	0.14255	0.846032	1	0.712274	162	B	A
3129970	C08	36053969	98.675	0.102916	0.987515	1.70773	0.953078	0.245125	0.149469	0.143028	0.84458	1	0.718357	167	B	A
5120656_65:C>T	C05	39473020	93.556	0.103007	0.987135	1.90313	0.951342	-0.24356	0.148564	0.143505	0.843132	1	0.716597	169	A	B
4166479	A06	3095480	28.992	0.103524	0.984957	1.68056	0.923018	0.236017	0.144162	0.143983	0.841689	1	0.717816	165	B	A
4119540		-	-	0.103536	0.984911	1.9282	0.955265	-0.244255	0.149198	0.14446	0.840251	1	0.715523	165	A	B
4118183	C05	42022798	112.676	0.103765	0.98395	1.90814	0.948034	-0.238621	0.145874	0.144938	0.838818	1	0.714748	169	B	A
3096810_67:T>C	C04	47889956	120.907	0.103992	0.983001	1.90484	0.951305	-0.246124	0.15053	0.145415	0.837389	1	0.713963	163	B	A
3103996		-	-	0.103992	0.982999	1.70979	0.952858	0.243405	0.148888	0.145893	0.835965	1	0.711633	167	A	B
4332295_48:G>A	C08	30158248	64.819	0.104914	0.979165	1.9051	0.952482	-0.238987	0.146611	0.146371	0.834546	1	0.715606	174	A	B
3101443_33:C>A	C06	26808272	62.023	0.105827	0.975404	1.85979	0.95252	-0.310792	0.191164	0.146848	0.833132	1	0.717157	174	B	A
5031288_9:T>C	C06	28202202	62.411	0.105827	0.975404	1.85979	0.95252	-0.310792	0.191164	0.147326	0.831722	1	0.717157	174	B	A
3199969	A06	1226118	8.621	0.106033	0.974558	1.90512	0.951358	-0.237887	0.146386	0.147803	0.830316	1	0.716238	169	B	A
5030189_43:C>G	C02	43829749	170.17	0.10616	0.97404	1.71033	0.958088	0.239546	0.147465	0.148281	0.828915	1	0.714787	170	A	B
4114624_11:G>A	C08	30250267	66.001	0.106965	0.970758	1.90221	0.952568	-0.23864	0.147267	0.148758	0.827519	1	0.7179	174	B	A
3128922	A09	8250905	54.97	0.107401	0.968991	1.69931	0.963409	0.2449	0.151265	0.149236	0.826127	1	0.718524	163	B	A
4707951	A08	2236415	5.226	0.111314	0.953448	1.70135	0.938623	0.234704	0.146599	0.149713	0.824739	1	0.742333	165	B	A
3078325	C02	3275578	20.318	0.112556	0.948631	1.68898	0.945687	0.235438	0.147572	0.150191	0.823356	1	0.74823	165	A	B
3120619	C07	18089705	11.679	0.112858	0.947467	1.90866	0.960381	-0.239082	0.149997	0.150669	0.821977	1	0.747864	168	A	B
3140225_28:T>A	A08	4198452	11.036	0.113053	0.946719	1.68598	0.930215	0.232707	0.146053	0.151146	0.820603	1	0.746791	163	A	B
3150795_36:T>A	C02	3272799	21.573	0.115533	0.937294	1.69697	0.956831	0.236455	0.149443	0.151624	0.819233	1	0.760775	165	B	A
3088753		-	-	0.116292	0.934449	1.896	0.951998	-0.234158	0.148307	0.152101	0.817867	1	0.763373	166	B	A
4111074	C02	42432427	176.697	0.116953	0.93199	1.68651	0.940181	0.229414	0.145572	0.152579	0.816506	1	0.765309	167	A	B
5049966	C05	42571021	117.617	0.117176	0.931161	1.69049	0.946609	0.233586	0.148291	0.153056	0.815149	1	0.764383	163	A	B
5120801_7:C>G	A06	21834553	105.294	0.118023	0.928032	1.89385	0.952998	-0.234622	0.149347	0.153534	0.813796	1	0.767518	174	B	A
5052890	C02	8123550	52.277	0.118543	0.926124	1.9082	0.951443	-0.232358	0.14808	0.154011	0.812447	1	0.768511	166	B	A
3111756_25:A>T	C06	28207139	62.797	0.118731	0.925437	1.85895	0.953025	-0.296048	0.188812	0.154489	0.811102	1	0.767353	174	B	A
4107757	C08	36319924	99.509	0.119251	0.923539	1.70935	0.958958	0.236701	0.15113	0.154967	0.809762	1	0.768341	164	B	A
3104937	C04	48758135	121.733	0.119681	0.921974	1.91116	0.939279	-0.229753	0.146866	0.155444	0.808426	1	0.76875	164	B	A
3198364	A06	22048836	106.072	0.119914	0.921128	1.89129	0.939053	-0.232348	0.148633	0.155922	0.807093	1	0.767893	167	A	B
4706472		-	-	0.120338	0.919597	1.71698	0.957048	0.232897	0.149146	0.156399	0.805765	1	0.768256	165	A	B
3106186	A02	4948648	52.882	0.120625	0.918563	1.86398	0.931433	-0.241868	0.155036	0.156877	0.804441	1	0.767746	170	A	B
3165586	A04	18813413	70.529	0.120915	0.91752	1.91174	0.956519	-0.230311	0.14774	0.157354	0.803121	1	0.76726	169	B	A
5029862	C06	18892614	68.718	0.121146	0.916691	1.85676	0.956227	-0.292075	0.187489	0.157832	0.801805	1	0.766404	171	A	B
4116721	C05	37693344	79.238	0.121248	0.916324	1.88532	0.957117	-0.241522	0.155072	0.158309	0.800493	1	0.764741	169	A	B
3085597_61:C>T	C09	14492783	49.022	0.121575	0.915156	1.72045	0.953128	0.233139	0.149844	0.158787	0.799185	1	0.764497	174	A	B
3154134	C01	1586220	14.779	0.121596	0.915079	1.89247	0.95333	-0.229307	0.147363	0.159265	0.797881	1	0.762344	168	A	B
3113558	C09	14722300	49.422	0.124327	0.905436	1.72352	0.962746	0.239427	0.154991	0.159742	0.796581	1	0.777134	166	B	A
3094773		-	-	0.125468	0.901467	1.88678	0.945923	-0.226402	0.147007	0.16022	0.795284	1	0.781935	166	A	B
3114144	C05	42985105	120.518	0.125601	0.901006	1.68708	0.926446	0.226116	0.146849	0.160697	0.793992	1	0.780443	161	A	B
3081514_12:G>T	A03	13875211	75.585	0.126651	0.897391	1.89721	0.953305	-0.226212	0.147381	0.161175	0.792703	1	0.784637	174	B	A
3149385	C04	46115252	113.176	0.126675	0.89731	1.935	0.952528	-0.23125	0.150608	0.161652	0.791418	1	0.782469	160	B	A
3164592		-	-	0.126746	0.897065	1.8975	0.965715	-0.241293	0.157209	0.16213	0.790137	1	0.780607	166	B	A
3141541	C08	36867123	101.937	0.126778	0.896958	1.68021	0.956215	0.234188	0.152578	0.162607	0.78886	1	0.778511	163	A	B
4113761	A06	1767093	11.076	0.126908	0.896509	1.684	0.94899	0.228308	0.148799	0.163085	0.787586	1	0.777036	163	A	B
4706893	A01	22792856	110.066	0.127201	0.89551	1.91191	0.955116	-0.227884	0.148652	0.163563	0.786316	1	0.776555	166	A	B
4331745	A01	22353808	111.272	0.127216	0.89546	1.90977	0.955572	-0.226273	0.147615	0.16404	0.78505	1	0.774388	168	A	B
5048596	C04	48708799	123.393	0.127302	0.895163	1.88872	0.93662	-0.223929	0.146115	0.164518	0.783787	1	0.77267	167	A	B
3083164	C04	45933120	112.344	0.127964	0.892914	1.914	0.949859	-0.226375	0.147961	0.164995	0.782529	1	0.774438	165	B	A
3080813_33:C>A	A02	1732040	24.475	0.129156	0.888884	1.89603	0.967088	-0.247799	0.162484	0.165473	0.781273	1	0.779404	167	B	A
3138960	A03	14226614	77.141	0.129671	0.887159	1.89102	0.949478	-0.227252	0.149213	0.16595	0.780022	1	0.780259	167	B	A
3086693_25:A>G	C09	42897417	71.391	0.130005	0.886041	1.71851	0.95598	0.223567	0.146939	0.166428	0.778774	1	0.780027	171	A	B
4114685	C05	43087959	121.328	0.131061	0.882526	1.69706	0.951058	0.2227	0.146762	0.166905	0.777529	1	0.78412	168	A	B
3078448_65:T>G	A08	230158	8.096	0.132459	0.877919	1.6933	0.938096	0.216449	0.143184	0.167383	0.776289	1	0.790225	173	A	B
4333479	A07	11894081	33.625	0.132905	0.876457	1.68034	0.955736	0.227095	0.150356	0.167861	0.775051	1	0.790636	163	A	B
5120888		-	-	0.132949	0.876317	1.69529	0.95706	0.226629	0.150064	0.168338	0.773818	1	0.788652	163	B	A
3085442	A06	21504942	99.166	0.133	0.876149	1.8493	0.915067	-0.232442	0.153948	0.168816	0.772587	1	0.786727	166	A	B
4168400_45:A>G	A06	6787437	60.595	0.133785	0.873593	1.75319	0.973658	0.249214	0.165377	0.169293	0.77136	1	0.789143	163	A	B
5053370	A01	21372868	99.288	0.133921	0.873151	1.70637	0.946793	0.220037	0.146093	0.169771	0.770137	1	0.787727	169	A	B
4114681	A06	6349392	58.984	0.134199	0.872249	1.72442	0.947658	0.235206	0.156295	0.170248	0.768917	1	0.787153	173	A	B
3124027	C09	19169432	53.022	0.134681	0.870694	1.71196	0.939042	0.225295	0.149879	0.170726	0.767701	1	0.78777	169	A	B
4119230	A01	21342507	98.451	0.134858	0.870124	1.71811	0.962326	0.223684	0.14887	0.171203	0.766488	1	0.786607	168	A	B
5053720_7:T>C	C04	20909346	53.578	0.135317	0.868647	1.7082	0.945364	0.221086	0.147324	0.171681	0.765278	1	0.787096	170	A	B
4120701		-	-	0.135961	0.866586	1.68275	0.934459	0.220864	0.14739	0.172159	0.764071	1	0.788649	163	B	A
3143431		-	-	0.136119	0.866081	1.8971	0.955244	-0.22203	0.148251	0.172636	0.762868	1	0.787386	168	B	A
3105459	C01	456760	4.072	0.136347	0.865354	1.92589	0.963366	-0.223068	0.149031	0.173114	0.761669	1	0.786532	168	B	A
5031283	C06	32019149	67.547	0.137277	0.862402	1.845	0.938037	-0.270294	0.180981	0.173591	0.760472	1	0.78972	162	B	A
3076457	A03	25166249	140.559	0.138629	0.858147	1.72619	0.959726	0.225368	0.151417	0.174069	0.759279	1	0.79531	161	A	B
3081885	A02	6154408	58.901	0.139159	0.856489	1.9185	0.960459	-0.230758	0.155253	0.174546	0.758089	1	0.796171	162	B	A
3077021_6:G>C	A06	17474908	71.771	0.140079	0.853627	1.73237	0.953739	0.229413	0.154764	0.175024	0.756903	1	0.799251	174	A	B
5029279_14:G>A	A08	597953	9.347	0.140089	0.853596	1.69632	0.938334	0.21253	0.143374	0.175501	0.755719	1	0.797137	173	A	B
3084839_15:A>G		-	-	0.14018	0.853313	1.88826	0.953473	-0.227571	0.153557	0.175979	0.754539	1	0.795495	173	B	A
5052974_64:A>C	A09	17951023	67.477	0.140617	0.851961	1.77955	0.973894	0.260272	0.175488	0.176457	0.753362	1	0.795819	124	A	B
3101283	C01	310261	0.403	0.140724	0.851631	1.87	0.919715	-0.213649	0.144324	0.176934	0.752188	1	0.794276	164	A	B
4334017	A09	3802622	35.21	0.141597	0.848945	1.89247	0.949156	-0.218186	0.147724	0.177412	0.751018	1	0.797057	166	B	A
3093532	A04	11008644	20.894	0.141976	0.847785	1.73989	0.96833	0.225388	0.152732	0.177889	0.74985	1	0.797045	163	A	B
4107572	A02	23653367	131.94	0.142753	0.845415	1.69968	0.934279	0.220021	0.149379	0.178367	0.748686	1	0.799264	161	B	A
5120529_6:A>G	C07	22238832	19.754	0.142855	0.845104	1.91022	0.953822	-0.212931	0.144656	0.178844	0.747525	1	0.797702	174	A	B
3143304_24:C>T	C09	45405183	93.012	0.142905	0.844953	1.70916	0.953824	0.213753	0.145234	0.179322	0.746367	1	0.795859	174	A	B
3164482_55:C>T	C05	37420759	78.838	0.1438	0.842241	1.89275	0.956957	-0.228442	0.155533	0.179799	0.745212	1	0.79872	167	B	A
4706369	C09	13439558	47.038	0.144977	0.8387	1.73885	0.953221	0.226764	0.154861	0.180277	0.74406	1	0.803128	170	A	B
5029942	A09	9612426	60.656	0.14503	0.838542	1.73098	0.963834	0.222965	0.152255	0.180755	0.742911	1	0.801301	163	B	A
3145449	A04	17435827	60.246	0.146313	0.834717	1.7117	0.943811	0.212795	0.145799	0.181232	0.741765	1	0.806261	168	A	B
3130290_24:T>C	A02	24570334	125.654	0.14672	0.833511	1.70896	0.944433	0.215549	0.147831	0.18171	0.740622	1	0.806382	167	A	B
3076676	A06	17018852	72.571	0.146723	0.833503	1.74585	0.954149	0.234753	0.161007	0.182187	0.739482	1	0.804286	168	A	B
4168018	A08	5352955	11.453	0.147378	0.831568	1.71691	0.960316	0.221636	0.152237	0.182665	0.738345	1	0.805767	163	A	B
3088956_41:T>G	C05	36372561	78.01	0.148278	0.828923	1.8755	0.959196	-0.231269	0.15925	0.183142	0.737211	1	0.808579	172	B	A
3083644_64:C>A	A06	3335193	34.267	0.148321	0.828798	1.71693	0.953982	0.212795	0.146552	0.18362	0.73608	1	0.806711	174	A	B
3118315		-	-	0.149024	0.826744	1.87395	0.952405	-0.231063	0.159376	0.184097	0.734952	1	0.808435	166	A	B
3108476		-	-	0.149462	0.82547	1.90851	0.961277	-0.219796	0.15176	0.184575	0.733827	1	0.808716	164	B	A
3150401	A04	10967877	20.116	0.149952	0.824046	1.90126	0.963164	-0.218764	0.151226	0.185053	0.732705	1	0.80928	163	A	B
3096339	A06	1178654	8.223	0.150441	0.822633	1.66878	0.959904	0.217269	0.150374	0.18553	0.731586	1	0.80983	163	A	B
5051194		-	-	0.15202	0.818098	1.88405	0.962819	-0.229712	0.159632	0.186008	0.730469	1	0.816233	169	A	B
4112807	C06	32570858	69.502	0.152616	0.8164	1.87217	0.965498	-0.274046	0.190675	0.186485	0.729356	1	0.817334	161	B	A
4111129	A02	6700746	65.498	0.153386	0.814215	1.87826	0.954635	-0.22009	0.153459	0.186963	0.728245	1	0.819361	169	A	B
3159373	A02	3898944	48.802	0.153654	0.813456	1.89297	0.958019	-0.228543	0.159462	0.18744	0.727137	1	0.818707	170	A	B
3095027	C08	29908928	63.249	0.15369	0.813356	1.91115	0.970578	-0.226747	0.158191	0.187918	0.726032	1	0.816817	163	A	B
3078100	A04	18303793	66.825	0.15434	0.811522	1.91787	0.958011	-0.209816	0.146645	0.188395	0.72493	1	0.818197	171	B	A
4117553	A02	3642034	47.174	0.154443	0.811232	1.89675	0.954097	-0.232262	0.162351	0.188873	0.72383	1	0.816675	166	A	B
3106659_35:C>A	C06	32430927	68.33	0.154623	0.810727	1.88142	0.951926	-0.262888	0.183812	0.189351	0.722733	1	0.815567	161	A	B
4108906_57:A>T	A03	14593667	83.233	0.156064	0.806698	1.88776	0.954198	-0.211787	0.148656	0.189828	0.72164	1	0.821098	174	B	A
4333198	A06	20289979	88.316	0.156534	0.80539	1.85188	0.947554	-0.224765	0.157926	0.190306	0.720548	1	0.821511	169	A	B
3078760		-	-	0.156862	0.804482	1.73942	0.964616	0.215257	0.15134	0.190783	0.71946	1	0.821174	163	B	A
4119207	A01	21161578	97.618	0.157017	0.804054	1.70625	0.959174	0.211345	0.148662	0.191261	0.718374	1	0.819934	167	A	B
5121356		-	-	0.157408	0.802974	1.86291	0.954695	-0.216881	0.152697	0.191738	0.717291	1	0.819929	166	A	B
3080445_50:G>A	C02	17876136	77.358	0.157418	0.802946	1.89358	0.954264	-0.211495	0.148937	0.192216	0.716211	1	0.817948	173	B	A
3082323	C08	30822138	70.181	0.157421	0.802937	1.86859	0.946272	-0.211674	0.14904	0.192693	0.715133	1	0.815939	167	B	A
4111193	C06	32786597	70.66	0.157503	0.802712	1.86426	0.939663	-0.250479	0.176356	0.193171	0.714058	1	0.814347	159	B	A
4120013	C08	36016409	98.248	0.157761	0.802	1.73838	0.963706	0.219038	0.154352	0.193649	0.712986	1	0.813674	167	A	B
3156994_21:C>T	A03	14094565	76.743	0.15814	0.800958	1.89157	0.953251	-0.211569	0.149237	0.194126	0.711916	1	0.813624	170	B	A
4115399	C04	12566710	49.851	0.158221	0.800735	1.73446	0.963086	0.215097	0.151748	0.194604	0.710849	1	0.812048	168	B	A
5029767	C06	25785865	59.691	0.159987	0.795914	1.88614	0.954944	-0.263414	0.186586	0.195081	0.709785	1	0.819104	160	B	A
4117071_25:A>T	C04	47769899	120.497	0.160642	0.79414	1.90778	0.957395	-0.205949	0.14616	0.195559	0.708723	1	0.820451	172	A	B
3106455	A08	640006	7.289	0.160661	0.794089	1.72281	0.962689	0.211493	0.150086	0.196036	0.707664	1	0.818552	168	A	B
3129896_51:A>G	C03	23272011	119.297	0.160903	0.793436	1.88802	0.947646	-0.212305	0.150753	0.196514	0.706607	1	0.817794	169	B	A
3156075	A08	5433448	4.017	0.161831	0.790939	1.70291	0.954536	0.21047	0.149758	0.196991	0.705553	1	0.820518	163	B	A
3113557_53:A>T	C09	39652822	61.437	0.162195	0.789963	1.72288	0.95436	0.207115	0.147544	0.197469	0.704501	1	0.820377	174	B	A
3205211_7:A>T		-	-	0.16297	0.787892	1.87513	0.95438	-0.218035	0.155611	0.197947	0.703452	1	0.822313	174	B	A
5122131	A09	66671	1.21	0.163173	0.787352	1.71326	0.964389	0.210248	0.150095	0.198424	0.702406	1	0.821355	166	B	A
5050218	A07	12465580	35.252	0.163445	0.786628	1.72814	0.966283	0.21011	0.150094	0.198902	0.701362	1	0.820753	166	A	B
3098431	C02	2177294	44.267	0.163527	0.786412	1.90075	0.957345	-0.210336	0.15028	0.199379	0.70032	1	0.819197	165	A	B
3162458	C06	31783142	67.153	0.164136	0.784797	1.83742	0.926526	-0.257729	0.184338	0.199857	0.699281	1	0.820287	152	B	A
3079163_22:C>A	C05	37850948	80.038	0.164152	0.784754	1.88315	0.957081	-0.212024	0.151745	0.200334	0.698245	1	0.818415	173	A	B
3173622_20:T>G	A09	8362496	55.377	0.164301	0.784359	1.70363	0.949504	0.208428	0.149189	0.200812	0.697211	1	0.817214	164	A	B
5050086	A03	19779149	114.455	0.164834	0.782952	1.70854	0.958254	0.208084	0.14914	0.201289	0.696179	1	0.817923	166	A	B
3088324_27:C>G	A01	20573494	92.598	0.16497	0.782594	1.71204	0.954431	0.202278	0.145056	0.201767	0.69515	1	0.816661	174	B	A
3093513_59:C>A	C09	24463508	54.648	0.165633	0.780853	1.72356	0.954448	0.205442	0.147557	0.202245	0.694123	1	0.818008	174	A	B
5052785_12:A>C	A03	12858907	73.119	0.165971	0.779967	1.8999	0.963037	-0.211267	0.151843	0.202722	0.693099	1	0.81775	169	B	A
3102260	C01	449544	4.912	0.166092	0.779651	1.88176	0.941312	-0.203469	0.146273	0.2032	0.692077	1	0.816425	167	A	B
3088814	A03	13365569	73.929	0.166118	0.779584	1.87021	0.930888	-0.205285	0.147572	0.203677	0.691058	1	0.814639	163	B	A
3104884	C09	37563812	59.084	0.167263	0.776599	1.72845	0.959263	0.211397	0.152383	0.204155	0.690041	1	0.81834	164	B	A
4167563	C06	34011994	78.158	0.169242	0.771491	1.85837	0.958343	-0.23442	0.169781	0.204632	0.689026	1	0.826091	166	B	A
3096644	A09	8852056	57.393	0.170391	0.768554	1.7104	0.940624	0.206369	0.149865	0.20511	0.688014	1	0.829764	165	A	B
4166605	A06	20408840	89.11	0.170518	0.76823	1.90514	0.97012	-0.219	0.159081	0.205587	0.687004	1	0.828456	164	B	A
3151788	A06	3436951	36.667	0.170613	0.767988	1.71759	0.948033	0.210074	0.152648	0.206065	0.685996	1	0.826999	168	A	B
3077351	C03	51068983	163.127	0.170912	0.767229	1.88804	0.964757	-0.208636	0.151713	0.206543	0.684991	1	0.826533	169	A	B
4118251	A07	1631634	7.702	0.171557	0.765591	1.88432	0.961052	-0.213807	0.155709	0.20702	0.683988	1	0.827744	169	A	B
4117541	C05	43015039	120.096	0.172739	0.76261	1.91	0.958291	-0.2068	0.150996	0.207498	0.682987	1	0.831528	162	A	B
5120638	A08	8049135	13.922	0.173356	0.761061	1.70523	0.9563	0.203362	0.148717	0.207975	0.681989	1	0.832585	166	B	A
4108912_68:C>T	A02	1592126	22.042	0.175274	0.756283	1.90925	0.971112	-0.216796	0.159244	0.208453	0.680992	1	0.83987	164	A	B
4107453_43:A>G	C02	4517329	34.703	0.175441	0.755869	1.72529	0.961359	0.201254	0.147904	0.20893	0.679999	1	0.838753	169	B	A
5047900	A07	11267036	27.52	0.177766	0.750152	1.73871	0.968956	0.205874	0.152103	0.209408	0.679007	1	0.847931	165	A	B
3085140		-	-	0.177818	0.750023	1.88609	0.946775	-0.196574	0.145269	0.209885	0.678018	1	0.846254	170	A	B
3140189	A04	16362229	54.948	0.177875	0.749884	1.71892	0.949124	0.198575	0.146764	0.210363	0.677031	1	0.844605	169	A	B
3151312	A02	23292196	134.081	0.179467	0.746017	1.7072	0.939929	0.19739	0.146419	0.21084	0.676046	1	0.850233	167	B	A
5049244	C02	32129560	179.569	0.180693	0.743058	1.72181	0.964855	0.20157	0.149947	0.211318	0.675063	1	0.854112	168	A	B
3078461	A02	5267887	53.289	0.181316	0.741564	1.88973	0.9573	-0.21426	0.159604	0.211796	0.674083	1	0.855126	165	A	B
3104830_27:A>G	A09	8115728	53.763	0.18169	0.740668	1.71642	0.962128	0.199312	0.148616	0.212273	0.673105	1	0.854965	170	B	A
3169823_12:G>A	C02	37877597	112.241	0.182202	0.739447	1.72744	0.964639	0.200608	0.149746	0.212751	0.672129	1	0.85545	167	B	A
5029907	C06	29044127	65.183	0.183082	0.737354	1.84388	0.952788	-0.254844	0.190581	0.213228	0.671155	1	0.85766	160	B	A
4115890	C02	41509736	182.358	0.184419	0.734194	1.71058	0.953272	0.194895	0.146235	0.213706	0.670184	1	0.861996	170	A	B
3163213		-	-	0.1847	0.733533	1.71375	0.949125	0.197289	0.148108	0.214183	0.669214	1	0.861384	165	B	A
5050102	C05	37815098	79.633	0.185156	0.732461	1.89263	0.963985	-0.211891	0.159249	0.214661	0.668247	1	0.861594	168	A	B
3139820	C07	27952889	35.173	0.185462	0.731744	1.93386	0.966077	-0.200646	0.150887	0.215138	0.667282	1	0.861105	164	B	A
3084999	A03	11634662	69.608	0.18551	0.731632	1.88038	0.955271	-0.202766	0.15251	0.215616	0.666319	1	0.859421	167	B	A
3113602	C09	42960425	72.967	0.185918	0.730678	1.72978	0.942775	0.195091	0.14687	0.216094	0.665358	1	0.859411	166	B	A
3136189_42:C>T	C09	12936110	46.643	0.186127	0.73019	1.73807	0.973367	0.215075	0.16198	0.216571	0.664399	1	0.858482	163	B	A
3146960	A06	3565749	37.881	0.18622	0.729974	1.74955	0.958319	0.21138	0.159235	0.217049	0.663443	1	0.85702	164	A	B
5120708	C01	1383013	16.002	0.186982	0.728201	1.90551	0.955642	-0.196403	0.148221	0.217526	0.662488	1	0.858639	167	B	A
3106195	A06	20146766	87.093	0.187233	0.727618	1.84517	0.943195	-0.210769	0.159159	0.218004	0.661536	1	0.857911	168	A	B
4167319	A03	14271784	79.133	0.187354	0.727337	1.89552	0.960672	-0.2034	0.153612	0.218481	0.660586	1	0.856592	162	B	A
3097287		-	-	0.187441	0.727135	1.87506	0.937504	-0.191601	0.144752	0.218959	0.659637	1	0.855124	168	B	A
5029282	A06	836309	0.797	0.18754	0.726906	1.94487	0.961852	-0.203954	0.15407	0.219436	0.658691	1	0.853715	156	B	A
3096666_23:A>G	C06	31562562	65.963	0.187645	0.726662	1.83904	0.93965	-0.247431	0.187014	0.219914	0.657747	1	0.852341	167	B	A
4113682	A06	6536063	59.768	0.18778	0.72635	1.7379	0.9584	0.215162	0.162678	0.220392	0.656805	1	0.851108	168	A	B
3158489	A02	3086812	34.752	0.188315	0.725114	1.82083	0.91376	-0.197317	0.14936	0.220869	0.655865	1	0.85169	166	B	A
5122350	A08	158722	8.52	0.189032	0.723464	1.74518	0.959354	0.198413	0.150424	0.221347	0.654927	1	0.853089	163	B	A
5122512	C03	49748803	158.326	0.189137	0.723223	1.87759	0.955022	-0.203864	0.154609	0.221824	0.653991	1	0.851727	167	A	B
3129586_17:T>C	C08	34811893	89.638	0.189169	0.72315	1.70612	0.942962	0.19623	0.148827	0.222302	0.653057	1	0.850042	166	A	B
4118099		-	-	0.18984	0.721613	1.70687	0.948135	0.195379	0.14841	0.222779	0.652125	1	0.85123	167	A	B
3093098_52:G>A	A03	15130996	88.466	0.19115	0.718626	1.89958	0.952226	-0.19564	0.149051	0.223257	0.651195	1	0.855273	167	B	A
4168244_40:G>C	A06	1466633	9.038	0.191535	0.717753	1.70023	0.943604	0.188142	0.143484	0.223734	0.650267	1	0.855167	173	B	A
5121276	C07	41643947	86.285	0.193357	0.713641	1.74733	0.967264	0.200554	0.153535	0.224212	0.649341	1	0.861465	161	A	B
3105321	C02	39319045	116.814	0.19361	0.713073	1.71135	0.961145	0.193277	0.148079	0.22469	0.648417	1	0.860761	169	A	B
3134424	C03	50617212	161.898	0.195463	0.708936	1.90352	0.964127	-0.199714	0.153647	0.225167	0.647495	1	0.867159	168	A	B
5120619		-	-	0.195939	0.70788	1.72765	0.955049	0.194061	0.149458	0.225645	0.646575	1	0.867432	168	A	B
4113901	C08	36803936	102.355	0.195986	0.707775	1.72462	0.957077	0.192843	0.148535	0.226122	0.645657	1	0.865811	168	B	A
3086590	C03	33518238	132.303	0.19626	0.707167	1.84308	0.937917	-0.199575	0.1538	0.2266	0.64474	1	0.865198	164	A	B
3092405_9:G>C	C08	31150211	72.291	0.196553	0.706521	1.8898	0.955633	-0.191494	0.147702	0.227077	0.643826	1	0.864666	173	A	B
5120750_38:C>T	A02	23538380	132.788	0.196649	0.706308	1.74786	0.95369	0.202998	0.156562	0.227555	0.642914	1	0.863278	161	B	A
3075887_48:G>A	A01	21611685	101.358	0.196754	0.706076	1.70769	0.949263	0.187308	0.144538	0.228032	0.642003	1	0.861931	173	B	A
5122720	A08	2939059	10.626	0.19747	0.704498	1.73854	0.959671	0.193279	0.149361	0.22851	0.641095	1	0.863263	166	B	A
4333908		-	-	0.199448	0.700169	1.85692	0.954254	-0.206917	0.160625	0.228988	0.640188	1	0.870094	170	A	B
4115820	A04	10852006	19.708	0.199629	0.699777	1.71729	0.964897	0.191158	0.148448	0.229465	0.639283	1	0.86907	169	A	B
3089208	C05	37947111	80.838	0.200503	0.697878	1.85826	0.943497	-0.194924	0.151668	0.229943	0.63838	1	0.871066	169	B	A
3078947	C02	5869665	44.674	0.200663	0.697532	1.90108	0.963481	-0.192832	0.150087	0.23042	0.637479	1	0.869957	167	A	B
3077574		-	-	0.201109	0.696569	1.72474	0.962924	0.193829	0.151013	0.230898	0.63658	1	0.870086	167	A	B
4108916_47:A>C	C09	41077478	66.193	0.201278	0.696203	1.72723	0.955252	0.188252	0.146747	0.231375	0.635683	1	0.869025	174	B	A
5120631_9:T>C	C03	32266621	130.295	0.202346	0.693904	1.86321	0.94948	-0.254932	0.198976	0.231853	0.634787	1	0.871838	135	B	A
3115239		-	-	0.20365	0.691116	1.87826	0.95496	-0.188919	0.148026	0.23233	0.633894	1	0.875652	168	A	B
3098857		-	-	0.203879	0.690627	1.7428	0.960437	0.190914	0.149673	0.232808	0.633002	1	0.874842	170	A	B
3075492_16:A>G	C09	40425996	64.239	0.205294	0.687623	1.72606	0.955333	0.185939	0.146245	0.233286	0.632112	1	0.879113	174	B	A
5121198	C02	9409277	54.338	0.205507	0.687174	1.8672	0.922855	-0.187462	0.14745	0.233763	0.631224	1	0.878226	157	B	A
4336182	C03	50074509	161.123	0.205907	0.68633	1.90352	0.965745	-0.196427	0.154679	0.234241	0.630338	1	0.878144	167	A	B
3090745	A01	21513605	100.108	0.206111	0.685899	1.69956	0.945594	0.189075	0.148942	0.234718	0.629453	1	0.877228	163	A	B
3118599	C07	21952130	17.354	0.206586	0.684899	1.89244	0.956261	-0.187573	0.147932	0.235196	0.62857	1	0.877468	168	A	B
3211599	A08	9094212	15.942	0.20832	0.681269	1.74516	0.976461	0.195998	0.155148	0.235673	0.62769	1	0.883042	162	A	B
4335472	A06	8375072	64.599	0.208359	0.681188	1.7535	0.955133	0.202304	0.160195	0.236151	0.62681	1	0.881421	173	A	B
5029790	C02	46063009	157.851	0.208651	0.68058	1.7366	0.960036	0.188829	0.149611	0.236628	0.625933	1	0.880876	170	A	B
3077392	A02	1801523	23.655	0.209033	0.679784	1.86492	0.964519	-0.208249	0.165121	0.237106	0.625057	1	0.880716	166	A	B
3111587	A04	15552714	47.895	0.20908	0.679687	1.73384	0.967762	0.191379	0.151768	0.237584	0.624184	1	0.879145	168	A	B
3096491	C01	1131017	11.953	0.20956	0.678693	1.90244	0.965956	-0.190958	0.15158	0.238061	0.623312	1	0.879394	164	A	B
3102430	A03	13517732	74.78	0.209947	0.67789	1.85505	0.932445	-0.184052	0.146233	0.238539	0.622441	1	0.879259	167	B	A
3210930	C09	44562569	85.116	0.210029	0.67772	1.73725	0.95844	0.187174	0.148758	0.239016	0.621573	1	0.877847	172	A	B
3095243_32:T>G		-	-	0.210126	0.67752	1.7401	0.956521	0.186759	0.14846	0.239494	0.620706	1	0.876501	172	A	B
5034281_26:T>G	C05	40853001	106.102	0.210408	0.676938	1.89511	0.958112	-0.183304	0.145807	0.239971	0.619841	1	0.875932	173	A	B
3150776	C04	14909064	52.346	0.210496	0.676757	1.76127	0.975591	0.199559	0.158727	0.240449	0.618977	1	0.87456	162	A	B
5120986	A01	20285873	90.532	0.211164	0.675379	1.69964	0.951674	0.186036	0.1482	0.240926	0.618116	1	0.875601	165	B	A
3172994_46:A>C	C09	45392422	92.626	0.211416	0.674861	1.72526	0.955451	0.182924	0.145832	0.241404	0.617256	1	0.874913	174	B	A
4332746		-	-	0.211827	0.674018	1.88286	0.947358	-0.187416	0.14952	0.241882	0.616397	1	0.874884	166	B	A
3091040	C02	360701	1.683	0.21314	0.671336	1.88407	0.952961	-0.183826	0.147087	0.242359	0.615541	1	0.878571	168	B	A
4116589	A03	12569303	71.953	0.214912	0.66774	1.86989	0.93644	-0.186014	0.149396	0.242837	0.614686	1	0.884136	162	B	A
5048125_27:A>G	A08	804345	6.881	0.215101	0.667358	1.70255	0.92879	0.180125	0.14475	0.243314	0.613832	1	0.883179	169	B	A
4116610	C03	1028444	5.286	0.215418	0.666718	1.898	0.948699	-0.187296	0.150588	0.243792	0.612981	1	0.88275	161	B	A
5031252	A07	10900276	24.582	0.215791	0.665967	1.73202	0.959982	0.190441	0.153254	0.244269	0.612131	1	0.882551	164	A	B
3127775_37:G>A	A03	21873485	128.596	0.216026	0.665495	1.71942	0.94505	0.18353	0.147768	0.244747	0.611283	1	0.881789	164	B	A
4116523	C02	19793527	80.573	0.216204	0.665136	1.86903	0.952692	-0.188738	0.152009	0.245224	0.610436	1	0.8808	161	B	A
3095208	C09	41116430	65.805	0.216278	0.664988	1.72104	0.955672	0.184931	0.148992	0.245702	0.609591	1	0.879389	168	A	B
3112566_9:G>A	A06	20249627	87.479	0.216946	0.663649	1.86562	0.955555	-0.195054	0.157398	0.24618	0.608748	1	0.880396	174	B	A
5052274	A01	21052994	95.951	0.219254	0.659052	1.90048	0.954491	-0.185039	0.15003	0.246657	0.607906	1	0.888043	162	A	B
3176738	A08	1980075	5.65	0.220381	0.656827	1.74069	0.956865	0.184837	0.150237	0.247135	0.607066	1	0.890882	163	B	A
3080697_19:G>A	A06	6050182	57.821	0.221057	0.655495	1.7441	0.95563	0.189582	0.15436	0.247612	0.606228	1	0.891895	174	A	B
4168407	C03	6890681	55.931	0.221087	0.655437	1.88286	0.9428	-0.181988	0.148163	0.24809	0.605391	1	0.890299	167	A	B
3101001_8:G>A	A02	2864498	31.446	0.22211	0.653432	1.86912	0.960197	-0.205854	0.167935	0.248567	0.604556	1	0.892704	159	B	A
4333501	A03	8549306	56.461	0.222506	0.652658	1.87435	0.967143	-0.196612	0.160568	0.249045	0.603722	1	0.892582	168	B	A
5030828	C01	749075	6.527	0.224359	0.649057	1.88875	0.953448	-0.177907	0.145886	0.249522	0.60289	1	0.898292	171	A	B
4118486	C09	42354416	70.973	0.22454	0.648707	1.70847	0.955493	0.184665	0.151467	0.25	0.60206	1	0.897302	165	A	B
5048344	C02	41943088	180.369	0.225067	0.647688	1.7225	0.95858	0.180918	0.14857	0.250478	0.601231	1	0.897696	167	A	B
3081848_64:A>G	C06	30170305	65.574	0.22601	0.645873	1.84639	0.955718	-0.233056	0.191806	0.250955	0.600404	1	0.899741	174	B	A
3085731	C06	20178112	47.738	0.226081	0.645737	1.86546	0.96886	-0.217257	0.178765	0.251433	0.599578	1	0.898317	158	B	A
4706595	C05	35763670	74.432	0.226183	0.64554	1.84458	0.936041	-0.197192	0.162323	0.25191	0.598754	1	0.897021	166	A	B
5034306_27:T>G	A03	16010635	92.094	0.226512	0.644908	1.91022	0.954996	-0.181028	0.149123	0.252388	0.597932	1	0.896629	166	B	A
5120873	C01	7658208	47.931	0.226646	0.644652	1.89226	0.951881	-0.179335	0.147771	0.252865	0.597111	1	0.895466	166	A	B
3087750	C02	37304454	109.416	0.227137	0.643712	1.717	0.950692	0.175927	0.145136	0.253343	0.596291	1	0.895716	172	A	B
5031067	A03	19195440	111.163	0.227843	0.642364	1.73872	0.957948	0.184567	0.152451	0.25382	0.595473	1	0.896812	159	A	B
5048395_27:T>C	C09	9048061	43.399	0.228223	0.641641	1.74585	0.955757	0.187545	0.155091	0.254298	0.594657	1	0.896621	174	B	A
3077798	C07	41799543	87.551	0.228263	0.641565	1.70868	0.957043	0.182569	0.150952	0.254776	0.593842	1	0.895098	163	A	B
3107279	C02	44130475	167.723	0.22841	0.641284	1.72384	0.940702	0.17759	0.146902	0.255253	0.593029	1	0.894003	169	A	B
5122193	A03	12419193	71.546	0.228544	0.64103	1.8747	0.943034	-0.180761	0.149558	0.255731	0.592217	1	0.892856	166	B	A
3183141	A07	2188565	8.107	0.228625	0.640877	1.86471	0.960209	-0.187821	0.155416	0.256208	0.591407	1	0.891509	163	B	A
3076005	A02	1387278	21.202	0.228657	0.640816	1.84582	0.936641	-0.18191	0.150532	0.256686	0.590598	1	0.889977	162	B	A
4113902	A06	3207259	31.894	0.229711	0.638818	1.73747	0.960122	0.183069	0.151832	0.257163	0.589791	1	0.892421	161	B	A
4110685		-	-	0.230406	0.637506	1.72101	0.950668	0.179389	0.149013	0.257641	0.588985	1	0.893464	164	B	A
3110418	C09	3347182	21.825	0.230511	0.637309	1.74508	0.951924	0.191974	0.159522	0.258118	0.588181	1	0.892217	169	A	B
3099836	A09	20780	0.398	0.23059	0.63716	1.70419	0.949291	0.180032	0.149607	0.258596	0.587378	1	0.890876	164	A	B
3138636_20:A>G	C09	37148111	58.296	0.23075	0.636858	1.73471	0.955801	0.177717	0.147767	0.259074	0.586577	1	0.889855	174	A	B
4167530		-	-	0.231277	0.635868	1.88482	0.956532	-0.192325	0.160066	0.259551	0.585777	1	0.890246	166	A	B
3214203	A06	3259839	33.066	0.231317	0.635793	1.7165	0.949787	0.178572	0.148643	0.260029	0.584979	1	0.888765	169	A	B
4111710	A04	16766147	57.786	0.231599	0.635264	1.69082	0.945053	0.17564	0.146284	0.260506	0.584182	1	0.888219	167	B	A
3078187	A06	6452875	59.376	0.233581	0.631563	1.7239	0.934394	0.192697	0.161169	0.260984	0.583387	1	0.894183	165	A	B
3146330	A06	2988754	26.544	0.234247	0.630325	1.73128	0.953484	0.179723	0.15053	0.261461	0.582593	1	0.895098	164	B	A
3165955	A06	969682	7.008	0.234395	0.630051	1.91529	0.966703	-0.178587	0.149636	0.261939	0.5818	1	0.894033	167	B	A
5120524	A03	5975205	43.78	0.234442	0.629964	1.85479	0.938104	-0.188193	0.157714	0.262416	0.581009	1	0.892586	171	A	B
5120907	A01	20641886	93.022	0.234484	0.629886	1.73554	0.962112	0.177314	0.148604	0.262894	0.580219	1	0.891126	169	A	B
4118466	C01	3095484	31.758	0.234892	0.629131	1.73895	0.962666	0.176589	0.148126	0.263372	0.579431	1	0.891059	169	A	B
4113473	A07	1270910	7.292	0.238274	0.622924	1.88243	0.966133	-0.187432	0.158358	0.263849	0.578644	1	0.902252	167	A	B
3097657	A03	8055254	55.253	0.238294	0.622888	1.84887	0.950306	-0.185536	0.156769	0.264327	0.577859	1	0.900698	169	B	A
3155474	A03	20379052	117.388	0.238694	0.622159	1.724	0.956851	0.175146	0.148111	0.264804	0.577075	1	0.900584	167	A	B
5122145	C05	29763318	66.4	0.238726	0.622099	1.88009	0.96156	-0.185803	0.15714	0.265282	0.576293	1	0.899089	169	A	B
5122049	C06	24094430	56.502	0.238885	0.621811	1.83457	0.942144	-0.221339	0.187258	0.265759	0.575512	1	0.89807	169	A	B
4119334	A06	17343142	71.358	0.239315	0.621031	1.73462	0.951211	0.186724	0.158125	0.266237	0.574732	1	0.898073	171	A	B
5029326	A02	6809250	65.901	0.239951	0.619878	1.87826	0.951968	-0.18352	0.155606	0.266714	0.573953	1	0.898849	166	A	B
3095774_58:C>T	A06	17258788	70.953	0.240295	0.619256	1.75122	0.955961	0.187604	0.159212	0.267192	0.573177	1	0.89853	174	B	A
5053530	C06	36878113	103.825	0.240642	0.618628	1.85922	0.950656	-0.177677	0.150878	0.26767	0.572401	1	0.898226	167	A	B
5030579	A07	11275287	28.367	0.241146	0.61772	1.7425	0.960398	0.176419	0.149967	0.268147	0.571627	1	0.898504	166	A	B
3090112_31:A>G	C02	9539284	57.594	0.24115	0.617713	1.89097	0.956015	-0.171468	0.145781	0.268625	0.570854	1	0.896923	173	A	B
5030088		-	-	0.24116	0.617695	1.86967	0.961289	-0.180109	0.153091	0.269102	0.570083	1	0.895369	161	B	A
3125460_42:C>A	A03	8481898	56.853	0.24234	0.615575	1.86248	0.955994	-0.184743	0.15747	0.26958	0.569313	1	0.898159	174	A	B
5120983	A06	21568519	99.986	0.2427	0.61493	1.86397	0.957086	-0.186041	0.158682	0.270057	0.568544	1	0.897905	169	A	B
3090907_54:G>C	A08	5650849	13.112	0.243092	0.61423	1.73011	0.958426	0.171495	0.146406	0.270535	0.567777	1	0.897767	172	A	B
4115412	C03	15439263	81.397	0.243358	0.613755	1.69364	0.941801	0.172078	0.146965	0.271012	0.567011	1	0.897168	165	B	A
5121219	A08	1407276	6.461	0.243367	0.613738	1.71905	0.941269	0.172197	0.147077	0.27149	0.566246	1	0.895626	167	A	B
4108713_25:G>A	C02	8358028	59.207	0.244475	0.611766	1.8978	0.955779	-0.170518	0.146002	0.271968	0.565483	1	0.898124	172	A	B
3097975_39:T>A	A07	12695478	36.875	0.244592	0.611558	1.89195	0.958682	-0.17021	0.145777	0.272445	0.564721	1	0.896979	173	B	A
5121400	A03	20133855	116.973	0.244725	0.611322	1.70694	0.93969	0.170343	0.145911	0.272923	0.56396	1	0.895897	166	A	B
3126444	C07	21154818	14.507	0.245549	0.609863	1.89863	0.964722	-0.174307	0.149578	0.2734	0.563201	1	0.897345	169	A	B
3218151	C02	256937	5.374	0.245622	0.609733	1.85802	0.935319	-0.171911	0.147525	0.273878	0.562443	1	0.89605	163	A	B
3078921_14:C>T	A06	5888199	55.793	0.246876	0.60752	1.752	0.955811	0.178862	0.153933	0.274355	0.561687	1	0.89906	173	A	B
3167813	A02	4086578	50.022	0.247885	0.605749	1.89137	0.963603	-0.190143	0.163969	0.274833	0.560931	1	0.901167	166	A	B
5049439	A01	365347	1.667	0.247906	0.605714	1.8735	0.95274	-0.175839	0.151644	0.27531	0.560177	1	0.899678	167	A	B
3092672_46:C>T	A01	20470053	91.782	0.248937	0.603911	1.73063	0.956099	0.168606	0.145745	0.275788	0.559425	1	0.901858	174	B	A
3085810_28:C>T	A03	12711935	72.347	0.249594	0.602765	1.8749	0.956109	-0.170761	0.147814	0.276266	0.558673	1	0.902678	174	A	B
5050035	C04	3226500	17.037	0.24961	0.602737	1.86333	0.960168	-0.201333	0.174255	0.276743	0.557923	1	0.901179	166	B	A
3115508	A03	19731130	113.22	0.252479	0.597775	1.72506	0.943589	0.170484	0.148445	0.277221	0.557174	1	0.909967	163	A	B
3154913	A08	7056482	3.605	0.253273	0.596411	1.71159	0.935953	0.166871	0.145552	0.277698	0.556427	1	0.91126	166	B	A
4116479	A09	329622	2.893	0.253768	0.595563	1.70867	0.917695	0.169739	0.148193	0.278176	0.555681	1	0.911475	161	A	B
4108280	A06	3160704	31.479	0.253849	0.595424	1.72571	0.958073	0.172402	0.150563	0.278653	0.554936	1	0.910206	167	A	B
5120874	A02	23477386	119.451	0.253908	0.595324	1.772	0.967732	0.184111	0.160799	0.279131	0.554192	1	0.908861	164	A	B
5120815	C01	456401	3.652	0.254756	0.593876	1.89541	0.964223	-0.171662	0.150198	0.279608	0.55345	1	0.910339	165	B	A
4120041	C09	1150990	11.813	0.25478	0.593835	1.75904	0.965713	0.183221	0.16033	0.280086	0.552709	1	0.908873	168	A	B
3099132_18:A>C	C02	6608011	48.648	0.254886	0.593654	1.91057	0.948305	-0.174003	0.152261	0.280564	0.551969	1	0.907707	157	B	A
3076046	A01	21675259	101.775	0.255537	0.592546	1.91173	0.960998	-0.172853	0.151477	0.281041	0.55123	1	0.908481	161	A	B
5030362	A03	17988900	102.11	0.25557	0.59249	1.73795	0.961314	0.171307	0.150143	0.281519	0.550493	1	0.907057	164	A	B
4113333	C02	831265	0	0.255828	0.592052	1.88847	0.954947	-0.167518	0.146918	0.281996	0.549757	1	0.906435	169	B	A
3100659_62:G>A	C02	37538653	109.818	0.25665	0.590658	1.73693	0.962815	0.168747	0.148253	0.282474	0.549022	1	0.907814	169	A	B
3117969	A04	10500621	18.506	0.257416	0.589365	1.89167	0.973704	-0.171789	0.151159	0.282951	0.548288	1	0.908985	166	A	B
3126969_66:C>T	A06	6967578	61.805	0.258111	0.588194	1.75468	0.960682	0.181432	0.159869	0.283429	0.547556	1	0.909906	163	A	B
3178148	C01	1363887	13.986	0.258448	0.587627	1.87618	0.953381	-0.166555	0.146882	0.283906	0.546825	1	0.909563	169	A	B
4114374		-	-	0.258581	0.587403	1.86377	0.953894	-0.177633	0.156676	0.284384	0.546095	1	0.908506	163	A	B
3079031		-	-	0.259247	0.586287	1.74755	0.960897	0.172449	0.152324	0.284862	0.545366	1	0.909318	165	B	A
5122750	A06	7601395	63.004	0.259762	0.585424	1.75042	0.958943	0.178829	0.158157	0.285339	0.544639	1	0.909603	173	A	B
3101469	A03	8238985	55.655	0.259834	0.585305	1.85667	0.955754	-0.18044	0.159576	0.285817	0.543913	1	0.908333	164	B	A
5120532_21:T>C	A06	8999990	65.416	0.259946	0.585117	1.76032	0.956012	0.18233	0.161316	0.286294	0.543187	1	0.907212	173	B	A
4168436_23:T>C	A06	7077774	62.218	0.26074	0.583792	1.75133	0.956279	0.176815	0.156701	0.286772	0.542464	1	0.908468	174	A	B
4113472_11:C>G	A07	19486984	86.886	0.261901	0.581863	1.73765	0.956296	0.165686	0.147198	0.287249	0.541741	1	0.910997	174	B	A
3167117	A04	12416127	25.768	0.262028	0.581652	1.88651	0.960633	-0.167831	0.149119	0.287727	0.54102	1	0.909928	166	B	A
4117912		-	-	0.262355	0.581111	1.71467	0.940275	0.174434	0.155082	0.288204	0.540299	1	0.909554	163	B	A
5121671	A07	11780204	32.813	0.262628	0.580659	1.71816	0.958758	0.165863	0.147566	0.288682	0.53958	1	0.908996	169	A	B
4107690	C07	41744032	87.129	0.262981	0.580076	1.73416	0.957264	0.165102	0.147	0.28916	0.538863	1	0.908716	170	B	A
3144245_23:T>C	C09	34154278	55.055	0.263657	0.57896	1.74495	0.956321	0.169172	0.15085	0.289637	0.538146	1	0.909553	174	B	A
3105522	C01	1415856	14.384	0.264231	0.578016	1.86467	0.951061	-0.165982	0.148161	0.290115	0.53743	1	0.910032	166	A	B
3093749	C09	5109842	27.657	0.264524	0.577534	1.77956	0.970103	0.184239	0.164552	0.290592	0.536716	1	0.909547	164	A	B
5049088_19:A>C	C02	19413643	78.945	0.264577	0.577448	1.9184	0.964169	-0.17663	0.157745	0.29107	0.536003	1	0.908236	156	B	A
3143613	A07	18656419	79.945	0.264693	0.577257	1.72389	0.94623	0.165578	0.14794	0.291547	0.535291	1	0.907148	165	B	A
3131907_13:C>A	A08	6730908	11.863	0.26623	0.574743	1.73308	0.957696	0.162655	0.145822	0.292025	0.53458	1	0.910924	173	A	B
3205003	C08	31275402	73.094	0.266647	0.574064	1.87327	0.965278	-0.170925	0.153356	0.292502	0.533871	1	0.910862	168	A	B
3080506_68:A>G	C09	37352432	58.682	0.267003	0.573485	1.7428	0.956116	0.163912	0.147188	0.29298	0.533162	1	0.910592	173	A	B
4114719		-	-	0.267168	0.573215	1.7313	0.959901	0.167251	0.150226	0.293457	0.532455	1	0.909675	169	A	B
3113924	C09	42980441	72.554	0.267411	0.572821	1.72255	0.945807	0.166852	0.149932	0.293935	0.531749	1	0.909023	165	A	B
3143195_36:T>C	C02	13926417	71.024	0.267687	0.572373	1.86416	0.919652	-0.166927	0.150049	0.294413	0.531044	1	0.908487	154	A	B
3134783	C01	312119	2.039	0.268432	0.571166	1.89299	0.950316	-0.164001	0.147689	0.29489	0.53034	1	0.909541	166	B	A
3141607	A06	5568031	53.032	0.269116	0.570061	1.74297	0.953023	0.170247	0.153547	0.295368	0.529637	1	0.910386	170	A	B
5122559	A01	16006241	79.46	0.269801	0.568956	1.76154	0.955782	0.166934	0.150753	0.295845	0.528935	1	0.911232	163	A	B
4119271	A03	22583289	132.216	0.269901	0.568795	1.89226	0.954951	-0.166807	0.150664	0.296323	0.528235	1	0.910102	161	A	B
3110323	A02	784221	14.975	0.270686	0.567534	1.85832	0.94769	-0.169843	0.153675	0.2968	0.527536	1	0.911282	166	A	B
3144215		-	-	0.272564	0.564531	1.88225	0.971958	-0.171461	0.155747	0.297278	0.526837	1	0.916131	165	B	A
5122774	A04	16445060	55.346	0.273237	0.563461	1.74477	0.960473	0.164202	0.149366	0.297755	0.52614	1	0.91692	166	B	A
3075614	A10	12645588	36.663	0.275049	0.560591	1.8547	0.969014	-0.179301	0.163723	0.298233	0.525444	1	0.921523	167	B	A
3118791		-	-	0.275911	0.559231	1.72765	0.950283	0.161236	0.147502	0.298711	0.524749	1	0.922935	170	A	B
3099971	A01	21938353	107.137	0.276938	0.557617	1.71329	0.944841	0.160039	0.14671	0.299188	0.524056	1	0.924894	166	A	B
3110775		-	-	0.277223	0.55717	1.73956	0.955844	0.161349	0.148005	0.299666	0.523363	1	0.924372	168	B	A
3104219	A03	24708807	139.759	0.278301	0.555486	1.72094	0.956291	0.16101	0.148024	0.300143	0.522671	1	0.926489	167	A	B
3112058	C02	23923498	92.508	0.279011	0.554378	1.85177	0.947906	-0.162495	0.149605	0.300621	0.521981	1	0.927381	165	B	A
3077482_31:T>A	A03	27633522	145.07	0.279074	0.554281	1.88054	0.956538	-0.157739	0.14527	0.301098	0.521292	1	0.926118	174	B	A
5048758	A04	12714036	28.226	0.279385	0.553797	1.87084	0.956864	-0.161697	0.148986	0.301576	0.520603	1	0.925683	165	A	B
3110423	C03	51510305	165.5	0.279881	0.553027	1.88021	0.945598	-0.162858	0.150205	0.302053	0.519916	1	0.925862	163	B	A
4109468_15:C>T	A08	17254711	74	0.280013	0.552822	1.73461	0.957038	0.157774	0.145585	0.302531	0.51923	1	0.924838	173	A	B
4117570	A02	24146031	128.566	0.280068	0.552736	1.71151	0.942507	0.161637	0.149138	0.303009	0.518545	1	0.923563	163	B	A
4114672_34:G>A	C02	35446294	95.221	0.280388	0.55224	1.8766	0.9566	-0.160459	0.148179	0.303486	0.517861	1	0.923166	173	B	A
3208527	A02	8479655	74.938	0.280981	0.551323	1.86605	0.963068	-0.169981	0.157157	0.303964	0.517178	1	0.923665	170	A	B
4168049	A06	3514567	37.487	0.281201	0.550983	1.72364	0.938871	0.165662	0.153225	0.304441	0.516496	1	0.922939	167	A	B
3101598	C03	30300324	129.105	0.281381	0.550705	1.89611	0.962412	-0.165956	0.153539	0.304919	0.515816	1	0.922084	162	B	A
4114408	C04	30046670	64.873	0.28202	0.54972	1.71701	0.936865	0.158778	0.147097	0.305396	0.515136	1	0.922734	163	B	A
5122703	A01	18685549	85.106	0.282179	0.549475	1.85416	0.926433	-0.156691	0.145215	0.305874	0.514458	1	0.921814	164	A	B
3101266	C01	1097133	11.123	0.282381	0.549165	1.88131	0.947863	-0.157738	0.146259	0.306351	0.51378	1	0.921035	168	B	A
4117490	A03	24065245	137.677	0.282456	0.549049	1.90337	0.965185	-0.161566	0.149826	0.306829	0.513104	1	0.91985	166	B	A
5121503	A02	6149567	61.382	0.283339	0.547693	1.85825	0.957558	-0.172476	0.160238	0.307307	0.512428	1	0.921293	166	A	B
5122455	A06	21696415	102.816	0.283855	0.546903	1.85927	0.943946	-0.164956	0.153419	0.307784	0.511754	1	0.921539	167	A	B
3134616	A03	21579798	126.14	0.285148	0.54493	1.90714	0.973088	-0.163018	0.152016	0.308262	0.51108	1	0.924302	164	A	B
5049484	A09	5788152	48.617	0.285353	0.544618	1.73518	0.943404	0.158444	0.147811	0.308739	0.510408	1	0.923538	163	B	A
3076210	A06	7866560	63.806	0.285829	0.543893	1.74851	0.952786	0.170311	0.159068	0.309217	0.509737	1	0.923653	172	A	B
3162780_10:T>C	C02	39003538	116.023	0.285922	0.543752	1.9241	0.963332	-0.170157	0.158876	0.309694	0.509067	1	0.92253	149	B	A
3131894_68:C>A	C04	5016203	27.289	0.285993	0.543645	1.74412	0.958168	0.161528	0.150899	0.310172	0.508398	1	0.921336	166	A	B
3095221	A04	10162316	17.31	0.28607	0.543528	1.73193	0.942992	0.154897	0.144738	0.310649	0.507729	1	0.920169	170	A	B
3138673	A03	25891147	141.825	0.2863	0.543179	1.87244	0.961301	-0.158225	0.147916	0.311127	0.507062	1	0.919496	169	B	A
3166036	A03	13582372	75.187	0.287125	0.541929	1.83897	0.942627	-0.158534	0.148451	0.311605	0.506396	1	0.920734	166	B	A
3093724		-	-	0.287471	0.541406	1.72442	0.949358	0.158958	0.148946	0.312082	0.505731	1	0.920435	163	B	A
3089565	A02	6305430	61.779	0.288856	0.539319	1.87287	0.967849	-0.173262	0.162827	0.31256	0.505067	1	0.923457	166	A	B
5120661_29:G>A	C03	53473083	167.89	0.289012	0.539084	1.86033	0.944952	-0.173111	0.162657	0.313037	0.504404	1	0.922549	144	A	B
5030171		-	-	0.289019	0.539074	1.86816	0.941665	-0.156732	0.147337	0.313515	0.503742	1	0.921164	164	A	B
3141407	C09	1296279	12.216	0.28951	0.538336	1.75904	0.964783	0.170202	0.160176	0.313992	0.503081	1	0.921328	168	A	B
4168987	C02	260727	2.091	0.289566	0.538253	1.8731	0.962522	-0.158276	0.148967	0.31447	0.502421	1	0.920107	167	B	A
4167104	A03	13155846	73.519	0.289609	0.538188	1.85263	0.94619	-0.159747	0.150359	0.314947	0.501762	1	0.91885	165	B	A
4168064	C01	10809812	54.502	0.290991	0.53612	1.86847	0.958221	-0.178034	0.168025	0.315425	0.501104	1	0.92184	157	B	A
4109977	C01	22860388	71.008	0.291934	0.534715	1.72411	0.961962	0.159557	0.150911	0.315903	0.500447	1	0.923429	166	B	A
3091147_18:A>T	A06	14139952	66.613	0.292825	0.533392	1.77281	0.957069	0.16979	0.160903	0.31638	0.499791	1	0.924849	171	B	A
4336584_42:A>G	A04	17493152	60.658	0.293661	0.532154	1.90372	0.957882	-0.154792	0.146942	0.316858	0.499136	1	0.926092	170	B	A
3116388	A10	12882266	38.33	0.293734	0.532047	1.78598	0.9698	0.161588	0.153387	0.317335	0.498482	1	0.924929	160	A	B
3089970	A03	5726285	42.97	0.29383	0.531904	1.87264	0.953004	-0.168868	0.160325	0.317813	0.497829	1	0.923843	159	B	A
3157295	A06	7836270	63.406	0.294447	0.530994	1.74525	0.951985	0.170587	0.162201	0.31829	0.497177	1	0.924394	170	A	B
4338828	A03	26850456	144.25	0.29517	0.529928	1.85535	0.939504	-0.155349	0.147911	0.318768	0.496525	1	0.925278	162	A	B
3161422_64:T>G	C05	11569193	56.809	0.295278	0.529769	1.88125	0.953197	-0.166886	0.158922	0.319245	0.495875	1	0.924233	159	A	B
4119494	C06	33745469	76.927	0.296674	0.52772	1.84978	0.95286	-0.189206	0.180739	0.319723	0.495226	1	0.927217	170	A	B
5029898_8:A>G	A01	1177610	8.248	0.297039	0.527187	1.86046	0.957996	-0.157802	0.150863	0.320201	0.494578	1	0.926974	173	B	A
3148424	C03	56707532	176.055	0.297452	0.526583	1.87028	0.971019	-0.164859	0.157721	0.320678	0.493931	1	0.926882	165	A	B
5121238	A08	14662942	47.146	0.298123	0.525605	1.87659	0.963221	-0.15382	0.147382	0.321156	0.493284	1	0.927592	171	A	B
4107313	C02	42431361	135.683	0.299004	0.524323	1.89976	0.958715	-0.156509	0.15021	0.321633	0.492639	1	0.928954	163	A	B
4121528	A01	18845155	86.79	0.29908	0.524212	1.83453	0.927732	-0.150611	0.144578	0.322111	0.491995	1	0.927814	165	A	B
3095333_37:T>G	A04	16671072	57.386	0.299139	0.524127	1.72913	0.94526	0.150495	0.144503	0.322588	0.491351	1	0.926623	172	A	B
3158894	A06	3300141	33.476	0.299233	0.523991	1.73871	0.945189	0.156518	0.150299	0.323066	0.490709	1	0.925544	166	A	B
3120833	A05	22301864	106.182	0.299547	0.523536	1.87354	0.951616	-0.152608	0.146654	0.323543	0.490067	1	0.925148	171	B	A
3110924	C02	9287334	53.525	0.300294	0.522454	1.82312	0.925088	-0.150896	0.145217	0.324021	0.489427	1	0.926089	165	B	A
3101833		-	-	0.300519	0.522128	1.74333	0.95958	0.154667	0.148935	0.324499	0.488787	1	0.925422	172	A	B
3112442_48:G>A	C01	1773706	17.165	0.301111	0.521273	1.87889	0.956824	-0.150556	0.14516	0.324976	0.488149	1	0.925884	174	B	A
3117408_29:G>T	A07	11417080	30.003	0.301293	0.521011	1.73602	0.956826	0.150769	0.14542	0.325454	0.487511	1	0.925084	174	B	A
5120702_45:T>A	A09	291298	1.627	0.301603	0.520564	1.74805	0.961068	0.16638	0.160495	0.325931	0.486874	1	0.92468	148	B	A
5030525	A04	13260896	31.483	0.301689	0.52044	1.74125	0.966538	0.155206	0.149804	0.326409	0.486238	1	0.923593	167	A	B
3096695_30:T>A		-	-	0.301929	0.520095	1.75179	0.958962	0.152816	0.147581	0.326886	0.485603	1	0.922978	171	B	A
3079664_11:A>T	A07	11367836	30.391	0.302673	0.519026	1.88034	0.956843	-0.149992	0.145086	0.327364	0.484969	1	0.923904	174	B	A
5049642_27:C>T	C01	22894372	71.802	0.303284	0.51815	1.72245	0.940486	0.15198	0.147179	0.327841	0.484336	1	0.92442	168	A	B
3141448_43:C>T	C03	51431415	163.524	0.303284	0.51815	1.88768	0.963881	-0.158908	0.153876	0.328319	0.483704	1	0.923077	164	B	A
3148867_63:T>G	C01	3080663	31.358	0.303732	0.51751	1.88103	0.956856	-0.149655	0.145078	0.328797	0.483073	1	0.923098	174	B	A
3100568_14:C>T	C01	7621268	47.524	0.304169	0.516885	1.73315	0.956861	0.14956	0.145117	0.329274	0.482442	1	0.923088	174	A	B
3159669_17:C>A	C04	10063811	48.184	0.304201	0.516839	1.7419	0.956862	0.151208	0.146726	0.329752	0.481813	1	0.921848	174	B	A
4118052	A02	7685471	74.535	0.3044	0.516555	1.87263	0.962618	-0.162813	0.158039	0.330229	0.481184	1	0.921118	169	A	B
4112328_55:G>C	A04	13392588	31.898	0.304478	0.516445	1.88092	0.956865	-0.149425	0.14508	0.330707	0.480557	1	0.920023	174	B	A
3158783_27:T>G	A03	19180002	110.763	0.304495	0.51642	1.73872	0.961063	0.151397	0.146991	0.331184	0.47993	1	0.91875	171	A	B
5047672_65:G>T	A04	10500990	18.117	0.304543	0.516352	1.87931	0.959414	-0.150241	0.145888	0.331662	0.479304	1	0.917572	173	B	A
3220441	C02	4114755	30.231	0.304743	0.516066	1.88205	0.948615	-0.152542	0.14816	0.332139	0.47868	1	0.916857	164	B	A
3145029_32:G>A	C02	42362702	134.871	0.304987	0.515719	1.74687	0.959287	0.151546	0.147289	0.332617	0.478056	1	0.916274	172	B	A
4116939	A03	8934296	57.26	0.307428	0.512257	1.86798	0.960455	-0.167982	0.16405	0.333095	0.477432	1	0.922283	159	B	A
3126880	A07	10468457	20.956	0.307606	0.512005	1.74923	0.964763	0.160939	0.157243	0.333572	0.47681	1	0.921498	163	A	B
3075218		-	-	0.307652	0.51194	1.87826	0.968966	-0.154261	0.150745	0.33405	0.476189	1	0.92032	167	A	B
3090638	A08	9260363	16.345	0.307766	0.51178	1.73574	0.967967	0.153322	0.149868	0.334527	0.475569	1	0.919346	169	A	B
3081212_49:T>C	C04	26183327	58.018	0.308151	0.511236	1.74317	0.956909	0.150256	0.147002	0.335005	0.474949	1	0.919186	174	A	B
3090783	A02	5701483	53.699	0.308165	0.511217	1.88071	0.967545	-0.163862	0.160295	0.335482	0.47433	1	0.917919	166	A	B
3088576		-	-	0.308722	0.510432	1.71477	0.966772	0.15384	0.150662	0.33596	0.473713	1	0.918272	165	B	A
5122270	C03	28972723	126.229	0.308774	0.51036	1.85306	0.954439	-0.153797	0.150638	0.336437	0.473096	1	0.917123	166	B	A
5049360	A02	2315627	29.435	0.30914	0.509845	1.85692	0.959323	-0.168406	0.165076	0.336915	0.47248	1	0.91691	167	A	B
5048158	A03	21755294	127.786	0.309731	0.509015	1.73034	0.948638	0.149919	0.147135	0.337393	0.471865	1	0.917365	167	A	B
3083539_22:A>G		-	-	0.310533	0.507892	1.85974	0.956938	-0.155237	0.152627	0.33787	0.47125	1	0.918442	174	B	A
5049519	A02	2586477	31.038	0.310693	0.507669	1.86067	0.959625	-0.168119	0.165323	0.338348	0.470637	1	0.917617	166	A	B
4707284	A08	448077	7.694	0.311923	0.505953	1.72938	0.962162	0.156779	0.15455	0.338825	0.470024	1	0.919953	161	A	B
3093475	C06	25443644	58.51	0.31307	0.504358	1.80717	0.927036	-0.184439	0.18222	0.339303	0.469413	1	0.922038	153	B	A
5122570	A06	5599876	54.596	0.313775	0.503382	1.73333	0.967732	0.157473	0.155841	0.33978	0.468802	1	0.922815	164	B	A
3109679_51:C>T	A03	6336232	46.155	0.313822	0.503317	1.85471	0.956977	-0.159239	0.157632	0.340258	0.468192	1	0.921659	174	B	A
4706788	C02	29086766	155.037	0.313988	0.503087	1.74269	0.951994	0.151537	0.150033	0.340735	0.467583	1	0.920855	164	B	A
3097501		-	-	0.315561	0.500916	1.83796	0.938885	-0.145619	0.144661	0.341213	0.466974	1	0.924175	170	A	B
3085975_26:T>C		-	-	0.316587	0.499507	1.87946	0.957055	-0.146587	0.14594	0.341691	0.466367	1	0.925884	173	A	B
3181158	C01	38274399	111.069	0.316901	0.499076	1.75333	0.954071	0.154247	0.153641	0.342168	0.46576	1	0.925511	164	A	B
3101638	A03	20967309	122.836	0.317855	0.497771	1.91175	0.969094	-0.154028	0.153711	0.342646	0.465155	1	0.927004	159	B	A
4336407_8:C>T	A02	9256251	75.729	0.318701	0.496617	1.855	0.953006	-0.156053	0.156023	0.343123	0.46455	1	0.928177	165	B	A
3084567	A10	16251723	72.18	0.318794	0.49649	1.88784	0.970124	-0.156664	0.156637	0.343601	0.463946	1	0.927159	156	B	A
3082462_31:A>C	A04	12828915	28.998	0.31932	0.495774	1.87784	0.95704	-0.144934	0.145116	0.344078	0.463343	1	0.927401	174	B	A
3132340		-	-	0.320133	0.49467	1.86287	0.955391	-0.148063	0.148478	0.344556	0.46274	1	0.928474	166	A	B
5050014	C05	10593105	55.61	0.321672	0.492587	1.86748	0.956551	-0.157856	0.158809	0.345033	0.462139	1	0.931647	168	A	B
3089281	C03	7036335	57.582	0.322048	0.49208	1.84728	0.956945	-0.149857	0.150883	0.345511	0.461538	1	0.931447	169	A	B
3141261_58:A>G	A04	3236280	8.85	0.322324	0.491707	1.81419	0.954919	-0.159519	0.160627	0.345989	0.460938	1	0.930961	146	B	A
3116436_38:A>G	A03	15413134	90.928	0.322582	0.49136	1.86959	0.957077	-0.145118	0.146286	0.346466	0.460339	1	0.930422	174	B	A
3111171_25:G>A	A03	21755834	129.396	0.323511	0.490111	1.87805	0.957088	-0.143678	0.145113	0.346944	0.459741	1	0.931818	174	B	A
3107943	A02	24501215	125.236	0.324276	0.489085	1.74792	0.954177	0.152409	0.154154	0.347421	0.459144	1	0.93274	166	A	B
3103509_67:C>A	A02	8523859	79.791	0.324703	0.488514	1.85117	0.949549	-0.14929	0.151136	0.347899	0.458547	1	0.932685	167	A	B
4167556	C09	5736810	30.199	0.32505	0.48805	1.75546	0.974615	0.158036	0.160074	0.348376	0.457951	1	0.932404	157	A	B
5052067_47:A>C		-	-	0.325202	0.487847	1.74316	0.957107	0.144337	0.14629	0.348854	0.457356	1	0.931563	174	B	A
4333386		-	-	0.325425	0.48755	1.89357	0.962335	-0.147352	0.149394	0.349331	0.456762	1	0.930928	166	A	B
3170032		-	-	0.325458	0.487505	1.73282	0.963876	0.148569	0.150633	0.349809	0.456169	1	0.929753	164	A	B
3087680	A09	526239	4.513	0.325475	0.487483	1.73925	0.959295	0.147374	0.149435	0.350287	0.455577	1	0.928534	167	B	A
4108700	C04	22491554	54.405	0.326827	0.485682	1.72442	0.960019	0.147523	0.150006	0.350764	0.454985	1	0.931124	167	B	A
3187335		-	-	0.327006	0.485444	1.76419	0.964462	0.147698	0.15024	0.351242	0.454394	1	0.930369	167	B	A
3101495	C03	49567602	156.751	0.327507	0.48478	1.86537	0.965228	-0.155195	0.158024	0.351719	0.453804	1	0.930528	165	A	B
5120587_8:G>A	C02	42882082	172.632	0.327508	0.484778	1.94038	0.969286	-0.153985	0.156754	0.352197	0.453215	1	0.929272	153	B	A
3079425	C01	36009493	96.867	0.32765	0.48459	1.87846	0.970412	-0.154462	0.157321	0.352674	0.452626	1	0.928415	164	A	B
3197610	A03	14883185	84.834	0.327982	0.484149	1.85379	0.94793	-0.145317	0.148117	0.353152	0.452038	1	0.928102	167	B	A
3082085_43:A>G	C06	28206687	63.191	0.328095	0.484001	1.84382	0.957139	-0.172245	0.175626	0.353629	0.451452	1	0.927166	174	A	B
4109268_52:A>C	C06	19886303	46.523	0.328366	0.483641	1.86492	0.962411	-0.157031	0.160193	0.354107	0.450866	1	0.926684	170	A	B
3087066_9:A>G	C02	4012179	28.231	0.32844	0.483543	1.74318	0.959759	0.143485	0.146401	0.354585	0.45028	1	0.925645	172	B	A
3081089	A06	4801421	47.476	0.329327	0.482373	1.75814	0.961254	0.156575	0.160035	0.355062	0.449696	1	0.926895	166	A	B
5052887_24:C>T	A09	524054	4.127	0.329526	0.48211	1.74299	0.957155	0.142854	0.146092	0.35554	0.449112	1	0.926212	174	A	B
3133912_35:G>C	A05	4810868	41.356	0.330188	0.481238	1.75067	0.947969	0.145691	0.149187	0.356017	0.448529	1	0.926829	170	B	A
3086238		-	-	0.330806	0.480427	1.74292	0.958481	0.146545	0.150238	0.356495	0.447947	1	0.927319	164	B	A
3098592	A06	10949273	66.205	0.331238	0.47986	1.75124	0.945348	0.158335	0.162482	0.356972	0.447365	1	0.927289	168	A	B
4706556	C09	45828528	97.484	0.331339	0.479728	1.71307	0.948716	0.143261	0.147041	0.35745	0.446785	1	0.926332	167	B	A
3087892_56:A>T	A04	12615066	27.418	0.331559	0.479439	1.88159	0.956928	-0.141709	0.14553	0.357927	0.446205	1	0.925713	173	B	A
5052730	A07	20830917	94.235	0.33502	0.474929	1.73148	0.962818	0.143338	0.148253	0.358405	0.445626	1	0.93413	169	B	A
5030857	C03	792406	4.492	0.336337	0.473226	1.86196	0.964468	-0.147677	0.153162	0.358883	0.445048	1	0.936555	170	A	B
3110251_32:C>A	C01	8585446	50.78	0.336371	0.473181	1.72682	0.941583	0.143843	0.149169	0.35936	0.44447	1	0.935406	160	B	A
3144856	A07	325162	4.49	0.336388	0.47316	1.85864	0.945648	-0.147947	0.153452	0.359838	0.443893	1	0.934212	168	A	B
5030971	A06	9798141	65.808	0.337121	0.472214	1.75325	0.949229	0.154913	0.160926	0.360315	0.443317	1	0.935009	169	A	B
5030116	A04	14005531	36.389	0.337883	0.471233	1.74333	0.976851	0.147342	0.15329	0.360793	0.442742	1	0.935883	164	A	B
3159116_47:T>C	A02	7768996	72.465	0.338139	0.470905	1.85176	0.94947	-0.148483	0.154564	0.36127	0.442168	1	0.935354	166	A	B
3087019_49:G>C	C04	14589075	51.919	0.338289	0.470712	1.74904	0.957249	0.142104	0.147991	0.361748	0.441594	1	0.934535	174	B	A
4167574	A06	21665825	101.21	0.338344	0.470642	1.84798	0.94914	-0.147304	0.153407	0.362225	0.441021	1	0.933455	168	A	B
3156302	A05	18498316	72.114	0.338943	0.469873	1.89179	0.963457	-0.144824	0.150999	0.362703	0.440449	1	0.933878	163	B	A
4113210	C03	50356513	157.554	0.340043	0.468466	1.85295	0.942359	-0.143241	0.14969	0.363181	0.439877	1	0.935677	163	B	A
3161765	C08	33870320	85.637	0.340626	0.467722	1.71722	0.917885	0.139257	0.145697	0.363658	0.439307	1	0.936051	161	B	A
3155131	A07	19298741	86.095	0.341902	0.466098	1.72807	0.925923	0.140265	0.147139	0.364136	0.438737	1	0.938326	160	B	A
3166600	A01	1896070	13.584	0.343561	0.463997	1.86866	0.960113	-0.144248	0.151853	0.364613	0.438168	1	0.941644	165	B	A
3088252	A01	1294048	3.289	0.345887	0.461066	1.85792	0.944775	-0.14096	0.149111	0.365091	0.437599	1	0.94678	165	B	A
5052245	C06	1217041	1.965	0.348774	0.457456	1.77898	0.974797	0.143956	0.153192	0.365568	0.437031	1	0.953437	163	A	B
3089060	A08	17531036	75.64	0.349435	0.456634	1.72282	0.93977	0.13693	0.145923	0.366046	0.436465	1	0.953998	166	B	A
3083066		-	-	0.351202	0.454443	1.83982	0.940531	-0.146114	0.156279	0.366523	0.435898	1	0.957574	164	B	A
5121353	C01	33570207	91.574	0.352818	0.452449	1.71787	0.931297	0.138157	0.148261	0.367001	0.435333	1	0.96073	162	B	A
3122571_17:T>A	C02	4676923	35.927	0.353409	0.451723	1.86011	0.932268	-0.138971	0.149307	0.367479	0.434768	1	0.961088	158	B	A
5121586		-	-	0.35449	0.450396	1.84774	0.944817	-0.136661	0.14718	0.367956	0.434204	1	0.962777	167	A	B
3121801	A04	618819	2.035	0.354904	0.449889	1.85314	0.959317	-0.139165	0.149999	0.368434	0.433641	1	0.962655	164	A	B
3137674	A03	26089964	143.059	0.355578	0.449065	1.8825	0.971305	-0.139695	0.150787	0.368911	0.433078	1	0.963235	166	B	A
4117666	C02	38590580	113.924	0.356834	0.447533	1.72988	0.946697	0.136783	0.148025	0.369389	0.432516	1	0.965389	164	B	A
3118218	C02	488701	1.259	0.35699	0.447344	1.86262	0.944527	-0.135029	0.146182	0.369866	0.431955	1	0.964564	167	B	A
3176043	A06	19992141	85.426	0.357485	0.446743	1.83746	0.953448	-0.148458	0.160889	0.370344	0.431395	1	0.964656	168	A	B
3166957	A06	4490838	46.681	0.357642	0.446552	1.76469	0.952311	0.146253	0.158546	0.370821	0.430835	1	0.963838	166	A	B
3166556	A06	17054261	70.166	0.358393	0.445641	1.74364	0.947448	0.14428	0.156666	0.371299	0.430276	1	0.96462	171	A	B
4110234	A05	21080416	102.023	0.359212	0.444649	1.85607	0.946871	-0.136467	0.148418	0.371777	0.429718	1	0.965584	164	B	A
3082560	C09	44421261	84.318	0.360034	0.443656	1.74347	0.957513	0.137858	0.150201	0.372254	0.429161	1	0.966554	169	A	B
3155712_41:T>G	C03	24037931	122.484	0.360358	0.443266	1.86699	0.957226	-0.13599	0.148276	0.372732	0.428604	1	0.966184	173	A	B
3172867	C01	2292379	24.419	0.36037	0.443251	1.83477	0.934834	-0.133628	0.145685	0.373209	0.428048	1	0.964981	165	A	B
4110015	C07	42184799	88.323	0.360453	0.443152	1.74523	0.962338	0.135884	0.148179	0.373687	0.427492	1	0.963969	169	B	A
3094263_58:G>A	C01	8090031	49.141	0.360753	0.44279	1.74625	0.957477	0.13375	0.145955	0.374164	0.426938	1	0.963541	174	B	A
3092936		-	-	0.36138	0.442035	1.74009	0.955652	0.141073	0.154131	0.374642	0.426384	1	0.963988	167	A	B
3154085		-	-	0.361444	0.441959	1.74382	0.951865	0.141354	0.154461	0.375119	0.42583	1	0.962931	168	B	A
5031330	C02	43421293	139.901	0.361719	0.441629	1.76517	0.959088	0.13853	0.151447	0.375597	0.425278	1	0.962439	162	B	A
5047537_59:A>G	C03	48653047	151.292	0.362387	0.440827	1.83745	0.949565	-0.140119	0.153409	0.376074	0.424726	1	0.962993	166	A	B
4111557	C02	41560143	130.925	0.362678	0.440478	1.86695	0.940159	-0.135306	0.148215	0.376552	0.424175	1	0.962545	161	A	B
3097860		-	-	0.36271	0.44044	1.8383	0.959449	-0.139531	0.152865	0.37703	0.423625	1	0.961411	165	A	B
3076559	A03	23058951	134.293	0.363661	0.439303	1.7243	0.950169	0.134448	0.147591	0.377507	0.423075	1	0.962713	166	A	B
4111655_52:T>G	A03	10390051	65.247	0.36433	0.438505	1.85109	0.957511	-0.142002	0.156122	0.377985	0.422526	1	0.963266	174	A	B
4120190		-	-	0.364431	0.438385	1.84193	0.957456	-0.135586	0.149078	0.378462	0.421977	1	0.962319	165	A	B
4167080_22:C>T	A03	18855044	106.878	0.364971	0.437741	1.75889	0.98247	0.142558	0.156899	0.37894	0.42143	1	0.962531	157	A	B
3127378		-	-	0.365663	0.436919	1.87071	0.964749	-0.135891	0.149802	0.379417	0.420883	1	0.963144	166	A	B
4706167	C09	6865552	36.479	0.366536	0.435883	1.7628	0.963988	0.14528	0.160455	0.379895	0.420336	1	0.96423	170	A	B
4167460	A02	1023201	16.58	0.366734	0.435649	1.84947	0.956802	-0.137294	0.15168	0.380372	0.419791	1	0.963539	163	B	A
3147642_9:C>A	C08	34666892	88.024	0.367468	0.43478	1.75175	0.957541	0.133464	0.147701	0.38085	0.419246	1	0.964259	174	A	B
4115182_6:T>C	C03	16572776	82.219	0.367706	0.434499	1.74642	0.957543	0.13168	0.1458	0.381328	0.418702	1	0.963676	174	A	B
4168617	A03	17434048	100.892	0.36811	0.434023	1.73179	0.962326	0.135251	0.149859	0.381805	0.418158	1	0.963527	165	A	B
3093070	C02	43488247	171.408	0.370498	0.431214	1.76523	0.973939	0.138471	0.154185	0.382283	0.417615	1	0.968567	161	B	A
3132130	C06	20673697	50.516	0.37052	0.431188	1.84331	0.964705	-0.153306	0.170729	0.38276	0.417073	1	0.967418	167	B	A
3149949_21:T>C	A03	22314284	133.043	0.37065	0.431036	1.73461	0.946671	0.137483	0.153119	0.383238	0.416532	1	0.966551	156	B	A
4118102	C02	60533	4.971	0.370656	0.431029	1.85802	0.950463	-0.133563	0.148779	0.383715	0.415991	1	0.965365	165	A	B
5030116_9:C>A	A04	13969789	35.991	0.371238	0.430347	1.74333	0.957577	0.130238	0.145274	0.384193	0.415451	1	0.965681	174	A	B
4166075_42:G>A	C09	41450876	66.965	0.372209	0.429213	1.75099	0.957586	0.131613	0.147106	0.38467	0.414911	1	0.967004	174	B	A
3080670_49:C>A	C08	31304953	73.903	0.373849	0.427304	1.86059	0.957601	-0.131422	0.147398	0.385148	0.414372	1	0.970061	174	A	B
3096247	A07	12859504	36.075	0.375039	0.425923	1.74782	0.958958	0.132564	0.149032	0.385626	0.413834	1	0.971946	166	A	B
4121876	A03	23061441	133.875	0.375594	0.425281	1.75391	0.95959	0.131214	0.147694	0.386103	0.413297	1	0.97218	169	A	B
3116691	C01	7579436	46.714	0.375656	0.42521	1.72424	0.959643	0.131548	0.148087	0.386581	0.41276	1	0.97114	168	B	A
3160272_18:T>A	A06	3868895	43.041	0.375871	0.424961	1.77183	0.957037	0.138512	0.155984	0.387058	0.412224	1	0.970498	163	A	B
4333836	A08	11119312	26.029	0.376365	0.424391	1.84169	0.932201	-0.129562	0.146056	0.387536	0.411688	1	0.970577	163	A	B
3130408		-	-	0.377241	0.423381	1.8754	0.966553	-0.132997	0.150213	0.388013	0.411153	1	0.971639	166	B	A
4706689		-	-	0.377349	0.423257	1.88198	0.964079	-0.130905	0.147893	0.388491	0.410619	1	0.970724	170	B	A
3172528	C04	44999864	103.596	0.377378	0.423224	1.74786	0.965217	0.132631	0.149842	0.388968	0.410086	1	0.969606	166	A	B
4334178_23:G>C	C01	7727984	48.331	0.378514	0.421918	1.74284	0.957644	0.128206	0.145207	0.389446	0.409553	1	0.971335	174	A	B
4112087	C01	22245079	73.002	0.378644	0.421769	1.75971	0.949234	0.133781	0.151546	0.389924	0.40902	1	0.970478	167	A	B
5121249	A09	489052	3.32	0.378807	0.421582	1.75639	0.962242	0.132622	0.150288	0.390401	0.408489	1	0.969708	168	A	B
5121634	A03	18522697	104.94	0.380085	0.420119	1.7444	0.960293	0.131205	0.149077	0.390879	0.407958	1	0.971793	166	A	B
3100217	A06	5626542	54.204	0.380712	0.419404	1.75939	0.967445	0.141369	0.16084	0.391356	0.407428	1	0.972208	167	A	B
3134545_51:A>T	C09	43565078	78.924	0.381432	0.418583	1.74923	0.970575	0.133337	0.151927	0.391834	0.406898	1	0.97286	165	A	B
3112291_25:C>G	C03	49028290	153.245	0.382912	0.416901	1.85405	0.957683	-0.132149	0.151065	0.392311	0.406369	1	0.975448	174	B	A
3124965	C08	34953053	90.461	0.382984	0.41682	1.76472	0.961339	0.137352	0.157012	0.392789	0.405841	1	0.974445	164	A	B
3137233_25:G>T	C03	1179579	7.702	0.385294	0.414208	1.85082	0.958839	-0.129036	0.148241	0.393266	0.405313	1	0.979132	171	A	B
3098153	C09	36561270	68.981	0.385813	0.413623	1.74874	0.965624	0.130182	0.149718	0.393744	0.404786	1	0.979264	169	B	A
5121436	A07	1107061	6.884	0.386282	0.413096	1.86345	0.967779	-0.135658	0.15617	0.394222	0.40426	1	0.979267	169	A	B
3096447	A07	3327068	9.754	0.386334	0.413037	1.81949	0.926872	-0.13199	0.151936	0.394699	0.403734	1	0.978214	158	B	A
3126249_15:T>G		-	-	0.386405	0.412957	1.8485	0.957714	-0.136278	0.156936	0.395177	0.403209	1	0.977212	174	B	A
5048869	A01	2519086	2.887	0.3874	0.411841	1.85533	0.95807	-0.132317	0.152682	0.395654	0.402684	1	0.978546	168	A	B
3085074	A06	8520429	65.006	0.387977	0.411194	1.7675	0.949294	0.141848	0.163884	0.396132	0.40216	1	0.978823	170	A	B
3102578	A05	18989627	75.814	0.388047	0.411116	1.81711	0.929985	-0.125705	0.14525	0.396609	0.401637	1	0.977821	168	A	B
3087026	A02	22112446	107.983	0.38811	0.411045	1.83709	0.947798	-0.132345	0.152945	0.397087	0.401114	1	0.976807	169	A	B
4707834	C04	23237328	54.805	0.388744	0.410337	1.7494	0.952822	0.128861	0.149118	0.397564	0.400592	1	0.977226	169	A	B
3087889	A03	7502411	51.724	0.388833	0.410237	1.8456	0.95717	-0.137633	0.159284	0.398042	0.400071	1	0.976277	163	B	A
3079237	C05	2812159	19.596	0.389496	0.409497	1.84119	0.942457	-0.130553	0.151305	0.39852	0.39955	1	0.976772	164	B	A
3091884_48:T>C	A09	3884164	37.721	0.390183	0.408732	1.88894	0.972134	-0.130052	0.150948	0.398997	0.39903	1	0.977324	166	A	B
3088123_12:T>G	C02	19515273	80.185	0.390286	0.408617	1.86093	0.957799	-0.129116	0.149911	0.399475	0.398511	1	0.976415	173	B	A
3123577_5:G>A	A03	5096225	38.106	0.391154	0.407653	1.85149	0.957756	-0.131325	0.152757	0.399952	0.397992	1	0.977417	174	B	A
3078364		-	-	0.39158	0.40718	1.77973	0.966177	0.137303	0.159838	0.40043	0.397474	1	0.977316	167	A	B
3134981	A07	11697287	33.215	0.391732	0.40701	1.76675	0.975744	0.1325	0.154279	0.400907	0.396956	1	0.976533	160	B	A
3079690	A07	19327521	85.688	0.392622	0.406025	1.75126	0.959491	0.129019	0.150523	0.401385	0.396439	1	0.977588	166	B	A
4119208	C01	2309674	25.234	0.393696	0.404839	1.83238	0.931029	-0.123224	0.144093	0.401862	0.395923	1	0.979096	167	A	B
4167251	C01	2386020	26.05	0.393816	0.404707	1.74965	0.964047	0.12845	0.150237	0.40234	0.395407	1	0.978233	165	A	B
3158803		-	-	0.393906	0.404607	1.74562	0.950479	0.133679	0.156375	0.402818	0.394892	1	0.977298	162	B	A
5048309_32:C>G	A07	4768423	10.54	0.393951	0.404558	1.87047	0.971999	-0.135467	0.15849	0.403295	0.394377	1	0.976253	165	A	B
3099148	A03	6486162	47.75	0.394158	0.404329	1.87596	0.96636	-0.140081	0.163946	0.403773	0.393863	1	0.975612	160	B	A
3108732	C02	44926512	149.963	0.39453	0.40392	1.74253	0.962688	0.128332	0.150336	0.40425	0.39335	1	0.975378	169	B	A
3102392	A06	4742028	47.079	0.394911	0.4035	1.76188	0.958892	0.13467	0.157884	0.404728	0.392837	1	0.97517	167	A	B
3150201_16:T>A	C02	44133962	144.017	0.395124	0.403266	1.76337	0.960219	0.127664	0.149749	0.405205	0.392325	1	0.974547	172	B	A
3100162	A04	13230994	32.689	0.395545	0.402804	1.85852	0.966384	-0.129769	0.152326	0.405683	0.391813	1	0.974437	161	A	B
3076049	A03	10599648	66.031	0.395686	0.402649	1.8689	0.963739	-0.137526	0.161502	0.40616	0.391302	1	0.973639	169	A	B
3087965_31:C>T	A03	19075759	109.979	0.395979	0.402328	1.86387	0.957797	-0.123871	0.145567	0.406638	0.390792	1	0.973216	174	B	A
5030760	A02	23653367	120.69	0.396325	0.401948	1.74855	0.953126	0.133062	0.156464	0.407116	0.390282	1	0.972925	166	A	B
3079433	C09	7022230	37.295	0.397016	0.401192	1.77095	0.951359	0.134821	0.15877	0.407593	0.389773	1	0.973479	168	A	B
4168352	A03	14699740	83.619	0.39739	0.400783	1.83536	0.93487	-0.124926	0.14723	0.408071	0.389265	1	0.973256	166	B	A
3104943_57:C>T	A03	15025480	86.44	0.398059	0.400053	1.85728	0.957815	-0.125169	0.147744	0.408548	0.388757	1	0.973756	174	B	A
3122969	A09	8722203	56.996	0.399998	0.397942	1.75	0.967624	0.128831	0.152663	0.409026	0.388249	1	0.977358	161	B	A
3108828	C05	6987012	44.519	0.400048	0.397887	1.85585	0.976432	-0.135323	0.160378	0.409503	0.387743	1	0.976342	163	B	A
4120869_29:A>G	A03	15237795	89.721	0.400319	0.397594	1.87558	0.96261	-0.125849	0.149251	0.409981	0.387236	1	0.975864	169	A	B
5121414	C03	31765093	129.906	0.400982	0.396875	1.86688	0.951532	-0.127317	0.151187	0.410458	0.386731	1	0.976345	162	B	A
3129851		-	-	0.402109	0.395656	1.75037	0.96788	0.128609	0.153083	0.410936	0.386226	1	0.977952	160	B	A
5120759_36:A>C	C01	21476648	78.934	0.402132	0.395632	1.75736	0.957849	0.124994	0.148821	0.411414	0.385721	1	0.976872	174	B	A
3123472_6:C>T	A09	2675126	20.97	0.404155	0.393452	1.74596	0.953151	0.127271	0.152163	0.411891	0.385218	1	0.980649	164	A	B
5030739_13:G>A	A01	8815876	69.853	0.404508	0.393073	1.87835	0.950473	-0.126816	0.151715	0.412369	0.384714	1	0.98037	157	B	A
3105263	A06	16829985	69.381	0.404986	0.39256	1.74425	0.934714	0.136417	0.163389	0.412846	0.384212	1	0.980394	165	A	B
4120275	C01	3075436	30.966	0.405555	0.39195	1.872	0.965272	-0.125797	0.150851	0.413324	0.38371	1	0.980638	164	A	B
4707358	A03	6836764	49.322	0.406133	0.391332	1.86481	0.980788	-0.137892	0.165547	0.413801	0.383208	1	0.980902	160	B	A
5121350	A09	5463058	46.218	0.406854	0.390561	1.75188	0.96926	0.125155	0.150502	0.414279	0.382707	1	0.981513	166	B	A
3074763		-	-	0.40722	0.390171	1.75633	0.969271	0.13242	0.15936	0.414756	0.382207	1	0.981263	165	B	A
3121174	C01	9319867	52.461	0.40768	0.38968	1.7472	0.958517	0.124268	0.149695	0.415234	0.381707	1	0.981244	164	B	A
3091574_59:G>C	A08	8804928	15.535	0.408229	0.389096	1.75533	0.957654	0.12097	0.145913	0.415712	0.381208	1	0.981438	173	A	B
3098147	C09	41988678	68.135	0.408849	0.388437	1.7727	0.977729	0.128992	0.155777	0.416189	0.380709	1	0.981801	165	A	B
4119614_22:G>T		-	-	0.409422	0.387829	1.75394	0.957909	0.121261	0.146639	0.416667	0.380211	1	0.980927	174	B	A
3119554_45:G>A	A09	531126	5.731	0.409422	0.387829	1.75394	0.957909	0.121261	0.146639	0.417144	0.379714	1	0.980927	174	B	A
3115761	A01	12405689	74.44	0.409795	0.387434	1.76464	0.958088	0.124091	0.150157	0.417622	0.379217	1	0.980697	163	A	B
3082649	A06	5933912	56.629	0.410724	0.38645	1.74569	0.935394	0.13051	0.158247	0.418099	0.378721	1	0.9818	166	A	B
3098624		-	-	0.411428	0.385706	1.74688	0.94726	0.127505	0.154836	0.418577	0.378225	1	0.982361	166	A	B
3106572_12:G>A	A02	6278604	60.576	0.412638	0.384431	1.83419	0.94703	-0.126563	0.154087	0.419054	0.37773	1	0.984128	164	A	B
4108891	A04	16759171	58.186	0.413559	0.383462	1.7333	0.946151	0.120519	0.147025	0.419532	0.377235	1	0.985202	167	A	B
3107028	A08	10781195	27.678	0.414463	0.382514	1.8354	0.938515	-0.122347	0.149525	0.42001	0.376741	1	0.986233	159	A	B
4119632	A04	10879354	19.322	0.41541	0.381523	1.87207	0.974812	-0.124536	0.152524	0.420487	0.376247	1	0.987366	164	A	B
3122016	A02	23287839	119.048	0.4161	0.380802	1.772	0.961762	0.125833	0.154355	0.420965	0.375754	1	0.987884	170	A	B
5030049	C02	39133492	114.768	0.416481	0.380405	1.74988	0.962461	0.122938	0.150911	0.421442	0.375262	1	0.987668	163	B	A
3116104_54:A>G	A03	6042374	44.596	0.416694	0.380183	1.8561	0.95934	-0.128324	0.157616	0.42192	0.37477	1	0.987055	172	A	B
4167457		-	-	0.417589	0.379251	1.76905	0.962074	0.121218	0.149168	0.422397	0.374279	1	0.988057	169	B	A
3086401_51:A>G	A04	13165618	30.226	0.418269	0.378544	1.74795	0.95798	0.117859	0.145258	0.422875	0.373788	1	0.988551	174	A	B
5030596	A03	22071084	130.17	0.418436	0.378371	1.76989	0.975032	0.123979	0.152832	0.423352	0.373298	1	0.987829	164	A	B
4111045	C04	50491	0	0.419021	0.377764	1.75636	0.950046	0.119693	0.147748	0.42383	0.372808	1	0.988098	170	A	B
4107273	C01	2423966	27.316	0.41911	0.377672	1.7336	0.951623	0.120941	0.149301	0.424308	0.372319	1	0.987196	163	A	B
3116720_17:C>T	A08	14199626	45.588	0.419564	0.377202	1.73778	0.950295	0.121222	0.14979	0.424785	0.371831	1	0.987153	161	B	A
3162854		-	-	0.419833	0.376923	1.77468	0.967006	0.121535	0.150281	0.425263	0.371343	1	0.986679	168	A	B
5122243	A04	11686914	23.707	0.420162	0.376584	1.7517	0.956542	0.121059	0.149788	0.42574	0.370855	1	0.986344	164	A	B
3111312	A07	11356135	29.617	0.420285	0.376456	1.75011	0.965007	0.11989	0.148395	0.426218	0.370368	1	0.985529	170	A	B
5120760		-	-	0.420309	0.376431	1.77925	0.971111	0.130391	0.161379	0.426695	0.369882	1	0.984483	161	B	A
3092169		-	-	0.420831	0.375893	1.85549	0.963881	-0.126364	0.156593	0.427173	0.369396	1	0.984603	170	A	B
4113448	C01	28932104	81.296	0.420832	0.375891	1.76373	0.967884	0.124556	0.154343	0.42765	0.368911	1	0.983507	166	A	B
5120691	A03	22268575	131.809	0.421067	0.375649	1.86699	0.971163	-0.122738	0.152161	0.428128	0.368426	1	0.982959	163	A	B
5029946	A07	662282	6.487	0.421368	0.375339	1.86245	0.973686	-0.130418	0.161789	0.428606	0.367942	1	0.982566	164	A	B
5120639_66:G>A	A07	13046882	37.263	0.422516	0.374157	1.8646	0.958013	-0.116782	0.145254	0.429083	0.367459	1	0.984147	174	B	A
3088737_31:A>G	A07	1666416	8.504	0.423195	0.373459	1.8394	0.934316	-0.12067	0.150286	0.429561	0.366976	1	0.984634	163	A	B
5121244	C04	5175236	31.226	0.423203	0.373451	1.75614	0.950956	0.121986	0.151933	0.430038	0.366493	1	0.98356	165	A	B
3160971_34:A>T	C03	15295840	80.982	0.423287	0.373365	1.74574	0.956376	0.117167	0.145974	0.430516	0.366011	1	0.982665	173	A	B
3107385	A06	19829042	84.201	0.423459	0.373188	1.82443	0.932642	-0.124246	0.15484	0.430993	0.365529	1	0.981975	168	A	B
4115694_45:A>C	C05	7122523	46.485	0.423756	0.372884	1.87037	0.96193	-0.123116	0.153532	0.431471	0.365049	1	0.981577	169	A	B
3150586	C08	33305216	80.753	0.424694	0.371923	1.73959	0.951628	0.119684	0.14955	0.431948	0.364568	1	0.982663	167	B	A
3078201_45:A>C	C01	23247537	78.522	0.425014	0.371597	1.75683	0.958032	0.117689	0.147175	0.432426	0.364088	1	0.982316	174	A	B
3149178	A05	15598842	59.654	0.42502	0.371591	1.84745	0.961731	-0.122066	0.152635	0.432904	0.363609	1	0.981248	167	A	B
3083648	A08	9374498	16.763	0.425396	0.371206	1.76032	0.976965	0.123252	0.154237	0.433381	0.36313	1	0.981035	164	A	B
4165384	C01	35491245	94.858	0.426379	0.370204	1.84311	0.955571	-0.121208	0.152014	0.433859	0.362652	1	0.98222	169	A	B
3146499	A07	18545590	80.345	0.427522	0.369041	1.74692	0.938725	0.117323	0.147495	0.434336	0.362174	1	0.983771	164	B	A
3098145	A05	3095696	25.597	0.427769	0.36879	1.74305	0.948866	0.120887	0.152049	0.434814	0.361697	1	0.983259	161	B	A
3074704_43:T>A	C09	10558650	45.413	0.427838	0.368721	1.76644	0.958054	0.123559	0.155464	0.435291	0.36122	1	0.982338	174	B	A
3110040_10:G>A	C03	1569818	9.281	0.428429	0.368121	1.8432	0.956634	-0.117367	0.147858	0.435769	0.360744	1	0.982618	172	B	A
3145462	C03	6080513	47.231	0.428446	0.368104	1.84922	0.943185	-0.120352	0.151609	0.436246	0.360268	1	0.981581	165	A	B
5030464_9:G>A	A03	18998070	109.581	0.429049	0.367493	1.86247	0.958063	-0.115178	0.1453	0.436724	0.359793	1	0.98189	174	B	A
3114748_45:T>C	A03	20746120	119.452	0.429136	0.367405	1.88214	0.958934	-0.117997	0.148866	0.437202	0.359318	1	0.981016	166	A	B
3076373_18:C>G	A08	10778272	22.787	0.429163	0.367378	1.7422	0.950692	0.119802	0.151141	0.437679	0.358844	1	0.980007	161	B	A
5047703	A03	2374081	21.05	0.43033	0.366199	1.85061	0.965197	-0.122987	0.155556	0.438157	0.358371	1	0.981602	162	B	A
3094522_19:C>T	A04	12565864	27.008	0.431075	0.365447	1.85023	0.946613	-0.113602	0.143942	0.438634	0.357898	1	0.982232	173	B	A
3099881	C03	26091498	123.729	0.43118	0.365341	1.85538	0.96089	-0.119324	0.15122	0.439112	0.357425	1	0.981404	170	A	B
3186947	A03	3223790	26.74	0.432256	0.364259	1.83789	0.954927	-0.124191	0.157752	0.439589	0.356953	1	0.982784	168	A	B
4110735	A01	19997704	88.844	0.432457	0.364058	1.73782	0.974376	0.119976	0.152456	0.440067	0.356481	1	0.982173	164	A	B
5121568	A06	3679235	39.496	0.432542	0.363972	1.7695	0.963521	0.12112	0.15394	0.440544	0.35601	1	0.981304	165	B	A
4107055	C03	49488191	156.334	0.433953	0.362557	1.85771	0.959236	-0.121605	0.155039	0.441022	0.35554	1	0.983439	168	A	B
3197800	C01	2497423	28.582	0.434043	0.362467	1.84602	0.956307	-0.117135	0.149361	0.4415	0.35507	1	0.982581	164	A	B
4331263	A05	19032367	76.224	0.434274	0.362236	1.84667	0.958871	-0.119652	0.152644	0.441977	0.3546	1	0.982041	163	A	B
3085230_68:C>G	A09	703772	6.517	0.43488	0.36163	1.76032	0.957863	0.114556	0.146358	0.442455	0.354131	1	0.982351	173	A	B
3076390_58:A>T	A03	9115311	58.05	0.435409	0.361102	1.84176	0.95811	-0.12625	0.161487	0.442932	0.353663	1	0.982486	174	A	B
5121631	A06	3616964	38.286	0.435836	0.360677	1.79184	0.979151	0.124131	0.158892	0.44341	0.353195	1	0.982389	160	B	A
5122366	A09	3928035	38.554	0.437042	0.359477	1.87471	0.962764	-0.115444	0.148182	0.443887	0.352727	1	0.984048	169	B	A
4332122	A01	18458654	83.107	0.439159	0.357378	1.84156	0.946995	-0.113607	0.146499	0.444365	0.35226	1	0.987754	168	A	B
5048256	C03	3001550	20.379	0.439247	0.357291	1.77364	0.974635	0.118764	0.153167	0.444842	0.351794	1	0.986893	163	B	A
5047507_20:C>T		-	-	0.439267	0.357271	1.77689	0.961094	0.125115	0.161386	0.44532	0.351328	1	0.98588	172	B	A
3161658	C01	22610297	76.947	0.439278	0.357261	1.7665	0.967735	0.120003	0.154782	0.445798	0.350862	1	0.984848	166	A	B
5029234	C07	41325479	85.882	0.439286	0.357252	1.8675	0.954166	-0.114488	0.147674	0.446275	0.350397	1	0.983813	167	A	B
3161228	C03	1087111	5.678	0.440186	0.356363	1.85288	0.965655	-0.117582	0.15197	0.446753	0.349933	1	0.984776	170	A	B
3154687	C09	2059400	13.003	0.440792	0.355766	1.77552	0.969402	0.125855	0.162873	0.44723	0.349469	1	0.985079	167	A	B
3108041		-	-	0.441358	0.355209	1.86511	0.968756	-0.116672	0.151171	0.447708	0.349005	1	0.985292	165	B	A
3128118	A08	13093698	36.993	0.441392	0.355175	1.76685	0.973935	0.11781	0.152657	0.448185	0.348542	1	0.984319	165	A	B
3088738_31:A>C	C02	44424964	146.043	0.441811	0.354763	1.76706	0.960591	0.114941	0.149092	0.448663	0.34808	1	0.984205	172	B	A
4115760	A07	13100986	38.05	0.441954	0.354623	1.85989	0.95907	-0.11457	0.148646	0.44914	0.347618	1	0.983476	167	A	B
3142745_27:A>G	C07	30341469	40.716	0.442232	0.354349	1.75694	0.95816	0.112798	0.146451	0.449618	0.347156	1	0.983052	174	A	B
5121085	A02	6144504	59.321	0.443344	0.35326	1.83098	0.948998	-0.116853	0.152068	0.450096	0.346695	1	0.984477	165	B	A
3102468_64:C>G	A04	11886374	24.124	0.443478	0.353128	1.74202	0.955152	0.112669	0.146676	0.450573	0.346235	1	0.983732	170	A	B
3198279	C05	8247249	48.959	0.443524	0.353083	1.84648	0.957583	-0.121124	0.157686	0.451051	0.345775	1	0.982793	164	B	A
3116018	A01	2517766	0	0.443638	0.352972	1.83891	0.949033	-0.11656	0.151772	0.451528	0.345315	1	0.982006	160	B	A
5049022_67:C>T	C09	2110925	13.778	0.443751	0.352861	1.75907	0.953278	0.119478	0.15564	0.452006	0.344856	1	0.981219	173	A	B
3138042_53:C>A	A09	5689012	48.199	0.443843	0.35277	1.75537	0.958172	0.111973	0.145896	0.452483	0.344397	1	0.980388	174	B	A
3086258	C03	19710834	93.904	0.445345	0.351304	1.83147	0.937016	-0.11246	0.146998	0.452961	0.343939	1	0.982668	166	A	B
3123567	A03	6941403	50.132	0.445455	0.351196	1.83991	0.951602	-0.120669	0.157773	0.453438	0.343482	1	0.981877	169	B	A
3079341	C09	46622430	104.509	0.446226	0.350445	1.73725	0.940269	0.111563	0.146111	0.453916	0.343025	1	0.982542	167	B	A
3152756_33:T>C	C07	33959153	53.944	0.446248	0.350424	1.85552	0.961478	-0.114778	0.150339	0.454394	0.342568	1	0.981558	172	B	A
3110672	A06	6011416	57.426	0.446725	0.349959	1.75898	0.948386	0.121213	0.158929	0.454871	0.342112	1	0.981577	169	A	B
5030995	C02	317606	8.642	0.447305	0.349396	1.83456	0.940685	-0.113306	0.148735	0.455349	0.341656	1	0.981821	162	A	B
5122343	A03	19096680	111.583	0.447322	0.349379	1.8606	0.959233	-0.114519	0.150337	0.455826	0.341201	1	0.98083	163	A	B
5052201	C05	572532	0	0.447746	0.348968	1.86482	0.961171	-0.114695	0.150708	0.456304	0.340746	1	0.980732	163	B	A
3151648	C05	7153955	46.088	0.448346	0.348386	1.87078	0.97292	-0.119465	0.157187	0.456781	0.340292	1	0.981021	164	B	A
3157007	A07	15703581	63.712	0.448682	0.348061	1.828	0.93834	-0.113538	0.149501	0.457259	0.339838	1	0.980731	165	A	B
3126039_40:T>G	A03	21473993	124.475	0.448691	0.348052	1.86011	0.958207	-0.110348	0.145321	0.457736	0.339385	1	0.979728	174	B	A
4334573	A09	5583761	47.018	0.44884	0.347908	1.73419	0.944454	0.111273	0.146576	0.458214	0.338932	1	0.979033	168	A	B
3162104	C03	17217708	82.614	0.448849	0.3479	1.76179	0.955574	0.113349	0.149312	0.458691	0.338479	1	0.978033	167	A	B
4113558	A06	5292087	50.674	0.449437	0.347331	1.75991	0.9555	0.115829	0.152784	0.459169	0.338027	1	0.978297	170	A	B
3130106_50:A>C	A03	15059801	87.66	0.449994	0.346793	1.86135	0.957972	-0.110965	0.146553	0.459647	0.337576	1	0.978493	173	A	B
3080947_10:G>A	C06	6176949	21.208	0.450061	0.346729	1.7589	0.958216	0.111235	0.146934	0.460124	0.337125	1	0.977622	174	A	B
3179561_33:G>T	C03	4913519	39.378	0.451938	0.344922	1.825	0.939485	-0.1102	0.146158	0.460602	0.336674	1	0.980681	167	B	A
3075722	A04	11522470	22.083	0.451958	0.344902	1.74689	0.957563	0.112072	0.148648	0.461079	0.336224	1	0.97971	167	A	B
5122060	A01	1261243	9.068	0.452114	0.344752	1.83305	0.945329	-0.115929	0.15381	0.461557	0.335775	1	0.979035	164	A	B
5049657	C02	19785381	83.803	0.452705	0.344185	1.8664	0.963552	-0.113501	0.150797	0.462034	0.335326	1	0.979302	169	A	B
3081618	C03	6447994	50.496	0.452834	0.344061	1.83879	0.946489	-0.113182	0.150407	0.462512	0.334877	1	0.978569	165	A	B
3104736	C06	18872577	40.732	0.452838	0.344057	1.87113	0.98188	-0.123539	0.164161	0.462989	0.334429	1	0.977571	160	B	A
3105833		-	-	0.452882	0.344015	1.84871	0.960763	-0.122876	0.163324	0.463467	0.333981	1	0.976658	172	A	B
3102619	A04	3528994	10.804	0.452967	0.343934	1.858	0.95634	-0.110911	0.147442	0.463945	0.333534	1	0.975836	169	B	A
3161110	A07	14885734	56.316	0.453529	0.343395	1.76914	0.961092	0.11086	0.147562	0.464422	0.333087	1	0.976044	171	A	B
3099694_58:G>A		-	-	0.454015	0.34293	1.7666	0.958298	0.111398	0.148442	0.4649	0.332641	1	0.976086	173	A	B
3101261	A04	13826382	35.168	0.454067	0.34288	1.74333	0.940544	0.109956	0.146523	0.465377	0.332195	1	0.975196	166	A	B
3103322	C02	15480693	76.542	0.455087	0.341905	1.83584	0.935232	-0.110167	0.14713	0.465855	0.331749	1	0.976386	163	B	A
4331996	C03	55420283	171.972	0.455392	0.341615	1.85009	0.958963	-0.117285	0.156749	0.466332	0.331304	1	0.97604	166	A	B
3086404	C03	31168277	129.503	0.455666	0.341353	1.8383	0.950329	-0.114204	0.152727	0.46681	0.33086	1	0.975629	167	A	B
3103238	A04	9207650	14.411	0.456043	0.340994	1.85195	0.948002	-0.110964	0.148509	0.467287	0.330416	1	0.975439	163	A	B
4106889_24:G>A	C01	18521696	74.609	0.456407	0.340648	1.75436	0.946689	0.109446	0.146616	0.467765	0.329972	1	0.975221	172	A	B
3110606	C01	7569204	46.307	0.456592	0.340471	1.7647	0.959587	0.111844	0.149873	0.468243	0.329529	1	0.974622	164	B	A
4121090_65:T>A	A10	441086	13.879	0.457244	0.339852	1.75857	0.959618	0.108868	0.146115	0.46872	0.329086	1	0.975019	173	B	A
3086215_19:C>T	A10	15648989	68.937	0.458588	0.338578	1.85048	0.958275	-0.110052	0.148149	0.469198	0.328644	1	0.97689	174	B	A
3105494	C03	2229835	12.969	0.458793	0.338384	1.8479	0.962762	-0.112828	0.151947	0.469675	0.328202	1	0.976333	170	A	B
3121247		-	-	0.459294	0.337909	1.74373	0.952628	0.111075	0.149737	0.470153	0.327761	1	0.976407	162	B	A
3087787_54:C>A	A07	19937794	90.173	0.459471	0.337742	1.74971	0.946682	0.10872	0.146642	0.47063	0.32732	1	0.975794	173	B	A
4337261	A06	6652237	60.175	0.459944	0.337295	1.77473	0.967314	0.121868	0.164525	0.471108	0.32688	1	0.975809	162	B	A
3153097_44:T>A	A06	15659478	67.037	0.460474	0.336795	1.7734	0.946325	0.119617	0.161645	0.471585	0.32644	1	0.975944	150	A	B
3106949_61:G>A	C04	384858	0.408	0.461088	0.336217	1.76165	0.958292	0.109195	0.147817	0.472063	0.326	1	0.976256	174	B	A
3153713_35:G>A	A03	21920934	128.181	0.462675	0.334724	1.7433	0.949225	0.106585	0.144795	0.472541	0.325561	1	0.978628	172	A	B
3096295_27:C>T		-	-	0.463144	0.334284	1.87183	0.958684	-0.108238	0.147192	0.473018	0.325122	1	0.978631	171	A	B
4331405	C08	35275906	94.489	0.463802	0.333667	1.78056	0.966542	0.113865	0.155067	0.473496	0.324684	1	0.979034	168	A	B
3120605_17:A>C	C05	3636891	27.332	0.463882	0.333593	1.76349	0.958311	0.109304	0.148893	0.473973	0.324246	1	0.978216	174	A	B
3111855_49:T>C	A07	11999737	34.84	0.46475	0.332781	1.76663	0.96351	0.110623	0.150961	0.474451	0.323809	1	0.979061	163	A	B
3143652	A08	17426288	75.22	0.465652	0.331939	1.7557	0.964447	0.109552	0.149809	0.474928	0.323372	1	0.979975	166	B	A
3107656	A02	831644	16.17	0.466178	0.331448	1.85056	0.969368	-0.114623	0.156931	0.475406	0.322935	1	0.980098	167	A	B
4112629_39:C>T	A09	4575308	41.006	0.466627	0.33103	1.84472	0.946729	-0.105076	0.144017	0.475883	0.322499	1	0.980058	173	A	B
5122249	C04	4573325	25.624	0.466931	0.330747	1.74546	0.929237	0.10671	0.146342	0.476361	0.322064	1	0.979714	166	B	A
3137987_14:G>A	A03	14479767	81.639	0.467435	0.330279	1.84858	0.958335	-0.108438	0.148897	0.476839	0.321629	1	0.979788	174	B	A
3204005	A06	3740379	39.891	0.467482	0.330235	1.7403	0.920392	0.108568	0.149064	0.477316	0.321194	1	0.978907	161	B	A
3094941		-	-	0.46816	0.329605	1.76566	0.962044	0.109706	0.150872	0.477794	0.32076	1	0.979349	168	B	A
4109477_45:T>C	A03	23407844	135.986	0.468582	0.329215	1.75522	0.958342	0.105611	0.14539	0.478271	0.320326	1	0.979251	174	B	A
3153400	A01	873154	5.779	0.468767	0.329043	1.84471	0.959892	-0.112416	0.154804	0.478749	0.319892	1	0.978662	165	A	B
3090287	C02	37627071	111.463	0.469764	0.32812	1.86107	0.952916	-0.106855	0.14748	0.479226	0.319459	1	0.979767	167	A	B
5122451	A04	1040279	3.63499	0.469855	0.328036	1.74765	0.953574	0.107603	0.148539	0.479704	0.319027	1	0.978981	165	A	B
4333859	A04	14432447	38.808	0.470367	0.327563	1.74819	0.956977	0.106809	0.147623	0.480181	0.318595	1	0.979073	170	A	B
3116375_62:A>G	C02	40242514	124.076	0.470945	0.32703	1.76457	0.966464	0.107486	0.148754	0.480659	0.318163	1	0.979304	170	B	A
3100837	A05	20359833	94.288	0.471939	0.326114	1.7344	0.952734	0.105989	0.14701	0.481137	0.317732	1	0.980398	169	B	A
3090425	A06	15845919	67.435	0.471959	0.326096	1.74534	0.940287	0.112391	0.155897	0.481614	0.317301	1	0.979467	169	A	B
5120705_40:G>C	A10	5426517	19.903	0.472731	0.325386	1.84076	0.951324	-0.105376	0.146424	0.482092	0.31687	1	0.980097	170	B	A
4115640	A01	8263962	66.887	0.472966	0.32517	1.76978	0.963135	0.106628	0.148242	0.482569	0.31644	1	0.979615	170	A	B
3086207	A08	2400100	4.414	0.473701	0.324496	1.74905	0.96564	0.109233	0.152106	0.483047	0.316011	1	0.980167	165	A	B
3119155		-	-	0.474469	0.323792	1.7639	0.959156	0.110127	0.153623	0.483524	0.315582	1	0.980788	167	B	A
3113360_23:T>C	C04	7382695	37.927	0.475076	0.323237	1.77771	0.962547	0.108747	0.151913	0.484002	0.315153	1	0.981075	170	B	A
3092333	C07	42368133	89.125	0.475086	0.323228	1.73688	0.939854	0.105618	0.147535	0.484479	0.314725	1	0.980127	165	A	B
3146100	C01	66707	1.223	0.47602	0.322375	1.86077	0.964338	-0.107436	0.150394	0.484957	0.314297	1	0.981088	166	A	B
3084457	C02	452510	8.234	0.476652	0.321798	1.83456	0.953012	-0.106289	0.149001	0.485435	0.313869	1	0.981426	165	A	B
5121312	A07	13355911	43.422	0.477121	0.321372	1.85315	0.949398	-0.104863	0.147164	0.485912	0.313442	1	0.981426	168	A	B
3089502_54:A>G	A03	19607669	112.798	0.478343	0.32026	1.75633	0.958406	0.10331	0.1454	0.48639	0.313016	1	0.982974	174	B	A
4336450_57:C>T	A08	10648124	21.972	0.479096	0.319577	1.76579	0.961682	0.1046	0.147465	0.486867	0.312589	1	0.983556	172	B	A
4121643	C05	7737084	48.559	0.47949	0.319221	1.81714	0.930611	-0.108597	0.153227	0.487345	0.312164	1	0.9834	167	A	B
5122012	A06	18058415	73.352	0.479701	0.319029	1.76308	0.95668	0.112206	0.158402	0.487822	0.311738	1	0.982871	170	A	B
5122667	A02	23690133	121.921	0.480378	0.318417	1.76892	0.968933	0.112331	0.158817	0.4883	0.311313	1	0.983296	167	A	B
3126487_38:G>C	C03	6669061	53.038	0.481026	0.317832	1.86909	0.976483	-0.111154	0.157374	0.488777	0.310889	1	0.98366	162	B	A
3095482	C03	15757325	81.802	0.481158	0.317712	1.75468	0.958742	0.106014	0.15015	0.489255	0.310465	1	0.982971	166	A	B
4113240	A03	7181493	51.322	0.481686	0.317236	1.86638	0.969017	-0.114811	0.162808	0.489733	0.310041	1	0.983089	167	B	A
3179978_34:G>A	A10	1967192	19.112	0.482415	0.316579	1.85505	0.958432	-0.102404	0.145471	0.49021	0.309618	1	0.98362	174	A	B
5047664	A03	6247939	45.763	0.482502	0.316501	1.7798	0.894253	-0.106783	0.151678	0.490688	0.309195	1	0.98284	154	B	A
3109491		-	-	0.482753	0.316275	1.77458	0.962172	0.107484	0.152797	0.491165	0.308772	1	0.982396	170	A	B
3208051_65:G>A	C05	7089445	45.31	0.483219	0.315856	1.84325	0.958437	-0.107412	0.152866	0.491643	0.30835	1	0.982389	174	B	A
5031096	A01	19809945	88.431	0.484211	0.314965	1.84941	0.956952	-0.103221	0.147226	0.49212	0.307929	1	0.983452	169	A	B
3148063	C07	40832252	82.916	0.484305	0.314881	1.74674	0.944296	0.102603	0.146373	0.492598	0.307507	1	0.982688	168	A	B
3115519	C03	1611285	9.679	0.484776	0.314459	1.86218	0.971974	-0.108741	0.155291	0.493075	0.307087	1	0.982693	165	A	B
4331921	C03	55893426	173.202	0.484777	0.314458	1.846	0.950689	-0.107613	0.153674	0.493553	0.306666	1	0.981743	162	B	A
4165310	A01	299869	0.417	0.485269	0.314017	1.85479	0.956701	-0.105644	0.151038	0.494031	0.306246	1	0.981792	164	B	A
4339057	A03	7754361	52.518	0.485363	0.313934	1.86064	0.981843	-0.114982	0.164418	0.494508	0.305827	1	0.981032	162	B	A
3109708_35:C>T	C04	7478303	33.552	0.485436	0.313868	1.76353	0.958451	0.103137	0.147529	0.494986	0.305407	1	0.980233	174	B	A
3149978	C05	3383841	26.541	0.487642	0.311899	1.76524	0.954494	0.106893	0.153662	0.495463	0.304989	1	0.983739	166	A	B
4707820	C01	2387121	24.829	0.487737	0.311814	1.75988	0.957588	0.102768	0.147769	0.495941	0.30457	1	0.982986	168	B	A
4114338	A10	16682012	75.854	0.488557	0.311084	1.84859	0.965119	-0.106465	0.153367	0.496418	0.304152	1	0.983692	165	A	B
4121342	A03	5251626	39.679	0.488967	0.310721	1.83271	0.961634	-0.108745	0.1568	0.496896	0.303735	1	0.98357	165	B	A
4707519	A07	12338137	35.672	0.490598	0.309274	1.74602	0.946327	0.102029	0.147671	0.497373	0.303317	1	0.985905	165	A	B
4119574	A01	14391794	76.557	0.491604	0.308384	1.7736	0.964542	0.102299	0.148414	0.497851	0.302901	1	0.986979	169	A	B
3216894	C01	510472	5.317	0.492234	0.307828	1.85857	0.967549	-0.103117	0.149817	0.498329	0.302484	1	0.987297	168	A	B
3088298_11:G>A	C08	31580553	75.563	0.492609	0.307498	1.83774	0.95898	-0.10389	0.151077	0.498806	0.302068	1	0.987103	171	B	A
3108497_30:G>A		-	-	0.493861	0.306395	1.76827	0.958261	0.100801	0.147015	0.499284	0.301653	1	0.988667	173	A	B
3074841_37:T>C	A04	15282815	46.68	0.496743	0.303868	1.76313	0.95852	0.0999354	0.146733	0.499761	0.301237	1	0.993486	174	A	B
3188272	A02	24042949	122.336	0.496935	0.3037	1.77209	0.959721	0.107909	0.158493	0.500239	0.300823	1	0.992922	165	A	B
3088705	A04	11070387	21.283	0.497476	0.303228	1.84274	0.963224	-0.101997	0.149999	0.500716	0.300408	1	0.993055	165	A	B
3131865	A05	2598886	21.125	0.497547	0.303166	1.75284	0.940418	0.102963	0.151442	0.501194	0.299994	1	0.992252	164	B	A
3091524	C04	4071793	23.945	0.497724	0.303012	1.81726	0.950111	-0.103232	0.151908	0.501671	0.299581	1	0.991659	168	A	B
3133919	A08	14101678	45.168	0.497738	0.302999	1.84023	0.957622	-0.100477	0.147859	0.502149	0.299167	1	0.990745	168	A	B
3080914	A07	23114805	108.828	0.497976	0.302791	1.74866	0.965729	0.102439	0.150822	0.502627	0.298755	1	0.990277	164	B	A
4335008		-	-	0.499328	0.301614	1.86292	0.965301	-0.101023	0.149214	0.503104	0.298342	1	0.992023	168	B	A
3138686	A10	12461034	35.411	0.499585	0.301391	1.86583	0.962198	-0.101389	0.149839	0.503582	0.29793	1	0.991594	165	B	A
5121245	A06	4083604	44.644	0.499754	0.301243	1.76136	0.934992	0.103815	0.153487	0.504059	0.297518	1	0.99099	166	A	B
3115731	A10	11545384	27.646	0.500165	0.300887	1.74893	0.950414	0.101331	0.149948	0.504537	0.297107	1	0.990866	161	A	B
4165387	A06	20526375	91.126	0.500311	0.30076	1.85261	0.963477	-0.107983	0.159855	0.505014	0.296696	1	0.990218	165	B	A
3113259	A07	18110186	78.745	0.501394	0.299821	1.75812	0.970418	0.10364	0.153812	0.505492	0.296286	1	0.991426	164	A	B
3165964	A05	17268923	65.888	0.501792	0.299476	1.8412	0.955109	-0.103422	0.15363	0.505969	0.295876	1	0.991276	163	A	B
3200998	C09	41537749	68.561	0.502632	0.29875	1.76317	0.964756	0.102589	0.152701	0.506447	0.295466	1	0.991999	167	A	B
3079029	C01	3726706	36.253	0.504242	0.297361	1.8388	0.955024	-0.0995269	0.1487	0.506925	0.295057	1	0.994239	165	A	B
3110428	C02	10843341	63.471	0.505641	0.296158	1.85515	0.951859	-0.0995832	0.149278	0.507402	0.294648	1	0.99606	167	A	B
3148955	A03	17013881	98.046	0.506078	0.295782	1.72771	0.928135	0.0969142	0.145419	0.50788	0.294239	1	0.995985	163	A	B
3120047	C08	35073950	92.429	0.506473	0.295444	1.76848	0.965523	0.103491	0.155438	0.508357	0.293831	1	0.995825	166	A	B
3159511	A02	24488801	124.828	0.506839	0.29513	1.74792	0.947615	0.100785	0.151509	0.508835	0.293423	1	0.995611	168	A	B
5050344_10:T>C	A05	3372937	27.57	0.506905	0.295073	1.7752	0.97196	0.10464	0.157318	0.509312	0.293016	1	0.994808	163	B	A
5121102		-	-	0.50712	0.294889	1.76143	0.959303	0.0990977	0.149069	0.50979	0.292609	1	0.994297	167	B	A
3093433	A08	11314457	26.884	0.507414	0.294638	1.84169	0.952893	-0.0991867	0.149298	0.510267	0.292202	1	0.993943	163	A	B
4334285	C08	35381482	94.906	0.507829	0.294283	1.74962	0.943815	0.101551	0.153009	0.510745	0.291796	1	0.993826	164	A	B
4337458	A03	5163764	39.264	0.508958	0.293318	1.83887	0.955833	-0.102766	0.155255	0.511223	0.29139	1	0.995105	165	B	A
3091198_38:T>C	C02	33372553	98.008	0.50903	0.293256	1.85096	0.958648	-0.0984978	0.148847	0.5117	0.290985	1	0.994319	173	B	A
3080002	A06	20780934	93.987	0.509182	0.293127	1.82975	0.956357	-0.10602	0.160264	0.512178	0.290579	1	0.993688	169	A	B
3147481_58:A>T	A08	16013004	60.813	0.510067	0.292373	1.87314	0.971655	-0.0996395	0.150929	0.512655	0.290175	1	0.994488	166	B	A
3182957	A07	10559125	21.356	0.510085	0.292358	1.75225	0.947812	0.0997763	0.151142	0.513133	0.28977	1	0.993598	166	A	B
5122155	A03	2983194	24.289	0.51185	0.290857	1.85505	0.972966	-0.103882	0.158015	0.51361	0.289366	1	0.99611	163	B	A
3085072	A04	14859030	42.141	0.512495	0.29031	1.82216	0.937344	-0.097312	0.148252	0.514088	0.288963	1	0.996439	165	A	B
4336279		-	-	0.513102	0.289797	1.848	0.967029	-0.0982703	0.149936	0.514565	0.288559	1	0.996693	169	B	A
3130631	C09	2439409	14.565	0.513316	0.289615	1.78128	0.965821	0.105449	0.16097	0.515043	0.288157	1	0.996186	169	A	B
5121243	A03	21998384	128.998	0.513441	0.28951	1.77831	0.964463	0.0976348	0.149084	0.515521	0.287754	1	0.995504	168	A	B
5121360	A04	10336654	17.704	0.513477	0.289479	1.75157	0.9615	0.0976577	0.14913	0.515998	0.287352	1	0.994653	167	A	B
4707789	A08	15739151	57.025	0.513594	0.28938	1.83964	0.953864	-0.0984847	0.150423	0.516476	0.28695	1	0.993961	161	B	A
4331304	A03	7976760	53.69	0.513887	0.289133	1.83739	0.94701	-0.104118	0.159142	0.516953	0.286549	1	0.993609	163	B	A
3219911_24:A>G	A05	18015306	68.393	0.513903	0.289119	1.8471	0.95862	-0.0961541	0.146996	0.517431	0.286148	1	0.992725	174	B	A
3079446	C09	2892970	18.254	0.514418	0.288684	1.77225	0.972077	0.10605	0.162302	0.517908	0.285747	1	0.992803	164	A	B
3105953	A06	20526727	90.286	0.514729	0.288421	1.81992	0.942107	-0.104406	0.159913	0.518386	0.285347	1	0.992489	168	A	B
3089223	A09	4598178	41.401	0.515156	0.288061	1.84841	0.960585	-0.0967841	0.14839	0.518863	0.284947	1	0.992398	168	B	A
4331927	A05	22350918	105.767	0.515682	0.287618	1.82576	0.953364	-0.0969771	0.148869	0.519341	0.284547	1	0.992499	166	B	A
3163507	C01	21833465	70.606	0.515995	0.287354	1.752	0.959283	0.0981471	0.150781	0.519819	0.284148	1	0.992189	168	B	A
3134578	C03	6868388	56.336	0.516045	0.287313	1.8347	0.943162	-0.101893	0.15653	0.520296	0.283749	1	0.991374	157	B	A
3086071_34:T>C	A03	6689203	48.148	0.516504	0.286926	1.8332	0.963654	-0.105197	0.161816	0.520774	0.283351	1	0.991346	172	B	A
5029213	A02	23577790	120.277	0.517107	0.286419	1.75714	0.96224	0.102857	0.158435	0.521251	0.282953	1	0.991596	167	A	B
3132103	A06	18197898	73.743	0.517607	0.286	1.75101	0.946122	0.103392	0.159453	0.521729	0.282555	1	0.991646	169	A	B
3087107		-	-	0.51788	0.285771	1.74287	0.950219	0.0963472	0.148676	0.522206	0.282158	1	0.991262	164	A	B
3112112	A03	1356402	14.589	0.518396	0.285338	1.79391	0.966203	0.102056	0.157686	0.522684	0.281761	1	0.991343	167	A	B
3152627	C04	10120200	47.787	0.518499	0.285252	1.76648	0.963892	0.0983776	0.152032	0.523161	0.281364	1	0.990636	163	B	A
3088625		-	-	0.518513	0.28524	1.8237	0.952233	-0.0992037	0.153324	0.523639	0.280968	1	0.98976	168	A	B
3152488	A04	15802575	51.172	0.518754	0.285039	1.74619	0.963252	0.0985203	0.15235	0.524117	0.280572	1	0.989317	165	A	B
3098023	A10	681695	14.297	0.519156	0.284702	1.75494	0.964604	0.0959111	0.148466	0.524594	0.280177	1	0.989183	169	B	A
4335279	C08	34139513	86.804	0.519404	0.284494	1.77245	0.968699	0.0997365	0.154473	0.525072	0.279781	1	0.988757	166	A	B
3105310	A05	20326971	93.491	0.520856	0.283283	1.74356	0.947739	0.0936944	0.145629	0.525549	0.279387	1	0.990619	170	B	A
5048763	A07	19161835	84.848	0.521117	0.283064	1.77129	0.96141	0.097043	0.150919	0.526027	0.278992	1	0.990218	165	B	A
3105643	A03	9263903	59.261	0.521663	0.28261	1.83545	0.955737	-0.103682	0.16145	0.526504	0.278598	1	0.990355	163	B	A
3099699	A01	1451140	10.671	0.521672	0.282603	1.81615	0.961395	-0.0987216	0.153728	0.526982	0.278204	1	0.989475	162	B	A
3096493_40:C>T	A10	2375308	19.498	0.52168	0.282596	1.84926	0.958663	-0.0936303	0.145825	0.527459	0.277811	1	0.988596	174	B	A
3105073		-	-	0.521692	0.282586	1.75729	0.956795	0.0980483	0.152678	0.527937	0.277418	1	0.987725	158	B	A
3096525	C05	6758764	42.109	0.521773	0.282519	1.84862	0.97157	-0.102552	0.159738	0.528415	0.277025	1	0.986985	165	B	A
3157410_23:G>A	A02	8301933	73.72	0.522354	0.282035	1.82426	0.95029	-0.0980926	0.153011	0.528892	0.276633	1	0.987193	168	A	B
3141726		-	-	0.522456	0.28195	1.84615	0.960823	-0.0960069	0.149795	0.52937	0.276241	1	0.986495	168	A	B
4167787	C05	8103099	49.381	0.523609	0.280993	1.85545	0.966071	-0.102298	0.16005	0.529847	0.275849	1	0.987781	166	B	A
3169624	C03	30080185	128.289	0.523725	0.280897	1.836	0.961912	-0.0989508	0.154857	0.530325	0.275458	1	0.987111	166	B	A
4331565	A03	20658727	119.034	0.523922	0.280733	1.73	0.939799	0.0935	0.146394	0.530802	0.275067	1	0.986594	165	A	B
3098223	A02	7800067	74.135	0.524858	0.279959	1.84789	0.96878	-0.101349	0.15905	0.53128	0.274677	1	0.987468	169	A	B
3105770	A03	14397481	80.404	0.525226	0.279654	1.83	0.940923	-0.0962121	0.151105	0.531757	0.274286	1	0.987274	160	B	A
5049556	C08	33464444	81.988	0.526981	0.278205	1.76962	0.955048	0.0985165	0.155391	0.532235	0.273897	1	0.989685	164	A	B
3075400	A05	19451014	83.22	0.52771	0.277605	1.75209	0.955421	0.0923565	0.145947	0.532713	0.273507	1	0.990165	172	A	B
4118404_31:C>A	A03	1165981	12.147	0.527934	0.27742	1.768	0.961398	0.0946471	0.14965	0.53319	0.273118	1	0.989699	173	A	B
3096048	C02	33836527	110.213	0.528078	0.277302	1.71438	0.943644	0.0925411	0.146361	0.533668	0.272729	1	0.989084	167	A	B
3102731_63:T>C	A06	5464101	52.62	0.52998	0.27574	1.77045	0.950821	0.0958829	0.152356	0.534145	0.272341	1	0.991759	171	B	A
4331966	A04	17082908	58.608	0.530277	0.275497	1.86829	0.967547	-0.0953297	0.151571	0.534623	0.271953	1	0.991429	163	A	B
3119554	A09	548690	4.928	0.531439	0.274547	1.78118	0.965985	0.0940172	0.149918	0.5351	0.271565	1	0.992714	168	B	A
3158541_18:C>A		-	-	0.531822	0.274233	1.85736	0.958478	-0.0913098	0.145746	0.535578	0.271177	1	0.992545	173	A	B
4109001	C03	1922775	12.567	0.531824	0.274232	1.85286	0.971326	-0.0969841	0.154794	0.536055	0.27079	1	0.991665	168	A	B
4334540	A09	4025294	39.391	0.532035	0.27406	1.77707	0.956933	0.0941768	0.150379	0.536533	0.270404	1	0.991175	162	A	B
4119432	A09	1359465	13.074	0.532659	0.273551	1.84543	0.962557	-0.0943389	0.150873	0.537011	0.270017	1	0.991455	165	B	A
4334862_47:A>G	A08	13685828	39.889	0.533111	0.273182	1.76286	0.958725	0.0908778	0.145515	0.537488	0.269631	1	0.991417	174	A	B
3075446	C03	17152233	83.002	0.533802	0.272619	1.76729	0.971459	0.0953033	0.152837	0.537966	0.269245	1	0.991821	162	B	A
4107225	A10	15712233	70.175	0.534011	0.27245	1.85716	0.966384	-0.0944818	0.151605	0.538443	0.26886	1	0.991329	166	B	A
3110119	A01	6246372	49.812	0.534064	0.272407	1.84258	0.959905	-0.0924577	0.14838	0.538921	0.268475	1	0.990549	168	B	A
3078318_19:A>G		-	-	0.534082	0.272392	1.83537	0.95873	-0.0994835	0.159674	0.539398	0.26809	1	0.989706	174	A	B
3081005_50:C>A	C01	3028509	30.574	0.534302	0.272213	1.76348	0.958731	0.0906681	0.145603	0.539876	0.267706	1	0.989238	174	B	A
3082756_31:A>G	A09	3074792	24.107	0.534375	0.272154	1.76238	0.958744	0.0920682	0.147876	0.540353	0.267322	1	0.9885	173	A	B
3093609	A04	2175630	6.055	0.535198	0.271486	1.75614	0.958305	0.0919886	0.148038	0.540831	0.266938	1	0.989147	168	A	B
3122733	A04	13198742	30.646	0.535525	0.27122	1.74795	0.957484	0.0930981	0.149936	0.541309	0.266555	1	0.988879	164	A	B
5120713_21:A>C	A06	19886645	85.014	0.53662	0.270333	1.84219	0.964985	-0.0969298	0.156541	0.541786	0.266172	1	0.990029	171	A	B
3089062_7:A>G	C03	18130152	85.397	0.536685	0.270281	1.7675	0.958744	0.0910135	0.147015	0.542264	0.26579	1	0.989276	174	B	A
4332035	C03	34651223	139.299	0.537278	0.269801	1.85484	0.960921	-0.0925414	0.149689	0.542741	0.265407	1	0.9895	167	B	A
3100481		-	-	0.539814	0.267756	1.84039	0.963965	-0.0921275	0.149962	0.543219	0.265025	1	0.993295	172	B	A
5120733_29:C>T	A03	15634654	91.322	0.540303	0.267362	1.89783	0.940369	-0.0990201	0.161289	0.543696	0.264644	1	0.993323	136	A	B
3091086	A09	3832037	36.46	0.540745	0.267007	1.85536	0.966672	-0.0931777	0.152002	0.544174	0.264262	1	0.993264	162	B	A
3113902_36:G>A	A05	21299793	102.817	0.542106	0.265916	1.84531	0.958772	-0.0895166	0.146545	0.544651	0.263881	1	0.994891	174	A	B
3144994	C02	10585605	55.178	0.543005	0.265196	1.805	0.940408	-0.0907534	0.148877	0.545129	0.263501	1	0.995667	161	B	A
3086733_46:A>G	A10	14524661	53.629	0.543237	0.265011	1.84753	0.958778	-0.0887614	0.145716	0.545606	0.26312	1	0.995221	174	B	A
3086255	A07	8684538	14.945	0.544697	0.263845	1.79472	0.965215	0.0936701	0.154323	0.546084	0.262741	1	0.997023	168	A	B
3102917_57:T>C	A06	22104928	106.484	0.544923	0.263665	1.85126	0.960941	-0.0906824	0.149492	0.546562	0.262361	1	0.996566	172	A	B
3088472	A03	62999	4.405	0.544981	0.263619	1.84959	0.969469	-0.0918411	0.151417	0.547039	0.261982	1	0.995803	168	B	A
4107014	A10	14022306	46.791	0.545011	0.263594	1.75667	0.967621	0.0921491	0.151926	0.547517	0.261603	1	0.99499	163	A	B
3126873	A04	11592769	22.495	0.545062	0.263554	1.84902	0.959136	-0.0911232	0.150253	0.547994	0.261224	1	0.994215	163	A	B
3177874	A03	3142380	27.157	0.545506	0.263201	1.84321	0.950719	-0.0935465	0.154424	0.548472	0.260846	1	0.994159	165	B	A
5121557	C03	4900875	38.554	0.546129	0.262705	1.84978	0.954271	-0.0895189	0.148009	0.548949	0.260468	1	0.994429	167	B	A
3134486	C07	42270700	88.728	0.546871	0.262115	1.76245	0.948553	0.089334	0.147977	0.549427	0.26009	1	0.994916	167	A	B
5122367	A04	9965959	16.033	0.54697	0.262036	1.8381	0.955999	-0.0893001	0.147958	0.549904	0.259713	1	0.994233	167	A	B
3160112	C02	1199537	6.617	0.547088	0.261943	1.83478	0.939894	-0.0888922	0.147321	0.550382	0.259336	1	0.993584	165	A	B
5121824	A03	25651179	142.233	0.547838	0.261348	1.77167	0.970679	0.0916245	0.152131	0.55086	0.258959	1	0.994084	163	A	B
3149622		-	-	0.548157	0.261095	1.82444	0.951188	-0.088547	0.147147	0.551337	0.258583	1	0.993801	168	B	A
3106381_56:G>C	A03	176189	3.988	0.548707	0.26066	1.84485	0.965117	-0.092664	0.154195	0.551815	0.258207	1	0.993938	165	B	A
3098296	A07	16951563	73.374	0.548986	0.260439	1.7819	0.954051	0.0926161	0.154217	0.552292	0.257831	1	0.993583	162	A	B
5121543	C07	34814309	58.036	0.549013	0.260418	1.87695	0.969328	-0.0913136	0.152067	0.55277	0.257456	1	0.992774	166	B	A
3103285	C08	33476461	82.377	0.549212	0.26026	1.77942	0.966852	0.0914916	0.152445	0.553247	0.257081	1	0.992277	169	A	B
3139246	A03	6443094	47.35	0.54986	0.259748	1.85165	0.976021	-0.0985745	0.164497	0.553725	0.256706	1	0.992592	161	B	A
4165362	A07	22617979	107.59	0.549878	0.259734	1.83202	0.943426	-0.0877555	0.146459	0.554202	0.256332	1	0.991769	166	A	B
3105677_45:T>C	C05	2273403	15.96	0.550156	0.259514	1.83587	0.954152	-0.0898973	0.150134	0.55468	0.255957	1	0.991417	164	A	B
3104297	A07	19700353	89.329	0.550345	0.259365	1.77074	0.971533	0.0910609	0.152153	0.555158	0.255584	1	0.990904	166	B	A
5121491	A02	22025292	104.757	0.550716	0.259073	1.84125	0.956688	-0.0947685	0.158496	0.555635	0.25521	1	0.99072	166	A	B
4120953_16:A>G	A10	15400543	64.87	0.550793	0.259012	1.84143	0.958816	-0.0888199	0.14859	0.556113	0.254837	1	0.990009	174	B	A
3083615	A10	11028415	25.994	0.550968	0.258873	1.74988	0.962702	0.089869	0.150393	0.55659	0.254464	1	0.989475	164	A	B
3078955_14:T>G	A03	22765605	132.628	0.550993	0.258854	1.8682	0.956859	-0.0913451	0.152863	0.557068	0.254092	1	0.988672	159	B	A
4333628_15:A>G	C01	17910308	76.553	0.553351	0.256999	1.7695	0.958829	0.0874814	0.147297	0.557545	0.25372	1	0.992053	174	A	B
3126740	C03	55876402	172.792	0.55353	0.256859	1.83555	0.958358	-0.0934026	0.157323	0.558023	0.253348	1	0.991525	166	A	B
3133346	C04	3217404	17.435	0.554573	0.256041	1.76559	0.948165	0.0899673	0.151934	0.5585	0.252976	1	0.992544	165	B	A
3074879_12:T>C	A05	2978268	24.43	0.554777	0.255881	1.775	0.958836	0.0905	0.152929	0.558978	0.252605	1	0.992061	174	B	A
3088760	A07	23524685	111.323	0.555258	0.255505	1.85534	0.967496	-0.088057	0.148973	0.559456	0.252234	1	0.992073	169	A	B
3100138_61:A>C	C01	35823133	96.057	0.55546	0.255347	1.84019	0.958839	-0.0882466	0.14938	0.559933	0.251864	1	0.991589	174	A	B
4168834	A01	5663485	38.738	0.55551	0.255308	1.79839	0.972397	0.0908986	0.153868	0.560411	0.251494	1	0.990834	163	A	B
5029281	A07	20350600	91.415	0.5557	0.25516	1.75144	0.944061	0.0874745	0.148144	0.560888	0.251124	1	0.990328	164	B	A
3140555	A02	24779399	126.066	0.556129	0.254825	1.77705	0.967752	0.0888378	0.150624	0.561366	0.250754	1	0.99025	168	B	A
3091419	A05	282243	2.075	0.557113	0.254057	1.84586	0.961475	-0.0890939	0.151434	0.561843	0.250385	1	0.991159	167	A	B
3107147_44:A>G	A08	18044718	79.803	0.55754	0.253724	1.77726	0.959948	0.0865031	0.147199	0.562321	0.250016	1	0.991076	172	B	A
3092781_13:A>T	C03	834273	4.1	0.558237	0.253181	1.83158	0.960009	-0.0875842	0.149301	0.562798	0.249647	1	0.991475	171	A	B
3103025_51:A>G	C03	1540187	8.109	0.55913	0.252488	1.83636	0.957264	-0.0867803	0.148267	0.563276	0.249279	1	0.992218	171	A	B
4165133		-	-	0.559172	0.252455	1.85073	0.966343	-0.0874859	0.149487	0.563754	0.248911	1	0.991453	170	A	B
3196534	A01	7473256	61.541	0.559208	0.252427	1.78892	0.967564	0.0878753	0.150163	0.564231	0.248543	1	0.990678	168	A	B
5122016	A02	9256836	81.019	0.559344	0.252321	1.82697	0.943482	-0.0885322	0.151328	0.564709	0.248176	1	0.990081	163	B	A
3110503		-	-	0.559373	0.252298	1.85258	0.967748	-0.0895806	0.153132	0.565186	0.247808	1	0.989297	163	B	A
5030151	A07	13257204	39.255	0.559606	0.252117	1.86798	0.969674	-0.0877352	0.150074	0.565664	0.247442	1	0.988874	167	B	A
3165618		-	-	0.559635	0.252095	1.79022	0.976146	0.0897753	0.153567	0.566141	0.247075	1	0.98809	163	A	B
5048077_63:T>G	A08	8592312	15.137	0.560309	0.251572	1.79	0.972915	0.0893243	0.153059	0.566619	0.246709	1	0.988448	163	B	A
4166588	A10	16375617	72.986	0.560557	0.25138	1.83892	0.950213	-0.0880552	0.150978	0.567096	0.246343	1	0.988053	162	B	A
4106901	A03	889281	9.699	0.560746	0.251234	1.74138	0.93744	0.0869994	0.149239	0.567574	0.245977	1	0.987554	162	B	A
3154133	A01	9334956	74.016	0.560896	0.251118	1.83977	0.959238	-0.0852326	0.146282	0.568052	0.245612	1	0.986988	172	B	A
3190414_15:T>C	A01	6890968	53.086	0.560984	0.251049	1.84438	0.958866	-0.0851442	0.146167	0.568529	0.245247	1	0.986314	174	B	A
3135943_9:A>G	A04	13906018	35.578	0.561665	0.250523	1.79434	0.968945	0.0888678	0.152801	0.569007	0.244883	1	0.986683	161	A	B
3163469	C08	35124139	92.024	0.561938	0.250312	1.74351	0.929149	0.0863401	0.148558	0.569484	0.244518	1	0.986335	161	B	A
3131068		-	-	0.562007	0.250259	1.81	0.919744	-0.0833333	0.143418	0.569962	0.244154	1	0.98563	165	A	B
3153248_45:C>T	C03	46668768	144.402	0.562181	0.250124	1.84815	0.95775	-0.0893462	0.153822	0.570439	0.243791	1	0.985111	159	A	B
5120553_17:G>T	C03	20802400	101.462	0.56241	0.249947	1.8425	0.958873	-0.0853378	0.147035	0.570917	0.243427	1	0.984687	174	B	A
3084984_27:A>T	A07	16918130	72.957	0.562512	0.249868	1.76949	0.958873	0.0851717	0.146787	0.571394	0.243064	1	0.984044	174	A	B
3083158_23:A>G		-	-	0.562658	0.249756	1.76073	0.94542	0.0851612	0.146815	0.571872	0.242701	1	0.983477	169	A	B
4107413	A03	5519875	40.101	0.562984	0.249504	1.8354	0.961967	-0.0911125	0.157206	0.57235	0.242339	1	0.983227	169	B	A
3078102_8:A>G	A10	14606811	54.787	0.563374	0.249203	1.84548	0.958877	-0.0843728	0.145732	0.572827	0.241976	1	0.983087	174	B	A
3097541_42:A>T	A09	912586	9.417	0.564014	0.24871	1.76833	0.958881	0.0844872	0.146169	0.573305	0.241615	1	0.983385	174	A	B
3084727_18:A>G	A07	15955583	68.104	0.564278	0.248507	1.84107	0.958882	-0.0854342	0.147908	0.573782	0.241253	1	0.983027	174	A	B
3201834	C05	921699	2.474	0.564282	0.248503	1.86804	0.96857	-0.0873678	0.151243	0.57426	0.240892	1	0.982217	166	B	A
4120375	A04	12714101	27.823	0.564702	0.248181	1.72778	0.930947	0.0833911	0.144516	0.574737	0.240531	1	0.982131	167	B	A
3087835	A07	8162685	13.742	0.566591	0.24673	1.79617	0.965132	0.0889137	0.15484	0.575215	0.24017	1	0.984599	168	A	B
5120887	A05	6119017	51.158	0.566951	0.246455	1.80981	0.952852	-0.0887944	0.154771	0.575692	0.239809	1	0.984407	165	A	B
4165486	A10	13891556	45.202	0.567119	0.246326	1.75756	0.959961	0.0859756	0.149921	0.57617	0.239449	1	0.983884	164	B	A
3147730	A08	18722484	83.573	0.56747	0.246057	1.73747	0.937311	0.0834485	0.145651	0.576648	0.23909	1	0.983676	167	B	A
4121093	C03	3807261	26.551	0.567741	0.24585	1.76306	0.942722	0.0846335	0.147816	0.577125	0.23873	1	0.983333	163	B	A
5121239		-	-	0.567799	0.245805	1.82895	0.944317	-0.0838122	0.146414	0.577603	0.238371	1	0.982621	169	B	A
5121104	C02	37323444	112.656	0.568296	0.245426	1.75841	0.942398	0.0841463	0.147178	0.57808	0.238012	1	0.982668	164	B	A
4167936_21:T>C	A04	9955502	16.455	0.568445	0.245312	1.84727	0.958901	-0.0830867	0.145398	0.578558	0.237653	1	0.982115	174	B	A
3183810	A01	17301926	81.082	0.568481	0.245284	1.7786	0.959091	0.0865953	0.151528	0.579035	0.237295	1	0.981368	161	A	B
3087755	C03	22837585	114.923	0.569007	0.244883	1.81865	0.950752	-0.0859988	0.150695	0.579513	0.236937	1	0.981466	164	B	A
3078369	C06	5268316	13.579	0.569097	0.244814	1.86012	0.963704	-0.0856859	0.150184	0.57999	0.236579	1	0.980814	165	B	A
3141775_38:C>G	A10	15470715	67.299	0.570369	0.243844	1.83971	0.958911	-0.0844969	0.148605	0.580468	0.236222	1	0.982198	174	B	A
4168963		-	-	0.571391	0.243067	1.83404	0.959704	-0.0868956	0.153218	0.580946	0.235865	1	0.983149	167	A	B
3103027	A01	14840156	76.135	0.57206	0.242558	1.83178	0.952761	-0.0834444	0.147391	0.581423	0.235508	1	0.983492	168	A	B
3104723	A08	17793584	78.143	0.572071	0.24255	1.75298	0.963625	0.0855048	0.151025	0.581901	0.235151	1	0.982704	163	B	A
3156457_11:A>C	C04	395034	1.999	0.572495	0.242228	1.7798	0.963898	0.0847694	0.149906	0.582378	0.234795	1	0.982626	171	B	A
3097745	A10	9560278	21.545	0.572853	0.241957	1.78756	0.97633	0.086689	0.153427	0.582856	0.234439	1	0.982436	162	A	B
4111032		-	-	0.574049	0.241051	1.81684	0.944255	-0.0818421	0.145318	0.583333	0.234083	1	0.983682	171	B	A
3126068_9:A>G	A10	795664	12.669	0.574167	0.240962	1.76667	0.958928	0.0819048	0.145479	0.583811	0.233728	1	0.983079	174	A	B
5048239	A04	1877289	5.25799	0.574776	0.240501	1.79644	0.969119	0.0848713	0.150974	0.584288	0.233373	1	0.983318	166	A	B
3164467_52:G>A	C01	19964236	73.409	0.575084	0.240269	1.77351	0.958651	0.0841005	0.149727	0.584766	0.233018	1	0.983041	168	A	B
3079449	C03	3822038	28.626	0.575886	0.239664	1.77031	0.969021	0.084345	0.15048	0.585244	0.232663	1	0.983609	169	A	B
5121117	A06	4889607	47.879	0.576742	0.239018	1.76536	0.958686	0.0882792	0.15785	0.585721	0.232309	1	0.984269	167	A	B
4332541		-	-	0.576892	0.238905	1.77596	0.957918	0.085101	0.152223	0.586199	0.231955	1	0.983723	165	A	B
4110247		-	-	0.577968	0.238096	1.84818	0.968513	-0.101515	0.182105	0.586676	0.231602	1	0.984756	168	A	B
5122353		-	-	0.578025	0.238054	1.77828	0.961959	0.0888939	0.15949	0.587154	0.231248	1	0.984052	169	A	B
3100364	A10	12506881	35.823	0.5784	0.237772	1.78537	0.964289	0.0843841	0.151535	0.587631	0.230895	1	0.98389	162	A	B
3102346	C02	795700	7.824	0.578508	0.237691	1.83456	0.95312	-0.0829556	0.149018	0.588109	0.230542	1	0.983275	165	A	B
5121802	A09	3607838	28.464	0.578643	0.237589	1.83376	0.959598	-0.0837624	0.150528	0.588586	0.23019	1	0.982708	169	A	B
4107343	A10	12894059	37.925	0.578789	0.23748	1.78598	0.969634	0.085037	0.152862	0.589064	0.229838	1	0.982158	161	A	B
4332548	A05	913497	6.627	0.57924	0.237141	1.83947	0.967432	-0.0838516	0.150922	0.589542	0.229486	1	0.982129	167	B	A
4168220_63:A>T	A08	7623160	14.311	0.579675	0.236816	1.7783	0.968989	0.0836276	0.15069	0.590019	0.229134	1	0.98207	166	B	A
4115430	A06	4952465	48.663	0.5798	0.236722	1.77351	0.960593	0.0868374	0.156529	0.590497	0.228783	1	0.981489	168	A	B
3159949_64:T>C	C03	5022133	40.618	0.580218	0.236408	1.84813	0.960112	-0.0819917	0.147963	0.590974	0.228431	1	0.981403	171	A	B
4706385	A02	676072	13.292	0.58059	0.236131	1.84298	0.965455	-0.083727	0.151243	0.591452	0.228081	1	0.981239	171	A	B
3134159	A03	6861545	48.936	0.580656	0.236081	1.80189	0.929931	-0.0866038	0.156444	0.591929	0.22773	1	0.980559	159	B	A
5047692_44:C>G	A09	910947	9.803	0.58204	0.235047	1.77131	0.958964	0.0809535	0.146801	0.592407	0.22738	1	0.982105	174	B	A
4109521	A10	14030522	47.182	0.58261	0.234622	1.84325	0.961019	-0.0823994	0.149633	0.592884	0.22703	1	0.982275	165	A	B
3103145	A03	23619949	136.833	0.582634	0.234604	1.86023	0.973619	-0.0841773	0.152868	0.593362	0.22668	1	0.981526	163	A	B
3143111	C05	572004	0.408	0.583466	0.233985	1.84102	0.975359	-0.0839175	0.152735	0.59384	0.226331	1	0.982136	164	B	A
3083302	C05	5950981	40.11	0.584378	0.233306	1.83186	0.957808	-0.085787	0.156527	0.594317	0.225982	1	0.982882	169	B	A
3117758_44:A>G	C08	33225968	79.184	0.584515	0.233204	1.77275	0.958975	0.080866	0.14761	0.594795	0.225633	1	0.982323	174	A	B
4334036	C03	6202685	48.857	0.585618	0.232386	1.83263	0.967885	-0.0829161	0.151788	0.595272	0.225284	1	0.983387	168	A	B
3085886		-	-	0.585831	0.232227	1.76879	0.952219	0.0805177	0.147486	0.59575	0.224936	1	0.982957	171	A	B
3108331_26:A>T	C03	15133736	80.579	0.586633	0.231634	1.77283	0.961226	0.0800489	0.146944	0.596227	0.224588	1	0.983514	172	A	B
3143091_45:G>A	C03	22355267	114.523	0.586771	0.231531	1.84641	0.961804	-0.0814802	0.149626	0.596705	0.22424	1	0.982959	172	B	A
4112630		-	-	0.586813	0.2315	1.81419	0.935431	-0.0784793	0.144128	0.597182	0.223893	1	0.982243	170	A	B
3084890_40:A>G	C02	44607159	148.777	0.587092	0.231294	1.78305	0.964174	0.0824069	0.151456	0.59766	0.223546	1	0.981925	171	B	A
3113994	C03	5482016	42.254	0.587134	0.231263	1.83629	0.956038	-0.0818327	0.150404	0.598138	0.223199	1	0.981212	163	B	A
4165904	A04	8911777	14.006	0.587158	0.231245	1.75236	0.94723	0.0793904	0.145935	0.598615	0.222852	1	0.98047	169	A	B
4109756	A02	20750902	93.292	0.587765	0.230796	1.82573	0.951289	-0.0843238	0.155252	0.599093	0.222506	1	0.980702	167	A	B
4337972	C07	40158898	79.143	0.588804	0.23003	1.78165	0.967497	0.0826572	0.152601	0.59957	0.22216	1	0.981652	163	A	B
4167195	A05	20847899	98.009	0.589051	0.229847	1.77468	0.961276	0.0808597	0.14939	0.600048	0.221814	1	0.981284	168	A	B
3088234_33:T>C	C03	28192206	125.382	0.589362	0.229618	1.83846	0.958996	-0.0801758	0.148261	0.600525	0.221469	1	0.98102	174	A	B
5120682_21:A>G	C03	20575565	99.055	0.589814	0.229285	1.83522	0.947515	-0.0800222	0.148141	0.601003	0.221123	1	0.980993	165	A	B
5121622	C03	12654033	74.511	0.590314	0.228917	1.78825	0.970864	0.0835708	0.154915	0.60148	0.220779	1	0.981046	163	A	B
3085642	C01	11207162	55.714	0.590409	0.228847	1.76505	0.955631	0.0792489	0.146954	0.601958	0.220434	1	0.980426	170	B	A
3092796_44:C>G	A03	10344250	64.855	0.590496	0.228783	1.8325	0.959001	-0.0847222	0.157147	0.602436	0.220089	1	0.979794	174	A	B
3127608		-	-	0.590977	0.228429	1.7867	0.961026	0.0811561	0.150716	0.602913	0.219745	1	0.979815	167	A	B
3075196	A03	3400313	27.97	0.591646	0.227938	1.8341	0.965435	-0.0844342	0.157081	0.603391	0.219401	1	0.980148	164	B	A
3087784_6:T>G	C06	19839955	45.751	0.592855	0.227051	1.83233	0.959012	-0.0841852	0.157149	0.603868	0.219058	1	0.981375	174	A	B
3091989	A10	10817046	25.581	0.592926	0.226999	1.76506	0.949081	0.0791912	0.14784	0.604346	0.218715	1	0.980717	165	A	B
5122300	C01	32547030	90.314	0.593444	0.226621	1.79144	0.964741	0.0823446	0.153938	0.604823	0.218371	1	0.980798	163	B	A
4121541	C05	7739754	48.173	0.594125	0.226122	1.84077	0.976256	-0.0854244	0.159989	0.605301	0.218029	1	0.98115	162	B	A
4115944	A03	24313204	138.95	0.595748	0.224937	1.75965	0.970295	0.0806061	0.151636	0.605778	0.217686	1	0.983054	164	A	B
5120519_30:C>G		-	-	0.59603	0.224732	1.84431	0.962406	-0.079676	0.150014	0.606256	0.217344	1	0.982746	171	B	A
4166663	A10	10325464	23.172	0.597003	0.224024	1.84584	0.980301	-0.0820071	0.154796	0.606734	0.217002	1	0.983575	162	A	B
3201018	A01	16209267	79.862	0.597226	0.223861	1.77172	0.962237	0.0776876	0.14675	0.607211	0.21666	1	0.98317	172	A	B
3107711	C04	4869052	27.687	0.597268	0.223831	1.77841	0.952754	0.0804641	0.151988	0.607689	0.216319	1	0.982466	159	B	A
3144383		-	-	0.597764	0.22347	1.74043	0.946021	0.0792846	0.149971	0.608166	0.215978	1	0.98251	163	B	A
5121272	A09	5099750	44.619	0.597904	0.223368	1.74593	0.936296	0.0771077	0.145912	0.608644	0.215637	1	0.98197	165	A	B
4337830	C09	8287990	41.78	0.598746	0.222757	1.7589	0.939545	0.0824478	0.156387	0.609121	0.215296	1	0.982582	170	A	B
3114431	A04	12876907	29.408	0.599223	0.222411	1.77244	0.961934	0.0784223	0.14894	0.609599	0.214956	1	0.982595	167	B	A
3107153_60:G>T	A09	5226564	45.83	0.599319	0.222342	1.78319	0.964595	0.078079	0.148332	0.610076	0.214616	1	0.981982	170	B	A
3094651	A05	1355492	9.867	0.599331	0.222334	1.87112	0.970125	-0.0812644	0.15437	0.610554	0.214276	1	0.981234	160	B	A
3080394	C03	4618693	34.775	0.599359	0.222313	1.86141	0.962662	-0.0814103	0.154649	0.611032	0.213936	1	0.980514	155	A	B
5120654_9:C>T	C03	2904023	19.123	0.599604	0.222135	1.76225	0.957626	0.0781737	0.148632	0.611509	0.213597	1	0.980149	172	B	A
4117748		-	-	0.601721	0.220605	1.75956	0.958307	0.0789376	0.150944	0.611987	0.213258	1	0.982843	163	A	B
3116146	C01	297735	0	0.602475	0.220061	1.85161	0.963371	-0.0774571	0.148433	0.612464	0.212919	1	0.983307	170	A	B
3101711	A10	15847117	70.578	0.60271	0.219892	1.831	0.96141	-0.0795915	0.152606	0.612942	0.212581	1	0.982924	161	B	A
5121675	A09	1447476	13.494	0.604365	0.2187	1.84901	0.971984	-0.079285	0.152721	0.613419	0.212243	1	0.984857	164	B	A
3091788_40:A>T	C04	34514697	73.465	0.604505	0.2186	1.75903	0.947456	0.0749677	0.144476	0.613897	0.211905	1	0.984319	173	B	A
3092479_60:A>G	C04	45071458	104.763	0.605191	0.218107	1.84787	0.959619	-0.0756033	0.145978	0.614374	0.211567	1	0.98467	173	B	A
3144524	A08	17576385	76.491	0.60579	0.217678	1.78247	0.962526	0.0772825	0.149456	0.614852	0.211229	1	0.984878	166	B	A
3080189	C04	30310143	66.093	0.607181	0.216682	1.76473	0.961557	0.0765846	0.148686	0.61533	0.210892	1	0.986375	169	B	A
5122141		-	-	0.607199	0.216669	1.85156	0.973643	-0.0824525	0.160079	0.615807	0.210555	1	0.98564	165	A	B
3166747	C09	1745815	12.614	0.607406	0.216521	1.75904	0.943854	0.0817408	0.158791	0.616285	0.210219	1	0.985211	166	A	B
3111704_19:T>C	C03	3216489	23.327	0.607531	0.216431	1.76103	0.957659	0.0757691	0.147251	0.616762	0.209882	1	0.984652	172	B	A
3080104_46:C>G	C07	33252091	52.379	0.608381	0.215824	1.83683	0.959077	-0.0761126	0.148273	0.61724	0.209546	1	0.985267	174	B	A
3081413	A02	8501183	79.388	0.609011	0.215375	1.84743	0.969498	-0.0827166	0.161408	0.617717	0.20921	1	0.985525	166	A	B
3174614	C08	33363586	81.59	0.609334	0.215145	1.77942	0.965654	0.0775974	0.151562	0.618195	0.208875	1	0.985286	170	A	B
3123218_20:T>C	A01	5684970	43.588	0.610388	0.214394	1.84568	0.958847	-0.0747868	0.146509	0.618672	0.208539	1	0.986228	173	B	A
3146905	A05	8541608	56.433	0.61041	0.214378	1.85707	0.963708	-0.0765319	0.149927	0.61915	0.208204	1	0.985504	167	B	A
5052465	A05	21050321	100.833	0.611379	0.213689	1.84247	0.965491	-0.0764979	0.150266	0.619628	0.207869	1	0.986308	166	B	A
3220785	C03	20630823	99.855	0.611518	0.213591	1.85489	0.949796	-0.0762377	0.149807	0.620105	0.207535	1	0.985773	162	B	A
5030775	C01	11659118	58.168	0.611536	0.213578	1.75148	0.945296	0.0748048	0.147005	0.620583	0.2072	1	0.985043	166	B	A
3100260	C02	34666450	96.771	0.611925	0.213302	1.84772	0.965538	-0.0766363	0.15077	0.62106	0.206866	1	0.984913	166	B	A
4111312	C07	42955831	92.698	0.612109	0.213171	1.746	0.953191	0.0753699	0.148358	0.621538	0.206533	1	0.984452	168	A	B
4118337	A03	24661993	139.37	0.613525	0.212168	1.72333	0.925919	0.072963	0.144189	0.622015	0.206199	1	0.985971	165	A	B
3149804	A10	12195483	34.183	0.613831	0.211951	1.85262	0.972736	-0.076113	0.150548	0.622493	0.205866	1	0.985707	167	B	A
5120918	A07	15728531	64.115	0.614004	0.211829	1.84096	0.958622	-0.0752818	0.148978	0.62297	0.205533	1	0.985229	168	B	A
3090388	C04	37161959	80.686	0.614214	0.21168	1.85282	0.9664	-0.0750854	0.14868	0.623448	0.2052	1	0.984812	169	B	A
3112197	A07	8964131	15.74	0.614296	0.211622	1.80509	0.945653	-0.0767337	0.151975	0.623926	0.204867	1	0.984189	167	A	B
3106068	A07	19660783	88.902	0.614906	0.211192	1.78484	0.968125	0.0769704	0.1527	0.624403	0.204535	1	0.984413	163	B	A
4107087	A08	11798571	29.76	0.615599	0.210702	1.77541	0.961023	0.0748321	0.148756	0.624881	0.204203	1	0.98477	167	A	B
4110301	C07	32379847	49.563	0.616751	0.20989	1.78059	0.976543	0.0786123	0.156777	0.625358	0.203871	1	0.98586	164	B	A
3128805	A03	1556624	16.192	0.618564	0.208616	1.76106	0.942893	0.0747236	0.149799	0.625836	0.20354	1	0.988003	168	B	A
3144840	A03	22343370	131.385	0.618799	0.208451	1.75964	0.954935	0.0734524	0.14735	0.626313	0.203208	1	0.987625	168	B	A
3120927	A04	15971489	51.564	0.618905	0.208376	1.78551	0.963832	0.0750207	0.150536	0.626791	0.202877	1	0.987043	165	B	A
3075282	A03	311774	4.822	0.618983	0.208321	1.84292	0.953043	-0.074631	0.14979	0.627268	0.202547	1	0.986417	166	B	A
3103948	A02	12479163	86.409	0.619609	0.207882	1.782	0.948805	0.0774643	0.155755	0.627746	0.202216	1	0.986663	166	A	B
3082326_29:A>T	A10	16052721	70.978	0.619694	0.207823	1.83587	0.959122	-0.0737225	0.14828	0.628223	0.201886	1	0.986048	174	B	A
3153923_52:A>G	C04	802286	4.065	0.620466	0.207282	1.77766	0.959125	0.0741275	0.149424	0.628701	0.201556	1	0.986526	174	B	A
5030177	A07	9615430	17.794	0.620519	0.207245	1.79752	0.967019	0.0764444	0.154108	0.629179	0.201226	1	0.985862	168	A	B
3102690	A07	18883308	82.815	0.620622	0.207173	1.79043	0.972722	0.0755467	0.15234	0.629656	0.200897	1	0.985278	166	B	A
5121467	A06	20918861	95.574	0.620946	0.206946	1.80866	0.921097	-0.0780305	0.157496	0.630134	0.200567	1	0.985046	167	A	B
3131605_27:A>G	A04	12061649	24.529	0.620976	0.206925	1.77298	0.959127	0.0722713	0.145896	0.630611	0.200238	1	0.984348	174	B	A
5048505_66:G>A	A05	3905625	34.174	0.621381	0.206642	1.77598	0.959129	0.0730474	0.147634	0.631089	0.19991	1	0.984245	174	A	B
5048102_5:A>T	A07	16024053	68.499	0.621634	0.206465	1.84202	0.962596	-0.0742251	0.150119	0.631566	0.199581	1	0.983901	172	B	A
5052675	C06	36880074	104.641	0.622777	0.205667	1.82564	0.959239	-0.0746383	0.151438	0.632044	0.199253	1	0.984966	164	B	A
4116279	A05	22750350	107.012	0.624048	0.204782	1.80769	0.936148	-0.0716923	0.145998	0.632521	0.198925	1	0.986231	166	B	A
3140944	A05	4253723	36.156	0.624957	0.20415	1.7795	0.971213	0.0746127	0.15235	0.632999	0.198597	1	0.986923	169	A	B
3112331	C01	29422093	82.519	0.625346	0.20388	1.78802	0.975961	0.076009	0.155365	0.633477	0.198269	1	0.986793	163	B	A
5047960_62:G>C	A06	21007282	95.969	0.625451	0.203807	1.83103	0.959145	-0.0757625	0.154927	0.633954	0.197942	1	0.986216	174	B	A
4167204	A08	16782757	67.112	0.626318	0.203205	1.80714	0.924578	-0.0703429	0.144194	0.634432	0.197615	1	0.986839	166	A	B
3100185	A03	3518964	28.382	0.626352	0.203182	1.84406	0.970212	-0.0782998	0.160498	0.634909	0.197288	1	0.986151	155	B	A
3102870	C02	16694591	73.355	0.626698	0.202942	1.84163	0.967715	-0.0744268	0.152733	0.635387	0.196962	1	0.985954	166	A	B
5048072	A10	13846704	44.804	0.627173	0.202613	1.77953	0.963032	0.0718824	0.147722	0.635864	0.196636	1	0.985961	170	B	A
3095646_11:A>C	A08	9468300	17.593	0.6274	0.202456	1.77283	0.959152	0.0708324	0.145667	0.636342	0.196309	1	0.985578	174	A	B
5120574		-	-	0.627485	0.202397	1.78223	0.967406	0.0752273	0.15473	0.636819	0.195984	1	0.984973	166	A	B
3113721	A07	15843584	66.123	0.627929	0.20209	1.82337	0.945916	-0.0728316	0.149985	0.637297	0.195658	1	0.984931	160	B	A
3155522_32:G>T	A03	1884977	16.986	0.628216	0.201891	1.77049	0.939586	0.0744298	0.153408	0.637775	0.195333	1	0.984645	162	B	A
3075619	A08	16299010	63.741	0.628608	0.20162	1.8433	0.95939	-0.0722441	0.149082	0.638252	0.195008	1	0.984522	167	A	B
3081627	A10	13765015	43.987	0.628728	0.201537	1.77096	0.962151	0.0725727	0.149809	0.63873	0.194683	1	0.983974	165	B	A
4332089	A01	2295623	17.649	0.62896	0.201377	1.83952	0.964827	-0.0761294	0.157254	0.639207	0.194358	1	0.983601	163	A	B
3084054	C08	31676139	75.957	0.629871	0.200749	1.84082	0.966194	-0.0739507	0.153164	0.639685	0.194034	1	0.98429	165	B	A
4334950	A09	1651861	14.327	0.631564	0.199583	1.83277	0.963762	-0.0719551	0.149777	0.640162	0.19371	1	0.986201	168	B	A
3158964_8:G>A	C03	12039586	71.649	0.631632	0.199536	1.78743	0.963927	0.0720028	0.149911	0.64064	0.193386	1	0.985571	171	A	B
3096344	A10	12360422	34.581	0.632007	0.199278	1.83506	0.967465	-0.0730292	0.152201	0.641117	0.193062	1	0.985422	163	A	B
3092261		-	-	0.632234	0.199122	1.83417	0.956336	-0.0726363	0.151492	0.641595	0.192739	1	0.985043	168	B	A
3119185	A08	12556750	35.047	0.632389	0.199016	1.76157	0.963073	0.0726162	0.15151	0.642073	0.192416	1	0.984551	163	A	B
3128113	A01	18210055	82.287	0.632536	0.198915	1.82622	0.950811	-0.0709591	0.148122	0.64255	0.192093	1	0.984049	166	A	B
3101145	A07	21848267	101.477	0.63277	0.198754	1.83707	0.968523	-0.0721319	0.150676	0.643028	0.19177	1	0.983683	167	A	B
5122207	A03	19990757	116.136	0.632885	0.198675	1.71738	0.929204	0.0699267	0.146111	0.643505	0.191448	1	0.983132	162	A	B
3092628	A03	24073099	138.099	0.633211	0.198452	1.77791	0.964176	0.0718399	0.150257	0.643983	0.191126	1	0.982908	165	A	B
3082245_39:A>G	C01	30897855	85.417	0.634417	0.197625	1.77779	0.959179	0.0706401	0.148289	0.64446	0.190804	1	0.984051	174	A	B
3216399	A08	10471303	20.767	0.634467	0.197591	1.79239	0.96203	0.0715097	0.150122	0.644938	0.190482	1	0.9834	165	B	A
3133627	A10	9705319	21.958	0.635033	0.197203	1.83506	0.967037	-0.0709624	0.149228	0.645415	0.190161	1	0.98355	168	B	A
4167789		-	-	0.636022	0.196528	1.76791	0.956829	0.0707546	0.149223	0.645893	0.189839	1	0.984354	166	A	B
3183649_26:T>C	C06	3534834	6.69701	0.637869	0.195268	1.83941	0.964324	-0.0703874	0.149267	0.646371	0.189518	1	0.986483	167	A	B
3113030	A06	988236	6.606	0.639106	0.194427	1.79108	0.982897	0.0730715	0.155519	0.646848	0.189198	1	0.987666	160	B	A
5030552	A05	19241495	80.399	0.639232	0.194341	1.78663	0.971662	0.0712747	0.151759	0.647326	0.188877	1	0.987133	164	A	B
3084042	C07	30054952	40.308	0.639635	0.194068	1.78099	0.965724	0.070749	0.150832	0.647803	0.188557	1	0.987027	170	A	B
3088172_59:T>A	A06	21281721	97.158	0.640234	0.193661	1.82966	0.9592	-0.0728753	0.15565	0.648281	0.188237	1	0.987224	174	A	B
3124763		-	-	0.640895	0.193213	1.84742	0.963446	-0.0693674	0.148445	0.648758	0.187917	1	0.987516	170	A	B
3099742	A10	10569832	23.969	0.640964	0.193166	1.74442	0.925033	0.0673535	0.144157	0.649236	0.187597	1	0.986897	165	A	B
3079377		-	-	0.641313	0.19293	1.84267	0.965027	-0.0701667	0.150337	0.649713	0.187278	1	0.986707	166	A	B
3079396	C05	1607651	8.692	0.641669	0.192689	1.77933	0.965979	0.0709406	0.152152	0.650191	0.186959	1	0.98653	163	B	A
3101447_29:A>G	A06	20487236	89.891	0.642381	0.192208	1.8286	0.959208	-0.0735007	0.158	0.650669	0.18664	1	0.9869	174	B	A
3101391	C09	10482915	45.025	0.642419	0.192181	1.79421	0.967429	0.0733806	0.157745	0.651146	0.186322	1	0.986236	165	B	A
5122378	C09	40014589	62.613	0.642767	0.191947	1.76343	0.948819	0.0688514	0.14817	0.651624	0.186003	1	0.986047	169	A	B
3108267	C03	4676668	36.859	0.642797	0.191926	1.83926	0.971054	-0.0709455	0.152684	0.652101	0.185685	1	0.985372	165	A	B
5030897		-	-	0.643103	0.19172	1.83846	0.962193	-0.0696615	0.15006	0.652579	0.185367	1	0.985118	166	B	A
3161277	C03	3625502	24.914	0.643497	0.191454	1.78302	0.970196	0.0698559	0.150663	0.653056	0.185049	1	0.985002	169	A	B
4112303	C03	48661192	150.882	0.643546	0.19142	1.86271	0.963923	-0.0717853	0.154833	0.653534	0.184732	1	0.984358	161	B	A
3084902_15:T>G	C01	25093506	77.75	0.645126	0.190355	1.78356	0.95898	0.0682412	0.147913	0.654011	0.184415	1	0.986054	173	A	B
3137128	A07	17625218	76.664	0.64547	0.190124	1.77101	0.95537	0.0695367	0.15086	0.654489	0.184098	1	0.98586	162	B	A
3100137_35:G>T	A03	26236671	143.862	0.645803	0.1899	1.76644	0.947111	0.0665044	0.144443	0.654967	0.183781	1	0.98565	172	B	A
5053973	A08	18766284	83.165	0.646015	0.189757	1.75966	0.95246	0.0683929	0.148629	0.655444	0.183464	1	0.985255	165	B	A
3139710	C03	4609517	35.185	0.646203	0.189631	1.86046	0.970015	-0.0695623	0.151256	0.655922	0.183148	1	0.984825	165	B	A
3077964_35:A>C	A05	2539901	19.962	0.6467	0.189297	1.76929	0.947618	0.0692389	0.150793	0.656399	0.182832	1	0.984865	173	B	A
4335603	A01	550050	4.956	0.646937	0.189138	1.82912	0.955446	-0.0699904	0.152518	0.656877	0.182516	1	0.98451	160	B	A
5047495	C06	21788257	52.895	0.646955	0.189126	1.81694	0.934074	-0.0779355	0.169849	0.657354	0.1822	1	0.983823	164	B	A
3077492_60:A>G	A10	12725158	37.078	0.647291	0.1889	1.83731	0.959226	-0.066818	0.145785	0.657832	0.181885	1	0.983619	174	B	A
5048552	C07	30769478	39.911	0.64776	0.188586	1.79495	0.965073	0.0687513	0.150208	0.658309	0.18157	1	0.983619	168	B	A
3120980_16:G>A	C01	3748753	35.44	0.647919	0.18848	1.77516	0.959228	0.0666906	0.145785	0.658787	0.181255	1	0.983146	174	B	A
3095382	C02	42080486	132.481	0.648719	0.187943	1.79232	0.967049	0.0695817	0.152455	0.659265	0.18094	1	0.983648	161	B	A
3088781	A02	19557826	90.866	0.651183	0.186297	1.82917	0.958404	-0.0691667	0.152709	0.659742	0.180626	1	0.98667	170	A	B
3169638	C01	17273062	75.39	0.651994	0.185757	1.77817	0.975207	0.0706979	0.156473	0.66022	0.180312	1	0.987184	166	A	B
3115792	C02	4072939	27.824	0.6523	0.185553	1.86092	0.971245	-0.0681347	0.150942	0.660697	0.179998	1	0.986933	166	A	B
3139290_63:T>C	A10	12146743	33.348	0.652585	0.185363	1.83789	0.959244	-0.065627	0.145527	0.661175	0.179684	1	0.986652	174	B	A
3147583	A05	7819891	55.624	0.652857	0.185182	1.8302	0.958396	-0.0700341	0.155409	0.661652	0.17937	1	0.986351	162	A	B
3219649	C09	46744984	105.303	0.652878	0.185168	1.77241	0.959	0.0678494	0.150573	0.66213	0.179057	1	0.985671	163	B	A
3090864	A07	17440187	76.252	0.653133	0.184998	1.75427	0.944659	0.0665742	0.147866	0.662607	0.178744	1	0.985347	167	A	B
3167015		-	-	0.6533	0.184888	1.76482	0.951025	0.0670557	0.149005	0.663085	0.178431	1	0.984888	163	B	A
3083742_12:A>G	A08	11416052	27.292	0.653714	0.184612	1.77427	0.959248	0.0653774	0.145479	0.663563	0.178118	1	0.984803	174	A	B
5050231_36:G>T	C04	44313823	101.078	0.653725	0.184605	1.83778	0.959248	-0.0653968	0.145527	0.66404	0.177806	1	0.984112	174	B	A
3117366	A09	1900038	17.259	0.653835	0.184532	1.82917	0.956089	-0.0667009	0.148472	0.664518	0.177493	1	0.98357	169	B	A
3180171_42:T>C	A03	18183470	102.501	0.654124	0.18434	1.76852	0.959266	0.0654773	0.145885	0.664995	0.177181	1	0.9833	173	B	A
3121874	A05	5069206	43.779	0.65471	0.183951	1.79411	0.958895	0.0682477	0.152317	0.665473	0.17687	1	0.983474	163	B	A
4116263	A04	15297635	46.272	0.654887	0.183834	1.7821	0.975212	0.0689448	0.153964	0.66595	0.176558	1	0.983034	167	A	B
4111433	A07	22511210	106.777	0.65498	0.183772	1.83663	0.965235	-0.0674907	0.150756	0.666428	0.176247	1	0.98247	164	A	B
3099068	A05	5111389	44.186	0.655295	0.183563	1.7871	0.973652	0.0702305	0.157034	0.666905	0.175936	1	0.982239	167	A	B
3075682	A03	17600907	101.31	0.657228	0.182284	1.80048	0.931527	-0.0640906	0.14417	0.667383	0.175625	1	0.984432	167	B	A
5034184_22:G>T	C03	48179763	148.448	0.657508	0.182099	1.83208	0.959261	-0.0661931	0.14904	0.667861	0.175314	1	0.984147	174	A	B
3186289_18:C>T	C04	31425961	68.203	0.657752	0.181938	1.7813	0.959322	0.0648685	0.146168	0.668338	0.175004	1	0.983809	173	B	A
3080735	A04	895060	1.215	0.658105	0.181705	1.77405	0.958268	0.0659524	0.148763	0.668816	0.174694	1	0.983634	166	A	B
5048964	A04	8302859	12.822	0.658349	0.181544	1.77289	0.945575	0.0645795	0.145782	0.669293	0.174384	1	0.983298	169	A	B
4119240	C03	3016967	20.806	0.659254	0.180947	1.79302	0.96041	0.0653792	0.148009	0.669771	0.174074	1	0.983947	171	B	A
5121536	A02	9818728	76.134	0.65953	0.180765	1.80623	0.969381	0.0711304	0.161162	0.670248	0.173764	1	0.983658	167	A	B
3135464	C04	11989964	50.266	0.659738	0.180628	1.79163	0.961079	0.0667029	0.151224	0.670726	0.173455	1	0.983268	164	B	A
3206532	A06	7355141	62.604	0.66042	0.18018	1.74902	0.935491	0.0701503	0.159391	0.671203	0.173146	1	0.983584	170	A	B
3099631	C04	21349379	53.993	0.661095	0.179736	1.80547	0.968598	0.0664708	0.151347	0.671681	0.172837	1	0.98389	167	B	A
3120463_33:G>A	C03	20981098	102.681	0.661096	0.179736	1.83304	0.959274	-0.0648448	0.147656	0.672159	0.172528	1	0.983192	174	B	A
5121713	C03	60263789	195.992	0.661342	0.179574	1.79479	0.958566	0.0666789	0.151934	0.672636	0.17222	1	0.98286	164	A	B
3148039_11:G>A		-	-	0.661613	0.179396	1.83429	0.959275	-0.0642857	0.146622	0.673114	0.171912	1	0.982566	174	B	A
3136933	A10	11296116	26.834	0.662775	0.178634	1.76721	0.949231	0.0644157	0.147446	0.673591	0.171604	1	0.983594	166	A	B
4333463_67:T>G	A09	3768248	32.791	0.663336	0.178266	1.83479	0.959281	-0.063766	0.14623	0.674069	0.171296	1	0.983729	174	B	A
3080716_19:C>T	A06	16080459	67.837	0.664394	0.177574	1.78529	0.959285	0.068673	0.158013	0.674546	0.170988	1	0.984601	174	B	A
3076992	A10	9334758	22.378	0.665356	0.176946	1.83713	0.966187	-0.0642349	0.148247	0.675024	0.170681	1	0.985329	170	A	B
3093008	C03	48460977	150.055	0.666271	0.176349	1.85515	0.971429	-0.0669728	0.155005	0.675501	0.170374	1	0.985986	163	B	A
3100490_56:A>T	A07	17089415	73.774	0.667356	0.175642	1.7799	0.959295	0.0635703	0.147659	0.675979	0.170067	1	0.986895	174	B	A
3180084	C05	3673320	28.926	0.667391	0.175619	1.75743	0.961245	0.0667678	0.155086	0.676457	0.16976	1	0.986251	163	B	A
3099678	C06	22152151	53.289	0.667705	0.175415	1.82477	0.963515	-0.0757913	0.17623	0.676934	0.169454	1	0.986019	167	B	A
3097954		-	-	0.667726	0.175402	1.79175	0.964888	0.0677099	0.157454	0.677412	0.169147	1	0.985354	170	A	B
3204867	C01	28920993	82.122	0.667903	0.175287	1.76979	0.960482	0.0655793	0.152577	0.677889	0.168841	1	0.984922	164	B	A
3130127_25:G>T	A08	15627760	56.238	0.667982	0.175235	1.83185	0.957628	-0.0631136	0.146888	0.678367	0.168535	1	0.984346	171	A	B
3174623	A10	10780674	0.823	0.668595	0.174837	1.80183	0.973221	0.0657777	0.153378	0.678844	0.16823	1	0.984555	164	A	B
5031012	A07	20503259	91.825	0.668767	0.174725	1.76348	0.962273	0.0646502	0.150832	0.679322	0.167924	1	0.984117	164	B	A
3103709_56:T>C	C03	2350702	14.214	0.669241	0.174418	1.82091	0.957889	-0.0632379	0.147775	0.679799	0.167619	1	0.984122	172	A	B
3088845	A03	26645350	143.462	0.669342	0.174352	1.77135	0.962773	0.0641062	0.149843	0.680277	0.167314	1	0.983581	166	A	B
3145944	A03	20930237	121.966	0.669611	0.174177	1.82864	0.953049	-0.0635714	0.14872	0.680755	0.167009	1	0.983286	165	B	A
4114988	C02	44326664	144.843	0.670241	0.173769	1.80457	0.969334	0.0652827	0.153032	0.681232	0.166705	1	0.983521	164	B	A
3093909	A08	14822923	49.076	0.670845	0.173378	1.83429	0.960285	-0.0636684	0.149541	0.68171	0.166401	1	0.983718	165	B	A
3166427		-	-	0.671229	0.173129	1.75571	0.924698	0.0629011	0.147919	0.682187	0.166096	1	0.983593	163	B	A
3159365		-	-	0.67143	0.172999	1.82354	0.964205	-0.0631417	0.148594	0.682665	0.165793	1	0.983199	171	A	B
3179267	A03	2501300	21.86	0.67147	0.172973	1.81701	0.956162	-0.0670093	0.157703	0.683142	0.165489	1	0.982571	163	B	A
4335962_15:T>G	C04	40312082	89.99	0.67167	0.172844	1.77568	0.959309	0.06176	0.14546	0.68362	0.165185	1	0.982176	174	B	A
3113258_62:A>G	A08	14937354	50.286	0.672567	0.172265	1.84451	0.961164	-0.0621598	0.146824	0.684097	0.164882	1	0.982802	172	B	A
3183018	A08	8467937	14.713	0.672858	0.172077	1.77854	0.959222	0.0645927	0.1527	0.684575	0.164579	1	0.982541	163	A	B
3207733_52:G>A	A07	23727348	112.556	0.673513	0.171654	1.84629	0.960114	-0.0618343	0.146505	0.685053	0.164276	1	0.982812	172	A	B
3101873	A07	23426033	113.809	0.673562	0.171622	1.78012	0.964771	0.0630135	0.149315	0.68553	0.163973	1	0.9822	167	A	B
3148754_30:A>C	C06	17478550	37.102	0.674062	0.1713	1.78426	0.959316	0.0647222	0.153625	0.686008	0.163671	1	0.982245	174	A	B
3100600_29:C>G		-	-	0.674097	0.171277	1.79194	0.957434	0.0625978	0.148591	0.686485	0.163369	1	0.981613	168	B	A
4706344	A06	20700180	93.585	0.674258	0.171174	1.84904	0.970295	-0.0682742	0.162148	0.686963	0.163067	1	0.981165	167	A	B
4166744	C01	10892904	55.302	0.675195	0.170571	1.78304	0.964314	0.062746	0.149476	0.68744	0.162765	1	0.981846	168	A	B
3132451	A10	14437975	52.806	0.675229	0.170549	1.8453	0.95601	-0.0622892	0.148402	0.687918	0.162463	1	0.981214	166	B	A
3164433	C03	11704596	71.239	0.67546	0.1704	1.78802	0.96559	0.0629802	0.150169	0.688395	0.162162	1	0.980869	171	A	B
3101927	C04	33949748	71.825	0.675971	0.170072	1.84671	0.959465	-0.0625809	0.149457	0.688873	0.161861	1	0.980931	165	B	A
3154708	C07	40062454	77.085	0.67642	0.169784	1.79281	0.96892	0.062832	0.150281	0.689351	0.16156	1	0.980902	167	A	B
3101013	C03	4453951	33.149	0.676854	0.169505	1.84928	0.971721	-0.0633629	0.151768	0.689828	0.161259	1	0.980853	168	A	B
4118297	A07	22499718	112.958	0.676913	0.169467	1.78892	0.979824	0.0640843	0.153517	0.690306	0.160959	1	0.98026	163	A	B
5121627	C01	36835698	100.173	0.677363	0.169179	1.84569	0.973786	-0.0653637	0.156816	0.690783	0.160658	1	0.980234	164	B	A
5120732	A09	4748805	41.819	0.67781	0.168892	1.81809	0.948279	-0.0616425	0.148107	0.691261	0.160358	1	0.980203	165	A	B
3181449	A01	1414387	10.273	0.677832	0.168878	1.82912	0.959316	-0.0625	0.150187	0.691738	0.160058	1	0.979559	170	A	B
5121871		-	-	0.678004	0.168767	1.83474	0.968383	-0.0631875	0.151918	0.692216	0.159758	1	0.979132	166	B	A
4112963	C03	13118292	74.918	0.678735	0.1683	1.76102	0.944953	0.0611851	0.147457	0.692693	0.159459	1	0.979512	165	B	A
4114920	A03	2847191	23.886	0.679774	0.167635	1.8581	0.964012	-0.0651	0.157422	0.693171	0.15916	1	0.980335	160	B	A
4338685	C03	60085826	195.195	0.679923	0.16754	1.79479	0.972984	0.0634692	0.153563	0.693649	0.158861	1	0.979875	165	A	B
3108501	C08	35746790	95.738	0.680377	0.16725	1.7787	0.955543	0.0638387	0.154693	0.694126	0.158562	1	0.979855	167	A	B
4168478_24:C>T	C03	6241118	49.66	0.680777	0.166995	1.84153	0.963565	-0.0613936	0.148972	0.694604	0.158263	1	0.979758	171	A	B
3099329_15:T>C	C04	30302041	65.686	0.681467	0.166555	1.78072	0.962021	0.0605941	0.147372	0.695081	0.157964	1	0.980076	173	B	A
4114091	A07	19119036	84.428	0.68172	0.166394	1.7697	0.95395	0.0614625	0.149602	0.695559	0.157666	1	0.979768	168	A	B
3088419	A07	22117619	102.745	0.682929	0.165625	1.84264	0.970567	-0.0615187	0.150342	0.696036	0.157368	1	0.980832	167	B	A
5048589	A02	245167	0	0.6833	0.165389	1.79902	0.969254	0.0631679	0.154562	0.696514	0.15707	1	0.980692	166	A	B
5121021	A06	18261405	74.161	0.683386	0.165334	1.77769	0.966341	0.0667077	0.163272	0.696991	0.156773	1	0.980144	167	A	B
3175961	C06	6759212	24.719	0.683894	0.165011	1.8261	0.939729	-0.0616556	0.151156	0.697469	0.156475	1	0.980202	163	B	A
3152485	A07	23612521	111.731	0.684311	0.164746	1.85629	0.959694	-0.0608376	0.149364	0.697947	0.156178	1	0.980128	166	A	B
3217902	A10	13193496	39.918	0.686126	0.163596	1.82165	0.960424	-0.0601836	0.148664	0.698424	0.155881	1	0.982056	167	B	A
4109055_48:G>A	A09	2536477	18.887	0.686249	0.163518	1.81832	0.947748	-0.0591502	0.14618	0.698902	0.155584	1	0.981561	173	A	B
3087194	C03	5152413	41.438	0.686325	0.16347	1.83828	0.973157	-0.0637667	0.15761	0.699379	0.155287	1	0.981	161	A	B
5049918	A01	6368823	49.418	0.686416	0.163413	1.8392	0.965777	-0.060743	0.15019	0.699857	0.154991	1	0.980461	166	B	A
4167016	A02	12404329	86.004	0.686614	0.163287	1.80459	0.949109	-0.0623458	0.154258	0.700334	0.154695	1	0.980075	167	A	B
3161765_29:G>A	C08	33816640	85.246	0.686902	0.163105	1.7886	0.961654	0.0600111	0.148634	0.700812	0.154399	1	0.979818	172	A	B
5120739	A08	10242379	19.973	0.687131	0.16296	1.77022	0.976838	0.0618683	0.153341	0.701289	0.154103	1	0.979478	165	A	B
4109613	C01	6514455	42.859	0.687677	0.162616	1.78011	0.966656	0.0601364	0.149328	0.701767	0.153807	1	0.979589	168	B	A
3158151	A10	10713617	24.361	0.687688	0.162608	1.75897	0.961833	0.0610345	0.151554	0.702245	0.153512	1	0.978939	162	A	B
3103994	A06	4147149	45.46	0.689196	0.161657	1.80471	0.974351	0.0632885	0.157959	0.702722	0.153216	1	0.980419	164	B	A
3078175	A07	8388506	14.145	0.689803	0.161275	1.79472	0.968258	0.0618959	0.154809	0.7032	0.152921	1	0.980616	168	A	B
5049134	A05	1316696	9.473	0.690162	0.161049	1.81871	0.940885	-0.0594704	0.148923	0.703677	0.152627	1	0.98046	167	A	B
3128799	A02	24246959	124.416	0.690266	0.160984	1.77606	0.96166	0.0623932	0.156298	0.704155	0.152332	1	0.979944	167	A	B
3126938_65:T>C	A01	6817004	51.836	0.690736	0.160688	1.83337	0.963949	-0.0593947	0.149031	0.704632	0.152037	1	0.979947	171	B	A
3127252_22:C>T	C01	33074110	90.741	0.691352	0.160301	1.76758	0.933195	0.0620671	0.156037	0.70511	0.151743	1	0.980157	155	B	A
3079905	C04	41993528	93.701	0.691399	0.160272	1.84824	0.971858	-0.0598207	0.150434	0.705587	0.151449	1	0.979559	167	A	B
3220375	C05	1918718	13.57	0.691569	0.160165	1.82102	0.946849	-0.0591364	0.148799	0.706065	0.151155	1	0.979138	167	A	B
3130778	A10	11492850	27.244	0.692423	0.159629	1.7631	0.955369	0.0585915	0.14786	0.706543	0.150862	1	0.979685	167	A	B
3082743	C04	43823623	99.029	0.693375	0.159032	1.78867	0.963462	0.0592521	0.150014	0.70702	0.150568	1	0.98037	165	A	B
3134394	C08	33251677	79.959	0.69362	0.158878	1.7666	0.92896	0.0586362	0.148581	0.707498	0.150275	1	0.980054	166	A	B
5030168	A03	4754979	35.166	0.693694	0.158832	1.75796	0.930848	0.0602075	0.152587	0.707975	0.149982	1	0.979498	158	B	A
5050300	C07	43262249	92.3	0.694314	0.158444	1.80353	0.974984	0.0601885	0.152874	0.708453	0.149689	1	0.979713	163	B	A
3098394		-	-	0.694917	0.158067	1.8067	0.931626	-0.0574453	0.146221	0.70893	0.149396	1	0.979902	170	A	B
3095666	C03	19632695	92.701	0.695429	0.157747	1.78938	0.963519	0.0583213	0.148716	0.709408	0.149104	1	0.979966	171	A	B
3112773_56:A>C	A10	16551404	74.639	0.69561	0.157634	1.833	0.964008	-0.0586338	0.149606	0.709885	0.148812	1	0.979562	171	B	A
3107290_38:C>A	C07	40178105	79.563	0.696392	0.157146	1.77968	0.959385	0.0569892	0.145809	0.710363	0.14852	1	0.980004	174	B	A
3084815	C01	3715801	35.835	0.696706	0.15695	1.78024	0.966075	0.0585542	0.149964	0.71084	0.148228	1	0.979787	166	B	A
5049471_22:C>G	C02	675541	6.202	0.697367	0.156539	1.83989	0.962938	-0.057237	0.146936	0.711318	0.147936	1	0.980058	172	A	B
3144157	C01	30891214	84.62	0.697689	0.156338	1.77727	0.958267	0.0575218	0.147833	0.711796	0.147645	1	0.979854	172	B	A
3093567	A06	19613411	81.848	0.697797	0.156271	1.82872	0.963415	-0.0612634	0.157508	0.712273	0.147353	1	0.979348	172	A	B
5030100_51:C>T	C03	176236	1.61	0.698519	0.155822	1.76885	0.957981	0.0570669	0.147088	0.712751	0.147062	1	0.979704	172	A	B
3077099_6:A>G	A05	5430674	47.002	0.699723	0.155074	1.78343	0.959395	0.057441	0.14868	0.713228	0.146771	1	0.980736	174	A	B
3180869		-	-	0.699802	0.155025	1.80238	0.945168	-0.0587744	0.152161	0.713706	0.146481	1	0.98019	166	A	B
3086694		-	-	0.699871	0.154982	1.82055	0.949646	-0.0567832	0.147045	0.714183	0.14619	1	0.979633	168	A	B
3156954	A10	16146990	71.376	0.699945	0.154936	1.78376	0.930022	-0.0572929	0.148392	0.714661	0.1459	1	0.979081	161	B	A
3168986_64:C>T	A10	15252153	63.255	0.699992	0.154907	1.84	0.966876	-0.0580556	0.150405	0.715138	0.14561	1	0.978493	169	A	B
3099517	C03	21765045	109.631	0.700046	0.154873	1.8205	0.954949	-0.0617678	0.16003	0.715616	0.14532	1	0.977917	156	B	A
3089579	A07	18542523	80.76	0.70049	0.154598	1.75735	0.949471	0.0582591	0.151189	0.716094	0.14503	1	0.977885	164	A	B
3145659	A06	18859530	77.391	0.701239	0.154134	1.80667	0.939558	-0.0616667	0.16046	0.716571	0.144741	1	0.978278	168	A	B
3127878	A02	19833561	91.271	0.701408	0.154029	1.8233	0.962385	-0.0597434	0.155548	0.717049	0.144451	1	0.977862	168	A	B
5121366	A05	20049934	91.842	0.701608	0.153906	1.8108	0.954099	-0.0569493	0.148374	0.717526	0.144162	1	0.97749	166	A	B
3159298	C03	60385232	196.41	0.702584	0.153301	1.76851	0.957014	0.0571058	0.149297	0.718004	0.143873	1	0.978199	167	A	B
3148304_23:T>A	A01	9301381	71.103	0.702811	0.153161	1.83337	0.959404	-0.0556061	0.145503	0.718481	0.143584	1	0.977865	174	A	B
3097992	C03	47520741	147.638	0.703061	0.153007	1.83123	0.968734	-0.0588455	0.154108	0.718959	0.143296	1	0.977563	169	A	B
4114546	A10	13384640	41.526	0.703096	0.152986	1.80965	0.934737	-0.055805	0.146155	0.719436	0.143008	1	0.976962	164	A	B
5121819	C04	4731356	26.039	0.70329	0.152865	1.77979	0.958852	0.0572961	0.150167	0.719914	0.142719	1	0.976585	166	B	A
3140426	A01	7076624	57.725	0.703917	0.152479	1.77072	0.960912	0.05696	0.149617	0.720392	0.142431	1	0.976807	165	B	A
5030152	C02	34396972	101.299	0.705389	0.151571	1.7849	0.956774	0.0560501	0.148007	0.720869	0.142144	1	0.978202	170	A	B
4167291_32:T>C	A10	14314180	51.188	0.705823	0.151304	1.83844	0.959176	-0.0551914	0.145969	0.721347	0.141856	1	0.978155	173	A	B
3088838_50:A>C	A10	13815197	44.399	0.706312	0.151004	1.78811	0.96187	0.0554255	0.146843	0.721824	0.141569	1	0.978186	172	B	A
4117576_35:T>G	C08	34774724	88.832	0.707548	0.150244	1.78458	0.959418	0.0561668	0.14947	0.722302	0.141281	1	0.97925	174	B	A
3123330_56:C>T	A04	9650527	14.819	0.708502	0.149659	1.78137	0.95942	0.0547075	0.146086	0.722779	0.140994	1	0.979923	174	B	A
3099292	A05	1070743	9.073	0.708605	0.149596	1.844	0.964884	-0.0575714	0.153768	0.723257	0.140707	1	0.979418	160	B	A
3078876		-	-	0.708701	0.149537	1.83806	0.968113	-0.0568642	0.151948	0.723734	0.140421	1	0.978905	170	A	B
3112187		-	-	0.709615	0.148977	1.82798	0.963517	-0.0561354	0.150487	0.724212	0.140134	1	0.979521	165	A	B
4116435	C03	57200709	178.918	0.709808	0.148859	1.84214	0.961632	-0.0576198	0.154574	0.72469	0.139848	1	0.979142	165	B	A
3085176	A01	9719560	71.515	0.710049	0.148712	1.81655	0.948611	-0.0549062	0.147424	0.725167	0.139562	1	0.97883	166	A	B
4337336	A02	20358123	92.486	0.710339	0.148534	1.82573	0.9602	-0.0579687	0.155814	0.725645	0.139276	1	0.978586	168	A	B
5121344		-	-	0.710563	0.148398	1.85	0.962853	-0.0571875	0.153834	0.726122	0.13899	1	0.97825	165	A	B
3079970_68:A>G	C03	14949787	78.623	0.710669	0.148333	1.83739	0.95919	-0.0543049	0.146147	0.7266	0.138705	1	0.977753	173	A	B
5122085	A09	980895	11.417	0.710879	0.148204	1.82646	0.971657	-0.0578709	0.155847	0.727077	0.138419	1	0.977401	163	A	B
3114756_28:A>T	A05	21310941	103.225	0.711513	0.147817	1.8342	0.960038	-0.0547479	0.147792	0.727555	0.138134	1	0.97763	173	B	A
5050640	A05	19472674	84.435	0.711708	0.147698	1.79315	0.968141	0.0568478	0.153551	0.728032	0.137849	1	0.977256	162	A	B
3078351	C06	5078069	12.776	0.711769	0.147661	1.82964	0.95868	-0.0552483	0.149269	0.72851	0.137564	1	0.9767	165	B	A
3078408_63:C>T	A01	9233397	71.906	0.712186	0.147407	1.83701	0.96079	-0.0539882	0.146098	0.728988	0.13728	1	0.976632	173	A	B
3087649	C04	9179493	45.318	0.712713	0.147085	1.81433	0.976975	0.0567626	0.153884	0.729465	0.136995	1	0.976715	163	B	A
5029121_30:C>A	C06	2304569	2.351	0.712815	0.147023	1.83724	0.963604	-0.0541826	0.146958	0.729943	0.136711	1	0.976216	172	B	A
3093586	C08	34447156	87.607	0.713486	0.146614	1.77443	0.960231	0.0558611	0.151872	0.73042	0.136427	1	0.976497	165	B	A
3123558	A01	3344691	24.668	0.713722	0.146471	1.75424	0.952274	0.0550664	0.149839	0.730898	0.136143	1	0.976182	164	B	A
3083240		-	-	0.714001	0.146301	1.76659	0.939318	0.0530268	0.144445	0.731375	0.13586	1	0.975926	170	B	A
3091333	C02	45098288	150.376	0.714932	0.145735	1.79174	0.962104	0.0558323	0.152594	0.731853	0.135576	1	0.97656	162	B	A
4334607	A05	5854830	50.343	0.715585	0.145338	1.84376	0.967279	-0.05538	0.151733	0.73233	0.135293	1	0.976816	169	B	A
3079731_13:G>C	A05	5420131	46.604	0.715679	0.145282	1.78417	0.95944	0.0539943	0.147994	0.732808	0.13501	1	0.976307	174	A	B
4167959_19:A>G	A06	21206771	96.756	0.715757	0.145235	1.83026	0.963513	-0.0569275	0.156076	0.733286	0.134727	1	0.975778	172	A	B
3078468	C09	721753	9.068	0.716535	0.144763	1.79105	0.935584	-0.0573271	0.157611	0.733763	0.134444	1	0.976203	165	A	B
4120166		-	-	0.716623	0.144709	1.83149	0.964177	-0.0582837	0.160297	0.734241	0.134162	1	0.975689	167	A	B
3124490	A02	24195530	124.003	0.717681	0.144069	1.77935	0.96836	0.0559768	0.154558	0.734718	0.133879	1	0.976494	169	A	B
5120734_41:T>G	C03	3530782	25.311	0.717889	0.143943	1.77082	0.958036	0.0533086	0.147309	0.735196	0.133597	1	0.976143	172	B	A
3102513_9:A>G	C05	2675047	18.381	0.718048	0.143847	1.82779	0.959447	-0.0536456	0.14833	0.735673	0.133315	1	0.975725	174	A	B
4121101_44:T>G	C05	3362331	26.131	0.718532	0.143554	1.79343	0.96483	0.0560796	0.155326	0.736151	0.133033	1	0.975749	166	B	A
5122015	C07	31722220	45.183	0.719416	0.14302	1.78347	0.968962	0.0556308	0.154584	0.736628	0.132752	1	0.976317	162	B	A
3102082_38:G>A	A08	17630864	76.903	0.719666	0.142869	1.79382	0.970704	0.0541285	0.150558	0.737106	0.13247	1	0.976023	167	B	A
3139128_57:C>T	A09	4334319	40.591	0.719777	0.142802	1.83205	0.959451	-0.052278	0.145481	0.737584	0.132189	1	0.975543	174	A	B
3093084_35:T>C		-	-	0.720051	0.142637	1.79436	0.960303	0.05339	0.148725	0.738061	0.131908	1	0.975282	172	B	A
5120636_15:C>G	A08	11094630	25.626	0.720365	0.142448	1.78714	0.959216	0.0523693	0.146054	0.738539	0.131627	1	0.975077	173	B	A
3089174	A05	1854908	14.378	0.720547	0.142338	1.79271	0.964862	0.0546335	0.152469	0.739016	0.131346	1	0.974694	171	A	B
3135149	A01	3631669	25.08	0.720691	0.142251	1.84888	0.973948	-0.055054	0.153717	0.739494	0.131065	1	0.974258	166	A	B
3102374	C01	31342620	87.07	0.722569	0.141121	1.7877	0.962206	0.0542697	0.152598	0.739971	0.130785	1	0.976168	166	B	A
4115503	C09	6695624	36.081	0.72333	0.140663	1.8079	0.962035	0.0561303	0.158277	0.740449	0.130505	1	0.976566	162	B	A
4706948	A03	1003049	10.522	0.72422	0.140129	1.78845	0.96773	0.0545767	0.154415	0.740926	0.130225	1	0.977137	163	B	A
3155948_19:G>A	A03	10315319	63.274	0.724771	0.139799	1.82856	0.960177	-0.0552866	0.156766	0.741404	0.129945	1	0.97725	173	B	A
3154381_24:T>C	C03	3934170	28.228	0.725386	0.139431	1.77173	0.958056	0.051914	0.147546	0.741882	0.129665	1	0.977451	172	B	A
5122304	A09	3654408	28.872	0.725426	0.139407	1.83376	0.969868	-0.0537624	0.152816	0.742359	0.129386	1	0.976876	168	A	B
3112343		-	-	0.726066	0.139024	1.83318	0.959074	-0.0521692	0.148647	0.742837	0.129107	1	0.977109	167	A	B
3154043	C03	12060459	72.059	0.728704	0.137449	1.77068	0.951042	0.0525126	0.151131	0.743314	0.128828	1	0.98003	160	B	A
3156777	A08	9652747	18.756	0.728807	0.137388	1.77391	0.955149	0.0521981	0.150291	0.743792	0.128549	1	0.979539	164	A	B
3090601	A08	16983162	71.189	0.729057	0.137238	1.81442	0.941718	-0.0505914	0.14581	0.744269	0.12827	1	0.979247	167	A	B
5121206	A10	17105474	77.02	0.730593	0.136325	1.83928	0.969514	-0.0527386	0.152891	0.744747	0.127991	1	0.98068	161	B	A
4108189	C08	33287174	81.175	0.731126	0.136008	1.7901	0.965734	0.05269	0.15307	0.745224	0.127713	1	0.980767	164	B	A
3090571	C01	17075304	70.196	0.731376	0.135859	1.76708	0.939342	0.0514241	0.149536	0.745702	0.127435	1	0.980475	163	B	A
3088205	A09	836347	9	0.731738	0.135644	1.79103	0.967117	0.0523024	0.152308	0.74618	0.127157	1	0.980332	166	A	B
3096640	A02	10026510	76.96	0.732625	0.135118	1.79782	0.96422	0.0526736	0.153926	0.746657	0.126879	1	0.980894	171	A	B
5121464	C03	23128195	116.907	0.73264	0.135109	1.82802	0.959322	-0.0519592	0.151841	0.747135	0.126601	1	0.980287	167	A	B
4116844	A04	14681362	41.733	0.732726	0.135059	1.80316	0.972492	0.051981	0.151955	0.747612	0.126324	1	0.979775	167	A	B
5051858	A01	9221588	70.693	0.732931	0.134937	1.75167	0.937652	0.0502321	0.146954	0.74809	0.126046	1	0.979425	163	A	B
3091233	A08	16650454	66.7	0.733562	0.134563	1.81312	0.95002	-0.0506525	0.148554	0.748567	0.125769	1	0.979642	166	A	B
3083037_5:A>T	C01	38040710	108.67	0.733746	0.134454	1.78486	0.962134	0.0510252	0.149765	0.749045	0.125492	1	0.979263	173	A	B
3112705	A09	729784	7.772	0.734269	0.134145	1.77663	0.945245	0.0512789	0.1508	0.749522	0.125215	1	0.979337	162	A	B
4120981_17:A>G	A01	19267477	88.028	0.734463	0.13403	1.78149	0.959489	0.0494253	0.145477	0.75	0.124939	1	0.978972	174	B	A
5120981	A05	17720192	67.98	0.734941	0.133747	1.82559	0.947111	-0.0507398	0.149618	0.750478	0.124662	1	0.978987	168	A	B
3145742	A05	6600645	53.678	0.735013	0.133705	1.81314	0.965184	-0.0518929	0.153063	0.750955	0.124386	1	0.978459	169	A	B
4332926		-	-	0.73532	0.133524	1.82083	0.957788	-0.0509762	0.150536	0.751433	0.12411	1	0.978246	166	B	A
4338549	A07	15557383	62.463	0.735564	0.13338	1.82265	0.965085	-0.0517575	0.152988	0.75191	0.123834	1	0.97795	165	A	B
3128299	A04	15000589	43.776	0.735747	0.133271	1.76976	0.957689	0.0514381	0.152143	0.752388	0.123558	1	0.977573	159	B	A
3114179	C07	36713281	66.371	0.736311	0.132939	1.78269	0.949623	0.0497118	0.147378	0.752865	0.123283	1	0.977702	168	A	B
3198232	C08	34863774	90.051	0.736615	0.132759	1.77181	0.958825	0.0517389	0.15357	0.753343	0.123007	1	0.977486	167	A	B
4337490_50:C>G	C07	28254532	36.024	0.73702	0.132521	1.77926	0.918228	-0.0489655	0.145565	0.75382	0.122732	1	0.977404	163	B	A
5121888	C02	44969502	161.555	0.737162	0.132437	1.78902	0.95996	0.0509804	0.151648	0.754298	0.122457	1	0.976973	168	A	B
3159412_59:C>T	C03	80125	0.8	0.737329	0.132339	1.77361	0.959471	0.0501418	0.149253	0.754776	0.122182	1	0.976576	169	A	B
4166437	C03	5699038	43.558	0.73875	0.131502	1.83054	0.95968	-0.0498768	0.1493	0.755253	0.121907	1	0.97784	167	B	A
5122551	C03	11050065	68.006	0.738818	0.131463	1.786	0.961847	0.0507164	0.151854	0.755731	0.121633	1	0.977312	167	A	B
4335444		-	-	0.739254	0.131206	1.76205	0.925025	0.0510946	0.15325	0.756208	0.121359	1	0.977271	166	A	B
3118699	A03	22107529	129.784	0.739466	0.131082	1.77989	0.964317	0.0499754	0.150022	0.756686	0.121084	1	0.976934	167	A	B
5121559		-	-	0.740155	0.130677	1.7775	0.946349	0.0521226	0.156902	0.757163	0.12081	1	0.977229	169	A	B
3080714	A05	16725296	63.787	0.740847	0.130271	1.83101	0.963165	-0.0507071	0.153057	0.757641	0.120537	1	0.977526	165	A	B
4337991	A01	15934054	77.813	0.741449	0.129919	1.75807	0.945318	0.0481047	0.145559	0.758118	0.120263	1	0.977704	169	A	B
5122691	A09	4997503	43.823	0.741782	0.129723	1.78635	0.957333	0.0495445	0.150107	0.758596	0.119989	1	0.977528	163	A	B
3159247_64:T>C	C06	2794285	3.907	0.741821	0.129701	1.77115	0.953919	0.0486037	0.147287	0.759074	0.119716	1	0.976965	168	B	A
3121234		-	-	0.74199	0.129602	1.79076	0.960691	0.0491076	0.148915	0.759551	0.119443	1	0.976572	168	A	B
4338593_20:A>G	C03	2007047	12.169	0.741997	0.129598	1.81379	0.958098	-0.0491487	0.14905	0.760029	0.11917	1	0.975968	172	B	A
3096257_51:C>T	A05	1027616	8.301	0.74215	0.129509	1.82707	0.959508	-0.048404	0.146884	0.760506	0.118897	1	0.975556	174	A	B
4114825	C06	17779015	38.322	0.742272	0.129437	1.79981	0.968168	0.0524712	0.159286	0.760984	0.118625	1	0.975105	162	B	A
3123659	A07	5479321	10.95	0.742798	0.129129	1.79951	0.963615	-0.051718	0.157332	0.761461	0.118352	1	0.975184	162	B	A
3081368	A05	14377987	61.276	0.743558	0.128685	1.81745	0.970068	-0.0499883	0.152548	0.761939	0.11808	1	0.975571	169	A	B
3080278	A01	5521975	37.865	0.744371	0.128211	1.78435	0.961283	0.0492138	0.150674	0.762416	0.117808	1	0.976025	165	A	B
3124785	C04	40338558	90.392	0.745457	0.127577	1.81932	0.961659	-0.0487987	0.150064	0.762894	0.117536	1	0.976838	165	A	B
4332363	A09	577327	3.725	0.745477	0.127565	1.73716	0.94204	0.0480534	0.147786	0.763372	0.117264	1	0.976254	166	A	B
3158039		-	-	0.745554	0.127521	1.78626	0.954799	0.0484029	0.148907	0.763849	0.116992	1	0.975743	166	A	B
3110217		-	-	0.745839	0.127355	1.78976	0.962582	-0.0491261	0.151301	0.764327	0.116721	1	0.975507	162	B	A
5049462	C03	9010151	61.171	0.746253	0.127114	1.84219	0.968337	-0.0493304	0.152193	0.764804	0.11645	1	0.975439	166	B	A
5121416		-	-	0.746703	0.126852	1.83596	0.95668	-0.0480063	0.148382	0.765282	0.116179	1	0.975418	167	A	B
4331440	A03	26897586	144.658	0.747205	0.12656	1.81193	0.959161	-0.0480723	0.148891	0.765759	0.115908	1	0.975466	166	B	A
5048150_21:T>A	C03	4494471	33.955	0.747606	0.126327	1.82485	0.963901	-0.0479535	0.148775	0.766237	0.115637	1	0.975382	171	B	A
3084351	C07	39323378	76.272	0.747965	0.126119	1.79489	0.973265	0.0489778	0.152167	0.766714	0.115366	1	0.975242	165	A	B
3117146	A05	18188884	69.201	0.748533	0.125789	1.81949	0.964956	-0.0484898	0.151008	0.767192	0.115096	1	0.975375	168	A	B
4109122		-	-	0.74867	0.12571	1.79348	0.961785	0.0483835	0.150756	0.76767	0.114826	1	0.974947	164	A	B
3130692	A07	11516075	31.194	0.749134	0.12544	1.76644	0.954293	0.0474517	0.14814	0.768147	0.114556	1	0.974945	167	A	B
3132321	A05	18794120	73.774	0.750968	0.124379	1.82407	0.964292	-0.0479849	0.150943	0.768625	0.114286	1	0.976725	165	B	A
3075282_24:C>A	A03	345503	3.175	0.751075	0.124317	1.83314	0.961509	-0.0477697	0.150344	0.769102	0.114016	1	0.976257	172	B	A
5120797	C08	34705130	88.429	0.751087	0.12431	1.80102	0.96363	0.0498436	0.156869	0.76958	0.113746	1	0.975668	166	A	B
3092346		-	-	0.751801	0.123897	1.79837	0.947439	-0.0466221	0.147167	0.770057	0.113477	1	0.975989	166	B	A
3133217	A06	21077294	96.364	0.752095	0.123727	1.82325	0.958665	-0.0516152	0.163129	0.770535	0.113208	1	0.975767	166	A	B
3077906_18:G>A	C06	11726723	30.261	0.752428	0.123535	1.78824	0.959533	0.0473653	0.149917	0.771012	0.112939	1	0.975594	174	A	B
3076501_14:A>T	C03	5816256	45.65	0.753032	0.123186	1.81375	0.952271	-0.0482115	0.152961	0.77149	0.11267	1	0.975773	161	B	A
3131155_5:C>T	A04	1511388	4.84599	0.754294	0.122459	1.78388	0.957888	0.0464835	0.148271	0.771968	0.112401	1	0.976804	167	B	A
3109508_62:A>T	C01	16144209	68.554	0.755685	0.121659	1.79176	0.960451	0.0462635	0.148446	0.772445	0.112132	1	0.978	173	A	B
5120802_18:A>G		-	-	0.756809	0.121014	1.78416	0.959543	0.0451368	0.145524	0.772923	0.111864	1	0.97885	174	A	B
3081966	A05	6237987	52.834	0.757138	0.120825	1.83698	0.97576	-0.0477038	0.154001	0.7734	0.111596	1	0.97867	165	B	A
3142689_36:G>A	C04	30177499	74.275	0.757563	0.120581	1.75877	0.940133	0.045679	0.147728	0.773878	0.111328	1	0.978617	162	B	A
3075850_65:C>T	C07	35933002	63.878	0.757758	0.120469	1.78619	0.959545	0.045243	0.146457	0.774355	0.11106	1	0.978265	174	A	B
5050310	A03	1471655	15.392	0.757996	0.120333	1.80596	0.965653	0.0475789	0.154159	0.774833	0.110792	1	0.977968	164	B	A
4120794_20:A>C	C06	3434161	5.86701	0.75859	0.119993	1.82809	0.959547	-0.0447958	0.145525	0.77531	0.110524	1	0.978132	174	B	A
3169470	A05	18334203	70.841	0.758651	0.119958	1.84455	0.981142	-0.0492211	0.159922	0.775788	0.110257	1	0.97761	161	A	B
4112459	A05	19241725	80.807	0.759332	0.119568	1.77965	0.95562	0.0451148	0.147021	0.776266	0.10999	1	0.977886	169	A	B
5029977	A07	20203886	90.595	0.759802	0.1193	1.80422	0.963168	0.0464627	0.15171	0.776743	0.109723	1	0.977889	163	B	A
4168931	A03	22531014	133.463	0.759896	0.119246	1.74977	0.948611	0.0451076	0.147349	0.777221	0.109456	1	0.97741	166	A	B
3124837_25:T>C	A04	3042475	9.253	0.760293	0.119019	1.82818	0.959551	-0.0444609	0.145496	0.777698	0.109189	1	0.97732	174	A	B
3144059	A07	18660072	81.155	0.760419	0.118947	1.79419	0.969129	0.0466515	0.152733	0.778176	0.108922	1	0.976882	164	B	A
5121879	C03	7159059	57.162	0.760482	0.118911	1.82462	0.961944	-0.0464808	0.152213	0.778653	0.108656	1	0.976364	163	B	A
5049273	C01	37866200	109.061	0.760591	0.118849	1.83847	0.964754	-0.0466783	0.152935	0.779131	0.10839	1	0.975905	165	B	A
3127355	C04	5072244	28.882	0.761812	0.118152	1.77816	0.946953	0.0453295	0.149307	0.779608	0.108123	1	0.976873	169	A	B
3097694	C04	4418466	24.363	0.762961	0.117497	1.77683	0.953961	0.0454071	0.15031	0.780086	0.107858	1	0.977749	168	A	B
3207474	A03	995457	10.102	0.764809	0.116447	1.77308	0.949506	0.0452043	0.15085	0.780564	0.107592	1	0.979516	168	A	B
5052024	C01	2095979	22.344	0.764953	0.116365	1.83942	0.963934	-0.0449882	0.15022	0.781041	0.107326	1	0.979102	165	A	B
4706108	C02	1560860	7.03	0.765743	0.115917	1.82769	0.960509	-0.0442308	0.14821	0.781519	0.107061	1	0.979515	169	A	B
3187888	A01	2724749	20.482	0.765876	0.115842	1.77649	0.953936	0.0448095	0.150232	0.781996	0.106795	1	0.979087	166	B	A
3145963		-	-	0.766121	0.115703	1.77687	0.943008	0.0436145	0.146383	0.782474	0.10653	1	0.978802	166	B	A
3160623	A05	3272881	26.764	0.766253	0.115628	1.77305	0.957429	0.0456621	0.153347	0.782951	0.106265	1	0.978374	167	A	B
4121163	A10	11662455	28.856	0.767288	0.115042	1.80988	0.956258	-0.0442683	0.149342	0.783429	0.106	1	0.979099	164	B	A
3129827	C05	2615073	17.984	0.767991	0.114644	1.84935	0.973757	-0.0451013	0.152629	0.783906	0.105736	1	0.979399	165	B	A
3083394	A07	23794628	112.144	0.768031	0.114621	1.83678	0.965868	-0.043993	0.148911	0.784384	0.105471	1	0.978854	169	A	B
5121456	C07	34140028	56.002	0.768066	0.114601	1.82316	0.970822	-0.0449889	0.152301	0.784862	0.105207	1	0.978303	166	B	A
5120613_52:T>G	A10	16195570	71.778	0.769169	0.113978	1.8246	0.95957	-0.0432486	0.147142	0.785339	0.104943	1	0.979113	174	A	B
5121848	A08	13482707	38.248	0.770873	0.113017	1.78092	0.95975	0.0435108	0.149155	0.785817	0.104679	1	0.980686	166	B	A
3114124		-	-	0.771093	0.112893	1.78608	0.95918	0.0442116	0.151706	0.786294	0.104415	1	0.980369	165	B	A
3110898_26:A>C	C08	35104455	93.259	0.771316	0.112768	1.78925	0.959575	0.0434018	0.149089	0.786772	0.104151	1	0.980058	174	A	B
3196397_42:C>T	A06	19111223	77.788	0.771514	0.112656	1.80862	0.950752	-0.0464638	0.159739	0.787249	0.103888	1	0.979715	167	A	B
3162721	C03	4900875	38.976	0.771533	0.112646	1.82958	0.960698	-0.0442892	0.152271	0.787727	0.103624	1	0.979145	164	A	B
3146167	A05	6217240	51.563	0.771834	0.112476	1.80346	0.972798	0.0451099	0.155308	0.788204	0.103361	1	0.978934	167	A	B
3084753_18:T>C	A05	2387071	19.552	0.774111	0.111197	1.78937	0.962266	0.0438564	0.152567	0.788682	0.103098	1	0.981228	173	A	B
3091773_17:A>G	C03	11466293	67.601	0.774312	0.111084	1.82165	0.944185	-0.0423537	0.147468	0.78916	0.102835	1	0.980889	168	B	A
3137656		-	-	0.774546	0.110953	1.80035	0.960243	-0.0433752	0.151176	0.789637	0.102572	1	0.980592	162	B	A
4706534	A02	9630096	80.206	0.775061	0.110664	1.83036	0.970662	-0.0452726	0.15817	0.790115	0.10231	1	0.980651	168	A	B
3125364	C03	13757804	75.755	0.775535	0.110399	1.79579	0.977683	0.0443576	0.155302	0.790592	0.102047	1	0.980658	163	A	B
3161431	A01	5017932	33.299	0.775623	0.110349	1.81901	0.939042	-0.041811	0.14645	0.79107	0.101785	1	0.980178	166	B	A
3210535	C01	11460542	57.356	0.776078	0.110094	1.7958	0.97167	0.0430507	0.151107	0.791547	0.101523	1	0.980162	166	B	A
3096611_34:T>G	C04	38312161	84.296	0.776254	0.109996	1.78688	0.959585	0.0415133	0.145839	0.792025	0.101261	1	0.979792	174	B	A
3075590		-	-	0.777039	0.109557	1.752	0.951464	0.0421772	0.148693	0.792502	0.100999	1	0.980192	164	B	A
3182677_17:T>C	C06	3138401	4.70401	0.778087	0.108972	1.84894	0.969394	-0.0423558	0.150052	0.79298	0.100738	1	0.980924	167	B	A
4119152	C08	35704003	95.321	0.778393	0.108801	1.75822	0.923792	0.0417757	0.148208	0.793457	0.100476	1	0.980719	168	A	B
5121283		-	-	0.778509	0.108737	1.81511	0.977028	0.0434829	0.15434	0.793935	0.100215	1	0.980275	163	A	B
4120074	A08	10952879	24.058	0.778871	0.108534	1.78088	0.965327	0.0424993	0.151105	0.794413	0.0999539	1	0.980142	165	A	B
5122280	C04	8951871	44.879	0.779291	0.1083	1.78223	0.951398	0.0429283	0.152929	0.79489	0.0996929	1	0.980081	165	A	B
3097031_10:G>A		-	-	0.77982	0.108005	1.82213	0.959593	-0.0419781	0.149926	0.795368	0.099432	1	0.980158	174	A	B
3150958	C01	3411246	34.248	0.78115	0.107266	1.78894	0.96171	0.0414247	0.148863	0.795845	0.0991714	1	0.981241	167	B	A
3105072	A05	18234933	70.011	0.781315	0.107174	1.81833	0.954041	-0.041036	0.147584	0.796323	0.0989108	1	0.980859	170	B	A
5034126_39:C>G	A04	2727023	7.624	0.781651	0.106987	1.82505	0.959596	-0.0404859	0.145841	0.7968	0.0986505	1	0.980693	174	B	A
4120470_34:C>A	A07	17797358	77.503	0.781852	0.106875	1.78802	0.959597	0.0405689	0.146278	0.797278	0.0983903	1	0.980358	174	A	B
3105859	A07	17736425	77.079	0.783255	0.106097	1.79318	0.958038	0.0414848	0.150558	0.797755	0.0981302	1	0.981529	163	B	A
4119249	C03	21533847	106.766	0.784137	0.105608	1.79152	0.955602	-0.0416667	0.151855	0.798233	0.0978703	1	0.982047	165	A	B
5048039	C07	32198897	47.961	0.78431	0.105512	1.78172	0.96296	0.0423453	0.154452	0.798711	0.0976106	1	0.981677	163	B	A
5029769_18:G>C		-	-	0.784665	0.105316	1.82354	0.959602	-0.040202	0.146899	0.799188	0.097351	1	0.981535	174	A	B
4108099	A01	2977357	23.035	0.785951	0.104604	1.81074	0.96968	0.0415489	0.152742	0.799666	0.0970915	1	0.982557	165	B	A
3109517_16:T>C	A07	20907516	94.632	0.78602	0.104567	1.79305	0.960267	0.0398961	0.146726	0.800143	0.0968322	1	0.982056	173	B	A
4108670	A01	19489863	87.63	0.786562	0.104267	1.85523	0.96573	-0.0410167	0.151227	0.800621	0.0965731	1	0.982147	164	A	B
5034221_52:G>C	C09	9118674	25.104	0.786895	0.104083	1.80621	0.967329	0.0427695	0.157938	0.801098	0.0963141	1	0.981977	162	A	B
3090338_44:A>T	A02	18375298	87.64	0.787053	0.103996	1.79516	0.95089	0.0422192	0.156015	0.801576	0.0960553	1	0.98159	156	A	B
5047545_9:G>A	C04	38870229	86.282	0.787882	0.103539	1.85094	0.972454	-0.0406943	0.150998	0.802053	0.0957967	1	0.982039	166	A	B
3126953	A02	8977250	80.614	0.787941	0.103507	1.82607	0.967893	-0.0426786	0.158409	0.802531	0.0955382	1	0.981527	168	A	B
5122557	A09	1974921	18.077	0.787961	0.103495	1.81106	0.942375	-0.0423304	0.157117	0.803009	0.0952798	1	0.980969	159	B	A
4119310	A04	12190799	25.366	0.788156	0.103388	1.81563	0.96993	0.0405703	0.150738	0.803486	0.0950216	1	0.980629	166	B	A
4120735_56:T>G	C03	14268365	77.437	0.78816	0.103386	1.82385	0.959609	-0.039367	0.14628	0.803964	0.0947636	1	0.980052	174	A	B
3082170_47:A>G	C03	22264441	113.298	0.788462	0.103219	1.82851	0.959374	-0.0397649	0.147974	0.804441	0.0945057	1	0.979845	173	A	B
3125599	C03	20777156	100.652	0.788663	0.103108	1.80489	0.937675	-0.0396135	0.147541	0.804919	0.0942479	1	0.979514	164	B	A
3143092	C07	41042908	85.458	0.788942	0.102955	1.78591	0.969308	0.0400168	0.149252	0.805396	0.0939903	1	0.979279	169	B	A
5047721_36:G>T	A10	15042927	60.095	0.790164	0.102283	1.8243	0.959613	-0.038869	0.145843	0.805874	0.0937329	1	0.980216	174	A	B
3097787_57:G>C	C04	1883277	10.526	0.790201	0.102262	1.82081	0.959613	-0.0403346	0.15137	0.806351	0.0934756	1	0.979681	174	B	A
3171140	C07	36666439	65.953	0.791174	0.101728	1.82921	0.96886	-0.0398545	0.150272	0.806829	0.0932185	1	0.980306	167	B	A
3109496	C07	32508638	49.966	0.791204	0.101711	1.80712	0.951919	-0.0405025	0.152736	0.807307	0.0929615	1	0.979764	166	A	B
3090029_65:G>A	A01	7950071	64.019	0.791347	0.101633	1.78242	0.956823	0.0388776	0.14672	0.807784	0.0927047	1	0.979362	172	B	A
3083182	C01	32818386	89.488	0.791361	0.101626	1.80407	0.967889	0.0415191	0.156692	0.808262	0.092448	1	0.978801	167	A	B
3159082_29:T>C	A01	17018963	78.65	0.792204	0.101163	1.78701	0.959617	0.0383908	0.145497	0.808739	0.0921915	1	0.979265	174	B	A
3140451_48:C>T	A06	19657098	82.255	0.792625	0.100932	1.82082	0.959618	-0.0397244	0.150864	0.809217	0.0919351	1	0.979208	174	A	B
3079816	C03	27309050	124.542	0.793178	0.100629	1.80061	0.945804	-0.0395516	0.150605	0.809694	0.0916789	1	0.979313	164	B	A
5122117	C07	31100836	43.523	0.793689	0.10035	1.75057	0.939168	0.0397259	0.151639	0.810172	0.0914228	1	0.979366	156	B	A
5122613	C05	6038837	41.315	0.793738	0.100323	1.81579	0.959297	-0.041244	0.157493	0.810649	0.0911669	1	0.978851	169	A	B
3079953_65:T>A	C04	37527904	83.486	0.794178	0.100082	1.78826	0.959621	0.0380806	0.145738	0.811127	0.0909111	1	0.978816	174	B	A
3081304	A07	15079042	56.71	0.794741	0.0997744	1.78653	0.966815	0.0398505	0.152925	0.811605	0.0906555	1	0.978934	164	A	B
3095393	A05	4899065	42.982	0.795566	0.0993238	1.767	0.938105	0.0399643	0.153998	0.812082	0.0904	1	0.979374	166	A	B
4115542	A01	5834528	43.178	0.795783	0.0992053	1.74451	0.922192	0.0367603	0.141812	0.81256	0.0901447	1	0.979066	170	B	A
3092478	C03	9103066	61.571	0.79586	0.0991636	1.82099	0.957436	-0.0394516	0.152246	0.813037	0.0898896	1	0.978585	166	A	B
3092531_51:C>T	C03	14040932	76.144	0.795941	0.0991193	1.79495	0.959686	0.0380779	0.147014	0.813515	0.0896345	1	0.97811	173	B	A
3101879	A05	1910514	14.783	0.796197	0.0989796	1.83827	0.969373	-0.039932	0.154357	0.813992	0.0893797	1	0.977851	164	B	A
3103780_38:C>A	A08	14275629	45.983	0.796568	0.0987769	1.8218	0.951416	-0.0377237	0.146102	0.81447	0.089125	1	0.977734	170	B	A
4336464	C01	38120959	110.661	0.796818	0.0986411	1.77806	0.965088	0.0400063	0.15513	0.814947	0.0888704	1	0.977467	165	A	B
3076065_53:C>G	A05	18692187	72.951	0.79691	0.0985907	1.82196	0.959626	-0.0380719	0.14771	0.815425	0.088616	1	0.977008	174	B	A
4118047	A01	3325320	24.255	0.797966	0.0980159	1.74538	0.925808	0.0372625	0.14533	0.815903	0.0883617	1	0.97773	165	B	A
3110228	A03	10169840	60.496	0.798	0.0979972	1.78	0.95547	0.0409091	0.159568	0.81638	0.0881076	1	0.9772	158	B	A
3110716_45:C>G	C03	736	1.207	0.798755	0.0975861	1.77786	0.958221	0.0376834	0.147571	0.816858	0.0878536	1	0.977553	172	A	B
3099707	C03	22367702	114.115	0.798968	0.0974704	1.81368	0.954639	-0.0386842	0.151641	0.817335	0.0875998	1	0.977243	163	B	A
3110080	C03	12097939	72.889	0.798987	0.0974604	1.77615	0.94468	0.0375795	0.147329	0.817813	0.0873461	1	0.976695	166	B	A
4112827_14:G>C	C04	3309503	17.84	0.799161	0.0973657	1.82	0.95963	-0.0387097	0.151906	0.81829	0.0870926	1	0.976338	174	B	A
5120681_26:C>G	C01	3601587	34.668	0.799162	0.097365	1.78809	0.95963	0.0370866	0.145537	0.818768	0.0868392	1	0.97577	174	A	B
4331828	C04	1635463	10.126	0.799334	0.0972719	1.76539	0.92161	0.0374203	0.146964	0.819245	0.086586	1	0.975411	166	B	A
3201194	A01	14470390	77.401	0.800033	0.0968923	1.81356	0.972834	0.0384881	0.151696	0.819723	0.0863329	1	0.975695	165	A	B
3195692	A07	20273647	91.01	0.800573	0.0965989	1.81187	0.976392	0.0388168	0.153414	0.820201	0.0860799	1	0.975786	164	B	A
5052667	C03	9414634	68.411	0.800773	0.0964908	1.82753	0.96019	-0.0375269	0.148475	0.820678	0.0858271	1	0.975461	169	B	A
5121390		-	-	0.801262	0.0962256	1.78409	0.957825	0.0374281	0.148453	0.821156	0.0855745	1	0.97549	167	A	B
3167993	C03	21650894	107.188	0.801746	0.0959629	1.80849	0.956048	-0.0382048	0.151905	0.821633	0.085322	1	0.975513	162	B	A
5120717	C07	33813566	53.537	0.801822	0.095922	1.8474	0.975365	-0.0387002	0.153939	0.822111	0.0850697	1	0.975038	165	B	A
5122283	A08	10273322	20.381	0.802202	0.0957164	1.81512	0.970856	0.0380888	0.151803	0.822588	0.0848174	1	0.974934	164	B	A
4117297	C02	34546401	101.696	0.802735	0.0954276	1.80041	0.962231	0.0373696	0.149357	0.823066	0.0845654	1	0.975016	170	A	B
3147177_44:T>G	C01	11787434	58.559	0.803862	0.0948183	1.7899	0.959639	0.0363862	0.146285	0.823543	0.0843135	1	0.975819	174	B	A
3085112	A03	4922984	37.698	0.803878	0.0948097	1.79434	0.944089	-0.0373555	0.150187	0.824021	0.0840617	1	0.975273	169	B	A
5050489_6:T>G	C07	34542929	57.242	0.803926	0.0947842	1.79965	0.964395	0.0398768	0.160327	0.824499	0.0838101	1	0.974766	148	A	B
4110835	A05	16092583	61.7	0.804079	0.0947015	1.82139	0.96797	-0.0388055	0.156171	0.824976	0.0835586	1	0.974387	163	A	B
3108606		-	-	0.80423	0.0946198	1.7945	0.946948	0.0387682	0.156148	0.825454	0.0833073	1	0.974006	166	A	B
3084100_39:A>G	C04	21327819	53.183	0.804515	0.0944659	1.78596	0.959658	0.036937	0.149004	0.825931	0.0830561	1	0.973789	173	B	A
3120319		-	-	0.80477	0.0943282	1.83429	0.959721	-0.0370018	0.149453	0.826409	0.0828051	1	0.973535	165	A	B
3119593		-	-	0.804789	0.0943182	1.82894	0.962713	-0.0365003	0.147452	0.826886	0.0825542	1	0.972995	172	A	B
4112849_27:C>T	C03	59480237	192.29	0.804808	0.0943078	1.79108	0.95964	0.0365605	0.147712	0.827364	0.0823034	1	0.972457	174	B	A
5120886		-	-	0.805102	0.0941493	1.7719	0.951109	0.0374603	0.151572	0.827841	0.0820528	1	0.972251	168	A	B
3079845_12:A>G	A04	11821100	23.292	0.805755	0.0937969	1.79511	0.959407	0.0360024	0.14618	0.828319	0.0818024	1	0.972479	173	B	A
3106338_15:A>C	A04	1751024	5.65799	0.806013	0.0936577	1.77707	0.948034	0.0355274	0.144448	0.828797	0.0815521	1	0.97223	173	B	A
4116240	C02	34565776	97.198	0.806424	0.0934364	1.80323	0.94889	-0.0365591	0.148953	0.829274	0.0813019	1	0.972166	165	B	A
3138575_11:G>T	A01	2744036	19.659	0.807245	0.0929944	1.77618	0.937929	0.0358824	0.146838	0.829752	0.0810519	1	0.972596	170	B	A
3088138	C04	35257004	77.865	0.808575	0.0922799	1.84667	0.966575	-0.0361905	0.149146	0.830229	0.080802	1	0.973637	168	B	A
3097344	A07	21955699	101.903	0.809212	0.0919376	1.82551	0.970536	-0.0364031	0.150532	0.830707	0.0805522	1	0.973845	167	B	A
3167202		-	-	0.809389	0.0918425	1.79617	0.958052	0.0373318	0.154518	0.831184	0.0803026	1	0.973499	167	A	B
3097332	A04	9897016	15.633	0.809648	0.091704	1.83	0.964139	-0.0362195	0.150119	0.831662	0.0800532	1	0.97325	165	A	B
3217357	A04	15174651	45.013	0.810091	0.091466	1.7676	0.944039	0.0360364	0.149717	0.832139	0.0798039	1	0.973225	166	A	B
3090892	C05	8482951	50.168	0.810949	0.0910063	1.81982	0.965456	-0.0380308	0.158733	0.832617	0.0795547	1	0.973697	165	B	A
3125791_29:C>A	A01	3270628	23.848	0.811012	0.0909728	1.79157	0.959651	0.0353758	0.147714	0.833095	0.0793057	1	0.973214	174	B	A
4168243_29:A>T	A09	4787249	42.217	0.811246	0.0908476	1.82341	0.959652	-0.0348044	0.145512	0.833572	0.0790568	1	0.972937	174	A	B
3104690	A10	11983097	31.307	0.811687	0.0906112	1.78614	0.936632	-0.03491	0.146288	0.83405	0.0788081	1	0.97291	164	B	A
3120240	A04	1259676	4.04	0.811935	0.0904789	1.75616	0.953592	0.0356554	0.14961	0.834527	0.0785595	1	0.97265	163	A	B
5048376_46:A>G	C01	37109538	102.188	0.812548	0.0901512	1.79694	0.960843	0.0358248	0.150837	0.835005	0.078311	1	0.972827	173	A	B
3160940_50:A>T	C02	2490844	15.9	0.813313	0.0897425	1.79745	0.962308	0.0348609	0.14739	0.835482	0.0780627	1	0.973187	172	B	A
3078762	A01	3967119	26.738	0.813425	0.0896827	1.82548	0.970956	-0.0357541	0.151252	0.83596	0.0778146	1	0.972765	167	B	A
3081441	C07	32599273	50.376	0.813656	0.0895594	1.80981	0.959506	-0.0360558	0.152721	0.836437	0.0775665	1	0.972486	167	A	B
4109408_28:T>C	A10	16709775	76.242	0.814048	0.0893498	1.8226	0.962373	-0.0346821	0.147226	0.836915	0.0773187	1	0.9724	173	A	B
3079564	C03	6274591	50.07	0.814973	0.0888568	1.83879	0.972197	-0.0362121	0.154492	0.837393	0.0770709	1	0.97295	165	A	B
3082456	C07	37498834	68.461	0.81509	0.0887942	1.81659	0.944855	-0.034366	0.146713	0.83787	0.0768233	1	0.972535	166	B	A
4706273	A03	3722557	29.165	0.816963	0.0877974	1.74544	0.930788	0.0354252	0.152803	0.838348	0.0765758	1	0.974215	161	B	A
3162080		-	-	0.817477	0.0875246	1.81864	0.965292	-0.0355158	0.153641	0.838825	0.0763285	1	0.974272	167	A	B
4110183_64:A>G	A04	14893556	42.546	0.817603	0.0874575	1.82135	0.959662	-0.0337901	0.146289	0.839303	0.0760813	1	0.973868	174	A	B
3094511	A08	12274189	32.657	0.817832	0.0873361	1.81205	0.959934	-0.0343239	0.14878	0.83978	0.0758343	1	0.973587	167	A	B
4106850	A01	3911345	26.323	0.818357	0.0870571	1.80708	0.960426	-0.0348869	0.151658	0.840258	0.0755874	1	0.973659	162	B	A
3210980	C04	15202130	6.847	0.819037	0.0866967	1.77857	0.954143	0.0351991	0.153606	0.840735	0.0753406	1	0.973914	166	A	B
3095070	C07	39868827	76.68	0.819056	0.0866864	1.80154	0.959735	-0.0345522	0.150796	0.841213	0.075094	1	0.973384	164	A	B
3104236		-	-	0.819447	0.0864793	1.79941	0.944433	-0.0341087	0.149195	0.841691	0.0748476	1	0.973296	168	A	B
3120604	A01	7530698	63.606	0.819627	0.0863837	1.79719	0.964419	0.033934	0.148583	0.842168	0.0746012	1	0.972959	169	B	A
4107836	A03	386374	5.659	0.820083	0.0861423	1.80312	0.964516	0.0346282	0.152006	0.842646	0.074355	1	0.972948	164	B	A
3087224	C02	1018997	5.787	0.820766	0.0857805	1.8356	0.961205	-0.0338939	0.149364	0.843123	0.074109	1	0.973208	167	A	B
5121069	A01	8218110	66.482	0.821318	0.0854888	1.78511	0.958777	0.0333352	0.147369	0.843601	0.073863	1	0.97331	171	A	B
3142461	A01	7915480	65.249	0.821523	0.0853801	1.785	0.9624	0.0336667	0.149006	0.844078	0.0736173	1	0.973003	169	A	B
3085648	A04	8639924	13.594	0.822171	0.0850376	1.77438	0.950366	0.0331821	0.147403	0.844556	0.0733716	1	0.97322	167	A	B
3107606	A01	6021528	44.418	0.82336	0.0844101	1.80902	0.946997	-0.0332744	0.148818	0.845033	0.0731261	1	0.974077	162	B	A
3098645_6:T>A	A09	3324141	25.701	0.825387	0.0833423	1.78455	0.949354	0.0324878	0.147029	0.845511	0.0728807	1	0.975924	172	A	B
3152509		-	-	0.825929	0.0830574	1.81149	0.958516	-0.0326894	0.148405	0.845989	0.0726355	1	0.976013	169	A	B
5052764	A01	4287614	28.385	0.826334	0.0828446	1.8292	0.955701	-0.0328888	0.149657	0.846466	0.0723904	1	0.97594	164	B	A
4109982_31:T>C	A07	16266266	70.155	0.826434	0.0827918	1.82486	0.959442	-0.0327983	0.149346	0.846944	0.0721455	1	0.975509	173	A	B
3146186		-	-	0.826448	0.0827847	1.80904	0.949543	0.0327884	0.149301	0.847421	0.0719007	1	0.974975	165	A	B
3194969	A07	16680272	70.952	0.826577	0.0827165	1.82653	0.962638	-0.0331973	0.151281	0.847899	0.071656	1	0.974579	167	B	A
5121756	A07	13636254	49.705	0.828848	0.0815252	1.81453	0.971497	-0.0323662	0.149485	0.848376	0.0714115	1	0.976706	169	A	B
4335006	A01	8324488	67.311	0.829291	0.0812931	1.83578	0.965713	-0.0325733	0.15083	0.848854	0.0711671	1	0.976679	164	A	B
4108348		-	-	0.829377	0.0812479	1.79516	0.962962	0.0317487	0.147099	0.849331	0.0709228	1	0.976231	172	A	B
3185989_13:T>C	C03	15019936	79.023	0.829557	0.0811538	1.82638	0.959447	-0.0315729	0.146442	0.849809	0.0706787	1	0.975895	173	A	B
5029507	A07	9948450	18.575	0.830216	0.0808088	1.78243	0.925582	-0.032787	0.152659	0.850287	0.0704347	1	0.976122	163	A	B
4334194	A03	9736773	60.108	0.832516	0.0796075	1.79982	0.967554	-0.0347201	0.163911	0.850764	0.0701909	1	0.978276	161	B	A
3077091	C03	11660555	70.821	0.832536	0.079597	1.77713	0.961764	0.0319001	0.150623	0.851242	0.0699471	1	0.977751	166	A	B
4166544		-	-	0.832827	0.0794452	1.81612	0.934826	-0.0309894	0.146578	0.851719	0.0697036	1	0.977545	163	B	A
3137498	A03	3795458	30.34	0.833494	0.0790977	1.82922	0.960232	-0.0326659	0.155137	0.852197	0.0694601	1	0.977779	164	B	A
4338384	C08	32029260	77.197	0.834023	0.0788221	1.79078	0.966924	0.0321464	0.153169	0.852674	0.0692168	1	0.977852	168	A	B
5053077	A05	15365935	58.834	0.83428	0.0786881	1.81107	0.970236	-0.0326809	0.155957	0.853152	0.0689737	1	0.977606	165	A	B
3077229	A04	14652443	40.871	0.834523	0.0785615	1.7968	0.969036	0.0314151	0.150147	0.853629	0.0687306	1	0.977345	170	A	B
4112575	C07	28890975	38.748	0.83558	0.0780118	1.8316	0.970943	-0.0317366	0.152666	0.854107	0.0684877	1	0.978035	165	B	A
3088937	A01	5194346	33.721	0.836742	0.0774084	1.81747	0.967473	-0.0312563	0.151441	0.854585	0.068245	1	0.978848	165	B	A
3117176	A10	15159781	61.645	0.836808	0.0773743	1.76977	0.934161	0.0299709	0.145274	0.855062	0.0680024	1	0.978378	166	B	A
3216569	A07	9581638	16.954	0.837007	0.077271	1.80547	0.9628	0.0314033	0.152411	0.85554	0.0677599	1	0.978065	170	A	B
3098286_36:C>T	C03	9133342	61.981	0.837028	0.0772598	1.8191	0.959693	-0.0303162	0.14716	0.856017	0.0675175	1	0.977545	174	A	B
3118557	C01	37805888	108.27	0.838102	0.0767034	1.80066	0.960792	0.0314364	0.153616	0.856495	0.0672753	1	0.978252	168	A	B
5029614	A04	2508721	8.024	0.838547	0.0764726	1.82161	0.98564	-0.0321726	0.157637	0.856972	0.0670332	1	0.978227	158	B	A
3081330_14:A>G	A10	15660218	69.335	0.840069	0.0756852	1.80677	0.952446	-0.0309247	0.152989	0.85745	0.0667913	1	0.979456	161	B	A
3162883	C04	2583969	15.809	0.841175	0.0751137	1.82661	0.964687	-0.0318799	0.158838	0.857927	0.0665495	1	0.980201	167	A	B
3132393		-	-	0.842399	0.0744821	1.7839	0.953736	0.0297232	0.149261	0.858405	0.0663078	1	0.981081	169	B	A
3146225		-	-	0.842594	0.0743819	1.83506	0.970171	-0.029928	0.150475	0.858883	0.0660662	1	0.980762	167	A	B
4115727_6:G>A	A07	22071169	102.327	0.842881	0.0742339	1.82	0.959701	-0.0289157	0.145664	0.85936	0.0658248	1	0.980551	174	A	B
4114817	C05	2398227	16.358	0.842984	0.0741807	1.8286	0.965689	-0.0303164	0.152806	0.859838	0.0655836	1	0.980127	163	B	A
3106208	A03	1263418	13.773	0.843092	0.0741249	1.7757	0.939768	0.0296846	0.149729	0.860315	0.0653424	1	0.979709	165	B	A
4337316	A08	12230155	31.396	0.843804	0.0737582	1.80459	0.937347	-0.0295197	0.149575	0.860793	0.0651014	1	0.979992	158	A	B
5121293	A08	13454510	39.051	0.844096	0.0736082	1.80768	0.958677	0.0297444	0.151009	0.86127	0.0648605	1	0.979788	165	A	B
3159495	A10	15322397	64.465	0.844121	0.0735955	1.79826	0.944611	-0.0293876	0.149219	0.861748	0.0646198	1	0.979273	163	B	A
4338959	A05	11298337	57.654	0.84464	0.0733281	1.83447	0.969754	-0.0305951	0.15588	0.862225	0.0643792	1	0.979334	165	A	B
5029247	C04	39343591	87.489	0.845398	0.0729388	1.79542	0.961732	0.0291566	0.14929	0.862703	0.0641387	1	0.97967	166	B	A
3099216		-	-	0.845471	0.0729015	1.81059	0.970326	0.0294118	0.150668	0.863181	0.0638984	1	0.979212	166	B	A
3086246	A08	9939758	19.168	0.84594	0.0726603	1.79161	0.97081	0.0293204	0.150667	0.863658	0.0636582	1	0.979215	168	A	B
4111072_54:A>G	C06	6184862	22.752	0.846363	0.0724434	1.79476	0.959706	0.0288613	0.148728	0.864136	0.0634181	1	0.979162	174	B	A
3090464	C07	38197789	70.954	0.848126	0.0715396	1.76857	0.953068	0.0283798	0.147956	0.864613	0.0631781	1	0.98066	166	B	A
3093059	C06	5583598	18.398	0.848381	0.0714092	1.82848	0.957946	-0.0287522	0.150151	0.865091	0.0629383	1	0.980414	165	B	A
4331206	A05	2733877	21.935	0.848544	0.0713258	1.78553	0.938197	-0.0302322	0.158051	0.865568	0.0626987	1	0.980061	165	A	B
5052594	C03	12604785	74.109	0.848924	0.071131	1.79366	0.953022	0.0287727	0.150802	0.866046	0.0624591	1	0.97996	163	A	B
3089940	C03	2504546	16.684	0.848997	0.0710939	1.80842	0.960622	-0.0288636	0.151359	0.866523	0.0622197	1	0.979504	168	A	B
4168876	C03	2383153	13.381	0.849003	0.0710908	1.82583	0.969566	0.0295716	0.155075	0.867001	0.0619804	1	0.978971	166	A	B
3095345_65:G>A	A01	18386097	83.519	0.849286	0.0709459	1.79448	0.962102	0.0278428	0.146297	0.867479	0.0617413	1	0.978759	173	B	A
3090817	A08	13730179	40.699	0.849857	0.0706542	1.77595	0.968016	0.0286726	0.151224	0.867956	0.0615023	1	0.978878	164	B	A
5029408	A05	14382727	60.859	0.850113	0.0705231	1.81745	0.973749	0.0295331	0.156034	0.868434	0.0612634	1	0.978635	165	A	B
5120567_34:G>A	A01	8070759	66.079	0.851088	0.0700256	1.79344	0.959713	0.0274233	0.145859	0.868911	0.0610246	1	0.979219	174	A	B
3131235_13:A>G	A01	5479796	37.042	0.851499	0.0698159	1.76965	0.929683	0.0279545	0.149075	0.869389	0.060786	1	0.979154	157	A	B
4335785	A09	1907161	17.667	0.85286	0.0691221	1.82448	0.960757	-0.0280506	0.151002	0.869866	0.0605475	1	0.980181	166	B	A
3100084	A10	14875077	58.495	0.853874	0.0686064	1.82253	0.94817	-0.0274051	0.148558	0.870344	0.0603091	1	0.980807	163	B	A
3090407	C03	4429692	32.323	0.853895	0.0685957	1.83463	0.9609	-0.0279173	0.151359	0.870821	0.0600709	1	0.980293	165	A	B
4111743	C03	2527254	15.847	0.854003	0.0685404	1.80357	0.94751	0.0274431	0.148903	0.871299	0.0598328	1	0.979881	167	B	A
3122232	C06	6547027	24.299	0.85468	0.0681963	1.80644	0.957461	-0.0277993	0.151547	0.871777	0.0595948	1	0.980121	167	B	A
5121036	C03	4513923	34.362	0.855075	0.067996	1.82398	0.959682	-0.0273599	0.149565	0.872254	0.059357	1	0.980036	169	A	B
3106903	A05	1847740	13.192	0.855256	0.067904	1.82326	0.967166	-0.0278346	0.152346	0.872732	0.0591193	1	0.979708	165	B	A
5051886		-	-	0.855786	0.0676347	1.79758	0.971958	0.0278654	0.153085	0.873209	0.0588817	1	0.979779	167	A	B
3085644	A07	13928716	51.783	0.855901	0.0675764	1.83318	0.971907	-0.0273068	0.150139	0.873687	0.0586443	1	0.979375	168	B	A
3096187		-	-	0.856306	0.0673711	1.79464	0.97201	0.0276465	0.152438	0.874164	0.0584069	1	0.979303	167	B	A
3079019_29:C>A	A05	20792735	98.407	0.857039	0.0669993	1.79438	0.959721	0.0263942	0.146297	0.874642	0.0581698	1	0.979607	174	B	A
3081324	C03	22070163	111.704	0.857053	0.0669924	1.81453	0.961281	-0.0269921	0.149617	0.875119	0.0579327	1	0.979088	168	A	B
5034208_14:G>A	A07	9313827	16.56	0.857735	0.0666471	1.84969	0.972969	-0.0277504	0.15456	0.875597	0.0576958	1	0.979333	164	A	B
3101246		-	-	0.858222	0.0664003	1.76494	0.95736	0.0269481	0.150612	0.876074	0.057459	1	0.979355	163	B	A
3160074_23:C>T		-	-	0.85832	0.0663507	1.77451	0.939549	0.0257445	0.143996	0.876552	0.0572223	1	0.978934	171	B	A
3091298	C01	12524410	60.921	0.858374	0.0663234	1.82523	0.967617	-0.0268939	0.150477	0.87703	0.0569857	1	0.978462	166	B	A
3164080	A08	10972186	24.468	0.858779	0.0661184	1.81069	0.966533	0.0265943	0.149234	0.877507	0.0567493	1	0.978392	168	B	A
5120688	A05	2908724	23.652	0.85886	0.0660778	1.78	0.956264	0.0273333	0.153472	0.877985	0.056513	1	0.977951	170	A	B
3093295_60:C>T	C07	32992622	51.586	0.858996	0.0660088	1.81683	0.959723	-0.0263984	0.148373	0.878462	0.0562769	1	0.977575	174	A	B
4707074_33:A>G	C03	36151125	141.699	0.860195	0.0654032	1.82529	0.951808	-0.0308429	0.174771	0.87894	0.0560409	1	0.978407	132	B	A
5048700	A09	3654489	29.275	0.861003	0.0649954	1.8124	0.963389	0.0264406	0.150772	0.879417	0.055805	1	0.978795	169	A	B
3147409_56:G>A	C04	45564653	109.451	0.861117	0.064938	1.8008	0.95589	0.0259454	0.148068	0.879895	0.0555692	1	0.978393	167	B	A
3105671_30:A>G	A02	22509495	110.888	0.86112	0.0649365	1.80286	0.952965	-0.0270238	0.154223	0.880372	0.0553335	1	0.977866	165	B	A
5121695	A08	16381618	64.581	0.861616	0.0646864	1.81789	0.960601	-0.0260028	0.148939	0.88085	0.055098	1	0.977899	169	A	B
3081482_33:A>G	A03	876717	9.305	0.862492	0.0642447	1.79523	0.962437	0.02613	0.150637	0.881328	0.0548626	1	0.978363	173	B	A
5120754		-	-	0.862965	0.0640066	1.81103	0.957429	-0.026178	0.151429	0.881805	0.0546274	1	0.97837	165	A	B
3127065_57:G>T	A09	4879005	43.408	0.863231	0.0638729	1.81833	0.959728	-0.025119	0.1456	0.882283	0.0543922	1	0.978142	174	B	A
3157627	A10	12980589	38.743	0.863844	0.0635646	1.81091	0.945847	-0.0249335	0.145177	0.88276	0.0541572	1	0.978307	170	B	A
4117106	C03	21811281	109.229	0.865224	0.0628714	1.8181	0.964834	0.0256681	0.150998	0.883238	0.0539223	1	0.97934	169	A	B
3158511	A05	5757577	49.077	0.865792	0.0625862	1.78932	0.954003	-0.0258283	0.152586	0.883715	0.0536876	1	0.979454	166	A	B
3156844	C08	32981127	78.387	0.866573	0.0621949	1.80225	0.958233	0.0254724	0.151375	0.884193	0.053453	1	0.979808	168	B	A
3130923_55:A>G	A02	22740060	113.357	0.867952	0.0615045	1.84827	0.965442	-0.0273077	0.163972	0.88467	0.0532185	1	0.980837	156	B	A
3137348		-	-	0.868419	0.0612707	1.82621	0.959402	-0.0249082	0.150113	0.885148	0.0529841	1	0.980836	164	B	A
5029408_40:T>G	A05	14384700	60.457	0.869219	0.0608707	1.81475	0.962291	-0.0244747	0.148423	0.885626	0.0527498	1	0.98121	173	A	B
5122081	A03	2593542	11.75	0.869421	0.0607698	1.78148	0.953817	0.0257115	0.156156	0.886103	0.0525157	1	0.980909	165	A	B
3081577		-	-	0.870107	0.0604276	1.81239	0.958069	0.024595	0.15017	0.886581	0.0522817	1	0.981154	165	B	A
5030501	C03	58930206	190.239	0.870764	0.0600997	1.79481	0.96564	0.0250299	0.153616	0.887058	0.0520479	1	0.981367	169	A	B
5121176	C01	37439994	106.229	0.872663	0.0591532	1.80364	0.967432	-0.0261364	0.16281	0.887536	0.0518141	1	0.982979	162	B	A
5030038	C03	21259962	104.818	0.873437	0.0587686	1.79152	0.952972	-0.0240525	0.150758	0.888013	0.0515805	1	0.983321	166	A	B
3133194_64:T>C	C04	4142965	23.53	0.873866	0.0585551	1.803	0.9631	0.0236667	0.148857	0.888491	0.051347	1	0.983275	172	A	B
5121113		-	-	0.874256	0.0583613	1.83823	0.967511	-0.0240038	0.151443	0.888968	0.0511136	1	0.983186	167	A	B
5053912_28:T>C	C03	400942	0	0.874315	0.0583322	1.78604	0.960915	0.0236747	0.149442	0.889446	0.0508804	1	0.982724	171	B	A
4111126	A07	18062728	78.343	0.874418	0.0582807	1.81505	0.967827	0.0238652	0.150764	0.889924	0.0506473	1	0.982313	167	B	A
3105364	A10	14399057	51.586	0.874623	0.0581789	1.81571	0.948708	-0.0232753	0.147279	0.890401	0.0504143	1	0.982017	166	B	A
5029989	C01	11246668	56.131	0.875016	0.0579839	1.79224	0.95857	0.0233745	0.148377	0.890879	0.0501814	1	0.981931	167	B	A
5029140	A01	5434790	37.45	0.875081	0.0579518	1.74148	0.916654	0.0226017	0.143542	0.891356	0.0499487	1	0.981478	164	B	A
4331321	C01	3968342	36.661	0.876221	0.0573862	1.78138	0.952453	0.0229417	0.147061	0.891834	0.0497161	1	0.982231	168	B	A
3209637	C03	57130296	177.708	0.876969	0.057016	1.81472	0.962721	0.0241164	0.155534	0.892311	0.0494836	1	0.982543	166	A	B
4117501	A01	6813675	54.825	0.877488	0.0567589	1.81732	0.970931	0.0237098	0.153564	0.892789	0.0492512	1	0.982599	165	A	B
3090765	C04	39050928	87.082	0.877764	0.0566223	1.79094	0.957852	0.0228393	0.148266	0.893266	0.049019	1	0.982382	167	A	B
3091784	A05	17947132	68.798	0.878781	0.0561194	1.82449	0.974019	0.023692	0.155097	0.893744	0.0487868	1	0.982995	164	A	B
4167212	C05	8525873	50.568	0.87907	0.0559765	1.80526	0.954076	0.0241708	0.158617	0.894222	0.0485549	1	0.982794	167	A	B
3145088_20:T>C	C05	5544832	40.515	0.879403	0.0558123	1.83991	0.977496	-0.0252024	0.165835	0.894699	0.048323	1	0.982641	160	B	A
5120528_31:C>G	C03	56109406	173.6	0.879534	0.0557472	1.82056	0.959512	-0.0228632	0.150628	0.895177	0.0480912	1	0.982264	173	A	B
4335799	A03	505473	6.876	0.879704	0.0556634	1.8101	0.969147	0.0229944	0.151699	0.895654	0.0478596	1	0.98193	167	B	A
4168991	C01	13113078	61.319	0.880517	0.0552621	1.80977	0.97327	0.0230273	0.152952	0.896132	0.0476281	1	0.982314	163	B	A
3132656		-	-	0.880785	0.05513	1.81163	0.948766	-0.0226933	0.151076	0.896609	0.0473967	1	0.98209	164	B	A
3194297	A02	12841291	87.22	0.881722	0.0546681	1.80266	0.961337	-0.0235534	0.158056	0.897087	0.0471655	1	0.982611	165	A	B
3095483	A08	16960490	69.923	0.881729	0.054665	1.80738	0.969433	0.0224956	0.150966	0.897564	0.0469343	1	0.982096	165	A	B
5120594_9:G>T	C04	3880447	22.749	0.883269	0.053907	1.81467	0.959751	-0.0219863	0.149522	0.898042	0.0467033	1	0.983288	174	B	A
3076029	A07	16460638	71.338	0.883347	0.0538686	1.79402	0.944114	-0.0220196	0.149839	0.89852	0.0464725	1	0.982853	167	A	B
3094843	A09	4812886	43.011	0.883546	0.053771	1.78099	0.953301	0.021811	0.148673	0.898997	0.0462417	1	0.982552	166	A	B
3115710	A04	15258563	45.435	0.884049	0.0535239	1.78989	0.951157	0.0217954	0.149216	0.899475	0.0460111	1	0.982589	166	B	A
3102979_35:C>T	A03	2869479	23.073	0.884172	0.0534633	1.82457	0.96675	-0.0234805	0.160916	0.899952	0.0457805	1	0.982205	160	B	A
3126607		-	-	0.884708	0.0532002	1.80009	0.964934	0.0226693	0.156099	0.90043	0.0455501	1	0.982279	170	A	B
3103002	A10	8834087	20.313	0.885519	0.0528021	1.79762	0.963674	0.0216402	0.150069	0.900907	0.0453199	1	0.982659	165	A	B
3080843_60:T>A	A06	20832611	94.397	0.885589	0.052768	1.81362	0.959753	-0.0222414	0.154345	0.901385	0.0450897	1	0.982215	174	A	B
4115364	C07	36985227	67.211	0.886557	0.0522936	1.82488	0.962839	-0.0214242	0.149939	0.901862	0.0448597	1	0.982768	165	B	A
3096975	A05	18904394	75.019	0.886783	0.0521828	1.80735	0.958043	-0.0212906	0.149309	0.90234	0.0446298	1	0.982499	169	A	B
3091021	A02	12174903	85.181	0.887122	0.0520168	1.82054	0.969975	-0.0224704	0.158058	0.902818	0.0444	1	0.982355	168	A	B
3102197		-	-	0.887936	0.0516185	1.80181	0.959423	-0.0208875	0.148001	0.903295	0.0441703	1	0.982736	170	A	B
3155282	C01	35774537	95.655	0.888362	0.0514101	1.79889	0.950181	-0.0218713	0.15556	0.903773	0.0439408	1	0.982689	165	A	B
3089772_15:A>G	C06	873992	1.563	0.888595	0.0512963	1.80247	0.959522	0.0205269	0.146316	0.90425	0.0437114	1	0.982427	173	B	A
3081359_56:T>A	A06	20835947	94.783	0.889199	0.0510013	1.81348	0.959757	-0.0214444	0.153695	0.904728	0.0434821	1	0.982576	174	A	B
3155095	C04	40429079	91.222	0.889559	0.0508254	1.80256	0.959034	0.0206517	0.148491	0.905205	0.0432529	1	0.982456	167	A	B
3082287	A05	20781075	98.805	0.889657	0.0507774	1.80674	0.966291	-0.0208974	0.150391	0.905683	0.0430238	1	0.982046	166	B	A
3092904_17:A>T	A05	19195777	79.966	0.889994	0.0506128	1.79942	0.963308	0.0203488	0.146903	0.90616	0.0427949	1	0.981901	172	B	A
3134485_28:G>C	A08	12038451	30.58	0.890607	0.0503138	1.81589	0.959758	-0.0200556	0.145605	0.906638	0.0425661	1	0.98206	174	B	A
3126016_32:A>G	C01	12054080	60.115	0.891007	0.0501191	1.815	0.959759	-0.0201316	0.146696	0.907116	0.0423374	1	0.981983	174	B	A
5030255_58:T>C	C04	2501295	16.214	0.892757	0.0492667	1.82095	0.963927	-0.0206399	0.152863	0.907593	0.0421088	1	0.983395	169	B	A
5049447_36:G>C	C03	21538577	106.368	0.892855	0.0492191	1.79806	0.959761	0.0199699	0.148044	0.908071	0.0418803	1	0.982985	174	B	A
3076882		-	-	0.894515	0.0484123	1.83723	0.967464	-0.0208343	0.15688	0.908548	0.041652	1	0.984296	162	B	A
3104013_27:A>G	A03	1997772	17.78	0.894582	0.0483801	1.79804	0.962472	0.0203249	0.153157	0.909026	0.0414238	1	0.983852	173	B	A
3132159		-	-	0.894657	0.0483436	1.77022	0.962748	0.0203732	0.153614	0.909503	0.0411957	1	0.983418	161	A	B
3081153_6:A>G	A10	14257392	49.978	0.89535	0.0480073	1.81495	0.959763	-0.0192512	0.146138	0.909981	0.0409677	1	0.983663	174	B	A
3156999	A10	13261102	40.313	0.895435	0.0479658	1.77744	0.929479	-0.0191674	0.145608	0.910458	0.0407399	1	0.983242	163	B	A
4335355_26:G>A	A09	3268841	26.092	0.896316	0.0475387	1.8201	0.959529	-0.0192781	0.147713	0.910936	0.0405121	1	0.983693	173	A	B
3146354_35:A>G	A09	5195231	45.036	0.896725	0.0473405	1.81767	0.965548	0.0193135	0.148569	0.911414	0.0402845	1	0.983626	169	B	A
3211797	A05	2010225	15.988	0.898356	0.0465514	1.80352	0.955775	-0.0195841	0.153081	0.911891	0.040057	1	0.984899	169	A	B
5121947	A07	17352437	75.854	0.899405	0.0460446	1.79903	0.953882	0.0191106	0.150938	0.912369	0.0398296	1	0.985533	163	B	A
3077504	C03	19827735	93.501	0.899539	0.0459802	1.79604	0.968589	0.0191696	0.151612	0.912846	0.0396024	1	0.985164	167	A	B
3089657_31:T>A	C04	37953189	84.682	0.900119	0.0456999	1.79747	0.959767	0.0183106	0.145674	0.913324	0.0393752	1	0.985285	174	B	A
3194328	A07	22847609	108.005	0.901494	0.0450374	1.84195	0.968709	-0.0186629	0.150548	0.913801	0.0391482	1	0.986274	166	A	B
4168224_22:G>T	A01	4859225	32.056	0.901599	0.0449866	1.80924	0.970034	0.0185531	0.149827	0.914279	0.0389213	1	0.985874	169	A	B
4332705		-	-	0.902535	0.0445361	1.79968	0.980256	0.0193961	0.158131	0.914756	0.0386945	1	0.986382	159	B	A
3083063	C04	36816423	80.278	0.904448	0.0436164	1.80679	0.96684	-0.0179905	0.149635	0.915234	0.0384679	1	0.987957	167	B	A
3161633	A05	10361033	57.247	0.904842	0.0434271	1.80099	0.955696	-0.0181113	0.151267	0.915712	0.0382413	1	0.987873	167	A	B
5122564	A09	2160953	18.485	0.905498	0.0431126	1.8401	0.965374	-0.0184851	0.155461	0.916189	0.0380149	1	0.988073	164	A	B
5047454_5:T>C		-	-	0.90596	0.042891	1.81327	0.959772	-0.0175549	0.148381	0.916667	0.0377886	1	0.988063	174	B	A
4121972	C07	38180458	70.117	0.906977	0.0424038	1.79586	0.948662	-0.0172545	0.147432	0.917144	0.0375624	1	0.988657	166	B	A
5047898_19:C>T	A01	4944519	32.889	0.908036	0.0418971	1.81392	0.96228	-0.0171175	0.147962	0.917622	0.0373363	1	0.989296	172	B	A
4110346		-	-	0.908429	0.0417089	1.7793	0.950583	0.0173667	0.150755	0.918099	0.0371103	1	0.98921	166	B	A
3094762	A04	15039346	44.183	0.908553	0.0416496	1.799	0.962144	0.0177188	0.154018	0.918577	0.0368845	1	0.988831	164	A	B
5121343	A07	15263723	59.534	0.908742	0.0415592	1.76788	0.922432	0.0166048	0.144634	0.919054	0.0366588	1	0.988523	163	B	A
5120528	C03	56396708	173.989	0.910128	0.0408977	1.81128	0.961341	-0.0176637	0.156246	0.919532	0.0364332	1	0.989516	167	A	B
3090198		-	-	0.910169	0.040878	1.79228	0.950078	0.0168404	0.149035	0.92001	0.0362077	1	0.989047	169	B	A
5053584	A03	610213	7.3	0.910621	0.0406623	1.81808	0.97389	0.0175682	0.156261	0.920487	0.0359823	1	0.989025	166	A	B
3150738	C03	8132565	59.967	0.91103	0.0404671	1.77947	0.928549	0.0164739	0.147201	0.920965	0.035757	1	0.988957	163	B	A
4165302	A01	1666088	11.074	0.912801	0.0396239	1.80767	0.958526	-0.0167324	0.152565	0.921442	0.0355319	1	0.990365	167	B	A
5122347	A07	15673187	62.868	0.913398	0.0393398	1.76146	0.932063	0.0159718	0.146632	0.92192	0.0353069	1	0.9905	163	B	A
5121801	C03	58715448	189.409	0.913755	0.0391703	1.77529	0.961841	-0.0167401	0.154328	0.922397	0.035082	1	0.990374	166	A	B
4115927_52:A>G	C05	3127517	24.123	0.913862	0.0391195	1.81229	0.959779	-0.0162936	0.15041	0.922875	0.0348572	1	0.989978	174	B	A
5049334_25:A>C	C07	33233106	51.991	0.914162	0.0389769	1.79961	0.959779	0.0159477	0.147734	0.923352	0.0346325	1	0.989791	174	A	B
3093605	A07	7786901	12.939	0.914244	0.0389377	1.82091	0.968631	-0.0170494	0.158082	0.92383	0.0344079	1	0.989368	167	A	B
3112136	C05	2463507	16.744	0.914449	0.0388405	1.83247	0.968622	-0.016277	0.151284	0.924308	0.0341835	1	0.989079	168	B	A
4110230	A08	13852148	42.723	0.914507	0.0388131	1.80771	0.959294	0.0162132	0.150785	0.924785	0.0339592	1	0.98863	162	A	B
3131399	A05	2270052	18.322	0.915113	0.0385252	1.84146	0.970571	0.0167404	0.156807	0.925263	0.033735	1	0.988775	164	B	A
4117965	C02	35828596	102.505	0.915763	0.0382167	1.80137	0.947064	-0.015615	0.147405	0.92574	0.0335109	1	0.988968	168	A	B
3075903_22:C>T	C01	32580419	89.086	0.916587	0.0378262	1.80009	0.959781	0.015641	0.149121	0.926218	0.0332869	1	0.989347	174	A	B
3083247_27:A>T	A04	4968347	11.617	0.917206	0.037533	1.79889	0.959781	0.0151587	0.145608	0.926695	0.033063	1	0.989505	174	A	B
5030219	C07	40241840	80.841	0.917373	0.0374539	1.78857	0.95233	0.0153759	0.147985	0.927173	0.0328393	1	0.989176	167	A	B
3137483_29:G>T	C04	1966081	10.931	0.917789	0.037257	1.80054	0.959782	0.0156499	0.151396	0.92765	0.0326156	1	0.989115	174	B	A
4117801	A08	13651736	39.469	0.917938	0.0371868	1.80407	0.96474	0.0154146	0.149382	0.928128	0.0323921	1	0.988766	168	B	A
3098718	A01	6965175	53.521	0.917942	0.0371846	1.782	0.947164	-0.0153766	0.149014	0.928606	0.0321687	1	0.988263	162	B	A
4111704	C04	34228472	72.235	0.918316	0.0370078	1.81086	0.958409	-0.0156694	0.152543	0.929083	0.0319454	1	0.988157	158	A	B
4167038	C06	6025101	19.998	0.918861	0.0367504	1.80267	0.969752	0.0156601	0.153492	0.929561	0.0317223	1	0.988235	167	A	B
3185892		-	-	0.919636	0.036384	1.8065	0.967862	0.0154403	0.152804	0.930038	0.0314992	1	0.988562	167	B	A
3096230	A01	6154429	46.113	0.920202	0.036117	1.77459	0.942508	0.0147789	0.147294	0.930516	0.0312763	1	0.988662	164	B	A
3144554	C03	48166133	148.041	0.921066	0.0357094	1.8257	0.966048	-0.0152247	0.153413	0.930993	0.0310534	1	0.989083	170	A	B
5047592	A01	6081917	46.518	0.92224	0.0351562	1.81833	0.96072	-0.0147619	0.150996	0.931471	0.0308307	1	0.989836	166	A	B
3135094	A05	720735	3.698	0.923152	0.034727	1.82495	0.968353	-0.0148002	0.153191	0.931948	0.0306081	1	0.990307	166	A	B
3079719_23:G>T	C03	7322104	59.176	0.924436	0.0341231	1.81181	0.959786	-0.0141284	0.148741	0.932426	0.0303856	1	0.991177	174	B	A
5029156_16:A>T		-	-	0.925012	0.0338529	1.81192	0.95958	0.0141063	0.149649	0.932904	0.0301633	1	0.991287	172	A	B
4338167_51:G>A	C06	4198157	10.433	0.92537	0.0336845	1.81295	0.959787	-0.0136522	0.145532	0.933381	0.029941	1	0.991164	174	A	B
3093701	C07	30812055	42.713	0.926321	0.0332384	1.77373	0.936305	0.0136988	0.147911	0.933859	0.0297189	1	0.991675	168	A	B
5122641	A07	23471795	113.385	0.926377	0.0332121	1.79325	0.953576	-0.0137408	0.148474	0.934336	0.0294968	1	0.991228	165	A	B
3166421_47:T>C	A04	13128833	29.816	0.926838	0.0329963	1.80011	0.959788	0.013439	0.146142	0.934814	0.0292749	1	0.991215	174	B	A
3092485_44:T>C	C03	59052454	189.824	0.927401	0.0327326	1.82495	0.967128	-0.0139057	0.152384	0.935291	0.0290531	1	0.99131	168	A	B
4331148	A02	10622717	83.096	0.927509	0.032682	1.81694	0.976554	0.014106	0.154806	0.935769	0.0288314	1	0.99092	165	B	A
3143017	C03	47153755	147.225	0.927617	0.0326313	1.82981	0.963317	-0.0138738	0.152493	0.936246	0.0286098	1	0.99053	170	A	B
3075468_30:T>G	C04	460772	1.208	0.927837	0.0325282	1.80086	0.959788	0.0134907	0.148741	0.936724	0.0283884	1	0.990261	174	B	A
3144058	C03	20043371	96.266	0.928403	0.0322633	1.80052	0.964922	0.0133512	0.148368	0.937202	0.028167	1	0.99036	172	B	A
5121211	C02	40522351	120.824	0.928773	0.0320904	1.78478	0.951109	-0.0132961	0.148516	0.937679	0.0279458	1	0.99025	166	A	B
3093297	A10	9060044	20.718	0.929986	0.0315234	1.76976	0.922712	0.0128051	0.14551	0.938157	0.0277246	1	0.991039	161	A	B
3095799	A01	7344722	62.776	0.930187	0.0314296	1.80235	0.961879	0.0131471	0.149833	0.938634	0.0275036	1	0.990749	165	A	B
4113011	A05	15869902	62.103	0.930287	0.031383	1.7999	0.966737	0.0134333	0.153317	0.939112	0.0272827	1	0.990351	166	A	B
5053605	C09	41684162	67.351	0.930357	0.0313503	1.80171	0.965326	0.0132111	0.150941	0.939589	0.0270619	1	0.989923	172	A	B
4167326	A07	13907395	52.212	0.930628	0.0312241	1.79656	0.94229	-0.0127094	0.145771	0.940067	0.0268413	1	0.989708	168	A	B
5049622	A05	5271641	45.832	0.930638	0.0312192	1.82247	0.971304	0.0135281	0.155171	0.940544	0.0266207	1	0.989216	159	B	A
3079577_45:A>G	C06	5889886	19.201	0.930766	0.0311593	1.81172	0.95979	-0.0127838	0.146927	0.941022	0.0264002	1	0.988851	174	A	B
4115501	A04	3007647	9.641	0.932059	0.0305565	1.814	0.971963	0.0128831	0.150883	0.9415	0.0261799	1	0.989722	167	A	B
5121465	C07	34938976	58.836	0.932212	0.0304852	1.78935	0.959203	0.0129309	0.15178	0.941977	0.0259597	1	0.989383	163	B	A
5029649	A03	3772890	29.559	0.93321	0.0300208	1.80081	0.972695	0.0133586	0.159141	0.942455	0.0257395	1	0.98994	159	B	A
3156321_31:G>A	A09	853191	8.598	0.933384	0.0299398	1.82137	0.968711	0.0127744	0.15259	0.942932	0.0255195	1	0.989623	165	B	A
3151860_18:C>T	C07	28907572	32.786	0.933451	0.0299083	1.83312	0.956542	-0.0128198	0.15328	0.94341	0.0252996	1	0.989194	160	B	A
4167358		-	-	0.933499	0.0298859	1.80231	0.971795	0.0127608	0.152691	0.943887	0.0250799	1	0.988745	164	A	B
5047894_23:C>T	A07	15922149	67.704	0.933744	0.0297723	1.82547	0.969771	-0.0128266	0.154045	0.944365	0.0248602	1	0.988503	163	B	A
4339048_27:A>T	A10	945817	11.832	0.934649	0.0293515	1.81185	0.959793	-0.0119698	0.145764	0.944842	0.0246406	1	0.988961	174	B	A
3157605	A02	10603396	77.372	0.934737	0.0293107	1.79651	0.95977	0.0126529	0.154284	0.94532	0.0244212	1	0.988555	169	A	B
3122612	C07	25831942	30.41	0.935053	0.0291637	1.82329	0.956107	-0.0123836	0.151723	0.945798	0.0242018	1	0.98839	159	B	A
3152198	A03	4456863	33.133	0.93585	0.0287938	1.81125	0.975695	0.0126844	0.157353	0.946275	0.0239826	1	0.988733	165	B	A
4121083_58:C>T	A10	14872900	62.04	0.936276	0.0285963	1.81146	0.959793	-0.0117147	0.146308	0.946753	0.0237635	1	0.988684	174	B	A
3186342	C02	19733341	89.308	0.936601	0.0284452	1.8052	0.956436	-0.0117794	0.14787	0.94723	0.0235445	1	0.98853	171	A	B
5053670	A05	14984355	58.429	0.937924	0.0278323	1.79375	0.955063	0.0117572	0.150735	0.947708	0.0233256	1	0.989427	165	B	A
5120786_20:G>C	A03	802115	8.115	0.938237	0.0276875	1.80972	0.962504	-0.0116573	0.150223	0.948185	0.0231068	1	0.989259	173	B	A
3088823	A10	1301503	16.675	0.939405	0.027147	1.81094	0.951473	-0.0113209	0.148695	0.948663	0.0228881	1	0.989992	164	B	A
3201553	A05	20780609	99.207	0.93969	0.0270156	1.78489	0.954904	-0.011245	0.1484	0.94914	0.0226695	1	0.989794	168	A	B
3096393_33:G>T	C05	14106288	50.966	0.941602	0.0261327	1.81018	0.959796	-0.0111463	0.151932	0.949618	0.0224511	1	0.991309	174	A	B
3080637_30:T>A		-	-	0.941954	0.0259704	1.80137	0.959796	0.0106569	0.146143	0.950096	0.0222327	1	0.991181	174	B	A
3155832		-	-	0.942097	0.0259045	1.82065	0.961986	-0.0110737	0.15222	0.950573	0.0220145	1	0.990834	163	B	A
4119222	A03	3682936	28.771	0.942699	0.0256271	1.82	0.973785	-0.0117308	0.162953	0.951051	0.0217964	1	0.990969	166	A	B
3087921	C01	11428399	56.934	0.943219	0.0253875	1.81314	0.954224	-0.0106079	0.148706	0.951528	0.0215783	1	0.991019	165	B	A
4107280	C04	1085089	5.241	0.943261	0.025368	1.79182	0.96456	0.0108289	0.15192	0.952006	0.0213604	1	0.990566	167	B	A
3147750		-	-	0.943629	0.0251988	1.79349	0.955822	0.0106633	0.150579	0.952483	0.0211426	1	0.990455	171	A	B
3107368_24:G>A	C01	34822102	93.634	0.943661	0.0251838	1.81018	0.959797	-0.010645	0.150413	0.952961	0.0209249	1	0.989993	174	B	A
4338734_18:A>G	A03	378850	6.482	0.943899	0.0250747	1.81208	0.964754	-0.0105299	0.149414	0.953438	0.0207074	1	0.989746	172	A	B
4119915	A03	4115332	31.913	0.944292	0.0248938	1.8191	0.969888	-0.0114068	0.162987	0.953916	0.0204899	1	0.989663	163	A	B
[truncated: 96 more rows]
