# Supplementary material for: A Major Locus for Manganese Tolerance Maps on Chromosome A09 in a Doubled Haploid Population of Brassica napus L
Source: Front Plant Sci. 2017 Dec 12;8:1952. doi: 10.3389/fpls.2017.01952 (PMC5733045; doi:10.3389/fpls.2017.01952)
Supplement: Supplementary file 6 [file Table_6.xlsx]

## Sheet: Table5_60kSNpDArTcomplete-LRS
S6 Table: Logistic marker regression identifying association between Mn tolerance (leaf chlorosis) and Illumina SNP and DArTseq markers segregation among 190 DYDH lines of Darmor/Yudal of Brassica napus. SNP associations were identified using the SVS Package. Significant associations corrected for Bonferroni are in pink
Marker	Marker Type	Chromosome	Physical position on Darmor sequence (Chaloub et al 2014)	Physical Position (Clark et al 2016)	Regression P	Regression -log10 P	Regression Beta 0	Regression Beta 0 SE	Regression Beta 1	Regression Beta 1 SE	Regression Odds Ratio	Regression OR Lower Conf. Bound	Regression OR Upper Conf. Bound	Regression expected P	Regression expected -log10 P	Regression Bonf. P	Regression FDR	Number of Samples	Number of Cases	Number of Controls	Minor Allele (Test Allele)	Major Allele
Bn-A09-p29012402	Illumina SNP	A09_random	Bn-chrA09_random-p3050247	Bn-N9-p31836170	2.36e-35	34.6267	1.59451	0.211083	-4.37952	0.506855	0.0125313	0.00464038	0.0338408	0.000235516	3.62798	5.02e-32	5.02e-32	246	138	108	B	A
Bn-A09-p29070287	Illumina SNP	A09_random	Bn-chrA09_random-p3108271	Bn-N9-p31894085	5.1e-35	34.292	1.59451	0.211083	-4.3671	0.507007	0.012688	0.00469699	0.034274	0.000706547	3.15086	1.08e-31	5.42e-32	245	138	107	B	A
Bn-A09-p28914189	Illumina SNP	A09	26843581	Bn-N9-p31740922	6.11e-35	34.2142	1.55814	0.207926	-4.34316	0.505548	0.0129955	0.00482459	0.0350044	0.00117758	2.92901	1.3e-31	1.3e-32	247	138	109	B	A
Bn-A09-p28918272	Illumina SNP	A09	26847662	Bn-N9-p31745010	6.11e-35	34.2142	1.55814	0.207926	-4.34316	0.505548	0.0129955	0.00482459	0.0350044	0.00164861	2.78288	1.3e-31	1.3e-32	247	138	109	B	A
Bn-A09-p28921828	Illumina SNP	A09	26855319	Bn-N9-p31748280	6.11e-35	34.2142	1.55814	0.207926	-4.34316	0.505548	0.0129955	0.00482459	0.0350044	0.00211964	2.67374	1.3e-31	1.3e-32	247	138	109	B	A
Bn-A09-p28951443	Illumina SNP	A09	26880504	Bn-N9-p31774310	6.11e-35	34.2142	1.55814	0.207926	-4.34316	0.505548	0.0129955	0.00482459	0.0350044	0.00259067	2.58659	1.3e-31	1.3e-32	247	138	109	B	A
Bn-A09-p28996871	Illumina SNP	A09	26922619	Bn-N9-p31819799	6.11e-35	34.2142	1.55814	0.207926	-4.34316	0.505548	0.0129955	0.00482459	0.0350044	0.00306171	2.51404	1.3e-31	1.3e-32	247	138	109	B	A
Bn-A09-p29019543	Illumina SNP	A09	3057439	Bn-N9-p31843357	6.11e-35	34.2142	1.55814	0.207926	-4.34316	0.505548	0.0129955	0.00482459	0.0350044	0.00353274	2.45189	1.3e-31	1.3e-32	247	138	109	B	A
Bn-A09-p29048790	Illumina SNP	A09	3080729	Bn-N9-p31866772	6.11e-35	34.2142	1.55814	0.207926	-4.34316	0.505548	0.0129955	0.00482459	0.0350044	0.00400377	2.39753	1.3e-31	1.3e-32	247	138	109	B	A
Bn-A09-p29087590	Illumina SNP	A09	3127118	Bn-N9-p31913654	6.11e-35	34.2142	1.55814	0.207926	-4.34316	0.505548	0.0129955	0.00482459	0.0350044	0.0044748	2.34923	1.3e-31	1.3e-32	247	138	109	B	A
Bn-A09-p28919016	Illumina SNP	A09	26848422	Bn-N9-p31745774	9.06e-35	34.0429	1.5506	0.208063	-4.33561	0.505604	0.0130939	0.0048606	0.0352735	0.00494583	2.30576	1.92e-31	1.75e-32	246	137	109	B	A
Bn-A09-p29201922	Illumina SNP	A09	27090718	Bn-N9-p32023756	9.06e-35	34.0429	1.5506	0.208063	-4.33561	0.505604	0.0130939	0.0048606	0.0352735	0.00541686	2.26625	1.92e-31	1.6e-32	246	137	109	B	A
Bn-A09-p28910059	Illumina SNP	A09	26840515	Bn-N9-p31735651	1.31e-34	33.8819	1.55814	0.207926	-4.33073	0.505701	0.0131579	0.00488344	0.0354525	0.00588789	2.23004	2.79e-31	1.99e-32	246	138	108	B	A
Bn-A09-p28925363	Illumina SNP	A09	26858796	Bn-N9-p31752023	1.31e-34	33.8819	1.55814	0.207926	-4.33073	0.505701	0.0131579	0.00488344	0.0354525	0.00635893	2.19662	2.79e-31	1.99e-32	246	138	108	B	A
Bn-A09-p29241904	Illumina SNP	A09	27121056	Bn-N9-p32058156	8.07e-34	33.0929	1.5506	0.208063	-4.15329	0.47149	0.0157127	0.00623606	0.0395904	0.00682996	2.16558	1.71e-30	1.14e-31	247	138	109	B	A
3151996	DArTseq	A09	26926623		1.14e-33	32.9439	1.56398	0.211634	-4.31125	0.507552	0.0134168	0.00496149	0.0362816	0.00730099	2.13662	2.42e-30	1.51e-31	239	134	105	B	A
Bn-A09-p29198562	Illumina SNP	A09	27087932	Bn-N9-p32020396	1.72e-33	32.7655	1.5506	0.208063	-4.14086	0.471653	0.0159091	0.00631199	0.0400982	0.00777202	2.10947	3.64e-30	2.14e-31	246	138	108	B	A
Bn-A09-p28888373	Illumina SNP	A09	26813844	Bn-N9-p31713110	1.73e-33	32.7629	1.48915	0.202119	-4.24916	0.503498	0.0142762	0.00532141	0.0383	0.00824305	2.08391	3.67e-30	2.04e-31	247	138	109	B	A
3103599_60:A>G	DArTseq	A09	27047795		2.87e-33	32.5414	1.46152	0.196205	-4.06421	0.466378	0.0171766	0.0068857	0.0428476	0.00871408	2.05978	6.11e-30	3.21e-31	257	144	113	A	B
Bn-A09-p29250220	Illumina SNP	A09	27129312	Bn-N9-p32069723	3.57e-33	32.4472	1.57936	0.211354	-4.0279	0.447072	0.0178117	0.00741566	0.042782	0.00918512	2.03692	7.59e-30	3.79e-31	246	138	108	B	A
Bn-A09-p29249462	Illumina SNP	A09		Bn-­‐N9-­‐p32068978	9.12e-33	32.0401	1.54299	0.208202	-3.99153	0.44559	0.0184714	0.00771269	0.0442378	0.00965615	2.0152	1.94e-29	7.45e-31	247	138	109	B	A
Bn-A09-p29250304	Illumina SNP	A09		Bn-­‐N9-­‐p32069808	9.12e-33	32.0401	1.54299	0.208202	-3.99153	0.44559	0.0184714	0.00771269	0.0442378	0.0101272	1.99451	1.94e-29	7.45e-31	247	138	109	B	A
Bn-A09-p29250607	Illumina SNP	A09		Bn-­‐N9-­‐p32070075	9.12e-33	32.0401	1.54299	0.208202	-3.99153	0.44559	0.0184714	0.00771269	0.0442378	0.0105982	1.97477	1.94e-29	7.45e-31	247	138	109	B	A
Bn-A09-p29272014	Illumina SNP	A09		Bn-­‐N9-­‐p32102552	9.12e-33	32.0401	1.54299	0.208202	-3.99153	0.44559	0.0184714	0.00771269	0.0442378	0.0110692	1.95588	1.94e-29	7.45e-31	247	138	109	B	A
Bn-A09-p29310462	Illumina SNP	A09		Bn-­‐N9-­‐p32142609	9.12e-33	32.0401	1.54299	0.208202	-3.99153	0.44559	0.0184714	0.00771269	0.0442378	0.0115403	1.93778	1.94e-29	7.45e-31	247	138	109	B	A
Bn-A09-p29322628	Illumina SNP	A09		Bn-­‐N9-­‐p32157265	9.12e-33	32.0401	1.54299	0.208202	-3.99153	0.44559	0.0184714	0.00771269	0.0442378	0.0120113	1.92041	1.94e-29	7.45e-31	247	138	109	B	A
Bn-A09-p29265453	Illumina SNP	A09		Bn-­‐N9-­‐p32096014	1.52e-32	31.8192	1.57022	0.215549	-4.01876	0.449071	0.0179753	0.00745452	0.0433444	0.0124823	1.9037	3.22e-29	1.19e-30	239	132	107	B	A
5121148	DArTseq	A09	26812076		1.69e-32	31.7716	1.474	0.202403	-4.20837	0.503938	0.0148706	0.0055382	0.0399292	0.0129534	1.88762	3.59e-29	1.28e-30	243	136	107	B	A
Bn-A09-p29378096	Illumina SNP	A09		Bn-­‐N9-­‐p32231258	2.82e-32	31.5492	1.53533	0.208342	-3.97145	0.445829	0.0188462	0.00786548	0.0451565	0.0134244	1.87211	6e-29	2.07e-30	245	137	108	B	A
3133535_34:G>C	DArTseq	A09	27242783		6.82e-32	31.1663	1.51551	0.205082	-3.93904	0.444493	0.0194668	0.00814583	0.0465216	0.0138954	1.85713	1.45e-28	4.83e-30	247	139	108	A	B
Bn-A09-p29388908	Illumina SNP	A09		Bn-­‐N9-­‐p32241927	9.01e-32	31.0453	1.53533	0.208342	-3.85034	0.42515	0.0212726	0.00924538	0.0489457	0.0143665	1.84265	1.91e-28	6.17e-30	247	138	109	B	A
Bn-A09-p29399896	Illumina SNP	A09		Bn-­‐N9-­‐p32254540	1.33e-31	30.8756	1.52761	0.208486	-3.84262	0.42522	0.0214375	0.00931577	0.0493319	0.0148375	1.82864	2.83e-28	8.83e-30	246	137	109	B	A
Bn-A09-p29379607	Illumina SNP	A09		Bn-­‐N9-­‐p32232490	1.87e-31	30.7278	1.53533	0.208342	-3.83792	0.425331	0.0215385	0.00935762	0.0495751	0.0153085	1.81507	3.98e-28	1.2e-29	246	138	108	B	A
Bn-A09-p29282189	Illumina SNP	A09		Bn-­‐N9-­‐p32111185	2.28e-31	30.6425	1.5717	0.211493	-3.95652	0.448045	0.0191296	0.00794916	0.046035	0.0157796	1.80191	4.84e-28	1.42e-29	240	137	103	B	A
3116999	DArTseq	A09	26717813		3.25e-30	29.488	1.45083	0.202844	-3.84873	0.443836	0.0213068	0.00892726	0.0508533	0.0162506	1.78913	6.91e-27	1.97e-28	242	135	107	B	A
5034098_7:A>G	DArTseq	A09	27168517		1.53e-29	28.8164	1.33646	0.187289	-3.73436	0.436945	0.0238885	0.010145	0.0562503	0.0167216	1.77672	3.24e-26	9e-28	257	144	113	B	A
3114891_35:A>C	DArTseq				1.34e-27	26.8729	1.44121	0.199729	-3.28298	0.359179	0.0375163	0.0185558	0.0758507	0.0171927	1.76466	2.85e-24	7.69e-26	257	144	113	A	B
4113081	DArTseq	A09	27828195		2.36e-27	26.6277	1.45299	0.20627	-3.48113	0.394595	0.0307725	0.0141996	0.0666882	0.0176637	1.75292	5.01e-24	1.32e-25	239	134	105	B	A
3147224	DArTseq	A09	27489238		3.5e-27	26.4564	1.35455	0.198279	-3.42141	0.389837	0.0326664	0.0152148	0.0701354	0.0181347	1.74149	7.43e-24	1.9e-25	245	134	111	B	A
3079669	DArTseq	A09	28146284		8.06e-27	26.0938	1.3633	0.195077	-3.47015	0.403336	0.0311125	0.0141127	0.0685901	0.0186057	1.73035	1.71e-23	4.28e-25	245	138	107	B	A
3091665_40:T>A	DArTseq				8.19e-27	26.0869	1.31432	0.187724	-3.35554	0.385003	0.0348905	0.0164054	0.0742042	0.0190768	1.71949	1.74e-23	4.24e-25	257	144	113	B	A
5121448	DArTseq	A09	28192986		4.74e-26	25.3245	1.30683	0.187874	-3.32173	0.385525	0.0360902	0.0169521	0.0768344	0.0195478	1.7089	1.01e-22	2.39e-24	254	143	111	A	B
3078595	DArTseq	A09	28192986		1.25e-25	24.9035	1.34117	0.192624	-3.32905	0.388333	0.0358272	0.0167362	0.0766953	0.0200188	1.69856	2.65e-22	6.17e-24	247	140	107	B	A
3081636_63:A>C	DArTseq	A09	27766965		2.19e-24	23.659	1.20896	0.180174	-3.19683	0.38231	0.0408914	0.0193287	0.0865091	0.0204899	1.68846	4.66e-21	1.06e-22	257	144	113	B	A
3102251	DArTseq	A09	28458263		4.44e-24	23.3525	1.33977	0.195549	-3.14533	0.367793	0.0430528	0.0209378	0.0885265	0.0209609	1.67859	9.43e-21	2.1e-22	244	138	106	B	A
3093234_52:T>G	DArTseq	A09	25862125		1.37e-23	22.8646	1.20147	0.18033	-3.09403	0.370306	0.0453188	0.0219315	0.093646	0.0214319	1.66894	2.9e-20	6.3e-22	257	144	113	B	A
3077563	DArTseq	A09	25450473		2.49e-23	22.6032	1.31339	0.199132	-3.06593	0.36043	0.0466106	0.0229975	0.094469	0.021903	1.6595	5.3e-20	1.13e-21	239	132	107	B	A
4332736	DArTseq	A09	25308438		1.23e-22	21.9103	1.32176	0.198956	-2.98676	0.352882	0.0504505	0.0252631	0.10075	0.022374	1.65026	2.61e-19	5.44e-21	240	134	106	B	A
3100769_14:C>T	DArTseq	A09	25684464		1.74e-21	20.7585	1.30221	0.202559	-2.93982	0.355454	0.0528752	0.0263441	0.106126	0.022845	1.64121	3.7e-18	7.56e-20	231	128	103	B	A
3090608_66:C>A	DArTseq	A09	25315828		2.73e-21	20.5644	1.19625	0.182737	-2.79227	0.337006	0.0612822	0.0316569	0.118631	0.0233161	1.63234	5.79e-18	1.16e-19	257	144	113	B	A
3091556_58:A>G	DArTseq	A09	28479723		3.75e-21	20.426	1.1216	0.175589	-2.88519	0.3584	0.0558442	0.0276631	0.112734	0.0237871	1.62366	7.96e-18	1.53e-19	257	144	113	B	A
3147657_8:G>T	DArTseq	A09	28487385		3.75e-21	20.426	1.1216	0.175589	-2.88519	0.3584	0.0558442	0.0276631	0.112734	0.0242581	1.61514	7.96e-18	1.53e-19	257	144	113	B	A
3112834	DArTseq				1.83e-20	19.7372	1.26113	0.194281	-2.73198	0.331786	0.0650901	0.0339698	0.12472	0.0247292	1.60679	3.89e-17	7.34e-19	245	137	108	B	A
3111025_22:T>G	DArTseq	A09	24909103		2.13e-19	18.6715	1.17272	0.183242	-2.58641	0.320385	0.0752896	0.0401807	0.141076	0.0252002	1.5986	4.53e-16	8.38e-18	257	144	113	B	A
4338314_22:C>T	DArTseq	A09	28592911		2.19e-19	18.6599	1.06853	0.172788	-2.72309	0.348547	0.0656713	0.0331655	0.130036	0.0256712	1.59055	4.65e-16	8.45e-18	257	144	113	B	A
3124690	DArTseq	A09	29185347		8.38e-19	18.0769	1.18487	0.18786	-2.68152	0.341882	0.0684594	0.0350281	0.133798	0.0261423	1.58266	1.78e-15	3.18e-17	240	136	104	B	A
3080602_20:A>G	DArTseq	A09	28921679		3.24e-18	17.4888	1.03889	0.171556	-2.60453	0.340273	0.073938	0.0379509	0.14405	0.0266133	1.5749	6.89e-15	1.21e-16	257	144	113	B	A
5122704	DArTseq	A09	28657203		9.91e-18	17.0038	1.09861	0.17609	-2.56495	0.336243	0.0769231	0.0397962	0.148687	0.0270843	1.56728	2.11e-14	3.63e-16	252	144	108	A	B
5120701_47:G>T	DArTseq	A09	29414915		1.37e-17	16.8628	1.03117	0.17173	-2.52781	0.333291	0.0798334	0.0415414	0.153422	0.0275553	1.55979	2.91e-14	4.93e-16	257	144	113	B	A
3188598	DArTseq	A09	24810965		1.46e-17	16.8344	1.13498	0.191589	-2.481	0.320993	0.0836595	0.0445944	0.156946	0.0280264	1.55243	3.11e-14	5.18e-16	240	131	109	B	A
3151904	DArTseq	A09	29984886		1.34e-16	15.8714	1.04982	0.179284	-2.50066	0.338282	0.0820312	0.0422696	0.159195	0.0284974	1.54519	2.86e-13	4.68e-15	241	135	106	B	A
3130150	DArTseq	A09	29759908		3.15e-16	15.5014	1.06555	0.18109	-2.35522	0.316098	0.0948727	0.0510591	0.176283	0.0289684	1.53807	6.7e-13	1.08e-14	248	138	110	A	B
3121645	DArTseq	A09	24367358		4.8e-16	15.3183	1.05494	0.185929	-2.35899	0.31857	0.0945153	0.0506209	0.176471	0.0294395	1.53107	1.02e-12	1.62e-14	240	131	109	B	A
3183063	DArTseq	A09	24592871		5.05e-16	15.2967	1.06289	0.188167	-2.36695	0.319881	0.0937662	0.0500908	0.175523	0.0299105	1.52418	1.07e-12	1.68e-14	237	129	108	B	A
5122103	DArTseq	A09	30142662		3.19e-15	14.496	0.972986	0.169432	-2.41147	0.342177	0.0896837	0.0458613	0.17538	0.0303815	1.51739	6.78e-12	1.04e-13	248	141	107	A	B
4114339	DArTseq				1.22e-14	13.9133	0.95885	0.173414	-2.24287	0.317825	0.106154	0.0569374	0.197913	0.0308526	1.51071	2.59e-11	3.93e-13	249	138	111	A	B
5121603	DArTseq	A09	30405990		1.26e-14	13.8983	1.01592	0.180084	-2.24587	0.316933	0.105836	0.056866	0.196975	0.0313236	1.50413	2.68e-11	4e-13	242	135	107	B	A
3101536_27:G>C	DArTseq				7.12e-14	13.1477	0.950482	0.173616	-2.16493	0.313686	0.114758	0.0620539	0.212227	0.0317946	1.49765	1.51e-10	2.22e-12	248	138	110	B	A
3098735	DArTseq				7.15e-14	13.1454	1.00726	0.180292	-2.17041	0.313257	0.11413	0.0617663	0.210888	0.0322657	1.49126	1.52e-10	2.2e-12	241	135	106	B	A
4111938	DArTseq	A09	30160373		7.53e-14	13.1235	0.955511	0.175412	-2.16996	0.314684	0.114183	0.061622	0.211575	0.0327367	1.48497	1.6e-10	2.28e-12	245	136	109	B	A
4110524	DArTseq	A09	23755820		7.73e-14	13.1115	0.989718	0.180718	-2.11818	0.304663	0.12025	0.0661836	0.218484	0.0332077	1.47876	1.64e-10	2.31e-12	245	135	110	B	A
3080201_35:T>C	DArTseq	A09	30363065		1.44e-13	12.8427	0.904456	0.165965	-2.14122	0.315006	0.117512	0.0633785	0.217881	0.0336788	1.47264	3.05e-10	4.24e-12	257	144	113	B	A
5053478_23:A>G	DArTseq	A09	23634164		3.61e-13	12.4419	0.959257	0.183674	-2.27656	0.343889	0.102637	0.0523093	0.201385	0.0341498	1.46661	7.68e-10	1.05e-11	219	122	97	B	A
3086399	DArTseq	A09	25195965		4.09e-13	12.3884	1.21444	0.184738	-2.46721	0.375861	0.0848214	0.0406038	0.177192	0.0346208	1.46066	8.68e-10	1.17e-11	220	140	80	B	A
4108002	DArTseq	A09	31225925		6.78e-13	12.1689	0.953873	0.171678	-2.12394	0.319797	0.119559	0.0638801	0.223769	0.0350919	1.45479	1.44e-09	1.92e-11	245	140	105	A	B
4112391	DArTseq	A09	30974829		9.33e-13	12.0299	0.993252	0.185093	-2.01989	0.301415	0.13267	0.0734857	0.239521	0.0355629	1.449	1.98e-09	2.61e-11	239	132	107	B	A
5121845	DArTseq	A09	31123314		1.48e-12	11.8311	0.986908	0.182979	-1.99851	0.300498	0.135537	0.0752089	0.244258	0.0360339	1.44329	3.13e-09	4.07e-11	241	134	107	B	A
3081847	DArTseq				2.71e-12	11.5662	0.920725	0.176272	-1.98857	0.303564	0.136892	0.0755053	0.248185	0.0365049	1.43765	5.77e-09	7.39e-11	244	135	109	B	A
3089550_35:G>A	DArTseq				3.11e-12	11.5067	0.912026	0.172695	-1.99464	0.305895	0.136063	0.0747062	0.247812	0.036976	1.43208	6.61e-09	8.37e-11	247	138	109	B	A
3129066_48:C>T	DArTseq	A09	31340789		1.25e-11	10.9033	0.895671	0.169533	-1.8765	0.293314	0.153125	0.0861732	0.272095	0.037447	1.42658	2.65e-08	3.32e-10	257	144	113	B	A
4114201	DArTseq	A09	31330883		1.27e-11	10.8978	0.942043	0.173821	-1.91742	0.300142	0.146985	0.0816183	0.264704	0.037918	1.42115	2.69e-08	3.32e-10	248	141	107	A	B
4113531	DArTseq	A09	22311701		2.3e-11	10.6386	0.930148	0.180084	-1.89523	0.29995	0.150284	0.0834815	0.270542	0.0383891	1.41579	4.88e-08	5.95e-10	239	133	106	B	A
3129761_62:T>A	DArTseq	A09	31929100		3.81e-11	10.4192	0.855666	0.167156	-1.84731	0.295886	0.157661	0.0882799	0.281571	0.0388601	1.4105	8.09e-08	9.74e-10	256	143	113	B	A
3154760	DArTseq	A09	21756954		7.52e-11	10.1239	0.856777	0.177922	-1.83761	0.298241	0.159198	0.0887299	0.285631	0.0393311	1.40526	1.6e-07	1.9e-09	239	130	109	B	A
3087405	DArTseq				1.23e-10	9.91123	0.8671	0.168533	-1.8365	0.301827	0.159374	0.0882059	0.287964	0.0398022	1.40009	2.61e-07	3.06e-09	249	141	108	A	B
5121940	DArTseq	A09	31828776		1.26e-10	9.89917	0.911629	0.180559	-1.81989	0.297877	0.162044	0.0903806	0.29053	0.0402732	1.39498	2.68e-07	3.11e-09	237	132	105	B	A
5052966_32:C>T	DArTseq	A09	22081101		2.87e-10	9.54272	0.916291	0.187083	-1.8683	0.313047	0.154386	0.0835866	0.285154	0.0407442	1.38993	6.09e-07	6.99e-09	219	122	97	A	B
3083058	DArTseq	A09	32218442		3.57e-10	9.44685	0.831984	0.174745	-1.79083	0.301132	0.166821	0.0924531	0.301009	0.0412153	1.38494	7.59e-07	8.62e-09	238	131	107	B	A
5053300	DArTseq	A09	31934264		4.95e-10	9.3055	0.847298	0.178174	-1.75556	0.296437	0.172811	0.0966583	0.308961	0.0416863	1.38001	1.05e-06	1.18e-08	237	130	107	B	A
3076833	DArTseq	A09	32426122		7.21e-10	9.14215	0.850333	0.174263	-1.74982	0.298301	0.173806	0.0968603	0.311877	0.0421573	1.37513	1.53e-06	1.7e-08	240	134	106	B	A
4120152	DArTseq	A09	32537284		2.8e-09	8.55245	0.803813	0.1755	-1.67928	0.295748	0.186508	0.10446	0.332999	0.0426284	1.3703	5.95e-06	6.54e-08	237	130	107	B	A
4111307	DArTseq	A09	32721441		3.2e-09	8.49434	0.902868	0.176724	-1.6482	0.289646	0.192396	0.109055	0.339428	0.0430994	1.36553	6.8e-06	7.39e-08	243	139	104	B	A
4112417	DArTseq	A09	33006996		1.74e-08	7.76019	0.792238	0.173975	-1.57394	0.290265	0.207227	0.117319	0.366037	0.0435704	1.36081	3.69e-05	3.97e-07	240	133	107	B	A
3128015	DArTseq	A09	21101959		2.21e-08	7.65581	0.837728	0.178431	-1.53088	0.28324	0.216346	0.12418	0.376919	0.0440415	1.35614	4.69e-05	4.99e-07	242	135	107	B	A
5053224	DArTseq	A09	20809113		7.41e-08	7.13035	0.856777	0.177922	-1.43214	0.273969	0.238797	0.13958	0.408542	0.0445125	1.35152	0.000157327	1.66e-06	251	142	109	B	A
4111795	DArTseq	A09	33303224		1.12e-07	6.94886	0.824175	0.169623	-1.48095	0.288105	0.22742	0.129297	0.400009	0.0449835	1.34695	0.000238943	2.49e-06	246	142	104	A	B
3087956	DArTseq				1.6e-07	6.79525	0.815365	0.169852	-1.43952	0.282913	0.237042	0.136146	0.412711	0.0454545	1.34242	0.00034033	3.51e-06	249	143	106	A	B
3127591	DArTseq	A09	20289106		2.16e-07	6.66541	0.850539	0.1801	-1.39415	0.276302	0.248043	0.144322	0.426304	0.0459256	1.33795	0.000458925	4.68e-06	245	139	106	B	A
3136558	DArTseq	A09	20984928		3.54e-07	6.45073	0.74607	0.179021	-1.40643	0.284558	0.245017	0.140274	0.427974	0.0463966	1.33351	0.000752359	7.6e-06	234	128	106	B	A
4111060	DArTseq	A09	19697276		4.85e-07	6.3144	0.808458	0.179229	-1.35207	0.275735	0.258703	0.150692	0.444133	0.0468676	1.32913	0.00102981	1.03e-05	244	137	107	B	A
3162243	DArTseq	A09	33441219		6.83e-07	6.16556	0.786673	0.168927	-1.36002	0.281027	0.256656	0.147957	0.445211	0.0473387	1.32478	0.00145077	1.44e-05	249	143	106	A	B
3183817	DArTseq	C08	20766069		7.85e-07	6.10537	-0.354821	0.177498	1.30097	0.271244	3.67284	2.15831	6.25014	0.0478097	1.32048	0.00166643	1.63e-05	249	139	110	A	B
3111669_55:C>A	DArTseq	C08	23563943		8.13e-07	6.0901	-0.344096	0.174686	1.29024	0.269413	3.63366	2.14297	6.1613	0.0482807	1.31623	0.00172605	1.67e-05	253	141	112	A	B
3111059_22:G>T	DArTseq				1.1e-06	5.95837	0.741003	0.170158	-1.28462	0.269927	0.276756	0.163054	0.469746	0.0487518	1.31201	0.00233769	2.25e-05	256	143	113	B	A
3093077_20:T>G	DArTseq	C08	20712628		1.26e-06	5.89942	-0.331357	0.17515	1.25335	0.265731	3.50204	2.0803	5.89543	0.0492228	1.30783	0.00267752	2.55e-05	257	144	113	B	A
5122067	DArTseq	A09	33707232		1.36e-06	5.86586	0.800778	0.18147	-1.3116	0.278165	0.269388	0.15617	0.464683	0.0496938	1.3037	0.00289265	2.73e-05	238	134	104	B	A
3160178_64:G>A	DArTseq				1.42e-06	5.84676	0.721585	0.169046	-1.27711	0.271185	0.278842	0.163878	0.474455	0.0501649	1.2996	0.00302269	2.82e-05	255	142	113	B	A
5120792_45:G>A	DArTseq	A09	12611249		2.06e-06	5.68667	0.731613	0.170417	-1.24783	0.268697	0.287127	0.169572	0.486176	0.0506359	1.29554	0.00437006	4.04e-05	256	143	113	B	A
4335440_63:C>T	DArTseq	C08	24499767		2.19e-06	5.65955	-0.313658	0.174254	1.22422	0.265387	3.4015	2.02194	5.72233	0.0511069	1.29152	0.00465157	4.27e-05	257	144	113	A	B
5121770	DArTseq	A09	13980591		2.57e-06	5.5907	0.766478	0.178438	-1.24605	0.27084	0.287638	0.169162	0.489092	0.051578	1.28754	0.00545074	4.95e-05	247	138	109	B	A
3129977	DArTseq				2.91e-06	5.53678	0.749237	0.16829	-1.29928	0.284404	0.272727	0.156185	0.476232	0.052049	1.28359	0.00617134	5.56e-05	244	140	104	A	B
4338945_58:C>G	DArTseq	A09	13932746		3.34e-06	5.47687	0.721585	0.169046	-1.22154	0.268323	0.294776	0.174217	0.498761	0.05252	1.27968	0.00708412	6.32e-05	257	144	113	B	A
3094222_5:C>G	DArTseq	A09	18625793		3.56e-06	5.44853	0.711839	0.167712	-1.22266	0.269391	0.294444	0.173657	0.499245	0.052991	1.2758	0.00756182	6.69e-05	257	144	113	B	A
3081076_67:C>A	DArTseq	A09	20648478		3.56e-06	5.44853	0.711839	0.167712	-1.22266	0.269391	0.294444	0.173657	0.499245	0.0534621	1.27195	0.00756182	6.63e-05	257	144	113	B	A
3095881_30:A>T	DArTseq	C08	20935599		3.63e-06	5.44008	0.832909	0.189393	-1.19154	0.263013	0.303752	0.1814	0.508629	0.0539331	1.26814	0.00771043	6.7e-05	256	143	113	B	A
3092461_13:T>G	DArTseq	C08	21145232		4.28e-06	5.36819	0.847298	0.19139	-1.18107	0.2627	0.30695	0.183422	0.513668	0.0544041	1.26437	0.00909833	7.84e-05	257	144	113	B	A
5121285	DArTseq	C08	20608899		5.29e-06	5.2763	0.870828	0.198509	-1.2073	0.271462	0.299003	0.175632	0.509036	0.0548752	1.26062	0.0112424	9.6e-05	242	136	106	A	B
3094020_36:G>A	DArTseq	A06	23251031		6.25e-06	5.2042	-0.310155	0.177525	1.16121	0.262806	3.19378	1.9081	5.34576	0.0553462	1.25691	0.0132724	0.000112425	257	144	113	A	B
5122749	DArTseq	A09	11706148		7.63e-06	5.1173	0.77319	0.186544	-1.1944	0.272457	0.302885	0.177565	0.516651	0.0558172	1.25323	0.0162128	0.000136178	239	133	106	B	A
3166196	DArTseq	A06	23195900		8.41e-06	5.07542	-0.243622	0.175371	1.19166	0.274796	3.29255	1.92141	5.64213	0.0562883	1.24958	0.0178541	0.000148714	243	138	105	A	B
4707503	DArTseq	A06	23353566		8.64e-06	5.06352	-0.265108	0.177639	1.16411	0.267871	3.20306	1.89473	5.41479	0.0567593	1.24596	0.01835	0.000151582	250	142	108	A	B
3098818_14:G>A	DArTseq	C08	25644559		1.06e-05	4.97481	-0.266268	0.173021	1.14174	0.265353	3.1322	1.86199	5.26894	0.0572303	1.24237	0.0225086	0.00018441	255	143	112	A	B
3098573_57:A>G	DArTseq	C08	25496784		1.22e-05	4.91368	-0.238892	0.168443	1.13683	0.266499	3.11688	1.84872	5.25496	0.0577014	1.23881	0.0259102	0.000210553	257	144	113	B	A
3181425_7:C>A	DArTseq	A09	17694472		1.23e-05	4.90859	0.672944	0.173793	-1.18964	0.277776	0.304332	0.176563	0.524561	0.0581724	1.23528	0.026216	0.00021132	239	132	107	B	A
5121010	DArTseq	A09	10428189		1.35e-05	4.87048	0.744972	0.177137	-1.17711	0.275588	0.308169	0.179558	0.528901	0.0586434	1.23178	0.0286205	0.000228856	240	136	104	A	B
3155457_39:C>T	DArTseq	C08	25456832		1.49e-05	4.82659	-0.27029	0.174354	1.11372	0.262782	3.04567	1.81969	5.09761	0.0591145	1.22831	0.0316637	0.000251181	257	144	113	A	B
3114446	DArTseq	C08	25122780		1.51e-05	4.82148	-0.287682	0.175219	1.14788	0.271708	3.15152	1.85028	5.36787	0.0595855	1.22486	0.0320386	0.000252154	244	135	109	A	B
3128042	DArTseq				2.48e-05	4.60545	0.776529	0.178155	-1.1234	0.27087	0.325172	0.191225	0.552947	0.0600565	1.22144	0.0526866	0.00041142	245	141	104	A	B
3109249	DArTseq	A06	23104669		2.57e-05	4.58956	-0.243622	0.175371	1.11656	0.271507	3.05434	1.79393	5.2003	0.0605276	1.21805	0.0546507	0.000423449	244	137	107	A	B
3107501	DArTseq	A06	22874015		2.62e-05	4.58191	-0.226528	0.174536	1.11205	0.270676	3.04058	1.78876	5.16845	0.0609986	1.21468	0.0556213	0.000427655	246	139	107	A	B
5052974_64:A>C	DArTseq	A09	17951023		3.01e-05	4.52201	0.619039	0.209657	-1.2455	0.305705	0.287798	0.158076	0.523974	0.0614696	1.21134	0.063848	0.00048716	189	96	93	A	B
3095669	DArTseq				3.01e-05	4.52152	-0.309005	0.172915	1.10013	0.269527	3.00456	1.77156	5.09574	0.0619406	1.20802	0.0639198	0.000484013	246	133	113	A	B
3103800_68:G>A	DArTseq	A06	23074877		3.08e-05	4.51153	-0.253196	0.173514	1.07309	0.262752	2.92442	1.74735	4.89439	0.0624117	1.20473	0.0654064	0.000491546	256	143	113	A	B
3158290_56:A>C	DArTseq	A06	23598717		3.31e-05	4.48003	-0.269333	0.179083	1.07168	0.26307	2.92028	1.74379	4.89051	0.0628827	1.20147	0.0703275	0.000524585	253	142	111	B	A
3138034	DArTseq	C08	20745791		3.37e-05	4.47249	-0.318454	0.175625	1.09384	0.269395	2.98571	1.7609	5.06246	0.0633537	1.19823	0.0715599	0.000529823	244	132	112	B	A
5049876	DArTseq	C08	4877155		3.63e-05	4.43999	0.73861	0.185383	-1.09083	0.268727	0.335938	0.198387	0.568857	0.0638248	1.19501	0.0771199	0.000566791	242	135	107	A	B
4707551	DArTseq				3.66e-05	4.43598	0.771399	0.184414	-1.09187	0.268998	0.335588	0.198076	0.568567	0.0642958	1.19182	0.0778349	0.000567871	243	138	105	A	B
3124814	DArTseq	A09	9367383		4.21e-05	4.37584	0.714653	0.179937	-1.0736	0.266416	0.341776	0.202751	0.57613	0.0647668	1.18865	0.0893949	0.000647484	247	138	109	B	A
3091516	DArTseq				6.13e-05	4.21268	0.777029	0.191035	-1.05466	0.267667	0.348311	0.206122	0.588586	0.0652379	1.1855	0.13016	0.000935965	243	137	106	A	B
3125193_6:T>C	DArTseq	A06	23628725		6.2e-05	4.20783	-0.251314	0.178174	1.02834	0.261228	2.79643	1.67587	4.66623	0.0657089	1.18238	0.131622	0.000939714	255	143	112	B	A
4120245	DArTseq				7.23e-05	4.14108	0.739667	0.187545	-1.0484	0.268467	0.350497	0.207091	0.59321	0.0661799	1.17927	0.153489	0.00108807	241	135	106	A	B
3101347_62:A>C	DArTseq	A06	22908518		8.58e-05	4.06654	-0.226528	0.174536	1.00562	0.260516	2.73359	1.64051	4.55501	0.066651	1.17619	0.182228	0.00128269	257	144	113	A	B
3099284_38:C>T	DArTseq	A09	9334096		9.95e-05	4.00219	0.693147	0.176777	-1.00188	0.261059	0.367188	0.220125	0.612499	0.067122	1.17314	0.211332	0.00147715	255	143	112	A	B
3178548	DArTseq	A09	8519695		0.000101839	3.99209	0.662688	0.174096	-1.01936	0.266055	0.360825	0.214203	0.607809	0.067593	1.1701	0.216306	0.00150142	249	139	110	A	B
3136242	DArTseq	A06	22436577		0.000112925	3.94721	-0.158605	0.170171	1.0236	0.270862	2.7832	1.63675	4.73268	0.0680641	1.16708	0.239852	0.00165337	247	140	107	A	B
5029885	DArTseq	A06	24349908		0.000132662	3.87725	0.749659	0.185054	-1.01536	0.269538	0.362271	0.213599	0.614425	0.0685351	1.16409	0.281775	0.00192906	240	137	103	A	B
5029942	DArTseq	A09	9612426		0.000133074	3.87591	0.658462	0.18572	-1.01741	0.270356	0.361531	0.212821	0.614154	0.0690061	1.16111	0.28265	0.00192188	236	129	107	B	A
5030664	DArTseq	C08	8042801		0.000137372	3.8621	0.704197	0.182239	-0.997184	0.265256	0.368917	0.21935	0.620468	0.0694772	1.15816	0.291778	0.00197054	246	138	108	A	B
4116297	DArTseq	A09	9514763		0.000195647	3.70853	0.638489	0.180312	-0.981434	0.26715	0.374773	0.222007	0.632661	0.0699482	1.15522	0.415554	0.00278764	242	133	109	B	A
3097986	DArTseq				0.000203603	3.69122	0.76214	0.186871	-0.981194	0.26781	0.374863	0.221773	0.633633	0.0704192	1.15231	0.432453	0.00288166	242	139	103	A	B
4115186	DArTseq	C08	26787407		0.000226308	3.6453	-0.16093	0.171425	0.985654	0.272645	2.67956	1.57031	4.5724	0.0708903	1.14941	0.480679	0.0031818	242	136	106	A	B
3099164_68:A>T	DArTseq	C08	9134616		0.000259133	3.58648	0.728238	0.187893	-0.936993	0.260103	0.391804	0.235323	0.652339	0.0713613	1.14654	0.550399	0.00361934	254	143	111	B	A
4332535	DArTseq				0.000261065	3.58325	-0.255347	0.179628	0.961566	0.267524	2.61579	1.54839	4.419	0.0718323	1.14368	0.554502	0.00362249	241	132	109	A	B
5051050_27:C>T	DArTseq	C08	20096033		0.00027441	3.5616	-0.199129	0.175608	0.928208	0.25883	2.52997	1.52333	4.20181	0.0723033	1.14084	0.582848	0.00378294	257	144	113	B	A
3168987	DArTseq	A06	22673742		0.000351936	3.45354	-0.17185	0.169655	0.93399	0.265872	2.54464	1.51117	4.28491	0.0727744	1.13802	0.747511	0.00482038	250	139	111	A	B
3106539_27:G>A	DArTseq	C08	27058431		0.000358254	3.44581	-0.199129	0.175608	0.947846	0.270043	2.58015	1.51977	4.38035	0.0732454	1.13522	0.760931	0.00487546	240	133	107	B	A
3140172	DArTseq	C08	19301566		0.000394336	3.40413	-0.205444	0.178408	0.923909	0.26452	2.51912	1.49998	4.2307	0.0737164	1.13244	0.83757	0.00533233	246	137	109	A	B
5030207_47:T>A	DArTseq	C08	1376711		0.000396269	3.40201	0.693147	0.184637	-0.905322	0.258802	0.404412	0.243516	0.671616	0.0741875	1.12967	0.841676	0.00532455	255	143	112	B	A
4115695	DArTseq	C08	19790701		0.000409212	3.38805	-0.202237	0.176991	0.936206	0.269141	2.55029	1.50484	4.32202	0.0746585	1.12692	0.869167	0.00546389	240	133	107	A	B
4119597	DArTseq				0.000413992	3.38301	0.672528	0.17557	-0.942191	0.269845	0.389773	0.229676	0.661467	0.0751295	1.12419	0.879319	0.00549315	242	138	104	A	B
3146410	DArTseq	C08	14288730		0.000422142	3.37454	-0.170958	0.176734	0.931244	0.268328	2.53766	1.49979	4.29377	0.0756006	1.12147	0.89663	0.00556651	242	136	106	A	B
3084531	DArTseq	C08	5065534		0.000517328	3.28623	-0.176456	0.179582	0.907344	0.265022	2.47773	1.47388	4.16529	0.0760716	1.11878	1	0.00677955	245	138	107	A	B
4336690_31:G>C	DArTseq	A06	23793593		0.000534997	3.27165	0.693147	0.186772	-0.881199	0.257703	0.414286	0.249999	0.686533	0.0765426	1.1161	1	0.00696809	257	144	113	A	B
3111010_34:A>C	DArTseq	C08	1266140		0.000600079	3.22179	0.681718	0.184991	-0.872774	0.257407	0.417791	0.252261	0.691939	0.0770137	1.11343	1	0.00776809	257	144	113	B	A
5052418	DArTseq				0.000688724	3.16195	0.717245	0.190512	-0.878886	0.262229	0.415245	0.248365	0.694255	0.0774847	1.11078	1	0.00886158	249	141	108	A	B
3128922	DArTseq	A09	8250905		0.000698718	3.1557	0.670674	0.183264	-0.893818	0.266619	0.409091	0.242588	0.689876	0.0779557	1.10815	1	0.00893601	241	136	105	B	A
5031335	DArTseq	C08	16157617		0.000739413	3.13111	0.729079	0.190145	-0.878115	0.263433	0.415566	0.247971	0.696431	0.0784268	1.10554	1	0.00939985	247	141	106	A	B
3077199	DArTseq	C08	29504079		0.000773135	3.11174	-0.109699	0.16577	0.892458	0.270214	2.44112	1.4374	4.14572	0.0788978	1.10294	1	0.00977003	248	139	109	A	B
3125846	DArTseq	A06	23719226		0.000774192	3.11115	-0.212922	0.175065	0.892083	0.269277	2.44021	1.43951	4.13656	0.0793688	1.10035	1	0.0097255	239	130	109	A	B
3143823	DArTseq	A09	10065137		0.000822594	3.08481	0.71335	0.174379	-0.925911	0.279286	0.39617	0.229165	0.68488	0.0798398	1.09778	1	0.0102727	234	138	96	B	A
3090115_53:T>C	DArTseq	C08	29492432		0.000891551	3.04985	-0.111226	0.166924	0.85844	0.262296	2.35948	1.41106	3.94536	0.0803109	1.09523	1	0.0110688	256	144	112	A	B
3090995	DArTseq	A06	22449303		0.000907204	3.04229	-0.159065	0.178738	0.87888	0.268574	2.4082	1.42258	4.07669	0.0807819	1.09269	1	0.0111976	239	134	105	A	B
3107340_24:C>T	DArTseq	C08	15429425		0.000907674	3.04207	0.670158	0.185352	-0.846614	0.258079	0.428865	0.258606	0.711216	0.0812529	1.09016	1	0.0111387	255	143	112	B	A
5122034	DArTseq	A06	21834699		0.000937662	3.02795	-0.116072	0.170538	0.882244	0.271055	2.41632	1.42045	4.11037	0.081724	1.08765	1	0.0114406	242	136	106	A	B
3124626	DArTseq	C08	1222139		0.000959159	3.01811	-0.179341	0.181059	0.860218	0.263663	2.36368	1.40979	3.96299	0.082195	1.08515	1	0.011636	245	137	108	A	B
4119159	DArTseq	C08	1706318		0.00100378	2.99836	0.681718	0.184991	-0.854561	0.262607	0.42547	0.254292	0.711876	0.082666	1.08267	1	0.0121081	247	140	107	A	B
3096644	DArTseq	A09	8852056		0.00104015	2.9829	0.642885	0.172966	-0.875508	0.269434	0.41665	0.245711	0.70651	0.0831371	1.08021	1	0.0124759	243	139	104	A	B
5047549_66:A>G	DArTseq	C08	3293663		0.00104767	2.97978	-0.226773	0.180761	0.857007	0.264673	2.3561	1.40249	3.95811	0.0836081	1.07775	1	0.0124955	242	132	110	B	A
3103996	DArTseq				0.0010658	2.97233	0.581356	0.173157	-0.852231	0.262973	0.426463	0.254703	0.714049	0.0840791	1.07531	1	0.0126407	249	138	111	A	B
5120801_7:C>G	DArTseq	A06	21834553		0.00107733	2.96765	-0.109699	0.16577	0.843668	0.261899	2.32488	1.39145	3.88448	0.0845502	1.07289	1	0.0127066	257	144	113	B	A
3108367	DArTseq	C08	28345589		0.00108602	2.96416	-0.141079	0.168254	0.863213	0.268341	2.37077	1.40111	4.01149	0.0850212	1.07047	1	0.0127382	246	136	110	A	B
3157772	DArTseq				0.0010864	2.96401	-0.0548082	0.165583	0.896991	0.280208	2.45221	1.41592	4.24694	0.0854922	1.06807	1	0.0126727	239	136	103	A	B
3092570	DArTseq				0.00109702	2.95979	0.641854	0.174718	-0.869638	0.268888	0.419103	0.247422	0.70991	0.0859633	1.06569	1	0.0127266	242	138	104	A	B
4333478_42:A>G	DArTseq	A09	7266399		0.00120328	2.91963	0.611469	0.173914	-0.826581	0.257634	0.437543	0.26407	0.724975	0.0864343	1.06331	1	0.0138835	257	144	113	A	B
3078120	DArTseq	C08	28169105		0.00125751	2.90049	-0.0979804	0.167449	0.848286	0.267095	2.33564	1.38373	3.94241	0.0869053	1.06095	1	0.0144308	249	140	109	A	B
3086160	DArTseq	C08	27356299		0.00150327	2.82296	-0.129678	0.169994	0.83701	0.267496	2.30945	1.36714	3.90127	0.0873764	1.05861	1	0.0171583	245	136	109	A	B
4706638	DArTseq	C08	30552263		0.00171266	2.76633	-0.0822381	0.165661	0.83601	0.270923	2.30714	1.35663	3.92364	0.0878474	1.05627	1	0.0194437	246	138	108	A	B
5122660	DArTseq				0.00177695	2.75032	-0.194156	0.180452	0.813195	0.263046	2.2551	1.34666	3.77638	0.0883184	1.05395	1	0.0200663	244	134	110	A	B
5049484	DArTseq	A09	5788152		0.00223059	2.65158	0.61026	0.187278	-0.802151	0.264909	0.448364	0.266769	0.753573	0.0887894	1.05164	1	0.0250558	240	133	107	B	A
3122969	DArTseq	A09	8722203		0.00225166	2.6475	0.602175	0.183423	-0.801026	0.264646	0.448868	0.267207	0.754032	0.0892605	1.04934	1	0.0251593	241	134	107	B	A
4110544	DArTseq				0.0023184	2.63481	-0.117783	0.171796	0.797325	0.265027	2.21959	1.32032	3.73138	0.0897315	1.04706	1	0.0257694	246	137	109	A	B
3088586	DArTseq	C08	27863152		0.00249949	2.60215	-0.127833	0.168775	0.79281	0.265609	2.2096	1.31287	3.71881	0.0902025	1.04478	1	0.0276376	247	136	111	A	B
3095027_29:T>C	DArTseq	C08	29905940		0.0025973	2.58548	-0.0822381	0.165661	0.775385	0.260738	2.17143	1.30257	3.61984	0.0906736	1.04252	1	0.0285703	257	144	113	A	B
4109521	DArTseq	A10	14030522		0.00260969	2.58341	-0.0606246	0.174158	0.794594	0.267286	2.21354	1.3109	3.73772	0.0911446	1.04027	1	0.0285586	243	139	104	A	B
4111207	DArTseq	C08	27540705		0.00307062	2.51277	-0.0625204	0.176863	0.782336	0.26733	2.18657	1.29482	3.6925	0.0916156	1.03803	1	0.0334304	241	138	103	B	A
3198364	DArTseq	A06	22048836		0.00311282	2.50685	-0.117783	0.171796	0.770656	0.263682	2.16118	1.28896	3.62362	0.0920867	1.0358	1	0.0337169	247	137	110	A	B
5121350	DArTseq	A09	5463058		0.0033122	2.47988	0.633249	0.188684	-0.771399	0.265045	0.462366	0.275026	0.777314	0.0925577	1.03359	1	0.0356944	240	135	105	B	A
3116273_57:A>G	DArTseq	C08	14901544		0.0035206	2.45338	-0.110348	0.177741	0.744999	0.257619	2.10644	1.27133	3.49011	0.0930287	1.03138	1	0.0377486	254	143	111	B	A
3095027	DArTseq	C08	29908928		0.00386846	2.41246	-0.0540672	0.164459	0.778963	0.273733	2.17921	1.27436	3.72654	0.0934998	1.02919	1	0.0412701	243	136	107	A	B
5050259	DArTseq	C08	14324983		0.00424698	2.37192	-0.106972	0.174991	0.747476	0.264152	2.11166	1.25827	3.54385	0.0939708	1.02701	1	0.0450817	244	136	108	A	B
3168413	DArTseq	C08	8956714		0.00428389	2.36816	-0.194156	0.180452	0.7407	0.261626	2.0974	1.25598	3.50253	0.0944418	1.02484	1	0.0452472	244	132	112	A	B
3141195	DArTseq	C08	27619266		0.00437598	2.35892	-0.0993725	0.168638	0.738452	0.261999	2.09269	1.25224	3.49723	0.0949129	1.02267	1	0.0459911	251	139	112	A	B
3187439	DArTseq	C08	30104496		0.00491967	2.30806	-0.0540672	0.164459	0.747214	0.269261	2.11111	1.24541	3.57858	0.0953839	1.02052	1	0.0514505	247	138	109	A	B
3094525_41:C>G	DArTseq	C08	30220924		0.00522522	2.2819	-0.0540672	0.164459	0.719815	0.260697	2.05405	1.23226	3.4239	0.0958549	1.01839	1	0.0543781	257	144	113	A	B
5048072	DArTseq	A10	13846704		0.00538864	2.26852	-0.074108	0.172251	0.726981	0.263979	2.06883	1.23316	3.47078	0.096326	1.01626	1	0.0558053	246	138	108	A	B
3173622_20:T>G	DArTseq	A09	8362496		0.00559374	2.2523	0.638489	0.180312	-0.735653	0.267281	0.479193	0.283789	0.809142	0.096797	1.01414	1	0.0576481	239	138	101	A	B
3163487	DArTseq	A09	6976497		0.00566396	2.24688	0.589963	0.174578	-0.728799	0.26509	0.482488	0.286971	0.811214	0.097268	1.01203	1	0.0580898	244	139	105	A	B
3102917_57:T>C	DArTseq	A06	22104928		0.00587619	2.2309	-0.0870114	0.170412	0.704173	0.258048	2.02217	1.21945	3.3533	0.097739	1.00993	1	0.0599767	255	142	113	A	B
3156954	DArTseq	A10	16146990		0.00595834	2.22487	0.669617	0.187512	-0.721802	0.264513	0.485876	0.289313	0.815986	0.0982101	1.00784	1	0.0605242	242	140	102	B	A
3082323	DArTseq	C08	30822138		0.00604274	2.21877	-0.0458095	0.174787	0.725351	0.266976	2.06546	1.22394	3.48554	0.0986811	1.00577	1	0.0610893	241	137	104	B	A
3131894_68:C>A	DArTseq	C04	5016203		0.00608262	2.21591	0.565314	0.177098	-0.713734	0.261926	0.489812	0.293139	0.818436	0.0991521	1.0037	1	0.061201	246	138	108	A	B
3139829	DArTseq	C08	31251727		0.00611882	2.21333	-0.0413852	0.166127	0.720144	0.265824	2.05473	1.22034	3.45962	0.0996232	1.00164	1	0.0612748	249	140	109	A	B
3089060	DArTseq	A08	17531036		0.00612105	2.21317	0.590199	0.183813	-0.71	0.260956	0.491644	0.294795	0.819938	0.100094	0.999591	1	0.0610094	246	138	108	B	A
3138042_53:C>A	DArTseq	A09	5689012		0.00636683	2.19608	0.551497	0.172446	-0.694598	0.256193	0.499275	0.302179	0.824928	0.100565	0.997552	1	0.0631625	257	144	113	B	A
3104830_27:A>G	DArTseq	A09	8115728		0.00664819	2.1773	0.570545	0.173494	-0.701573	0.260085	0.495805	0.297798	0.825467	0.101036	0.995523	1	0.065647	251	142	109	B	A
3100998	DArTseq	C08	27932006		0.00683403	2.16532	-0.0680535	0.165053	0.729452	0.273169	2.07394	1.21415	3.54261	0.101507	0.993503	1	0.0671696	241	133	108	A	B
4334573	DArTseq	A09	5583761		0.00710245	2.14859	0.567984	0.175268	-0.699012	0.261272	0.497076	0.297868	0.82951	0.101978	0.991492	1	0.0694862	248	140	108	A	B
3100084	DArTseq	A10	14875077		0.00785558	2.10482	-0.076373	0.174868	0.701467	0.266419	2.01671	1.19636	3.39957	0.102449	0.989491	1	0.0765018	240	134	106	A	B
3080405_42:T>A	DArTseq	C08	30034253		0.00816931	2.08781	-0.040822	0.164992	0.679902	0.259667	1.97368	1.18644	3.2833	0.10292	0.987499	1	0.0788339	257	144	113	A	B
4332295_48:G>A	DArTseq	C08	30158248		0.00816931	2.08781	-0.040822	0.164992	0.679902	0.259667	1.97368	1.18644	3.2833	0.103391	0.985515	1	0.0788339	257	144	113	A	B
4111045	DArTseq	C04	50491		0.00853201	2.06895	0.529518	0.173145	-0.677938	0.259269	0.507663	0.305409	0.843858	0.103862	0.983541	1	0.0819614	251	140	111	A	B
3092405_9:G>C	DArTseq	C08	31150211		0.00869087	2.06094	-0.0563529	0.167903	0.671539	0.258273	1.95725	1.17977	3.24707	0.104333	0.981576	1	0.0831113	256	143	113	A	B
4107014	DArTseq	A10	14022306		0.00900372	2.04558	-0.0666914	0.182676	0.685731	0.264576	1.98522	1.18195	3.33442	0.104805	0.97962	1	0.085717	240	136	104	B	A
5052890	DArTseq	C02	8123550		0.00931433	2.03085	-0.0303053	0.174098	0.683179	0.265187	1.98016	1.17752	3.32991	0.105276	0.977672	1	0.0882782	243	138	105	B	A
4165486	DArTseq	A10	13891556		0.00954809	2.02008	-0.0458095	0.174787	0.674418	0.262457	1.96289	1.17351	3.28325	0.105747	0.975734	1	0.0900915	246	139	107	A	B
3143652	DArTseq	A08	17426288		0.00962957	2.01639	0.553385	0.185038	-0.673186	0.261821	0.510081	0.305332	0.852128	0.106218	0.973803	1	0.0904583	243	135	108	B	A
4114624_11:G>A	DArTseq	C08	30250267		0.0100634	1.99725	-0.0266682	0.163314	0.664246	0.260738	1.94302	1.16556	3.23909	0.106689	0.971882	1	0.0941175	257	144	113	B	A
3137516	DArTseq	C02	8499916		0.0101998	1.99141	-0.013423	0.16385	0.724919	0.286471	2.06456	1.17755	3.61974	0.10716	0.969969	1	0.0949744	231	129	102	B	A
4109468_15:C>T	DArTseq	A08	17254711		0.0104123	1.98245	0.550831	0.179368	-0.649271	0.255028	0.522426	0.316914	0.861211	0.107631	0.968064	1	0.0965295	256	143	113	A	B
3159495	DArTseq	A10	15322397		0.0104982	1.97889	0.620827	0.189092	-0.67212	0.264512	0.510625	0.30405	0.857549	0.108102	0.966167	1	0.0969025	240	137	103	B	A
3102260	DArTseq	C01	449544		0.0107177	1.9699	-0.0588405	0.171573	0.66042	0.261028	1.93561	1.16045	3.22856	0.108573	0.964279	1	0.0985012	249	139	110	A	B
3081330_14:A>G	DArTseq	A10	15660218		0.0108368	1.9651	0.559616	0.180937	-0.672944	0.265698	0.510204	0.303094	0.858836	0.109044	0.962399	1	0.0991663	238	134	104	B	A
4165987_61:G>A	DArTseq	A06	21631052		0.0109786	1.95945	-0.0129034	0.160647	0.662248	0.263257	1.93915	1.1575	3.24863	0.109515	0.960527	1	0.100033	257	144	113	B	A
3109708_35:C>T	DArTseq	C04	7478303		0.0111439	1.95296	0.517943	0.168806	-0.648971	0.256981	0.522583	0.315797	0.864773	0.109986	0.958663	1	0.101105	257	144	113	B	A
3107153_60:G>T	DArTseq	A09	5226564		0.0118163	1.92752	0.503104	0.175666	-0.643686	0.257138	0.525353	0.317373	0.869624	0.110457	0.956807	1	0.106749	252	139	113	B	A
3106195	DArTseq	A06	20146766		0.013278	1.87687	0.0613689	0.156726	0.685845	0.281325	1.98545	1.14391	3.4461	0.110928	0.954959	1	0.119446	247	141	106	A	B
3156457_11:A>C	DArTseq	C04	395034		0.0134905	1.86997	0.507045	0.173872	-0.633339	0.257704	0.530817	0.320319	0.879644	0.111399	0.953119	1	0.120845	252	140	112	B	A
5030828	DArTseq	C01	749075		0.0137409	1.86198	-0.0909718	0.174258	0.633837	0.259104	1.88483	1.13427	3.13203	0.11187	0.951286	1	0.122571	249	137	112	A	B
3105459	DArTseq	C01	456760		0.0138616	1.85819	-0.0597192	0.172851	0.636607	0.260703	1.89006	1.13386	3.15058	0.112341	0.949462	1	0.123131	248	138	110	B	A
3144524	DArTseq	A08	17576385		0.0140338	1.85283	0.553385	0.185038	-0.638907	0.261705	0.527869	0.316052	0.881646	0.112812	0.947644	1	0.12414	243	136	107	B	A
5120983	DArTseq	A06	21568519		0.0148004	1.82973	0.0506437	0.159162	0.659033	0.27397	1.93292	1.12981	3.30691	0.113283	0.945835	1	0.130378	249	142	107	A	B
3106949_61:G>A	DArTseq	C04	384858		0.0151922	1.81838	0.510826	0.172133	-0.618071	0.255826	0.538983	0.326446	0.889894	0.113754	0.944033	1	0.133277	256	143	113	B	A
3146354_35:A>G	DArTseq	A09	5195231		0.0152289	1.81733	0.518794	0.178619	-0.622334	0.257837	0.53669	0.323779	0.889609	0.114225	0.942238	1	0.133049	250	139	111	B	A
3101283	DArTseq	C01	310261		0.0160838	1.79361	-0.0148151	0.172137	0.62792	0.262985	1.87371	1.11904	3.13732	0.114696	0.940451	1	0.139943	246	139	107	A	B
3088838_50:A>C	DArTseq	A10	13815197		0.0162178	1.79001	-0.0606246	0.174158	0.610671	0.255683	1.84167	1.11576	3.03985	0.115167	0.938671	1	0.140532	255	142	113	A	B
3080002	DArTseq	A06	20780934		0.0174107	1.75918	0.0621318	0.157698	0.64811	0.276226	1.91192	1.11261	3.28548	0.115638	0.936898	1	0.150255	249	142	107	A	B
5052730	DArTseq	A07	20830917		0.0175604	1.75547	-0.0155042	0.176095	0.611013	0.25901	1.8423	1.10888	3.06079	0.116109	0.935133	1	0.150934	250	142	108	A	B
3080132	DArTseq				0.0180145	1.74438	0.597837	0.187689	-0.614366	0.261319	0.540984	0.324149	0.902865	0.11658	0.933375	1	0.154213	245	140	105	B	A
3205003	DArTseq	C08	31275402		0.0184856	1.73317	-0.0137933	0.166095	0.619929	0.26555	1.8588	1.10456	3.12804	0.117051	0.931624	1	0.15761	247	138	109	A	B
5120802_18:A>G	DArTseq				0.0201827	1.69502	-0.0294139	0.171517	0.58903	0.255211	1.80224	1.09288	2.97202	0.117522	0.929879	1	0.171392	257	144	113	B	A
4114546	DArTseq	A10	13384640		0.0206148	1.68582	-0.0150379	0.173427	0.611558	0.266243	1.8433	1.09387	3.10618	0.117993	0.928142	1	0.174364	240	135	105	A	B
5121113	DArTseq				0.0206248	1.68561	0.474894	0.178334	-0.603511	0.262016	0.546888	0.32724	0.913967	0.118464	0.926412	1	0.173756	242	133	109	A	B
4109122	DArTseq				0.0208466	1.68096	0.550046	0.187197	-0.599643	0.261	0.549007	0.329163	0.915684	0.118935	0.924689	1	0.17493	244	137	107	A	B
4333198	DArTseq	A06	20289979		0.0208677	1.68053	0.0500104	0.158163	0.62633	0.274405	1.87073	1.09253	3.20324	0.119406	0.922972	1	0.174418	249	141	108	A	B
3153923_52:A>G	DArTseq	C04	802286		0.0210067	1.67764	0.496437	0.16949	-0.588244	0.255932	0.555301	0.33626	0.917028	0.119878	0.921262	1	0.174891	257	144	113	B	A
3081212_49:T>C	DArTseq	C04	26183327		0.0210067	1.67764	0.496437	0.16949	-0.588244	0.255932	0.555301	0.33626	0.917028	0.120349	0.919559	1	0.174208	257	144	113	A	B
3216894	DArTseq	C01	510472		0.0218377	1.66079	-0.0294139	0.171517	0.592508	0.260187	1.80852	1.08604	3.01161	0.12082	0.917863	1	0.180394	249	139	110	A	B
5121206	DArTseq	A10	17105474		0.022079	1.65602	1.13e-16	0.181071	0.603916	0.265538	1.82927	1.08704	3.07828	0.121291	0.916173	1	0.181681	238	136	102	A	B
3081627	DArTseq	A10	13765015		0.0226236	1.64544	-0.0458095	0.174787	0.594917	0.262726	1.81288	1.08326	3.03394	0.121762	0.914489	1	0.185444	243	135	108	A	B
3082326_29:A>T	DArTseq	A10	16052721		0.0229938	1.63839	0.507045	0.173872	-0.576038	0.254471	0.562121	0.341366	0.925635	0.122233	0.912813	1	0.187753	257	144	113	B	A
3112566_9:G>A	DArTseq	A06	20249627		0.023075	1.63686	0.035932	0.15479	0.607618	0.270494	1.83605	1.08053	3.11986	0.122704	0.911142	1	0.187694	257	144	113	B	A
3084567	DArTseq	A10	16251723		0.0246428	1.60831	0.559616	0.188982	-0.594707	0.266107	0.551724	0.327497	0.929473	0.123175	0.909478	1	0.199682	235	133	102	B	A
4108713_25:G>A	DArTseq	C02	8358028		0.0248202	1.60519	-0.0289875	0.170269	0.571853	0.256439	1.77155	1.07169	2.92845	0.123646	0.907821	1	0.200355	255	142	113	A	B
3127355	DArTseq	C04	5072244		0.0250041	1.60199	0.485508	0.169842	-0.584599	0.261816	0.557329	0.333618	0.931052	0.124117	0.906169	1	0.201075	248	139	109	A	B
4166588	DArTseq	A10	16375617		0.0252999	1.59688	0.510826	0.182574	-0.579818	0.260494	0.56	0.336086	0.933093	0.124588	0.904524	1	0.202685	244	136	108	B	A
3075619	DArTseq	A08	16299010		0.0254037	1.5951	0.0307717	0.175432	0.584414	0.26323	1.79394	1.07088	3.0052	0.125059	0.902885	1	0.202752	244	140	104	A	B
3093616_22:G>A	DArTseq	A10	13589089		0.025995	1.58511	-0.0307717	0.175432	0.562651	0.254073	1.75532	1.0668	2.8882	0.12553	0.901253	1	0.206694	257	144	113	A	B
3112186	DArTseq	A10	14239174		0.0263101	1.57988	0.0150379	0.173427	0.575455	0.260731	1.77794	1.06654	2.96385	0.126001	0.899626	1	0.208419	248	141	107	A	B
5120613_52:T>G	DArTseq	A10	16195570		0.0265967	1.57517	0.510826	0.177123	-0.560423	0.253871	0.570968	0.347146	0.939099	0.126472	0.898006	1	0.209907	257	144	113	A	B
3102082_38:G>A	DArTseq	A08	17630864		0.0270392	1.56801	0.479573	0.176453	-0.568126	0.258076	0.566586	0.341654	0.939603	0.126943	0.896391	1	0.212608	249	138	111	B	A
3101711	DArTseq	A10	15847117		0.0276142	1.55887	0.540806	0.185465	-0.575293	0.26247	0.56254	0.336306	0.940963	0.127414	0.894783	1	0.216328	241	136	105	B	A
3220441	DArTseq	C02	4114755		0.0280554	1.55198	0.488847	0.187276	-0.57293	0.262193	0.563871	0.337284	0.942678	0.127885	0.89318	1	0.218976	240	132	108	A	B
4109408_28:T>C	DArTseq	A10	16709775		0.0280729	1.55171	0.506818	0.17902	-0.555608	0.254141	0.573723	0.348637	0.944131	0.128356	0.891583	1	0.21831	256	143	113	A	B
3213332	DArTseq	A10	13463255		0.0281419	1.55065	-0.0458095	0.174787	0.57082	0.261619	1.76972	1.05976	2.95528	0.128827	0.889993	1	0.218048	244	135	109	A	B
3075468_30:T>G	DArTseq	C04	460772		0.028279	1.54854	0.485508	0.169842	-0.558267	0.255456	0.5722	0.346816	0.944053	0.129298	0.888408	1	0.218314	257	144	113	B	A
5121283	DArTseq				0.0296995	1.52725	0.515164	0.18635	-0.565595	0.261459	0.568022	0.340257	0.948252	0.129769	0.886828	1	0.22845	242	135	107	A	B
3146100	DArTseq	C01	66707		0.029927	1.52394	1.87e-16	0.172774	0.563094	0.261017	1.7561	1.05285	2.92908	0.13024	0.885255	1	0.229368	247	139	108	A	B
3080670_49:C>A	DArTseq	C08	31304953		0.0299464	1.52366	2.71e-16	0.167836	0.55279	0.256276	1.7381	1.05179	2.87223	0.130711	0.883687	1	0.228691	257	144	113	A	B
4167204	DArTseq	A08	16782757		0.0307364	1.51235	0.0152675	0.174746	0.569666	0.265448	1.76768	1.05063	2.97411	0.131182	0.882125	1	0.233883	240	136	104	A	B
3126287	DArTseq	A04	19140856		0.0311074	1.50714	5.21e-16	0.175412	0.556288	0.259535	1.74419	1.04875	2.90077	0.131653	0.880568	1	0.235861	248	140	108	B	A
3192698	DArTseq	A03	17181717		0.0311854	1.50605	-0.0984401	0.181291	0.560258	0.261351	1.75112	1.04918	2.92269	0.132124	0.879017	1	0.235611	241	131	110	B	A
3107385	DArTseq	A06	19829042		0.0314497	1.50238	0.0629138	0.158689	0.580636	0.272744	1.78718	1.04714	3.05022	0.132595	0.877472	1	0.236765	249	141	108	A	B
3156999	DArTseq	A10	13261102		0.0323609	1.48998	0.0157484	0.177477	0.561139	0.263793	1.75267	1.04509	2.93931	0.133066	0.875932	1	0.242764	241	137	104	A	B
5121272	DArTseq	A09	5099750		0.0324276	1.48908	0.538997	0.179758	-0.557015	0.261442	0.572917	0.3432	0.956391	0.133537	0.874397	1	0.242408	244	139	105	A	B
5031012	DArTseq	A07	20503259		0.0324407	1.48891	0.553385	0.185038	-0.553385	0.259947	0.575	0.345459	0.95706	0.134008	0.872868	1	0.241655	246	140	106	B	A
3141775_38:C>G	DArTseq	A10	15470715		0.0329126	1.48264	0.488353	0.172865	-0.540539	0.254339	0.582435	0.353793	0.958838	0.13448	0.871344	1	0.244313	257	144	113	B	A
4167574	DArTseq	A06	21665825		0.033114	1.47999	0.0136057	0.164961	0.561758	0.265735	1.75375	1.04177	2.95234	0.134951	0.869825	1	0.244951	247	138	109	A	B
3110423	DArTseq	C03	51510305		0.0331162	1.47996	-0.0136057	0.164961	0.577541	0.273416	1.78165	1.04252	3.04481	0.135422	0.868312	1	0.244117	238	131	107	B	A
3085442	DArTseq	A06	21504942		0.0334366	1.47578	0.0387145	0.160674	0.573087	0.272057	1.77373	1.04066	3.02321	0.135893	0.866804	1	0.245626	246	138	108	A	B
3105247	DArTseq	A04	16126832		0.0334903	1.47508	0.503104	0.175666	-0.562527	0.265514	0.569767	0.338601	0.958755	0.136364	0.865301	1	0.245172	239	135	104	A	B
4166605	DArTseq	A06	20408840		0.0335494	1.47432	-0.0139862	0.167252	0.569512	0.270071	1.7674	1.04099	3.00072	0.136835	0.863804	1	0.244761	239	132	107	B	A
3084444_28:T>C	DArTseq	A10	17200330		0.0340061	1.46844	-0.0307717	0.175432	0.537333	0.254703	1.71144	1.03885	2.81948	0.137306	0.862311	1	0.247243	255	142	113	B	A
5121416	DArTseq				0.0340942	1.46732	0.515164	0.18635	-0.547954	0.25985	0.578132	0.347407	0.962089	0.137777	0.860824	1	0.247038	245	137	108	A	B
5120815	DArTseq	C01	456401		0.0347866	1.45859	0.0157484	0.177477	0.550647	0.262338	1.73438	1.03714	2.90034	0.138248	0.859342	1	0.251197	243	138	105	B	A
5029281	DArTseq	A07	20350600		0.0360417	1.4432	0.528067	0.185902	-0.544875	0.261104	0.579915	0.347622	0.967432	0.138719	0.857865	1	0.259378	243	137	106	B	A
5029440_47:T>C	DArTseq				0.0360467	1.44313	-0.0289875	0.170269	0.539813	0.259011	1.71569	1.03267	2.85045	0.13919	0.856393	1	0.258538	250	138	112	B	A
3154134	DArTseq	C01	1586220		0.0363675	1.43929	7.51e-17	0.171499	0.538997	0.259056	1.71429	1.03174	2.84837	0.139661	0.854925	1	0.25996	250	140	110	A	B
3078325	DArTseq	C02	3275578		0.0364301	1.43854	0.506818	0.17902	-0.542536	0.260334	0.581272	0.348963	0.968235	0.140132	0.853463	1	0.259534	245	138	107	A	B
3096491	DArTseq	C01	1131017		0.0366073	1.43643	-0.0145988	0.170876	0.545227	0.262497	1.725	1.03121	2.88556	0.140603	0.852006	1	0.259924	245	136	109	A	B
3144994	DArTseq	C02	10585605		0.036832	1.43377	1.8e-17	0.171499	0.552069	0.266231	1.73684	1.03072	2.92672	0.141074	0.850553	1	0.260648	240	134	106	B	A
5122455	DArTseq	A06	21696415		0.0369086	1.43287	3.45e-16	0.164399	0.555526	0.268313	1.74286	1.03008	2.94886	0.141545	0.849106	1	0.260322	244	135	109	A	B
4121083_58:C>T	DArTseq	A10	14872900		0.0371407	1.43015	0.494696	0.17943	-0.526957	0.253893	0.590399	0.358945	0.971099	0.142016	0.847663	1	0.261092	256	143	113	B	A
5121198	DArTseq	C02	9409277		0.037141	1.43015	0.0787809	0.177609	0.558796	0.269922	1.74857	1.0302	2.96787	0.142487	0.846225	1	0.260232	234	136	98	B	A
3110924	DArTseq	C02	9287334		0.0386323	1.41305	0.0870114	0.170412	0.548977	0.26744	1.73148	1.02511	2.92461	0.142958	0.844791	1	0.269791	242	140	102	B	A
3102619	DArTseq	A04	3528994		0.0391929	1.40679	-3.4e-16	0.171499	0.534923	0.260936	1.70732	1.02377	2.84726	0.143429	0.843363	1	0.272808	247	138	109	B	A
3081153_6:A>G	DArTseq	A10	14257392		0.0399993	1.39795	0.502629	0.18098	-0.518377	0.25348	0.595486	0.362331	0.978673	0.1439	0.841939	1	0.277511	257	144	113	B	A
3163213	DArTseq				0.0400397	1.39751	0.575364	0.186339	-0.540273	0.264236	0.582589	0.347088	0.977878	0.144371	0.84052	1	0.276887	239	138	101	B	A
3105522	DArTseq	C01	1415856		0.0413024	1.38402	0.0438026	0.170913	0.529998	0.261334	1.69893	1.01794	2.83548	0.144842	0.839105	1	0.284692	248	141	107	A	B
4107225	DArTseq	A10	15712233		0.0424595	1.37203	0.490206	0.181406	-0.524693	0.259617	0.591737	0.355744	0.984282	0.145313	0.837695	1	0.29172	245	137	108	B	A
3086215_19:C>T	DArTseq	A10	15648989		0.0433534	1.36298	0.476924	0.173242	-0.51141	0.25398	0.599649	0.364507	0.986483	0.145784	0.836289	1	0.296901	257	144	113	B	A
3117176	DArTseq	A10	15159781		0.0442098	1.35448	-0.0160003	0.178891	0.518092	0.258649	1.67882	1.0112	2.78722	0.146255	0.834888	1	0.301793	247	138	109	A	B
3166418	DArTseq	A10	14523154		0.0446153	1.35052	0.0307717	0.175432	0.522018	0.261313	1.68543	1.00989	2.81283	0.146726	0.833492	1	0.303584	245	139	106	A	B
3158541_18:C>A	DArTseq				0.0453068	1.34384	0.490206	0.181406	-0.505955	0.253784	0.60293	0.366641	0.991498	0.147197	0.8321	1	0.307305	256	143	113	B	A
3112773_56:A>C	DArTseq	A10	16551404		0.046286	1.33455	0.472359	0.175022	-0.506846	0.255197	0.602393	0.365302	0.993363	0.147668	0.830712	1	0.312947	254	142	112	B	A
4331996	DArTseq	C03	55420283		0.0464248	1.33325	0.0848994	0.15584	0.553188	0.280835	1.73879	1.00275	3.01508	0.148139	0.829329	1	0.312888	246	139	107	A	B
3134783	DArTseq	C01	312119		0.046819	1.32958	2.84e-16	0.175412	0.515466	0.260603	1.67442	1.0047	2.79058	0.14861	0.827951	1	0.314547	245	137	108	B	A
3140451_48:C>T	DArTseq	A06	19657098		0.0470755	1.32721	0.0392207	0.161722	0.512848	0.260041	1.67004	1.00317	2.78021	0.149081	0.826576	1	0.315272	257	144	113	A	B
4121090_65:T>A	DArTseq	A10	441086		0.0478715	1.31992	-0.0155042	0.176095	0.501012	0.25429	1.65039	1.00261	2.71671	0.149553	0.825206	1	0.319595	255	142	113	A	B
3084054	DArTseq	C08	31676139		0.0480157	1.31862	0.0145988	0.170876	0.516029	0.262497	1.67536	1.00154	2.80253	0.150024	0.823841	1	0.319553	245	137	108	B	A
3088298_11:G>A	DArTseq	C08	31580553		0.0487278	1.31222	0.0402739	0.16388	0.511795	0.261388	1.66828	0.999474	2.78463	0.150495	0.822479	1	0.323278	253	142	111	B	A
3085975_26:T>C	DArTseq				0.048982	1.30996	0.0141846	0.168435	0.501281	0.255959	1.65084	0.999602	2.72634	0.150966	0.821122	1	0.322947	256	143	113	A	B
3090112_31:A>G	DArTseq	C02	9539284		0.048982	1.30996	0.0141846	0.168435	0.501281	0.255959	1.65084	0.999602	2.72634	0.151437	0.819769	1	0.322947	256	143	113	A	B
3130127_25:G>T	DArTseq	A08	15627760		0.0490588	1.30928	-1.49e-16	0.175412	0.502092	0.256254	1.65217	0.999834	2.73013	0.151908	0.81842	1	0.322451	252	141	111	A	B
3098023	DArTseq	A10	681695		0.0497564	1.30315	0.0152675	0.174746	0.504608	0.258412	1.65634	0.998122	2.74861	0.152379	0.817076	1	0.326027	249	140	109	A	B
3210980	DArTseq	C04	15202130		0.0504052	1.29752	0.492476	0.171152	-0.512279	0.26249	0.599129	0.358166	1.0022	0.15285	0.815735	1	0.329263	246	140	106	A	B
5121244	DArTseq	C04	5175236		0.0504052	1.29752	0.492476	0.171152	-0.512279	0.26249	0.599129	0.358166	1.0022	0.153321	0.814399	1	0.328253	246	140	106	A	B
3168986_64:C>T	DArTseq	A10	15252153		0.0510802	1.29175	0.482426	0.179849	-0.499233	0.25683	0.606996	0.366917	1.00416	0.153792	0.813067	1	0.331631	250	140	110	A	B
4115755	DArTseq	A10	14650059		0.0513801	1.28921	0.0165293	0.181824	0.507542	0.261611	1.6612	0.994798	2.77402	0.154263	0.811739	1	0.332561	242	137	105	B	A
3152627	DArTseq	C04	10120200		0.0514576	1.28855	0.491408	0.176055	-0.510456	0.262858	0.600222	0.358561	1.00476	0.154734	0.810415	1	0.33205	242	137	105	B	A
5122153	DArTseq	A02	3742540		0.0534016	1.27245	0.10661	0.154065	0.547317	0.286701	1.72861	0.985489	3.03209	0.155205	0.809095	1	0.343551	245	139	106	A	B
3104723	DArTseq	A08	17793584		0.0538642	1.2687	0.482426	0.179849	-0.500126	0.260282	0.606454	0.364118	1.01008	0.155676	0.807779	1	0.34548	244	137	107	B	A
4707789	DArTseq	A08	15739151		0.0539305	1.26817	0.546544	0.189434	-0.511452	0.266428	0.599624	0.355706	1.0108	0.156147	0.806466	1	0.344863	234	134	100	A	B
3087787_54:C>A	DArTseq	A07	19937794		0.0549755	1.25983	0.470004	0.171888	-0.487703	0.254846	0.614035	0.372618	1.01186	0.156618	0.805158	1	0.35049	256	144	112	B	A
5120638	DArTseq	A08	8049135		0.055122	1.25868	0.498247	0.183007	-0.498247	0.260719	0.607595	0.36449	1.01284	0.157089	0.803854	1	0.350371	243	137	106	B	A
3130778	DArTseq	A10	11492850		0.0554636	1.25599	0.04652	0.176138	0.496345	0.260373	1.64271	0.986112	2.73649	0.15756	0.802554	1	0.35149	246	140	106	A	B
3140189	DArTseq	A04	16362229		0.0555474	1.25534	0.455476	0.177273	-0.489962	0.256747	0.61265	0.370395	1.01335	0.158031	0.801257	1	0.350974	250	139	111	A	B
5049439	DArTseq	A01	365347		0.056384	1.24884	0.0662494	0.162847	0.505537	0.26687	1.65788	0.982624	2.79715	0.158502	0.799965	1	0.355202	248	140	108	A	B
3087315_12:A>G	DArTseq				0.0564248	1.24853	0.465363	0.173627	-0.482458	0.253647	0.617264	0.375459	1.0148	0.158973	0.798676	1	0.353363	257	144	113	B	A
4113472_11:C>G	DArTseq	A07	19486984		0.0564248	1.24853	0.465363	0.173627	-0.482458	0.253647	0.617264	0.375459	1.0148	0.159444	0.797391	1	0.353363	257	144	113	B	A
3078100	DArTseq	A04	18303793		0.0580307	1.23634	-0.0312525	0.176798	0.48517	0.256998	1.62445	0.981626	2.68824	0.159915	0.79611	1	0.36235	249	137	112	B	A
3178148	DArTseq	C01	1363887		0.0583551	1.23392	0.0294139	0.171517	0.486052	0.257998	1.62588	0.980568	2.69589	0.160386	0.794833	1	0.363307	251	141	110	A	B
5122479	DArTseq	A04	17730463		0.0585694	1.23233	0.498247	0.183007	-0.482247	0.255917	0.617395	0.373871	1.01954	0.160857	0.793559	1	0.363575	252	142	110	A	B
4120953_16:A>G	DArTseq	A10	15400543		0.0601279	1.22092	0.458575	0.172267	-0.475967	0.253892	0.621284	0.377722	1.0219	0.161328	0.792289	1	0.372162	257	144	113	B	A
3101266	DArTseq	C01	1097133		0.0604078	1.21891	0.0472529	0.177521	0.486046	0.25995	1.62587	0.976816	2.70621	0.161799	0.791023	1	0.372807	246	140	106	B	A
4331921	DArTseq	C03	55893426		0.06055	1.21789	-1.41e-17	0.163299	0.510826	0.274138	1.66667	0.973863	2.85233	0.16227	0.789761	1	0.372602	238	130	108	B	A
3102690	DArTseq	A07	18883308		0.0608967	1.21541	0.523248	0.182151	-0.488157	0.2613	0.613757	0.367768	1.02428	0.162741	0.788502	1	0.373652	243	139	104	B	A
3077351	DArTseq	C03	51068983		0.0611538	1.21358	0.0629138	0.158689	0.501022	0.269679	1.65041	0.972828	2.79992	0.163212	0.787247	1	0.374148	250	140	110	A	B
3079690	DArTseq	A07	19327521		0.0623802	1.20495	0.482426	0.179849	-0.482426	0.259679	0.617284	0.371058	1.0269	0.163683	0.785995	1	0.380555	245	138	107	B	A
5047721_36:G>T	DArTseq	A10	15042927		0.0624484	1.20448	0.0152675	0.174746	0.47024	0.253357	1.60038	0.974004	2.62957	0.164154	0.784747	1	0.379879	257	144	113	B	A
3078102_8:A>G	DArTseq	A10	14606811		0.0624484	1.20448	0.0152675	0.174746	0.47024	0.253357	1.60038	0.974004	2.62957	0.164626	0.783503	1	0.378794	257	144	113	A	B
3133346	DArTseq	C04	3217404		0.0625928	1.20348	0.488353	0.172865	-0.488353	0.262865	0.613636	0.366569	1.02723	0.165097	0.782262	1	0.378588	244	139	105	B	A
4114374	DArTseq				0.0643019	1.19178	0.0653828	0.161777	0.498553	0.271507	1.64634	0.966957	2.80305	0.165568	0.781025	1	0.387821	244	137	107	A	B
3106068	DArTseq	A07	19660783		0.0648498	1.18809	0.498247	0.183007	-0.480855	0.261298	0.618254	0.370464	1.03178	0.166039	0.779791	1	0.390017	242	137	105	B	A
4112629_39:C>T	DArTseq	A09	4575308		0.0650604	1.18668	0.482426	0.179849	-0.466426	0.253669	0.62724	0.381511	1.03124	0.16651	0.778561	1	0.390179	256	144	112	B	A
3088172_59:T>A	DArTseq	A06	21281721		0.0655894	1.18317	0.0629138	0.158689	0.480702	0.262848	1.61721	0.966108	2.70711	0.166981	0.777334	1	0.392243	257	144	113	A	B
3147481_58:A>T	DArTseq	A08	16013004		0.066243	1.17886	9.31e-17	0.179605	0.475424	0.259828	1.6087	0.966727	2.67697	0.167452	0.77611	1	0.395039	244	136	108	B	A
3097860	DArTseq				0.0664015	1.17782	0.455476	0.177273	-0.473175	0.258509	0.623021	0.375366	1.03407	0.167923	0.77489	1	0.394875	247	138	109	A	B
5122691	DArTseq	A09	4997503		0.0672435	1.17235	0.494696	0.17943	-0.476678	0.261217	0.620843	0.372074	1.03594	0.168394	0.773674	1	0.398765	243	138	105	A	B
5121238	DArTseq	A08	14662942		0.0680253	1.16733	0.0155042	0.176095	0.465082	0.25582	1.59214	0.964325	2.6287	0.168865	0.772461	1	0.402278	252	141	111	A	B
3093909	DArTseq	A08	14822923		0.068077	1.167	0.0162605	0.18034	0.472586	0.25999	1.60414	0.963681	2.67024	0.169336	0.771251	1	0.401465	244	137	107	B	A
5122249	DArTseq	C04	4573325		0.0683367	1.16535	0.435318	0.173051	-0.473058	0.260184	0.623094	0.37418	1.03759	0.169807	0.770045	1	0.401881	246	137	109	B	A
3141448_43:C>T	DArTseq	C03	51431415		0.0695146	1.15792	0.0653828	0.161777	0.494233	0.27437	1.63924	0.957402	2.80667	0.170278	0.768842	1	0.407678	241	135	106	B	A
3081359_56:T>A	DArTseq	A06	20835947		0.0714608	1.14593	0.0637158	0.159698	0.468501	0.261541	1.5976	0.95684	2.66744	0.170749	0.767642	1	0.417937	257	144	113	A	B
3134424_5:C>T	DArTseq	C03	50444844		0.0720179	1.14256	0.0637158	0.159698	0.475281	0.265973	1.60847	0.955017	2.70902	0.17122	0.766446	1	0.420039	252	141	111	A	B
5120519_30:C>G	DArTseq				0.0725279	1.1395	0.441833	0.174423	-0.459532	0.256562	0.631579	0.381977	1.04428	0.171691	0.765252	1	0.421854	251	140	111	B	A
3195692	DArTseq	A07	20273647		0.0732005	1.13549	0.467341	0.186037	-0.467341	0.261741	0.626667	0.375179	1.04673	0.172162	0.764063	1	0.424603	240	134	106	B	A
4114719	DArTseq				0.0733743	1.13446	0.444251	0.166789	-0.464054	0.259666	0.62873	0.377948	1.04591	0.172633	0.762876	1	0.424451	252	142	110	A	B
3162080	DArTseq				0.0736631	1.13275	0.0277796	0.166683	0.467542	0.262772	1.59607	0.953619	2.67133	0.173104	0.761693	1	0.424964	247	137	110	A	B
3143613	DArTseq	A07	18656419		0.073899	1.13136	0.514899	0.180564	-0.462713	0.259634	0.629573	0.378479	1.04725	0.173575	0.760513	1	0.42517	246	141	105	B	A
3093567	DArTseq	A06	19613411		0.0742167	1.1295	0.0870114	0.157771	0.476924	0.26914	1.61111	0.950669	2.73037	0.174046	0.759336	1	0.425843	252	142	110	A	B
3105364	DArTseq	A10	14399057		0.0742605	1.12924	0.0155042	0.176095	0.462986	0.260425	1.58881	0.95366	2.64698	0.174517	0.758162	1	0.424946	244	136	108	A	B
4167959_19:A>G	DArTseq	A06	21206771		0.0750094	1.12488	0.076961	0.160247	0.466654	0.263791	1.59465	0.950871	2.67429	0.174988	0.756991	1	0.428078	254	143	111	A	B
3119706_9:T>A	DArTseq	A03	20829168		0.0758007	1.12033	0.392562	0.179493	-0.574883	0.324886	0.562771	0.297703	1.06385	0.175459	0.755824	1	0.431434	184	102	82	B	A
5048039	DArTseq	C07	32198897		0.0758543	1.12002	0.470004	0.171888	-0.470004	0.265258	0.625	0.37161	1.05117	0.17593	0.754659	1	0.430585	241	137	104	B	A
4168243_29:A>T	DArTseq	A09	4787249		0.0759887	1.11925	0.448549	0.17583	-0.448549	0.253475	0.638554	0.38854	1.04945	0.176401	0.753498	1	0.430197	256	143	113	B	A
3127065_57:G>T	DArTseq	A09	4879005		0.0765013	1.11633	0.462624	0.178755	-0.446623	0.252894	0.639785	0.389732	1.05027	0.176872	0.75234	1	0.431947	257	144	113	A	B
5048763	DArTseq	A07	19161835		0.0783369	1.10603	0.490206	0.181406	-0.45572	0.259617	0.633991	0.381147	1.05457	0.177343	0.751185	1	0.441138	245	139	106	B	A
3133194_64:T>C	DArTseq	C04	4142965		0.078789	1.10353	0.428996	0.171712	-0.446695	0.254727	0.639739	0.388306	1.05398	0.177814	0.750033	1	0.442511	255	142	113	A	B
3103002	DArTseq	A10	8834087		0.0806224	1.09354	0.04652	0.176138	0.45496	0.261467	1.57611	0.944108	2.63119	0.178285	0.748884	1	0.451613	243	137	106	A	B
3087649	DArTseq	C04	9179493		0.0809816	1.09161	0.417735	0.175253	-0.455476	0.261654	0.634146	0.379721	1.05904	0.178756	0.747738	1	0.452431	242	134	108	B	A
5122158	DArTseq	A09	29959		0.0813867	1.08945	0.485508	0.18345	-0.451606	0.259927	0.636605	0.382486	1.05956	0.179228	0.746595	1	0.453501	244	138	106	B	A
3217902	DArTseq	A10	13193496		0.081469	1.08901	0.0472529	0.177521	0.45015	0.259325	1.56855	0.94353	2.60759	0.179699	0.745455	1	0.452771	246	139	107	A	B
4334571	DArTseq				0.0815139	1.08877	0.448549	0.17583	-0.448549	0.258129	0.638554	0.385012	1.05906	0.18017	0.744319	1	0.451838	248	139	109	B	A
3107711	DArTseq	C04	4869052		0.082134	1.08548	0.399156	0.177556	-0.455245	0.262562	0.634292	0.379134	1.06117	0.180641	0.743185	1	0.45409	239	131	108	B	A
3116146	DArTseq	C01	297735		0.0844281	1.07351	0.0143887	0.169642	0.443919	0.258341	1.5588	0.939479	2.5864	0.181112	0.742054	1	0.465561	250	138	112	A	B
3086733_46:A>G	DArTseq	A10	14524661		0.0851801	1.06966	0.0307717	0.175432	0.434117	0.252992	1.5436	0.940119	2.53446	0.181583	0.740926	1	0.468491	257	144	113	A	B
3109517_16:T>C	DArTseq	A07	20907516		0.0854734	1.06817	0.450201	0.179187	-0.434201	0.253199	0.647782	0.394368	1.06404	0.182054	0.7398	1	0.468889	256	143	113	B	A
3088252	DArTseq	A01	1294048		0.0855155	1.06796	0.0882926	0.171666	0.452838	0.264642	1.57277	0.936262	2.642	0.182525	0.738678	1	0.467911	242	138	104	B	A
3131068	DArTseq				0.0862563	1.06421	0.0588405	0.171573	0.447095	0.261789	1.56376	0.936121	2.61222	0.182996	0.737559	1	0.470751	245	138	107	A	B
4331927	DArTseq	A05	22350918		0.0869425	1.06077	0.0625204	0.176863	0.443749	0.260205	1.55854	0.935895	2.59543	0.183467	0.736443	1	0.473279	245	139	106	B	A
3132451	DArTseq	A10	14437975		0.0873277	1.05885	1.78e-16	0.175412	0.441833	0.259378	1.55556	0.935617	2.58626	0.183938	0.735329	1	0.47416	245	135	110	A	B
3105953	DArTseq	A06	20526727		0.0876464	1.05727	0.0988458	0.157327	0.46077	0.27177	1.58529	0.930625	2.70051	0.184409	0.734218	1	0.474677	250	141	109	A	B
4119207	DArTseq	A01	21161578		0.0880184	1.05543	0.437622	0.179628	-0.437622	0.257224	0.64557	0.389932	1.0688	0.18488	0.73311	1	0.475478	248	138	110	A	B
5120708	DArTseq	C01	1383013		0.0885119	1.053	0.0303053	0.174098	0.442601	0.26088	1.55675	0.933584	2.59588	0.185351	0.732005	1	0.476931	244	136	108	B	A
3108476	DArTseq				0.0885176	1.05297	0.0555699	0.166731	0.455256	0.268782	1.57658	0.930944	2.66997	0.185822	0.730903	1	0.475754	240	134	106	B	A
5121819	DArTseq	C04	4731356		0.0887414	1.05187	0.424157	0.176674	-0.442506	0.260603	0.642424	0.385471	1.07066	0.186293	0.729804	1	0.475752	243	135	108	B	A
3080914	DArTseq	A07	23114805		0.0894082	1.04862	0.0458095	0.174787	0.441486	0.260944	1.55502	0.932426	2.59331	0.186764	0.728707	1	0.47812	244	137	107	A	B
4167291_32:T>C	DArTseq	A10	14314180		0.0894619	1.04836	0.0303053	0.174098	0.429227	0.253577	1.53607	0.934463	2.52499	0.187235	0.727613	1	0.477205	256	143	113	B	A
3120833	DArTseq	A05	22301864		0.0898714	1.04638	0.04652	0.176138	0.437277	0.258738	1.54848	0.932534	2.57128	0.187706	0.726522	1	0.478188	247	139	108	B	A
3077111_25:T>G	DArTseq	A02	3800434		0.0901426	1.04507	0.0953102	0.154479	0.46922	0.279203	1.59875	0.924948	2.76339	0.188177	0.725433	1	0.478432	248	139	109	B	A
3113360_23:T>C	DArTseq	C04	7382695		0.0901512	1.04503	0.40016	0.162823	-0.441833	0.261144	0.642857	0.385323	1.07252	0.188648	0.724347	1	0.477284	253	141	112	B	A
3080843_60:T>A	DArTseq	A06	20832611		0.0907236	1.04228	0.0759859	0.159226	0.440231	0.261742	1.55307	0.929801	2.59412	0.189119	0.723264	1	0.47912	257	144	113	A	B
5120608_12:T>A	DArTseq	A04	17366036		0.0909053	1.04141	0.457425	0.180716	-0.426172	0.252816	0.653004	0.397846	1.07181	0.18959	0.722184	1	0.478888	257	144	113	A	B
3091884_48:T>C	DArTseq	A09	3884164		0.0909167	1.04136	0.472604	0.183903	-0.438703	0.260247	0.644872	0.387211	1.07399	0.190061	0.721106	1	0.477763	243	137	106	B	A
5048869	DArTseq	A01	2519086		0.0918092	1.03711	0.0653828	0.161777	0.445443	0.265737	1.56118	0.927371	2.62817	0.190532	0.720031	1	0.481262	249	139	110	A	B
4336464	DArTseq	C01	38120959		0.0921674	1.03542	0.122602	0.165267	0.449184	0.268354	1.56703	0.926085	2.65158	0.191003	0.718959	1	0.481949	244	140	104	A	B
5030255_58:T>C	DArTseq	C04	2501295		0.0923436	1.03459	0.416894	0.16913	-0.436312	0.259699	0.646416	0.388554	1.07541	0.191474	0.717889	1	0.481684	249	139	110	B	A
3151648	DArTseq	C05	7153955		0.0925157	1.03378	0.0263173	0.162235	0.454655	0.271871	1.57563	0.924768	2.68458	0.191945	0.716822	1	0.481399	241	132	109	B	A
3104297	DArTseq	A07	19700353		0.093423	1.02955	0.450201	0.179187	-0.432809	0.258637	0.648684	0.39073	1.07694	0.192416	0.715758	1	0.484932	246	138	108	B	A
3090745	DArTseq	A01	21513605		0.0935541	1.02894	0.470004	0.180278	-0.434912	0.259997	0.647321	0.388871	1.07754	0.192887	0.714696	1	0.484428	244	138	106	A	B
4165362	DArTseq	A07	22617979		0.0940069	1.02684	0.0752234	0.173545	0.435602	0.261176	1.54589	0.926535	2.57927	0.193358	0.713637	1	0.485588	245	139	106	A	B
5120713_21:A>C	DArTseq	A06	19886645		0.0949056	1.02271	0.114776	0.15988	0.44075	0.265568	1.55387	0.923334	2.615	0.193829	0.71258	1	0.48904	253	144	109	A	B
5120574	DArTseq				0.0956834	1.01916	0.421726	0.164761	-0.443705	0.26666	0.641655	0.380466	1.08215	0.194301	0.711526	1	0.491854	245	138	107	A	B
3150795_36:T>A	DArTseq	C02	3272799		0.0966259	1.01491	0.467597	0.176859	-0.431229	0.260105	0.64971	0.390224	1.08175	0.194772	0.710474	1	0.4955	245	139	106	B	A
3114179	DArTseq	C07	36713281		0.0973269	1.01177	0.393043	0.176121	-0.42941	0.259604	0.650893	0.391318	1.08265	0.195243	0.709425	1	0.497891	244	134	110	A	B
3159669_17:C>A	DArTseq	C04	10063811		0.0973394	1.01171	0.422272	0.167512	-0.422272	0.255142	0.655556	0.397584	1.08091	0.195714	0.708379	1	0.496758	257	144	113	B	A
5053720_7:T>C	DArTseq	C04	20909346		0.0973675	1.01159	0.411099	0.167884	-0.430902	0.260371	0.649923	0.390148	1.08266	0.196185	0.707335	1	0.49571	249	139	110	A	B
5053370	DArTseq	A01	21372868		0.0979384	1.00905	0.462624	0.178755	-0.427532	0.258944	0.652116	0.392561	1.08329	0.196656	0.706294	1	0.497424	246	139	107	A	B
3098624	DArTseq				0.0980994	1.00833	0.421213	0.162141	-0.444203	0.268836	0.641335	0.378658	1.08623	0.197127	0.705255	1	0.497053	246	139	107	A	B
3165586	DArTseq	A04	18813413		0.0989837	1.00444	0.0606246	0.174158	0.423172	0.257394	1.5268	0.921898	2.5286	0.197598	0.704218	1	0.500339	250	141	109	B	A
4335603	DArTseq	A01	550050		0.0993964	1.00263	0.0444518	0.172175	0.431631	0.263032	1.53977	0.919512	2.57841	0.198069	0.703184	1	0.501232	242	135	107	B	A
3095483	DArTseq	A08	16960490		0.0996206	1.00165	0.424883	0.180079	-0.424883	0.258672	0.653846	0.393813	1.08558	0.19854	0.702152	1	0.501172	245	136	109	A	B
3110775	DArTseq				0.100253	0.9989	0.437622	0.179628	-0.420815	0.256675	0.656511	0.396969	1.08575	0.199011	0.701123	1	0.503164	249	139	110	B	A
4107503	DArTseq	A02	4018035		0.100366	0.998412	0.130362	0.154173	0.453586	0.278357	1.57395	0.91211	2.71602	0.199482	0.700097	1	0.502542	250	142	108	A	B
3150776	DArTseq	C04	14909064		0.100943	0.995925	0.372675	0.165046	-0.440117	0.268766	0.643961	0.380261	1.09053	0.199953	0.699072	1	0.504239	241	133	108	A	B
4107280	DArTseq	C04	1085089		0.101263	0.994547	0.443205	0.177698	-0.425187	0.26003	0.653648	0.392647	1.08814	0.200424	0.69805	1	0.504653	244	137	107	B	A
4165387	DArTseq	A06	20526375		0.101562	0.993269	0.0402739	0.16388	0.43665	0.268096	1.54751	0.915011	2.61724	0.200895	0.697031	1	0.504956	243	134	109	B	A
5120888	DArTseq				0.101811	0.992205	0.457425	0.180716	-0.422939	0.259136	0.655119	0.394221	1.08868	0.201366	0.696014	1	0.505012	245	138	107	B	A
3137483_29:G>T	DArTseq	C04	1966081		0.102817	0.987937	0.416515	0.1663	-0.416515	0.255718	0.659341	0.399428	1.08838	0.201837	0.694999	1	0.508811	257	144	113	B	A
3144215	DArTseq				0.102887	0.987638	0.040822	0.164992	0.436102	0.268778	1.54667	0.91329	2.6193	0.202308	0.693987	1	0.507977	241	133	108	B	A
3088760	DArTseq	A07	23524685		0.103088	0.98679	0.0438026	0.170913	0.42322	0.260665	1.52687	0.916052	2.54498	0.202779	0.692977	1	0.507788	246	137	109	A	B
3149178	DArTseq	A05	15598842		0.103147	0.986544	0.105361	0.162447	0.433636	0.267632	1.54286	0.913088	2.60699	0.20325	0.691969	1	0.5069	247	140	107	A	B
3112442_48:G>A	DArTseq	C01	1773706		0.103344	0.985717	0.0571584	0.1691	0.412845	0.254374	1.51111	0.917845	2.48785	0.203721	0.690964	1	0.506694	257	144	113	B	A
3115731	DArTseq	A10	11545384		0.103376	0.985582	0.0615579	0.175495	0.429563	0.26479	1.53659	0.914455	2.58197	0.204192	0.689961	1	0.505683	238	134	104	A	B
4114408	DArTseq	C04	30046670		0.103413	0.985424	0.459532	0.184367	-0.425046	0.261695	0.65374	0.391422	1.09185	0.204663	0.68896	1	0.504704	240	135	105	B	A
3136933	DArTseq	A10	11296116		0.103522	0.984966	0.0923733	0.175599	0.428161	0.264041	1.53443	0.914516	2.57457	0.205134	0.687962	1	0.504077	240	137	103	A	B
3176043	DArTseq	A06	19992141		0.106047	0.9745	0.074108	0.157243	0.443149	0.276069	1.5576	0.906697	2.67579	0.205605	0.686966	1	0.515191	245	136	109	A	B
3157627	DArTseq	A10	12980589		0.106087	0.974338	0.04652	0.176138	0.415298	0.257803	1.51482	0.913935	2.51078	0.206076	0.685972	1	0.514207	248	139	109	A	B
3092346	DArTseq				0.106111	0.974241	0.537143	0.187641	-0.421311	0.261492	0.656186	0.393043	1.0955	0.206547	0.68498	1	0.51315	243	141	102	A	B
3145659	DArTseq	A06	18859530		0.106193	0.973903	0.117783	0.153659	0.446747	0.27875	1.56322	0.905196	2.69958	0.207018	0.683991	1	0.512382	250	141	109	A	B
5120732	DArTseq	A09	4748805		0.106821	0.971345	0.0487902	0.180388	0.421213	0.262013	1.52381	0.911802	2.5466	0.207489	0.683004	1	0.514241	240	135	105	A	B
4110234	DArTseq	A05	21080416		0.107701	0.967781	0.0317487	0.178197	0.416276	0.259581	1.5163	0.911648	2.522	0.20796	0.682019	1	0.517305	244	136	108	B	A
3148326	DArTseq	A09	154691		0.107817	0.967314	0.417735	0.175253	-0.417735	0.26029	0.658537	0.395382	1.09684	0.208431	0.681037	1	0.516692	244	136	108	A	B
3079425	DArTseq	C01	36009493		0.108073	0.966282	0.0822381	0.165661	0.428588	0.268119	1.53509	0.907623	2.59634	0.208902	0.680056	1	0.516756	242	136	106	A	B
3093724	DArTseq				0.108424	0.964875	0.0800427	0.179029	0.421437	0.263423	1.52415	0.90949	2.55422	0.209374	0.679078	1	0.517267	239	136	103	A	B
3097787_57:G>C	DArTseq	C04	1883277		0.108473	0.964678	0.410915	0.165115	-0.410915	0.256368	0.663043	0.40116	1.09589	0.209845	0.678102	1	0.516342	257	144	113	B	A
4118297	DArTseq	A07	22499718		0.1095	0.960585	0.0322609	0.179629	0.415764	0.260566	1.51553	0.909423	2.52558	0.210316	0.677129	1	0.520065	242	135	107	B	A
3090601	DArTseq	A08	16983162		0.109501	0.960584	0.412245	0.184178	-0.412245	0.25828	0.662162	0.399128	1.09854	0.210787	0.676157	1	0.518905	245	135	110	B	A
3075887_48:G>A	DArTseq	A01	21611685		0.109671	0.959908	0.437622	0.179628	-0.405361	0.254033	0.666736	0.405244	1.09696	0.211258	0.675188	1	0.518556	254	142	112	B	A
3075850_65:C>T	DArTseq	C07	35933002		0.109845	0.959219	0.422857	0.170406	-0.405157	0.253849	0.666872	0.405473	1.09679	0.211729	0.67422	1	0.518225	257	144	113	A	B
3148424	DArTseq	C03	56707532		0.110421	0.956948	0.126752	0.159431	0.432864	0.272993	1.54167	0.902846	2.63249	0.2122	0.673255	1	0.519787	246	140	106	A	B
5121467	DArTseq	A06	20918861		0.111562	0.952482	0.100083	0.158312	0.436221	0.276023	1.54685	0.900519	2.65708	0.212671	0.672292	1	0.523997	244	137	107	A	B
4114672_34:G>A	DArTseq	C02	35446294		0.112082	0.950464	0.0859424	0.156797	0.419153	0.265326	1.52067	0.904035	2.55791	0.213142	0.671331	1	0.525276	256	143	113	B	A
3113258_62:A>G	DArTseq	A08	14937354		0.112331	0.949501	0.0303053	0.174098	0.402559	0.254277	1.49565	0.908624	2.46192	0.213613	0.670373	1	0.525283	254	141	113	B	A
4113953	DArTseq	A06	2639174		0.11289	0.947343	0.374693	0.175162	-0.411735	0.260253	0.6625	0.39779	1.10336	0.214084	0.669416	1	0.526739	243	133	110	A	B
3098431	DArTseq	C02	2177294		0.113982	0.943165	0.0909718	0.174258	0.414964	0.263556	1.51432	0.903385	2.5384	0.214555	0.668462	1	0.530664	241	137	104	A	B
5047960_62:G>C	DArTseq	A06	21007282		0.114019	0.943024	0.0881073	0.158764	0.411849	0.261967	1.50961	0.903385	2.52263	0.215026	0.667509	1	0.529675	257	144	113	B	A
4332926	DArTseq				0.114207	0.942307	0.0870114	0.170412	0.413764	0.263044	1.5125	0.903209	2.53281	0.215497	0.666559	1	0.529393	244	138	106	B	A
3097309_68:C>A	DArTseq	A06	2594432		0.114332	0.941834	0.430783	0.178131	-0.398522	0.252977	0.671311	0.408871	1.1022	0.215968	0.665611	1	0.528814	256	143	113	A	B
5122774	DArTseq	A04	16445060		0.115418	0.937725	0.405465	0.182574	-0.405465	0.258199	0.666667	0.401907	1.10584	0.216439	0.664664	1	0.532681	245	135	110	B	A
4116279	DArTseq	A05	22750350		0.117617	0.929528	0.0635134	0.178264	0.40649	0.260556	1.50154	0.901046	2.50222	0.21691	0.66372	1	0.541652	243	137	106	B	A
3089223	DArTseq	A09	4598178		0.117682	0.929289	0.451985	0.182743	-0.402388	0.257824	0.668721	0.403442	1.10843	0.217381	0.662778	1	0.540779	247	139	108	A	B
4167859	DArTseq	A01	21745334		0.11791	0.928451	0.457425	0.180716	-0.405239	0.259739	0.666817	0.400786	1.10943	0.217852	0.661838	1	0.540652	244	138	106	A	B
3126740	DArTseq	C03	55876402		0.118459	0.926433	0.120628	0.155513	0.429418	0.277035	1.53636	0.892642	2.6443	0.218323	0.6609	1	0.541999	248	140	108	A	B
5121219	DArTseq	A08	1407276		0.118523	0.926196	0.423484	0.173455	-0.404791	0.259756	0.667116	0.400952	1.10997	0.218794	0.659964	1	0.541129	246	138	108	A	B
5048552	DArTseq	C07	30769478		0.119293	0.923385	0.405465	0.169516	-0.405465	0.260675	0.666667	0.399961	1.11122	0.219265	0.65903	1	0.543474	247	138	109	B	A
4111433	DArTseq	A07	22511210		0.119318	0.923294	0.105361	0.173663	0.405465	0.261255	1.5	0.898891	2.50309	0.219736	0.658098	1	0.542424	245	140	105	A	B
3151312	DArTseq	A02	23292196		0.120014	0.920767	0.451985	0.182743	-0.401554	0.258902	0.669279	0.402926	1.1117	0.220207	0.657168	1	0.544424	245	138	107	B	A
3153400	DArTseq	A01	873154		0.120249	0.919918	0.106768	0.163532	0.415421	0.268818	1.51501	0.894525	2.56589	0.220678	0.65624	1	0.544326	244	138	106	A	B
3183018	DArTseq	A08	8467937		0.120301	0.919732	0.387766	0.171606	-0.407568	0.262786	0.665266	0.397473	1.11348	0.221149	0.655314	1	0.543401	242	134	108	A	B
5052274	DArTseq	A01	21052994		0.120365	0.9195	0.0800427	0.179029	0.403754	0.260715	1.49744	0.898304	2.49616	0.22162	0.65439	1	0.542537	243	138	105	A	B
5029977	DArTseq	A07	20203886		0.120698	0.9183	0.405465	0.186339	-0.405465	0.261955	0.666667	0.398959	1.11401	0.222091	0.653468	1	0.542885	238	131	107	B	A
4114338	DArTseq	A10	16682012		0.120818	0.91787	0.460525	0.175421	-0.404435	0.261123	0.667353	0.400022	1.11334	0.222562	0.652548	1	0.542275	244	139	105	A	B
5050086	DArTseq	A03	19779149		0.121147	0.916687	0.417735	0.175253	-0.399717	0.258365	0.67051	0.404092	1.11258	0.223033	0.65163	1	0.542606	247	138	109	A	B
4331828	DArTseq	C04	1635463		0.122997	0.910105	0.4173	0.17211	-0.398607	0.25886	0.671254	0.404149	1.11489	0.223504	0.650714	1	0.549733	248	139	109	B	A
5121695	DArTseq	A08	16381618		0.12305	0.909917	0.0451204	0.173466	0.396712	0.258067	1.48693	0.896642	2.46582	0.223976	0.649799	1	0.548815	248	138	110	A	B
3088753	DArTseq				0.123389	0.908722	0.0472529	0.177521	0.402664	0.262171	1.4958	0.894768	2.50057	0.224447	0.648887	1	0.549174	240	134	106	B	A
3104690	DArTseq	A10	11983097		0.12339	0.908719	0.0635134	0.178264	0.398305	0.25926	1.4893	0.895973	2.47553	0.224918	0.647977	1	0.548028	245	138	107	A	B
4111710	DArTseq	A04	16766147		0.12401	0.906543	0.459532	0.184367	-0.394994	0.257455	0.673684	0.40673	1.11585	0.225389	0.647068	1	0.549631	248	140	108	B	A
3124837_25:T>C	DArTseq	A04	3042475		0.125141	0.902601	0.0730251	0.170985	0.388793	0.25431	1.4752	0.896143	2.42842	0.22586	0.646161	1	0.553488	256	144	112	A	B
4706344	DArTseq	A06	20700180		0.125968	0.899741	0.0506437	0.159162	0.41198	0.270671	1.5098	0.88822	2.56638	0.226331	0.645257	1	0.555986	246	135	111	A	B
3091233	DArTseq	A08	16650454		0.127543	0.894344	0.0303053	0.174098	0.398149	0.26214	1.48907	0.890791	2.48916	0.226802	0.644354	1	0.56177	241	133	108	A	B
3165964	DArTseq	A05	17268923		0.128199	0.892117	0.122602	0.165267	0.41148	0.271968	1.50905	0.885523	2.57162	0.227273	0.643453	1	0.56349	239	136	103	A	B
5120661_29:G>A	DArTseq	C03	53473083		0.128487	0.891141	0.117783	0.171796	0.441833	0.292637	1.55556	0.876573	2.76047	0.227744	0.642554	1	0.56359	213	121	92	A	B
4107343	DArTseq	A10	12894059		0.129022	0.889336	0.0615579	0.175495	0.39675	0.262221	1.48698	0.889403	2.48607	0.228215	0.641656	1	0.564771	241	135	106	A	B
3155131	DArTseq	A07	19298741		0.129105	0.889056	0.412245	0.184178	-0.39515	0.260983	0.673579	0.403864	1.12342	0.228686	0.640761	1	0.563973	240	133	107	B	A
3117366	DArTseq	A09	1900038		0.129359	0.888202	0.0730251	0.170985	0.393998	0.260712	1.4829	0.889587	2.47192	0.229157	0.639867	1	0.563922	246	138	108	B	A
3143304_24:C>T	DArTseq	C09	45405183		0.129926	0.886304	0.4173	0.17211	-0.382813	0.253209	0.68194	0.415155	1.12017	0.229628	0.638975	1	0.565231	257	144	113	A	B
4107911	DArTseq	A10	13076834		0.130796	0.883406	0.480586	0.185565	-0.395064	0.262078	0.673637	0.403033	1.12593	0.230099	0.638085	1	0.567851	240	137	103	A	B
3097694	DArTseq	C04	4418466		0.130885	0.88311	0.451985	0.170941	-0.393716	0.260938	0.674545	0.404479	1.12493	0.23057	0.637197	1	0.567079	247	141	106	A	B
4120004	DArTseq				0.130959	0.882864	0.0930904	0.152664	0.424853	0.283367	1.52937	0.877615	2.66513	0.231041	0.636311	1	0.566245	247	137	110	A	B
4121093	DArTseq	C03	3807261		0.132094	0.879118	0.0826917	0.181974	0.392732	0.261471	1.48102	0.887141	2.47246	0.231512	0.635426	1	0.56999	241	137	104	A	B
3116018	DArTseq	A01	2517766		0.13247	0.877882	0.139762	0.17652	0.401369	0.267817	1.49387	0.883776	2.52512	0.231983	0.634544	1	0.570455	235	136	99	B	A
4117570	DArTseq	A02	24146031		0.132832	0.876697	0.424883	0.180079	-0.389792	0.259859	0.677198	0.406929	1.12697	0.232454	0.633663	1	0.570855	243	136	107	B	A
3145449	DArTseq	A04	17435827		0.133248	0.875341	0.437622	0.179628	-0.386329	0.257831	0.679547	0.409968	1.12639	0.232925	0.632784	1	0.571484	247	139	108	A	B
3126068_9:A>G	DArTseq	A10	795664		0.133525	0.874437	0.0606246	0.174158	0.378288	0.252778	1.45978	0.889445	2.39584	0.233396	0.631906	1	0.57152	257	144	113	B	A
3095797_12:C>T	DArTseq	A08	16303546		0.133525	0.874437	0.0606246	0.174158	0.378288	0.252778	1.45978	0.889445	2.39584	0.233867	0.631031	1	0.57037	257	144	113	A	B
3106455	DArTseq	A08	640006		0.13405	0.872734	0.387766	0.171606	-0.387766	0.2592	0.678571	0.408282	1.1278	0.234338	0.630157	1	0.571462	247	137	110	A	B
5120977	DArTseq	A08	1684430		0.134665	0.870745	0.405465	0.179029	-0.387766	0.259716	0.678571	0.407869	1.12894	0.234809	0.629285	1	0.572933	243	135	108	B	A
3207733_52:G>A	DArTseq	A07	23727348		0.134878	0.87006	0.0882926	0.171666	0.381711	0.256086	1.46479	0.886727	2.41969	0.23528	0.628415	1	0.572691	253	143	110	A	B
3095333_37:T>G	DArTseq	A04	16671072		0.13597	0.866556	0.443205	0.177698	-0.377608	0.253769	0.685499	0.416864	1.12725	0.235751	0.627546	1	0.576178	255	144	111	A	B
4167457	DArTseq				0.13766	0.861193	0.417735	0.175253	-0.382017	0.257758	0.682483	0.411798	1.1311	0.236222	0.626679	1	0.582175	248	139	109	B	A
3155474	DArTseq	A03	20379052		0.137804	0.860739	0.455476	0.177273	-0.384017	0.259202	0.68112	0.409814	1.13204	0.236693	0.625814	1	0.581626	246	140	106	A	B
4338384	DArTseq	C08	32029260		0.137935	0.860324	0.0833816	0.166812	0.386622	0.261632	1.472	0.88146	2.45818	0.237164	0.624951	1	0.581025	248	139	109	A	B
3160971_34:A>T	DArTseq	C03	15295840		0.138476	0.858626	0.437622	0.179628	-0.374109	0.253069	0.687902	0.418899	1.12965	0.237635	0.624089	1	0.582147	256	144	112	A	B
5120673_40:T>A	DArTseq	C05	12522821		0.13904	0.856859	0.12588	0.151485	0.404748	0.27548	1.49892	0.873548	2.57201	0.238106	0.623229	1	0.583365	256	144	112	B	A
5122131	DArTseq	A09	66671		0.141813	0.848285	0.41198	0.18054	-0.378078	0.257882	0.685177	0.413323	1.13584	0.238577	0.622371	1	0.593823	246	137	109	B	A
4706959	DArTseq	A10	11794353		0.142279	0.846858	0.110348	0.177741	0.382128	0.261167	1.4654	0.878307	2.44493	0.239049	0.621514	1	0.594605	243	139	104	A	B
4107572	DArTseq	A02	23653367		0.143199	0.844061	0.418204	0.178575	-0.381836	0.261275	0.682607	0.409043	1.13913	0.23952	0.620659	1	0.59727	241	135	106	B	A
3087019_49:G>C	DArTseq	C04	14589075		0.143223	0.843988	0.394654	0.164312	-0.375236	0.256588	0.687127	0.415552	1.13618	0.239991	0.619806	1	0.596199	257	144	113	B	A
4335008	DArTseq				0.144162	0.841149	0.0312525	0.176798	0.374213	0.256865	1.45385	0.87876	2.40529	0.240462	0.618954	1	0.598935	248	137	111	B	A
5122366	DArTseq	A09	3928035		0.144189	0.841067	0.405465	0.182574	-0.373204	0.256125	0.688525	0.416775	1.13746	0.240933	0.618104	1	0.597879	249	138	111	A	B
5121400	DArTseq	A03	20133855		0.144305	0.840717	0.430783	0.178131	-0.377673	0.259141	0.685455	0.412471	1.13911	0.241404	0.617256	1	0.597194	245	138	107	A	B
3114748_45:T>C	DArTseq	A03	20746120		0.144327	0.840651	0.392562	0.179493	-0.375467	0.257698	0.686968	0.414553	1.1384	0.241875	0.61641	1	0.596123	246	136	110	B	A
4168220_63:A>T	DArTseq	A08	7623160		0.145303	0.837724	0.450201	0.179187	-0.378742	0.260514	0.684722	0.410923	1.14096	0.242346	0.615565	1	0.598989	243	138	105	B	A
3133919	DArTseq	A08	14101678		0.146319	0.834699	0.0938188	0.176971	0.376185	0.259673	1.45672	0.875663	2.42333	0.242817	0.614721	1	0.602007	245	139	106	A	B
3115792	DArTseq	C02	4072939		0.146594	0.833883	0.0635134	0.178264	0.378319	0.261316	1.45983	0.874713	2.43634	0.243288	0.61388	1	0.601972	241	135	106	A	B
3090907_54:G>C	DArTseq	A08	5650849		0.146932	0.832885	0.417735	0.175253	-0.367304	0.25367	0.692599	0.421263	1.1387	0.243759	0.61304	1	0.602193	255	143	112	A	B
3131907_13:C>A	DArTseq	A08	6730908		0.147546	0.831072	0.436427	0.176247	-0.368605	0.254952	0.691699	0.41966	1.14008	0.24423	0.612201	1	0.603546	253	143	110	A	B
5034126_39:C>G	DArTseq	A04	2727023		0.149371	0.825734	0.0833816	0.166812	0.366535	0.255041	1.44273	0.875162	2.37837	0.244701	0.611364	1	0.609836	257	144	113	B	A
4334017	DArTseq	A09	3802622		0.14946	0.825476	0.0953102	0.178377	0.374693	0.260632	1.45455	0.872715	2.42428	0.245172	0.610529	1	0.609026	243	138	105	B	A
3152485	DArTseq	A07	23612521		0.149511	0.825328	0.0289875	0.170269	0.376478	0.262058	1.45714	0.871835	2.4354	0.245643	0.609696	1	0.608067	243	133	110	A	B
3139290_63:T>C	DArTseq	A10	12146743		0.150244	0.823203	0.424883	0.180079	-0.362363	0.252406	0.69603	0.4244	1.14151	0.246114	0.608864	1	0.609881	257	144	113	B	A
5122015	DArTseq	C07	31722220		0.150272	0.823122	0.3996	0.171197	-0.379397	0.264039	0.684274	0.407826	1.14811	0.246585	0.608033	1	0.608831	241	135	106	B	A
3108828	DArTseq	C05	6987012		0.150409	0.822726	0.140357	0.160011	0.395947	0.277001	1.48579	0.863316	2.55709	0.247056	0.607205	1	0.608226	241	137	104	B	A
4167787	DArTseq	C05	8103099		0.151401	0.81987	0.0613689	0.156726	0.396464	0.277901	1.48656	0.862239	2.56293	0.247527	0.606377	1	0.611074	243	133	110	B	A
3107147_44:A>G	DArTseq	A08	18044718		0.152732	0.816071	0.382208	0.170312	-0.36419	0.255039	0.694759	0.421445	1.14532	0.247998	0.605552	1	0.615273	254	141	113	B	A
5030501	DArTseq	C03	58930206		0.153213	0.814705	0.142174	0.16105	0.38667	0.272208	1.47207	0.863416	2.50979	0.248469	0.604728	1	0.616043	244	139	105	A	B
4115399	DArTseq	C04	12566710		0.154918	0.809898	0.394292	0.167041	-0.373673	0.262953	0.688202	0.411042	1.15225	0.24894	0.603905	1	0.621723	246	138	108	B	A
3093297	DArTseq	A10	9060044		0.155252	0.808963	0.0938188	0.176971	0.370487	0.261404	1.44844	0.867739	2.41775	0.249411	0.603084	1	0.621887	242	137	105	A	B
3085140	DArTseq				0.155492	0.808291	0.105361	0.173663	0.364643	0.257429	1.44	0.869429	2.38501	0.249882	0.602265	1	0.621676	250	142	108	A	B
3088625	DArTseq				0.155538	0.808164	0.100083	0.158312	0.380889	0.269548	1.46359	0.862927	2.48235	0.250353	0.601447	1	0.62069	249	139	110	A	B
5121801	DArTseq	C03	58715448		0.155625	0.807922	0.170345	0.162277	0.380832	0.26962	1.4635	0.862756	2.48255	0.250824	0.60063	1	0.619871	246	142	104	A	B
5052067_47:A>C	DArTseq				0.155773	0.807507	0.424157	0.176674	-0.35856	0.253053	0.698682	0.425477	1.14731	0.251295	0.599816	1	0.619302	256	144	112	B	A
3091788_40:A>T	DArTseq	C04	34514697		0.155773	0.807507	0.424157	0.176674	-0.35856	0.253053	0.698682	0.425477	1.14731	0.251766	0.599002	1	0.618144	256	144	112	B	A
3091086	DArTseq	A09	3832037		0.156201	0.806317	0.0800427	0.179029	0.367982	0.260152	1.44482	0.867693	2.4058	0.252237	0.598191	1	0.618683	243	137	106	B	A
3101873	DArTseq	A07	23426033		0.156562	0.805313	0.0953102	0.178377	0.366508	0.259338	1.44269	0.8678	2.39842	0.252708	0.59738	1	0.61896	245	139	106	B	A
3198279	DArTseq	C05	8247249		0.15666	0.805041	0.126752	0.159431	0.390505	0.277321	1.47773	0.858091	2.54481	0.253179	0.596572	1	0.618197	241	136	105	B	A
4115412	DArTseq	C03	15439263		0.156857	0.804496	0.446287	0.184842	-0.364941	0.258342	0.694237	0.41841	1.1519	0.25365	0.595764	1	0.617825	246	139	107	B	A
4335355_26:G>A	DArTseq	A09	3268841		0.157127	0.803749	0.0822381	0.165661	0.361254	0.256173	1.43513	0.868624	2.3711	0.254122	0.594959	1	0.617742	256	143	113	A	B
3103420	DArTseq	C03	58603577		0.157439	0.802889	0.0927817	0.162933	0.373838	0.265562	1.4533	0.863584	2.44572	0.254593	0.594154	1	0.617823	247	138	109	A	B
3151332	DArTseq				0.158471	0.800051	0.378654	0.163532	-0.378654	0.268695	0.684783	0.404422	1.1595	0.255064	0.593352	1	0.620726	243	136	107	A	B
3134424	DArTseq	C03	50617212		0.16037	0.794878	0.074108	0.157243	0.380628	0.272505	1.4632	0.857716	2.49612	0.255535	0.59255	1	0.627007	247	136	111	A	B
5034306_27:T>G	DArTseq	A03	16010635		0.160584	0.794298	0.0719735	0.169748	0.364744	0.260784	1.44015	0.863818	2.40099	0.256006	0.59175	1	0.626691	246	137	109	B	A
3194328	DArTseq	A07	22847609		0.161425	0.792028	0.0588405	0.171573	0.361662	0.259017	1.43571	0.864148	2.38533	0.256477	0.590952	1	0.628819	247	137	110	A	B
3145963	DArTseq				0.162938	0.787977	0.0787809	0.177609	0.363052	0.260869	1.43771	0.862214	2.39733	0.256948	0.590155	1	0.63355	242	136	106	A	B
4116435	DArTseq	C03	57200709		0.163128	0.787471	0.094029	0.164027	0.375975	0.270802	1.45641	0.856589	2.47625	0.257419	0.58936	1	0.633128	240	134	106	B	A
4120998_64:T>A	DArTseq	C05	11044027		0.16496	0.782622	0.127339	0.152365	0.390604	0.283207	1.47787	0.848333	2.57459	0.25789	0.588566	1	0.639069	248	139	109	B	A
3211599	DArTseq	A08	9094212		0.165532	0.781117	0.363668	0.17245	-0.363668	0.262592	0.695122	0.415468	1.16301	0.258361	0.587773	1	0.640118	241	133	108	A	B
3112058	DArTseq	C02	23923498		0.165918	0.780106	0.133531	0.163663	0.371564	0.269441	1.45	0.855096	2.45879	0.258832	0.586982	1	0.640445	243	138	105	B	A
4336584_42:A>G	DArTseq	A04	17493152		0.166342	0.778999	0.0312525	0.176798	0.353593	0.256036	1.42418	0.862226	2.35237	0.259303	0.586193	1	0.640914	249	137	112	B	A
5122092	DArTseq				0.166636	0.778232	0.117783	0.153659	0.386122	0.28094	1.47126	0.848301	2.55171	0.259774	0.585404	1	0.640884	247	138	109	A	B
4121569	DArTseq	C01	37877864		0.167081	0.777073	0.117783	0.161971	0.36992	0.268979	1.44762	0.854465	2.45253	0.260245	0.584618	1	0.641434	245	138	107	A	B
3091574_59:G>C	DArTseq	A08	8804928		0.167175	0.776829	0.399386	0.17429	-0.348955	0.253005	0.705425	0.429624	1.15828	0.260716	0.583832	1	0.640635	256	143	113	A	B
5122720	DArTseq	A08	2939059		0.167558	0.775834	0.392562	0.179493	-0.35747	0.259454	0.699443	0.420631	1.16307	0.261187	0.583048	1	0.640948	243	135	108	B	A
4110301	DArTseq	C07	32379847		0.168194	0.77419	0.382992	0.167423	-0.362373	0.263195	0.696023	0.415515	1.1659	0.261658	0.582266	1	0.642221	245	137	108	B	A
4120803	DArTseq	A10	9389880		0.169551	0.770699	0.392042	0.183067	-0.357556	0.260781	0.699384	0.419502	1.16599	0.262129	0.581485	1	0.646244	240	133	107	A	B
5122304	DArTseq	A09	3654408		0.170377	0.768589	0.0966268	0.166285	0.357628	0.26177	1.42993	0.856037	2.38858	0.2626	0.580705	1	0.648227	248	139	109	A	B
4115501	DArTseq	A04	3007647		0.170804	0.767501	0.0579873	0.170323	0.3552	0.260097	1.42647	0.856767	2.37498	0.263071	0.579927	1	0.64869	246	136	110	A	B
3087066_9:A>G	DArTseq	C02	4012179		0.171165	0.766584	0.411735	0.17711	-0.346137	0.253358	0.707415	0.430539	1.16235	0.263542	0.57915	1	0.6489	255	143	112	B	A
3122827_27:T>G	DArTseq	C05	12903135		0.171351	0.766113	0.12588	0.151485	0.371958	0.273521	1.45057	0.848621	2.47951	0.264013	0.578374	1	0.648446	257	144	113	B	A
4121643	DArTseq	C05	7737084		0.171544	0.765625	0.143101	0.154698	0.381424	0.280754	1.46437	0.844633	2.53882	0.264484	0.5776	1	0.648021	246	139	107	A	B
3110428	DArTseq	C02	10843341		0.172485	0.763249	0.0822381	0.165661	0.356017	0.261864	1.42763	0.854502	2.38517	0.264955	0.576827	1	0.650419	248	138	110	A	B
3105073	DArTseq				0.172806	0.76244	0.464889	0.182287	-0.357643	0.262766	0.699323	0.417837	1.17044	0.265426	0.576056	1	0.650475	239	137	102	B	A
4338828	DArTseq	A03	26850456		0.174185	0.75899	0.133531	0.182981	0.358945	0.264761	1.43182	0.852156	2.40579	0.265897	0.575286	1	0.654503	236	136	100	A	B
3146027_52:G>T	DArTseq	C04	35387096		0.174214	0.758916	0.076373	0.174868	0.342337	0.252461	1.40824	0.85857	2.3098	0.266368	0.574517	1	0.653458	257	144	113	B	A
3146225	DArTseq				0.174766	0.757543	0.41871	0.182093	-0.350888	0.259027	0.704063	0.423763	1.16977	0.266839	0.57375	1	0.65437	244	137	107	A	B
3148955	DArTseq	A03	17013881		0.17519	0.75649	0.419258	0.185828	-0.352567	0.260581	0.702881	0.421766	1.17137	0.26731	0.572984	1	0.654804	241	135	106	A	B
3085886	DArTseq				0.176057	0.754348	0.3996	0.171197	-0.345533	0.255677	0.707843	0.428845	1.16835	0.267781	0.57222	1	0.656886	253	142	111	A	B
5120733_29:C>T	DArTseq	A03	15634654		0.176177	0.754051	-1.64e-16	0.196116	0.387766	0.287462	1.47368	0.838903	2.58879	0.268252	0.571456	1	0.656182	198	108	90	A	B
4334607	DArTseq	A05	5854830		0.177137	0.751692	0.109699	0.16577	0.353874	0.263154	1.42458	0.85052	2.38609	0.268724	0.570694	1	0.658601	247	139	108	B	A
5121634	DArTseq	A03	18522697		0.179281	0.746466	0.378436	0.183572	-0.345647	0.257865	0.707763	0.426961	1.17324	0.269195	0.569934	1	0.665408	245	135	110	A	B
3111753_53:C>A	DArTseq	C01	37068377		0.179676	0.74551	0.108214	0.16464	0.343772	0.257036	1.41026	0.852128	2.33395	0.269666	0.569175	1	0.665711	256	144	112	A	B
3174623	DArTseq	A10	10780674		0.179985	0.744764	0.0719735	0.169748	0.34924	0.261245	1.41799	0.849761	2.36619	0.270137	0.568417	1	0.665693	245	136	109	A	B
5122060	DArTseq	A01	1261243		0.180134	0.744405	0.145954	0.163191	0.359141	0.269155	1.4321	0.845014	2.42707	0.270608	0.56766	1	0.665085	244	139	105	A	B
3078498	DArTseq	A02	5321641		0.180245	0.744137	0.156161	0.161656	0.36053	0.270349	1.43409	0.844211	2.43614	0.271079	0.566905	1	0.66434	245	140	105	B	A
3139128_57:C>T	DArTseq	A09	4334319		0.180371	0.743832	0.418204	0.178575	-0.338161	0.252864	0.71308	0.434406	1.17052	0.27155	0.566151	1	0.663654	256	144	112	B	A
4115182_6:T>C	DArTseq	C03	16572776		0.180371	0.743832	0.418204	0.178575	-0.338161	0.252864	0.71308	0.434406	1.17052	0.272021	0.565398	1	0.662506	256	144	112	A	B
4707834	DArTseq	C04	23237328		0.180652	0.743157	0.411099	0.167884	-0.350474	0.261966	0.704354	0.421503	1.17701	0.272492	0.564647	1	0.662392	247	140	107	A	B
3086255	DArTseq	A07	8684538		0.18121	0.741817	0.329753	0.163893	-0.350807	0.262623	0.70412	0.420821	1.17814	0.272963	0.563897	1	0.663293	248	136	112	A	B
4108700	DArTseq	C04	22491554		0.181219	0.741796	0.423484	0.173455	-0.347976	0.260531	0.706116	0.423748	1.17664	0.273434	0.563148	1	0.662182	245	139	106	B	A
5122675	DArTseq	A06	2379392		0.182424	0.738919	0.405465	0.182574	-0.340927	0.256174	0.711111	0.430406	1.17489	0.273905	0.5624	1	0.665439	249	139	110	A	B
4168018	DArTseq	A08	5352955		0.182436	0.738889	0.411507	0.173868	-0.352084	0.264327	0.703221	0.418882	1.18057	0.274376	0.561654	1	0.664342	239	135	104	A	B
3076457	DArTseq	A03	25166249		0.182455	0.738845	0.367725	0.177028	-0.349033	0.262155	0.70537	0.421955	1.17915	0.274847	0.560909	1	0.663272	239	132	107	A	B
3101495	DArTseq	C03	49567602		0.182524	0.73868	0.150282	0.15856	0.366974	0.276822	1.44336	0.838957	2.48319	0.275318	0.560165	1	0.662391	243	138	105	A	B
4119230	DArTseq	A01	21342507		0.183116	0.737273	0.450201	0.179187	-0.34484	0.259409	0.708333	0.426014	1.17774	0.275789	0.559423	1	0.663406	245	140	105	A	B
3078448_65:T>G	DArTseq	A08	230158		0.183947	0.735307	0.405465	0.172516	-0.336472	0.253546	0.714286	0.434559	1.17407	0.27626	0.558682	1	0.665281	256	144	112	A	B
5029279_14:G>A	DArTseq	A08	597953		0.183947	0.735307	0.405465	0.172516	-0.336472	0.253546	0.714286	0.434559	1.17407	0.276731	0.557942	1	0.66415	256	144	112	A	B
3137128	DArTseq	A07	17625218		0.184963	0.732914	0.472604	0.183903	-0.348552	0.263353	0.705709	0.421168	1.18249	0.277202	0.557204	1	0.666685	238	137	101	B	A
3091198_38:T>C	DArTseq	C02	33372553		0.185053	0.732704	0.110542	0.156891	0.34899	0.264455	1.41764	0.84422	2.38053	0.277673	0.556466	1	0.665877	256	143	113	B	A
3100260	DArTseq	C02	34666450		0.185441	0.731793	0.0979804	0.167449	0.349332	0.264714	1.41812	0.84408	2.38255	0.278144	0.55573	1	0.666146	243	136	107	B	A
5120607_68:T>G	DArTseq	A06	1974191		0.186114	0.73022	0.105361	0.173663	0.346625	0.262906	1.41429	0.844786	2.3677	0.278615	0.554995	1	0.667433	241	136	105	B	A
5120734_41:T>G	DArTseq	C03	3530782		0.186173	0.730084	0.423484	0.173455	-0.336472	0.254824	0.714286	0.433473	1.17702	0.279086	0.554262	1	0.666517	254	144	110	B	A
3101447_29:A>G	DArTseq	A06	20487236		0.186571	0.729155	0.120628	0.155513	0.349376	0.265731	1.41818	0.842437	2.38741	0.279557	0.553529	1	0.666819	257	144	113	B	A
5029898_8:A>G	DArTseq	A01	1177610		0.18663	0.729018	0.10399	0.161382	0.343323	0.260919	1.40962	0.845287	2.35073	0.280028	0.552798	1	0.665909	254	142	112	B	A
4331263	DArTseq	A05	19032367		0.187562	0.726854	0.187599	0.170385	0.349202	0.265954	1.41794	0.841923	2.38804	0.280499	0.552068	1	0.668113	242	141	101	A	B
4333463_67:T>G	DArTseq	A09	3768248		0.188987	0.723569	0.100805	0.169853	0.333234	0.25431	1.39547	0.847712	2.29718	0.28097	0.55134	1	0.672058	256	144	112	B	A
4334540	DArTseq	A09	4025294		0.188995	0.723549	0.41871	0.182093	-0.345951	0.263761	0.707547	0.421927	1.18651	0.281441	0.550612	1	0.670965	236	133	103	A	B
4114579	DArTseq	A02	3405904		0.189594	0.722176	0.157903	0.156185	0.359353	0.275468	1.4324	0.834799	2.45781	0.281912	0.549886	1	0.671966	248	141	107	A	B
4707284	DArTseq	A08	448077		0.190259	0.720655	0.387766	0.171606	-0.346944	0.265107	0.706845	0.420398	1.18847	0.282383	0.549161	1	0.673199	239	134	105	A	B
4706556	DArTseq	C09	45828528		0.191307	0.718269	0.437622	0.179628	-0.33584	0.257395	0.714738	0.431566	1.18371	0.282854	0.548437	1	0.675781	248	141	107	B	A
4109055_48:G>A	DArTseq	A09	2536477		0.191396	0.718067	0.109699	0.16577	0.333794	0.256244	1.39625	0.844978	2.30719	0.283325	0.547714	1	0.674973	256	144	112	A	B
4331565	DArTseq	A03	20658727		0.193166	0.714069	0.424157	0.176674	-0.335604	0.258227	0.714906	0.430965	1.18592	0.283797	0.546993	1	0.680085	247	140	107	A	B
4165310	DArTseq	A01	299869		0.193225	0.713937	0.149532	0.173257	0.341589	0.263313	1.40718	0.839874	2.35769	0.284268	0.546273	1	0.679167	242	139	103	B	A
3088607	DArTseq	A01	21739648		0.193628	0.713031	0.0317487	0.178197	0.337611	0.260262	1.4016	0.841556	2.33433	0.284739	0.545554	1	0.679459	241	132	109	A	B
3166800	DArTseq	C07	19229570		0.194184	0.711786	0.0333364	0.1826	0.337523	0.260452	1.40147	0.841169	2.33499	0.28521	0.544836	1	0.680286	240	132	108	B	A
4334840	DArTseq	C03	58576407		0.194301	0.711524	0.0979804	0.167449	0.340275	0.262999	1.40533	0.839287	2.35314	0.285681	0.544119	1	0.679574	245	137	108	B	A
3093059	DArTseq	C06	5583598		0.19439	0.711327	0.423484	0.173455	-0.343441	0.26486	0.709325	0.422078	1.19206	0.286152	0.543404	1	0.678766	239	136	103	B	A
5120529_6:A>G	DArTseq	C07	22238832		0.194428	0.711241	0.405465	0.179029	-0.326684	0.252183	0.721311	0.440008	1.18246	0.286623	0.542689	1	0.677784	257	144	113	B	A
3110714	DArTseq	C06	34168912		0.194734	0.710558	0.136859	0.157991	0.373966	0.290208	1.45349	0.822966	2.56709	0.287094	0.541976	1	0.677738	233	131	102	B	A
3170032	DArTseq				0.194791	0.710432	0.41871	0.182093	-0.334627	0.258517	0.715605	0.431141	1.18776	0.287565	0.541264	1	0.676826	245	138	107	A	B
3095243_32:T>G	DArTseq				0.194998	0.709969	0.388371	0.168652	-0.332281	0.256624	0.717286	0.43376	1.18614	0.288036	0.540554	1	0.67644	253	142	111	A	B
3085597_61:C>T	DArTseq	C09	14492783		0.195033	0.709892	0.373716	0.162412	-0.333711	0.25767	0.716261	0.432253	1.18687	0.288507	0.539844	1	0.675457	257	144	113	A	B
3102067	DArTseq				0.195157	0.709616	0.106972	0.174991	0.334861	0.259094	1.39775	0.841168	2.32259	0.288978	0.539135	1	0.674786	246	139	107	A	B
3083394	DArTseq	A07	23794628		0.195422	0.709026	0.0719735	0.169748	0.333492	0.25825	1.39583	0.841408	2.31558	0.289449	0.538428	1	0.674603	249	138	111	A	B
3111587	DArTseq	A04	15552714		0.19543	0.709008	0.387766	0.171606	-0.332706	0.257242	0.716981	0.43305	1.18707	0.28992	0.537722	1	0.673536	250	140	110	A	B
4331745	DArTseq	A01	22353808		0.196387	0.706888	0.121361	0.174398	0.336947	0.261489	1.40066	0.838977	2.3384	0.290391	0.537017	1	0.675736	243	138	105	A	B
4165384	DArTseq	C01	35491245		0.197025	0.705479	0.14994	0.165421	0.339608	0.264214	1.4044	0.836732	2.35718	0.290862	0.536313	1	0.676834	247	141	106	A	B
3101700_16:G>A	DArTseq	C03	59383945		0.197442	0.704561	0.106768	0.163532	0.32995	0.256782	1.3909	0.84085	2.30077	0.291333	0.53561	1	0.677171	257	144	113	B	A
5121802	DArTseq	A09	3607838		0.19836	0.702547	0.111226	0.166924	0.334085	0.260536	1.39666	0.838144	2.32736	0.291804	0.534909	1	0.679221	249	140	109	A	B
3109621	DArTseq	C07	20762100		0.199007	0.701132	0.108634	0.17635	0.333199	0.260014	1.39542	0.838259	2.32292	0.292275	0.534208	1	0.680341	244	138	106	B	A
4121163	DArTseq	A10	11662455		0.199856	0.699282	0.0938188	0.176971	0.333625	0.260833	1.39602	0.837271	2.32765	0.292746	0.533509	1	0.682146	242	136	106	A	B
5029247	DArTseq	C04	39343591		0.200809	0.697217	0.0909718	0.174258	0.328882	0.257664	1.38941	0.838502	2.30229	0.293217	0.532811	1	0.684297	248	139	109	A	B
3160940_50:A>T	DArTseq	C02	2490844		0.200937	0.696939	0.382992	0.167423	-0.326903	0.255818	0.721154	0.436788	1.19065	0.293688	0.532114	1	0.683638	255	143	112	B	A
3089062_7:A>G	DArTseq	C03	18130152		0.201315	0.696124	0.405465	0.175682	-0.322773	0.25294	0.724138	0.441077	1.18885	0.294159	0.531418	1	0.683827	256	144	112	B	A
5053973	DArTseq	A08	18766284		0.201953	0.69475	0.424157	0.176674	-0.33235	0.260746	0.717236	0.43024	1.19568	0.29463	0.530723	1	0.684898	243	138	105	B	A
4165936	DArTseq				0.202358	0.69388	0.0800427	0.179029	0.325422	0.255704	1.38462	0.838821	2.28554	0.295101	0.530029	1	0.685177	250	140	110	B	A
4167080_22:C>T	DArTseq	A03	18855044		0.202732	0.693078	0.426519	0.187525	-0.337965	0.265769	0.71322	0.42364	1.20074	0.295572	0.529336	1	0.68535	232	131	101	A	B
4166663	DArTseq	A10	10325464		0.202752	0.693034	0.385662	0.181497	-0.332553	0.261466	0.717091	0.429546	1.19712	0.296043	0.528645	1	0.684329	239	133	106	A	B
3120927	DArTseq	A04	15971489		0.202762	0.693014	0.398908	0.181013	-0.329915	0.259402	0.718985	0.432426	1.19544	0.296514	0.527954	1	0.683275	243	136	107	B	A
3147730	DArTseq	A08	18722484		0.203855	0.690678	0.405465	0.172516	-0.329958	0.259907	0.718954	0.43198	1.19657	0.296985	0.527265	1	0.685872	246	139	107	B	A
3196397_42:C>T	DArTseq	A06	19111223		0.204164	0.69002	0.110542	0.156891	0.344194	0.272303	1.41085	0.827357	2.40586	0.297456	0.526577	1	0.685825	248	138	110	A	B
4121541	DArTseq	C05	7739754		0.204869	0.688524	0.156161	0.161656	0.348395	0.276135	1.41679	0.824622	2.4342	0.297927	0.525889	1	0.687104	239	136	103	B	A
5053077	DArTseq	A05	15365935		0.204918	0.688419	0.130053	0.161505	0.339951	0.269282	1.40488	0.828746	2.38153	0.298398	0.525203	1	0.686186	245	138	107	A	B
3092485_44:T>C	DArTseq	C03	59052454		0.204973	0.688302	0.108214	0.16464	0.330041	0.261219	1.39103	0.833645	2.32107	0.29887	0.524518	1	0.685289	250	140	110	A	B
3142461	DArTseq	A01	7915480		0.205024	0.688195	0.393043	0.176121	-0.32405	0.256012	0.723214	0.43787	1.19451	0.299341	0.523834	1	0.684381	250	140	110	A	B
3076046	DArTseq	A01	21675259		0.205765	0.686628	0.0487902	0.180388	0.328504	0.260113	1.38889	0.834171	2.31249	0.299812	0.523152	1	0.685776	241	133	108	A	B
3138636_20:A>G	DArTseq	C09	37148111		0.206871	0.6843	0.377763	0.166221	-0.321673	0.255033	0.724935	0.439755	1.19506	0.300283	0.52247	1	0.688381	257	144	113	A	B
3115239	DArTseq				0.206934	0.684167	0.123233	0.175745	0.324792	0.257904	1.38374	0.834687	2.29397	0.300754	0.521789	1	0.687515	248	141	107	A	B
5121431	DArTseq	A05	5874698		0.207664	0.682639	0.129678	0.169994	0.333895	0.265835	1.3964	0.829326	2.35121	0.301225	0.521109	1	0.688861	240	136	104	B	A
5120907	DArTseq	A01	20641886		0.208847	0.680171	0.393043	0.176121	-0.322838	0.257195	0.724091	0.437385	1.19873	0.301696	0.520431	1	0.691705	248	139	109	A	B
4107453_43:A>G	DArTseq	C02	4517329		0.209345	0.679136	0.405465	0.179029	-0.321382	0.256367	0.725146	0.438734	1.19853	0.302167	0.519753	1	0.692275	249	140	109	B	A
3158511	DArTseq	A05	5757577		0.210722	0.676289	0.144039	0.16211	0.332885	0.267018	1.39499	0.82657	2.35429	0.302638	0.519077	1	0.695744	247	140	107	A	B
3166600	DArTseq	A01	1896070		0.212373	0.6729	0.103797	0.172364	0.324658	0.260992	1.38356	0.829538	2.30759	0.303109	0.518401	1	0.700106	244	137	107	B	A
5049273	DArTseq	C01	37866200		0.212373	0.6729	0.0730251	0.170985	0.324658	0.260992	1.38356	0.829538	2.30759	0.30358	0.517727	1	0.699021	244	135	109	B	A
3161277	DArTseq	C03	3625502		0.212524	0.672592	0.393489	0.172932	-0.32073	0.257521	0.725619	0.438029	1.20203	0.304051	0.517054	1	0.698434	249	140	109	A	B
5049421	DArTseq	A02	5162215		0.213134	0.671347	0.144831	0.155637	0.345792	0.279221	1.41311	0.817519	2.44261	0.304522	0.516381	1	0.699356	245	138	107	A	B
4108906_57:A>T	DArTseq	A03	14593667		0.21314	0.671334	0.123614	0.157435	0.325911	0.262782	1.38529	0.82767	2.3186	0.304993	0.51571	1	0.698298	257	144	113	B	A
3078947	DArTseq	C02	5869665		0.213662	0.670272	0.0909718	0.174258	0.321873	0.259411	1.37971	0.829799	2.29405	0.305464	0.51504	1	0.698929	245	137	108	A	B
3077906_18:G>A	DArTseq	C06	11726723		0.213799	0.669994	0.364222	0.160243	-0.322549	0.259543	0.7243	0.435503	1.20461	0.305935	0.514371	1	0.698301	257	144	113	A	B
3081368	DArTseq	A05	14377987		0.214522	0.668528	0.145954	0.163191	0.33097	0.267676	1.39232	0.823925	2.35282	0.306406	0.513703	1	0.699586	245	139	106	A	B
3078760	DArTseq				0.214791	0.667985	0.354821	0.177498	-0.31973	0.258078	0.726345	0.437989	1.20455	0.306877	0.513036	1	0.699387	245	135	110	B	A
3084100_39:A>G	DArTseq	C04	21327819		0.215125	0.667309	0.378654	0.163532	-0.31923	0.257646	0.726708	0.438578	1.20413	0.307348	0.512369	1	0.699404	256	144	112	B	A
3133217	DArTseq	A06	21077294		0.215174	0.667211	0.0759859	0.159226	0.33953	0.275056	1.40429	0.819074	2.40762	0.307819	0.511704	1	0.698492	241	132	109	A	B
3083063	DArTseq	C04	36816423		0.215971	0.665604	0.108634	0.17635	0.317885	0.25742	1.37422	0.829728	2.27602	0.30829	0.51104	1	0.700011	248	140	108	A	B
4707054_18:C>T	DArTseq	C09	18160977		0.216884	0.663773	0.342945	0.160948	-0.321891	0.260795	0.724777	0.434721	1.20836	0.308761	0.510377	1	0.701896	254	141	113	B	A
3092394	DArTseq	C09	16580671		0.217003	0.663533	0.368908	0.161316	-0.325422	0.26367	0.722222	0.430755	1.21091	0.309232	0.509715	1	0.701215	251	141	110	A	B
5048125_27:A>G	DArTseq	A08	804345		0.217159	0.663222	0.393904	0.16991	-0.318397	0.258184	0.727314	0.438482	1.2064	0.309703	0.509054	1	0.700652	250	141	109	B	A
5122207	DArTseq	A03	19990757		0.21769	0.662162	0.430783	0.178131	-0.321584	0.261157	0.725	0.434547	1.20959	0.310174	0.508394	1	0.701298	242	138	104	A	B
3100138_61:A>C	DArTseq	C01	35823133		0.21819	0.661165	0.120953	0.164146	0.315765	0.257173	1.37131	0.828371	2.2701	0.310645	0.507735	1	0.701844	256	144	112	A	B
3100364	DArTseq	A10	12506881		0.21879	0.659973	0.0775582	0.176223	0.320472	0.261155	1.37778	0.825809	2.29868	0.311116	0.507077	1	0.702708	241	134	107	A	B
3130290_24:T>C	DArTseq	A02	24570334		0.218915	0.659724	0.417735	0.175253	-0.322425	0.262479	0.72439	0.433058	1.21171	0.311587	0.50642	1	0.702049	241	137	104	A	B
5121627	DArTseq	C01	36835698		0.21892	0.659714	0.11441	0.169307	0.323845	0.264186	1.38243	0.823691	2.32019	0.312058	0.505764	1	0.701007	242	136	106	B	A
4333386	DArTseq				0.22004	0.657499	0.0800427	0.179029	0.318305	0.260026	1.3748	0.825847	2.28864	0.312529	0.505109	1	0.703531	242	135	107	A	B
5122641	DArTseq	A07	23471795		0.221069	0.655472	0.14425	0.179351	0.317568	0.260009	1.37378	0.825267	2.28687	0.313	0.504455	1	0.705759	244	140	104	B	A
4115640	DArTseq	A01	8263962		0.221692	0.65425	0.418204	0.178575	-0.314663	0.257807	0.730035	0.440447	1.21002	0.313472	0.503802	1	0.706685	247	140	107	A	B
4111312	DArTseq	C07	42955831		0.221792	0.654054	0.167054	0.167248	0.318454	0.261451	1.375	0.823666	2.29538	0.313943	0.50315	1	0.705944	249	143	106	A	B
3087889	DArTseq	A03	7502411		0.222427	0.652812	0.371064	0.156502	-0.343665	0.281598	0.709167	0.408364	1.23154	0.314414	0.502499	1	0.706906	242	137	105	B	A
3109491	DArTseq				0.222699	0.652282	0.362905	0.162772	-0.320346	0.262806	0.725898	0.433681	1.21501	0.314885	0.501849	1	0.706711	250	140	110	A	B
5031304	DArTseq	C02	5844428		0.222769	0.652146	0.164303	0.181683	0.319494	0.262544	1.37643	0.822758	2.3027	0.315356	0.501199	1	0.705878	240	139	101	B	A
5120750_38:C>T	DArTseq	A02	23538380		0.222852	0.651984	0.3996	0.171197	-0.332159	0.272587	0.717373	0.42045	1.22398	0.315827	0.500551	1	0.705088	231	131	100	B	A
3147583	DArTseq	A05	7819891		0.223031	0.651634	0.133531	0.163663	0.326001	0.268528	1.38542	0.818474	2.34507	0.316298	0.499904	1	0.704607	243	137	106	A	B
3133370	DArTseq	A05	15171905		0.223595	0.650538	0.126041	0.167581	0.321271	0.264798	1.37888	0.82059	2.317	0.316769	0.499258	1	0.705338	243	137	106	B	A
3210930	DArTseq	C09	44562569		0.223999	0.649755	0.331777	0.167804	-0.312729	0.257404	0.731448	0.441648	1.21141	0.31724	0.498612	1	0.705562	251	138	113	A	B
5120567_34:G>A	DArTseq	A01	8070759		0.224281	0.649208	0.386417	0.178012	-0.306374	0.252467	0.736111	0.448786	1.20739	0.317711	0.497968	1	0.705404	256	143	113	A	B
3135423	DArTseq				0.224403	0.648972	0.0938188	0.176971	0.311646	0.256985	1.36567	0.825271	2.25993	0.318182	0.497325	1	0.704744	248	139	109	B	A
3129896_51:A>G	DArTseq	C03	23272011		0.224598	0.648595	0.152016	0.166571	0.321271	0.265434	1.37888	0.819567	2.31989	0.318653	0.496682	1	0.704315	244	139	105	B	A
5053584	DArTseq	A03	610213		0.224895	0.64802	0.144039	0.16211	0.325964	0.269645	1.38537	0.816655	2.35012	0.319124	0.496041	1	0.704207	244	138	106	A	B
5121580	DArTseq	A06	2747563		0.225304	0.647231	0.399386	0.17429	-0.310833	0.256602	0.732836	0.443183	1.2118	0.319595	0.4954	1	0.704448	250	141	109	A	B
5120528_31:C>G	DArTseq	C03	56109406		0.225471	0.646909	0.122103	0.156465	0.31973	0.264795	1.37676	0.819331	2.31342	0.320066	0.494761	1	0.703934	256	143	113	A	B
3075218	DArTseq				0.225736	0.646399	0.0923733	0.175599	0.313092	0.258973	1.36765	0.823251	2.27204	0.320537	0.494122	1	0.703727	245	137	108	A	B
3111704_19:T>C	DArTseq	C03	3216489		0.225905	0.646074	0.411507	0.173868	-0.307967	0.254569	0.73494	0.44623	1.21045	0.321008	0.493484	1	0.70322	254	144	110	B	A
3097954	DArTseq				0.226107	0.645686	0.356675	0.155839	-0.331357	0.273727	0.717949	0.419848	1.22771	0.321479	0.492847	1	0.702819	249	140	109	A	B
5048805	DArTseq	A01	545826		0.226333	0.645252	0.131769	0.162574	0.315543	0.261658	1.371	0.82094	2.28963	0.32195	0.492211	1	0.702493	252	142	110	A	B
3126880	DArTseq	A07	10468457		0.227019	0.643937	0.388936	0.165845	-0.322978	0.267411	0.72399	0.428655	1.2228	0.322421	0.491577	1	0.703594	242	137	105	A	B
5031252	DArTseq	A07	10900276		0.227147	0.643692	0.382992	0.167423	-0.319813	0.264911	0.726285	0.432126	1.22068	0.322892	0.490943	1	0.702965	243	137	106	A	B
3079577_45:A>G	DArTseq	C06	5889886		0.227191	0.643608	0.367725	0.163896	-0.309456	0.256379	0.733846	0.443988	1.21294	0.323363	0.490309	1	0.702077	257	144	113	A	B
3182677_17:T>C	DArTseq	C06	3138401		0.227586	0.642854	0.326397	0.173787	-0.308697	0.256131	0.734403	0.444541	1.21327	0.323834	0.489677	1	0.702275	249	136	113	B	A
3172867	DArTseq	C01	2292379		0.227978	0.642106	0.151806	0.174579	0.3125	0.25979	1.36684	0.821446	2.27434	0.324305	0.489046	1	0.702465	246	141	105	A	B
4168617	DArTseq	A03	17434048		0.228283	0.641527	0.412245	0.184178	-0.312161	0.259497	0.731863	0.44009	1.21708	0.324776	0.488416	1	0.702384	243	137	106	A	B
3201194	DArTseq	A01	14470390		0.228343	0.641412	0.347196	0.179447	-0.312105	0.259422	0.731905	0.44018	1.21697	0.325247	0.487786	1	0.701552	242	133	109	A	B
5122350	DArTseq	A08	158722		0.228343	0.641412	0.347196	0.179447	-0.312105	0.259422	0.731905	0.44018	1.21697	0.325718	0.487158	1	0.700538	242	133	109	B	A
3077574	DArTseq				0.229125	0.639928	0.356675	0.164268	-0.315002	0.262047	0.729787	0.436653	1.21971	0.326189	0.48653	1	0.701921	249	139	110	A	B
3097745	DArTseq	A10	9560278		0.230452	0.63742	0.0787809	0.177609	0.312085	0.260749	1.36627	0.819564	2.27767	0.32666	0.485904	1	0.704971	241	134	107	A	B
3079031	DArTseq				0.230695	0.636963	0.349376	0.176075	-0.312334	0.260868	0.731737	0.438833	1.22014	0.327131	0.485278	1	0.704697	241	133	108	B	A
3099836	DArTseq	A09	20780		0.230959	0.636465	0.424157	0.176674	-0.312932	0.261468	0.7313	0.438056	1.22085	0.327602	0.484653	1	0.704491	242	138	104	A	B
3099631	DArTseq	C04	21349379		0.23107	0.636256	0.370374	0.170722	-0.312105	0.260795	0.731905	0.438997	1.22025	0.328073	0.484029	1	0.70382	245	137	108	B	A
4117501	DArTseq	A01	6813675		0.232328	0.633899	0.369097	0.17379	-0.311939	0.261399	0.732026	0.438551	1.22189	0.328545	0.483406	1	0.706635	242	135	107	A	B
3148364	DArTseq				0.232328	0.633899	0.405465	0.175682	-0.311939	0.261399	0.732026	0.438551	1.22189	0.329016	0.482784	1	0.705624	242	137	105	B	A
3103677_51:G>C	DArTseq	C07	21787703		0.232784	0.633048	0.0909718	0.174258	0.30107	0.252744	1.3513	0.823405	2.21765	0.329487	0.482162	1	0.705999	256	143	113	A	B
3080189	DArTseq	C04	30310143		0.233092	0.632473	0.392562	0.179493	-0.30704	0.257815	0.735622	0.443811	1.2193	0.329958	0.481542	1	0.705925	246	138	108	B	A
3088324_27:C>G	DArTseq	A01	20573494		0.235559	0.6279	0.380464	0.176569	-0.299118	0.252489	0.741472	0.452034	1.21624	0.330429	0.480922	1	0.712382	256	143	113	B	A
3110503	DArTseq				0.23748	0.624372	0.149532	0.173257	0.311283	0.264183	1.36518	0.813414	2.29122	0.3309	0.480304	1	0.717171	240	137	103	B	A
3124027	DArTseq	C09	19169432		0.237578	0.624194	0.358212	0.16167	-0.31376	0.265714	0.730694	0.434066	1.23003	0.331371	0.479686	1	0.716446	248	139	109	A	B
3095482	DArTseq	C03	15757325		0.237688	0.623993	0.464889	0.182287	-0.308046	0.2612	0.734881	0.440432	1.22618	0.331842	0.479069	1	0.71576	242	140	102	A	B
4112827_14:G>C	DArTseq	C04	3309503		0.237773	0.623837	0.362905	0.162772	-0.303482	0.257164	0.738243	0.445961	1.22209	0.332313	0.478453	1	0.715004	257	144	113	B	A
5120887	DArTseq	A05	6119017		0.23806	0.623314	0.154151	0.160604	0.315853	0.268742	1.37143	0.80987	2.32237	0.332784	0.477838	1	0.714852	247	140	107	A	B
3094843	DArTseq	A09	4812886		0.238126	0.623193	0.0938188	0.176971	0.304529	0.258614	1.35599	0.816806	2.25108	0.333255	0.477224	1	0.714042	245	137	108	A	B
4112849_27:C>T	DArTseq	C03	59480237		0.238779	0.622003	0.119347	0.163048	0.301867	0.256942	1.35238	0.817308	2.23775	0.333726	0.47661	1	0.714991	257	144	113	B	A
3219911_24:A>G	DArTseq	A05	18015306		0.238779	0.622003	0.119347	0.163048	0.301867	0.256942	1.35238	0.817308	2.23775	0.334197	0.475998	1	0.713984	257	144	113	B	A
4120264	DArTseq	A10	1082585		0.239677	0.620373	0.14197	0.177919	0.307947	0.262441	1.36063	0.813478	2.2758	0.334668	0.475386	1	0.715661	240	137	103	A	B
5030362	DArTseq	A03	17988900		0.239797	0.620157	0.0813456	0.180483	0.3035	0.258595	1.35459	0.815996	2.24869	0.335139	0.474775	1	0.715012	244	136	108	B	A
4334950	DArTseq	A09	1651861		0.240294	0.619257	0.151806	0.174579	0.306502	0.26161	1.35866	0.813627	2.26881	0.33561	0.474165	1	0.715489	243	139	104	B	A
3075923_15:A>C	DArTseq	C03	49810165		0.241203	0.617618	0.126752	0.159431	0.304031	0.260242	1.35531	0.813798	2.25716	0.336081	0.473556	1	0.717189	257	144	113	A	B
3162883	DArTseq	C04	2583969		0.241645	0.616822	0.362905	0.162772	-0.316385	0.270243	0.728778	0.429101	1.23774	0.336552	0.472948	1	0.717499	242	136	106	A	B
3086590	DArTseq	C03	33518238		0.242197	0.615831	0.156161	0.161656	0.313843	0.269372	1.36867	0.807246	2.32057	0.337023	0.47234	1	0.718135	245	139	106	A	B
4335785	DArTseq	A09	1907161		0.242565	0.615171	0.116072	0.170538	0.305141	0.261759	1.35682	0.812283	2.26639	0.337494	0.471734	1	0.718224	244	137	107	B	A
5122780	DArTseq				0.243504	0.613494	0.154151	0.175933	0.301867	0.259344	1.35238	0.81347	2.24831	0.337965	0.471128	1	0.719999	246	141	105	A	B
5120654_9:C>T	DArTseq	C03	2904023		0.244602	0.611539	0.394292	0.167041	-0.298982	0.257069	0.741573	0.448056	1.22737	0.338436	0.470523	1	0.722241	254	144	110	B	A
3099329_15:T>C	DArTseq	C04	30302041		0.244613	0.611521	0.363668	0.17245	-0.294675	0.253501	0.744774	0.453148	1.22408	0.338907	0.469919	1	0.721268	255	142	113	B	A
5122451	DArTseq	A04	1040279		0.244971	0.610885	0.163325	0.172707	0.303698	0.261845	1.35486	0.810976	2.2635	0.339378	0.469316	1	0.721323	244	140	104	A	B
5121559	DArTseq				0.245635	0.60971	0.371064	0.156502	-0.31977	0.275334	0.726316	0.423406	1.24593	0.339849	0.468714	1	0.722275	247	140	107	A	B
3124785	DArTseq	C04	40338558		0.24667	0.607883	0.131576	0.171241	0.306679	0.265429	1.3589	0.807702	2.28627	0.34032	0.468112	1	0.724317	239	135	104	A	B
3138686	DArTseq	A10	12461034		0.246796	0.607663	0.127155	0.178534	0.299363	0.258921	1.349	0.812108	2.24083	0.340791	0.467511	1	0.723684	245	139	106	A	B
3092672_46:C>T	DArTseq	A01	20470053		0.247123	0.607086	0.374693	0.175162	-0.292002	0.252579	0.746767	0.455183	1.22514	0.341262	0.466912	1	0.723645	256	143	113	B	A
4117010	DArTseq	C08	37563634		0.24782	0.605864	0.356675	0.174233	-0.300585	0.260326	0.740385	0.444491	1.23325	0.341733	0.466313	1	0.724684	243	135	108	A	B
3119185	DArTseq	A08	12556750		0.248368	0.604905	0.149532	0.173257	0.302453	0.262638	1.35317	0.808707	2.26421	0.342204	0.465714	1	0.725288	242	138	104	A	B
3140225_28:T>A	DArTseq	A08	4198452		0.248784	0.604177	0.41198	0.18054	-0.30278	0.262806	0.738761	0.441366	1.23654	0.342675	0.465117	1	0.725507	238	135	103	A	B
5030177	DArTseq	A07	9615430		0.248816	0.604121	0.325422	0.162775	-0.303916	0.26365	0.737923	0.440136	1.23718	0.343146	0.46452	1	0.724605	248	137	111	A	B
5048239	DArTseq	A04	1877289		0.249149	0.603542	0.0993725	0.168638	0.29831	0.25946	1.34758	0.810396	2.24084	0.343618	0.463925	1	0.724579	248	138	110	A	B
3098394	DArTseq				0.24952	0.602894	0.411296	0.170797	-0.297967	0.258899	0.742326	0.446905	1.23303	0.344089	0.46333	1	0.724668	249	142	107	A	B
5048256	DArTseq	C03	3001550		0.249653	0.602664	0.333773	0.179948	-0.298682	0.259769	0.741795	0.445825	1.23425	0.34456	0.462736	1	0.724061	241	132	109	B	A
3162104	DArTseq	C03	17217708		0.249893	0.602246	0.386417	0.178012	-0.297864	0.259145	0.742403	0.446736	1.23375	0.345031	0.462142	1	0.723769	244	137	107	A	B
4110835	DArTseq	A05	16092583		0.250343	0.601464	0.133531	0.163663	0.308301	0.269111	1.36111	0.803197	2.30656	0.345502	0.46155	1	0.724085	242	136	106	A	B
3142745_27:A>G	DArTseq	C07	30341469		0.250664	0.600907	0.366463	0.166605	-0.292355	0.254647	0.746503	0.453181	1.22968	0.345973	0.460958	1	0.724028	257	144	113	A	B
5050051	DArTseq				0.251032	0.600271	0.103797	0.172364	0.301668	0.263424	1.35211	0.80683	2.26592	0.346444	0.460367	1	0.724105	240	134	106	A	B
3084499_22:T>C	DArTseq	A02	4245332		0.251614	0.599265	0.208545	0.162042	0.314703	0.275728	1.36985	0.797939	2.35168	0.346915	0.459777	1	0.724798	240	139	101	A	B
5120702_45:T>A	DArTseq	A09	291298		0.251895	0.59878	0.378436	0.183572	-0.315258	0.275401	0.729601	0.425264	1.25173	0.347386	0.459188	1	0.724626	218	122	96	B	A
3100600_29:C>G	DArTseq				0.252733	0.597337	0.10399	0.161382	0.301475	0.264394	1.35185	0.805143	2.26979	0.347857	0.458599	1	0.726053	249	138	111	B	A
4114091	DArTseq	A07	19119036		0.252842	0.59715	0.411507	0.173868	-0.298179	0.260935	0.742169	0.445031	1.2377	0.348328	0.458012	1	0.725384	244	139	105	A	B
5120528	DArTseq	C03	56396708		0.253335	0.596305	0.133531	0.156047	0.312756	0.274956	1.36719	0.797592	2.34355	0.348799	0.457425	1	0.725816	247	138	109	A	B
3137656	DArTseq				0.254824	0.59376	0.159065	0.178738	0.296953	0.261255	1.34575	0.806456	2.24569	0.34927	0.456839	1	0.729098	242	139	103	B	A
3124763	DArTseq				0.254832	0.593747	0.0979804	0.167449	0.292217	0.257199	1.33939	0.809052	2.21738	0.349741	0.456254	1	0.728139	252	140	112	A	B
3133627	DArTseq	A10	9705319		0.255152	0.593201	0.0938188	0.176971	0.291027	0.256156	1.3378	0.809743	2.21022	0.350212	0.455669	1	0.728075	249	139	110	A	B
5048589	DArTseq	A02	245167		0.255896	0.591937	0.322773	0.165431	-0.301267	0.265298	0.73988	0.439881	1.24448	0.350683	0.455085	1	0.729217	243	134	109	A	B
3142689_36:G>A	DArTseq	C04	30177499		0.256309	0.591237	0.115832	0.182123	0.2967	0.261782	1.34541	0.805419	2.24744	0.351154	0.454502	1	0.729415	239	135	104	B	A
3098645_6:T>A	DArTseq	A09	3324141		0.256695	0.590582	0.122602	0.165267	0.290585	0.256815	1.33721	0.808341	2.2121	0.351625	0.45392	1	0.729536	255	143	112	A	B
3156844	DArTseq	C08	32981127		0.256772	0.590453	0.117783	0.171796	0.295404	0.261064	1.34367	0.805509	2.24137	0.352096	0.453339	1	0.728778	244	137	107	B	A
3101598	DArTseq	C03	30300324		0.256779	0.590441	0.074108	0.172251	0.299096	0.264336	1.34864	0.803321	2.26414	0.352567	0.452758	1	0.727825	238	131	107	B	A
3091010	DArTseq	C08	37049169		0.258862	0.586931	0.351398	0.172886	-0.294239	0.260799	0.745098	0.446907	1.24225	0.353038	0.452178	1	0.732753	243	135	108	A	B
3106338_15:A>C	DArTseq	A04	1751024		0.259633	0.58564	0.126041	0.167581	0.286804	0.254973	1.33216	0.808202	2.19581	0.353509	0.451599	1	0.733956	256	144	112	B	A
5122280	DArTseq	C04	8951871		0.259994	0.585037	0.410915	0.165115	-0.300914	0.267118	0.740142	0.438469	1.24937	0.35398	0.451021	1	0.733998	244	140	104	A	B
3152488	DArTseq	A04	15802575		0.260974	0.583404	0.405465	0.172516	-0.292136	0.260037	0.746667	0.448517	1.24301	0.354451	0.450443	1	0.735786	246	140	106	A	B
3075614	DArTseq	A10	12645588		0.261042	0.58329	0.167054	0.154842	0.315798	0.282375	1.37135	0.788474	2.38513	0.354922	0.449867	1	0.735003	244	138	106	B	A
5121249	DArTseq	A09	489052		0.261352	0.582774	0.346276	0.171571	-0.290187	0.258552	0.748124	0.450702	1.24182	0.355393	0.449291	1	0.734902	247	137	110	A	B
3098296	DArTseq	A07	16951563		0.261488	0.582548	0.336472	0.169031	-0.29565	0.263448	0.744048	0.443966	1.24696	0.355864	0.448716	1	0.734311	242	134	108	A	B
4333932	DArTseq	A06	2769170		0.261753	0.582109	0.430783	0.178131	-0.290201	0.258828	0.748113	0.450452	1.24247	0.356335	0.448141	1	0.734083	246	141	105	B	A
4120794_20:A>C	DArTseq	C06	3434161		0.262283	0.581231	0.370374	0.170722	-0.283362	0.252972	0.753247	0.458779	1.23672	0.356806	0.447567	1	0.734599	257	144	113	B	A
3172994_46:A>C	DArTseq	C09	45392422		0.262283	0.581231	0.370374	0.170722	-0.283362	0.252972	0.753247	0.458779	1.23672	0.357277	0.446994	1	0.733631	257	144	113	B	A
3102580	DArTseq	C06	35707991		0.262293	0.581214	0.140357	0.160011	0.303574	0.271814	1.35469	0.795184	2.30788	0.357748	0.446422	1	0.732693	244	137	107	B	A
3075446	DArTseq	C03	17152233		0.262895	0.580217	0.0813456	0.180483	0.289514	0.258973	1.33578	0.804067	2.2191	0.35822	0.445851	1	0.733413	243	135	108	A	B
3165618	DArTseq				0.263298	0.579553	0.392042	0.183067	-0.290259	0.259807	0.748069	0.449562	1.24478	0.358691	0.44528	1	0.733571	242	136	106	A	B
3169624	DArTseq	C03	30080185		0.263772	0.578771	0.160343	0.163824	0.29919	0.268626	1.34877	0.796668	2.28347	0.359162	0.44471	1	0.733929	243	138	105	B	A
3090338_44:A>T	DArTseq	A02	18375298		0.264036	0.578337	0.387116	0.174721	-0.301958	0.270477	0.739369	0.435137	1.25631	0.359633	0.444141	1	0.733701	230	130	100	A	B
3180869	DArTseq				0.26449	0.57759	0.117783	0.161971	0.296651	0.266681	1.34535	0.797683	2.26901	0.360104	0.443573	1	0.734004	246	137	109	A	B
3129970	DArTseq	C08	36053969		0.265673	0.575652	0.417735	0.175253	-0.289118	0.259929	0.748924	0.449968	1.2465	0.360575	0.443005	1	0.736324	245	140	105	B	A
3077717	DArTseq	C07	20505235		0.26571	0.575592	0.129212	0.17998	0.290642	0.261568	1.33729	0.800891	2.23293	0.361046	0.442438	1	0.735465	240	136	104	B	A
4335006	DArTseq	A01	8324488		0.266091	0.57497	0.0953102	0.178377	0.288649	0.259976	1.33462	0.801793	2.22154	0.361517	0.441872	1	0.73556	242	135	107	A	B
3137674	DArTseq	A03	26089964		0.266796	0.57382	0.373514	0.17848	-0.286502	0.25827	0.750885	0.452616	1.24571	0.361988	0.441306	1	0.736552	245	137	108	A	B
3116436_38:A>G	DArTseq	A03	15413134		0.26685	0.573733	0.122602	0.165267	0.282863	0.255327	1.32692	0.804464	2.18869	0.362459	0.440741	1	0.735743	257	144	113	B	A
3159247_64:T>C	DArTseq	C06	2794285		0.267007	0.573477	0.385662	0.181497	-0.285579	0.257601	0.751579	0.453629	1.24523	0.36293	0.440177	1	0.735222	246	138	108	A	B
3158151	DArTseq	A10	10713617		0.267523	0.572639	0.137621	0.175155	0.290833	0.262843	1.33754	0.799044	2.23895	0.363401	0.439614	1	0.735688	240	136	104	A	B
3079449	DArTseq	C03	3822038		0.268442	0.57115	0.405465	0.175682	-0.283575	0.256469	0.753086	0.455548	1.24496	0.363872	0.439052	1	0.737259	250	142	108	A	B
3182957	DArTseq	A07	10559125		0.268542	0.570988	0.394292	0.167041	-0.291108	0.263153	0.747435	0.446245	1.25191	0.364343	0.43849	1	0.736582	246	140	106	A	B
4115760	DArTseq	A07	13100986		0.26976	0.569023	0.113944	0.180627	0.284695	0.258327	1.32936	0.801215	2.20564	0.364814	0.437929	1	0.738967	245	138	107	A	B
3094941	DArTseq				0.270015	0.568613	0.367725	0.177028	-0.282203	0.256105	0.754121	0.456499	1.24578	0.365285	0.437368	1	0.738712	249	139	110	B	A
3138673	DArTseq	A03	25891147		0.270198	0.568318	0.399156	0.177556	-0.281373	0.255453	0.754747	0.457462	1.24522	0.365756	0.436809	1	0.738263	251	142	109	A	B
3116720_17:C>T	DArTseq	A08	14199626		0.270823	0.567315	0.115832	0.182123	0.289633	0.26344	1.33594	0.797152	2.23888	0.366227	0.43625	1	0.739018	236	133	103	A	B
4331966	DArTseq	A04	17082908		0.271161	0.566773	0.0813456	0.180483	0.283297	0.257804	1.3275	0.800916	2.2003	0.366698	0.435691	1	0.738992	245	136	109	A	B
5121928	DArTseq	A10	1226095		0.271672	0.565955	0.110348	0.177741	0.287682	0.262182	1.33333	0.797562	2.22901	0.367169	0.435134	1	0.739435	239	134	105	A	B
3086404	DArTseq	C03	31168277		0.271921	0.565557	0.158224	0.162729	0.291301	0.265987	1.33817	0.794507	2.25384	0.36764	0.434577	1	0.739166	247	140	107	A	B
3080445_50:G>A	DArTseq	C02	17876136		0.271996	0.565438	0.133531	0.156047	0.290283	0.265161	1.33681	0.794985	2.2479	0.368111	0.434021	1	0.738423	256	143	113	B	A
3208051_65:G>A	DArTseq	C05	7089445		0.273893	0.562419	0.143101	0.154698	0.290535	0.266499	1.33714	0.793103	2.25437	0.368582	0.433466	1	0.742624	257	144	113	B	A
5121021	DArTseq	A06	18261405		0.273913	0.562387	0.156004	0.155236	0.301829	0.277064	1.35233	0.785672	2.32768	0.369053	0.432911	1	0.741733	247	139	108	A	B
3099699	DArTseq	A01	1451140		0.274247	0.561857	0.143101	0.169464	0.286462	0.262643	1.33171	0.795871	2.22831	0.369524	0.432357	1	0.741691	244	138	106	B	A
3132103	DArTseq	A06	18197898		0.274631	0.561251	0.177983	0.154456	0.300053	0.275889	1.34993	0.786086	2.31821	0.369995	0.431804	1	0.741783	250	142	108	A	B
5120658	DArTseq	A06	2468542		0.274933	0.560774	0.110348	0.177741	0.281131	0.257895	1.32463	0.799041	2.19593	0.370466	0.431251	1	0.741655	246	138	108	A	B
4113901	DArTseq	C08	36803936		0.275076	0.560547	0.398908	0.181013	-0.281125	0.257868	0.754934	0.455415	1.25144	0.370937	0.430699	1	0.7411	246	139	107	B	A
3083247_27:A>T	DArTseq	A04	4968347		0.275488	0.559897	0.116072	0.170538	0.275407	0.252984	1.31707	0.802164	2.16248	0.371408	0.430148	1	0.741269	257	144	113	A	B
4165133	DArTseq				0.27588	0.559279	0.139113	0.16707	0.282101	0.259513	1.32591	0.797284	2.20504	0.371879	0.429598	1	0.741385	250	141	109	A	B
5048077_63:T>G	DArTseq	A08	8592312		0.276023	0.559055	0.386417	0.178012	-0.289253	0.265735	0.748823	0.444816	1.2606	0.37235	0.429048	1	0.74083	234	132	102	B	A
4111743	DArTseq	C03	2527254		0.276983	0.557548	0.341303	0.170286	-0.283034	0.26051	0.753494	0.452199	1.25554	0.372821	0.428499	1	0.742467	245	136	109	B	A
3146499	DArTseq	A07	18545590		0.27966	0.553369	0.367725	0.177028	-0.279171	0.25847	0.75641	0.455768	1.25537	0.373293	0.427951	1	0.7487	245	137	108	B	A
3134545_51:A>T	DArTseq	C09	43565078		0.27966	0.553369	0.367725	0.177028	-0.279171	0.25847	0.75641	0.455768	1.25537	0.373764	0.427403	1	0.747757	245	137	108	A	B
4117297	DArTseq	C02	34546401		0.279913	0.552977	0.156161	0.161656	0.283791	0.263434	1.32815	0.792517	2.22581	0.374235	0.426856	1	0.747491	251	142	109	A	B
4116240	DArTseq	C02	34565776		0.280168	0.552581	0.195061	0.16746	0.288366	0.267837	1.33425	0.789312	2.2554	0.374706	0.42631	1	0.747232	241	139	102	B	A
4168876	DArTseq	C03	2383153		0.280761	0.551664	0.307025	0.164679	-0.285519	0.26483	0.751624	0.447273	1.26307	0.375177	0.425764	1	0.747874	244	134	110	A	B
3118557	DArTseq	C01	37805888		0.280902	0.551446	0.106768	0.163532	0.28189	0.262091	1.32563	0.793098	2.21575	0.375648	0.425219	1	0.747311	249	138	111	A	B
3101879	DArTseq	A05	1910514		0.281594	0.550377	0.111226	0.166924	0.285656	0.265982	1.33063	0.790043	2.24113	0.376119	0.424675	1	0.748214	241	134	107	B	A
5030464_9:G>A	DArTseq	A03	18998070		0.281777	0.550095	0.108634	0.17635	0.270856	0.251968	1.31109	0.800113	2.14838	0.37659	0.424132	1	0.747765	257	144	113	B	A
4339048_27:A>T	DArTseq	A10	945817		0.281777	0.550095	0.108634	0.17635	0.270856	0.251968	1.31109	0.800113	2.14838	0.377061	0.423589	1	0.746831	257	144	113	A	B
3105859	DArTseq	A07	17736425		0.282352	0.549209	0.385662	0.181497	-0.280302	0.26101	0.755556	0.452991	1.26021	0.377532	0.423046	1	0.747423	240	135	105	B	A
5047703	DArTseq	A03	2374081		0.282637	0.548771	0.137201	0.165911	0.285656	0.266615	1.33063	0.789063	2.24391	0.378003	0.422505	1	0.747246	242	136	106	B	A
5121069	DArTseq	A01	8218110		0.282746	0.548603	0.374693	0.175162	-0.272911	0.254299	0.761161	0.462395	1.25297	0.378474	0.421964	1	0.746604	253	142	111	A	B
5049966	DArTseq	C05	42571021		0.284172	0.546419	0.0984401	0.181291	0.278854	0.26074	1.32161	0.79279	2.20319	0.378945	0.421424	1	0.749438	240	134	106	B	A
3156302	DArTseq	A05	18498316		0.285446	0.544477	0.127155	0.178534	0.27831	0.260972	1.3209	0.791999	2.20299	0.379416	0.420884	1	0.751862	241	136	105	B	A
4117801	DArTseq	A08	13651736		0.28623	0.543284	0.108634	0.17635	0.275325	0.25859	1.31696	0.793334	2.18619	0.379887	0.420346	1	0.752995	245	137	108	B	A
3140826	DArTseq	C06	4369304		0.28645	0.542951	0.398908	0.181013	-0.277018	0.260149	0.758041	0.455249	1.26222	0.380358	0.419807	1	0.752641	242	137	105	B	A
4113011	DArTseq	A05	15869902		0.286612	0.542706	0.14792	0.164295	0.284213	0.267514	1.32872	0.786538	2.24463	0.380829	0.41927	1	0.752135	243	137	106	A	B
5121316	DArTseq	A02	3579211		0.287043	0.542053	0.100805	0.169853	0.286961	0.270228	1.33237	0.784518	2.26281	0.3813	0.418733	1	0.752336	233	129	104	B	A
3137454	DArTseq	C05	12594094		0.287342	0.5416	0.16508	0.153916	0.292753	0.276326	1.34011	0.7797	2.30332	0.381771	0.418197	1	0.752192	250	141	109	A	B
4338959	DArTseq	A05	11298337		0.287789	0.540925	0.145954	0.163191	0.287682	0.271517	1.33333	0.783103	2.27017	0.382242	0.417661	1	0.752435	240	135	105	A	B
4167358	DArTseq				0.287861	0.540818	0.328504	0.178471	-0.275394	0.259374	0.759273	0.456682	1.26236	0.382713	0.417127	1	0.751695	242	133	109	A	B
4117965	DArTseq	C02	35828596		0.28956	0.538261	0.160343	0.163824	0.279609	0.26477	1.32261	0.787146	2.22234	0.383184	0.416592	1	0.755205	247	140	107	A	B
4166735	DArTseq				0.291766	0.534965	0.164303	0.181683	0.27753	0.26366	1.31987	0.787223	2.2129	0.383655	0.416059	1	0.760024	237	136	101	A	B
3103780_38:C>A	DArTseq	A08	14275629		0.292433	0.533974	0.367725	0.177028	-0.267641	0.254472	0.765182	0.46468	1.26001	0.384126	0.415526	1	0.760827	252	141	111	B	A
3082756_31:A>G	DArTseq	A09	3074792		0.293177	0.53287	0.137201	0.165911	0.268264	0.255744	1.30769	0.792158	2.15874	0.384597	0.414994	1	0.76183	256	144	112	A	B
4336182	DArTseq	C03	50074509		0.293734	0.532045	0.0870114	0.157771	0.280713	0.268142	1.32407	0.782825	2.23954	0.385068	0.414462	1	0.762344	249	136	113	A	B
3113259	DArTseq	A07	18110186		0.294592	0.53078	0.393489	0.172932	-0.275706	0.263168	0.759036	0.453158	1.27138	0.385539	0.413931	1	0.763636	241	137	104	A	B
3077492_60:A>G	DArTseq	A10	12725158		0.295571	0.529339	0.373514	0.17848	-0.263165	0.251887	0.768615	0.469135	1.25927	0.38601	0.413401	1	0.76524	257	144	113	B	A
3077482_31:T>A	DArTseq	A03	27633522		0.295571	0.529339	0.373514	0.17848	-0.263165	0.251887	0.768615	0.469135	1.25927	0.386481	0.412871	1	0.764308	257	144	113	A	B
3196534	DArTseq	A01	7473256		0.296215	0.528392	0.336472	0.176547	-0.267479	0.256306	0.765306	0.463088	1.26476	0.386952	0.412342	1	0.765043	248	137	111	A	B
3089579	DArTseq	A07	18542523		0.296388	0.52814	0.387766	0.171606	-0.272253	0.260842	0.761662	0.456803	1.26998	0.387423	0.411814	1	0.764558	245	139	106	A	B
3120619	DArTseq	C07	18089705		0.297474	0.526551	0.127833	0.168775	0.26985	0.259549	1.30977	0.78752	2.17835	0.387894	0.411286	1	0.766429	248	139	109	A	B
3135464	DArTseq	C04	11989964		0.298195	0.5255	0.326397	0.173787	-0.270307	0.260028	0.763145	0.458423	1.27042	0.388366	0.410759	1	0.767354	243	134	109	B	A
3083615	DArTseq	A10	11028415		0.298368	0.525248	0.110348	0.177741	0.272644	0.262613	1.31343	0.784995	2.1976	0.388837	0.410233	1	0.766871	238	133	105	A	B
3120604	DArTseq	A01	7530698		0.298542	0.524995	0.112117	0.179167	0.266319	0.256514	1.30515	0.789427	2.15779	0.389308	0.409707	1	0.76639	248	139	109	A	B
4120470_34:C>A	DArTseq	A07	17797358		0.299156	0.524103	0.363668	0.17245	-0.261885	0.252438	0.769599	0.469229	1.26225	0.389779	0.409182	1	0.767038	257	144	113	A	B
5122438	DArTseq				0.299286	0.523914	0.14792	0.164295	0.274937	0.265612	1.31645	0.782185	2.21563	0.39025	0.408657	1	0.766446	245	138	107	B	A
5049556	DArTseq	C08	33464444		0.299358	0.52381	0.139113	0.16707	0.274863	0.265523	1.31635	0.782264	2.21508	0.390721	0.408134	1	0.765706	242	136	106	A	B
5053670	DArTseq	A05	14984355		0.299383	0.523773	0.17185	0.169655	0.275462	0.266115	1.31714	0.781825	2.21898	0.391192	0.40761	1	0.76485	240	137	103	B	A
3088138	DArTseq	C04	35257004		0.300261	0.522501	0.125163	0.177123	0.266316	0.257469	1.30515	0.787947	2.16183	0.391663	0.407088	1	0.766171	247	139	108	A	B
5121465	DArTseq	C07	34938976		0.300744	0.521803	0.369097	0.17379	-0.271934	0.262925	0.761905	0.455087	1.27558	0.392134	0.406566	1	0.766482	240	135	105	B	A
5029121_30:C>A	DArTseq	C06	2304569		0.300828	0.521682	0.362115	0.175613	-0.262031	0.253489	0.769487	0.468195	1.26467	0.392605	0.406044	1	0.765776	254	142	112	B	A
4121972	DArTseq	C07	38180458		0.301354	0.520923	0.41871	0.182093	-0.26716	0.258775	0.76555	0.460999	1.2713	0.393076	0.405524	1	0.766196	245	140	105	B	A
5121239	DArTseq				0.302374	0.519456	0.122602	0.165267	0.266862	0.25933	1.30586	0.785509	2.17091	0.393547	0.405004	1	0.76787	251	140	111	B	A
3088845	DArTseq	A03	26645350		0.302878	0.518733	0.363668	0.17245	-0.268358	0.260616	0.764634	0.458789	1.27437	0.394018	0.404484	1	0.768231	244	137	107	A	B
3090327	DArTseq	A02	4382458		0.304021	0.517096	0.184571	0.15732	0.281518	0.274968	1.32514	0.773045	2.27153	0.394489	0.403965	1	0.770211	246	140	106	A	B
4335962_15:T>G	DArTseq	C04	40312082		0.304148	0.516916	0.119545	0.173082	0.258891	0.252302	1.29549	0.790081	2.12422	0.39496	0.403447	1	0.769613	257	144	113	A	B
3129851	DArTseq				0.30482	0.515957	0.0993725	0.168638	0.272191	0.265858	1.31284	0.779666	2.21062	0.395431	0.402929	1	0.770396	239	132	107	B	A
3123567	DArTseq	A03	6941403		0.305242	0.515356	0.314711	0.153944	-0.287312	0.280185	0.750278	0.433236	1.29933	0.395902	0.402412	1	0.770545	246	137	109	B	A
3149804	DArTseq	A10	12195483		0.305598	0.51485	0.0938188	0.176971	0.262856	0.256929	1.30064	0.786057	2.15209	0.396373	0.401896	1	0.770527	247	137	110	A	B
4113240	DArTseq	A03	7181493		0.305728	0.514664	0.291055	0.15367	-0.291055	0.284178	0.747475	0.428252	1.30465	0.396844	0.40138	1	0.769942	243	134	109	B	A
5029769_18:G>C	DArTseq				0.309778	0.508949	0.365114	0.169452	-0.257868	0.254029	0.772697	0.469651	1.27129	0.397315	0.400865	1	0.779217	256	144	112	A	B
3149949_21:T>C	DArTseq	A03	22314284		0.309863	0.50883	0.338975	0.173332	-0.274437	0.270369	0.76	0.447374	1.29109	0.397786	0.40035	1	0.778508	230	128	102	B	A
3084042	DArTseq	C07	30054952		0.310092	0.50851	0.329753	0.163893	-0.266574	0.262694	0.765999	0.457739	1.28185	0.398257	0.399836	1	0.778162	248	138	110	A	B
5047545_9:G>A	DArTseq	C04	38870229		0.310193	0.508368	0.0953102	0.178377	0.261365	0.257899	1.2987	0.783395	2.15297	0.398728	0.399323	1	0.777497	245	136	109	B	A
5121312	DArTseq	A07	13355911		0.311121	0.507071	0.14197	0.177919	0.263495	0.260551	1.30147	0.780996	2.1688	0.399199	0.39881	1	0.778903	242	137	105	A	B
4332903	DArTseq	C07	15632762		0.311546	0.506478	0.179586	0.173471	0.263907	0.261292	1.30201	0.780185	2.17285	0.39967	0.398298	1	0.779049	244	140	104	B	A
5122035	DArTseq	A06	1972366		0.312377	0.505321	0.372239	0.181993	-0.264994	0.262561	0.767211	0.458583	1.28355	0.400141	0.397787	1	0.780207	237	133	104	A	B
5029408_40:T>G	DArTseq	A05	14384700		0.312459	0.505206	0.145954	0.163191	0.259511	0.257515	1.2963	0.782534	2.14736	0.400612	0.397276	1	0.779496	256	144	112	A	B
3139246	DArTseq	A03	6443094		0.313209	0.504166	0.309188	0.158528	-0.28252	0.280132	0.753882	0.435362	1.30544	0.401083	0.396765	1	0.780448	238	132	106	B	A
3180171_42:T>C	DArTseq	A03	18183470		0.313271	0.504079	0.37949	0.179969	-0.254326	0.25251	0.775439	0.472723	1.272	0.401554	0.396256	1	0.77969	256	144	112	B	A
3086238	DArTseq				0.313326	0.504003	0.328504	0.178471	-0.259511	0.257635	0.771429	0.465578	1.2782	0.402025	0.395746	1	0.778913	245	135	110	B	A
3171140	DArTseq	C07	36666439		0.313584	0.503646	0.360441	0.178958	-0.258659	0.256928	0.772086	0.466621	1.27752	0.402496	0.395238	1	0.778642	247	138	109	B	A
5120594_9:G>T	DArTseq	C04	3880447		0.313693	0.503496	0.350202	0.165809	-0.256676	0.254868	0.773619	0.469439	1.2749	0.402967	0.39473	1	0.778002	257	144	113	B	A
3090029_65:G>A	DArTseq	A01	7950071		0.314561	0.502295	0.356675	0.174233	-0.254892	0.25366	0.775	0.471392	1.27415	0.403439	0.394223	1	0.779244	254	142	112	B	A
3087835	DArTseq	A07	8162685		0.316743	0.499292	0.325422	0.162775	-0.262243	0.261998	0.769324	0.460354	1.28566	0.40391	0.393716	1	0.783737	250	139	111	A	B
4115694_45:A>C	DArTseq	C05	7122523		0.31705	0.498873	0.138586	0.158991	0.266879	0.267534	1.30588	0.772991	2.20614	0.404381	0.39321	1	0.783581	249	139	110	A	B
3123330_56:C>T	DArTseq	A04	9650527		0.317541	0.498201	0.135341	0.164776	0.254856	0.255466	1.29028	0.782034	2.12882	0.404852	0.392704	1	0.783882	257	144	113	B	A
3167813	DArTseq	A02	4086578		0.318204	0.497295	0.159849	0.157153	0.277365	0.278906	1.31965	0.763922	2.27965	0.405323	0.392199	1	0.784607	242	136	106	A	B
3113924	DArTseq	C09	42980441		0.318515	0.496869	0.343473	0.167396	-0.261795	0.262499	0.769668	0.460108	1.2875	0.405794	0.391695	1	0.784464	245	137	108	A	B
3086071_34:T>C	DArTseq	A03	6689203		0.318829	0.496442	0.338326	0.149152	-0.281167	0.281844	0.754902	0.434491	1.3116	0.406265	0.391191	1	0.784328	255	144	111	B	A
3108331_26:A>T	DArTseq	C03	15133736		0.319006	0.496201	0.347196	0.179447	-0.251886	0.253021	0.777333	0.473404	1.27639	0.406736	0.390688	1	0.783855	254	141	113	A	B
3168060_55:T>A	DArTseq	C06	4578197		0.319254	0.495863	0.341303	0.170286	-0.25275	0.2539	0.776662	0.472181	1.27749	0.407207	0.390185	1	0.783557	255	142	113	B	A
4119432	DArTseq	A09	1359465		0.319366	0.495711	0.123233	0.175745	0.25976	0.261266	1.29662	0.776995	2.16375	0.407678	0.389683	1	0.782927	241	135	106	B	A
3128118	DArTseq	A08	13093698		0.319413	0.495648	0.147325	0.171964	0.25814	0.259712	1.29452	0.778104	2.15368	0.408149	0.389181	1	0.782138	246	139	107	A	B
3075682	DArTseq	A03	17600907		0.320663	0.493951	0.170958	0.176734	0.255561	0.257683	1.29119	0.779192	2.1396	0.40862	0.388681	1	0.784294	248	142	106	B	A
5120656_65:C>T	DArTseq	C05	39473020		0.320777	0.493796	0.348307	0.168616	-0.254781	0.256703	0.775087	0.468641	1.28192	0.409091	0.38818	1	0.783671	252	141	111	A	B
4120275	DArTseq	C01	3075436		0.32209	0.492023	0.14197	0.177919	0.256377	0.259263	1.29224	0.777417	2.14799	0.409562	0.38768	1	0.785973	244	138	106	A	B
4116610	DArTseq	C03	1028444		0.322276	0.491771	0.105361	0.173663	0.260574	0.263711	1.29767	0.77391	2.17591	0.410033	0.387181	1	0.785526	238	132	106	B	A
5122049	DArTseq	C06	24094430		0.324503	0.488781	0.205599	0.140425	0.328483	0.336193	1.38886	0.718597	2.6843	0.410504	0.386683	1	0.790047	251	142	109	A	B
3086693_25:A>G	DArTseq	C09	42897417		0.324743	0.48846	0.358398	0.171142	-0.251152	0.25516	0.777904	0.471769	1.28269	0.410975	0.386185	1	0.789725	253	142	111	A	B
4108891	DArTseq	A04	16759171		0.324783	0.488407	0.430783	0.178131	-0.254892	0.259018	0.775	0.466467	1.28761	0.411446	0.385687	1	0.788918	246	142	104	A	B
3106857	DArTseq	C07	38487438		0.324793	0.488394	0.360441	0.178958	-0.255081	0.259251	0.774854	0.466166	1.28795	0.411917	0.38519	1	0.788039	243	136	107	A	B
3094511	DArTseq	A08	12274189		0.325195	0.487857	0.149532	0.173257	0.255933	0.26057	1.29167	0.775084	2.15254	0.412388	0.384694	1	0.788114	244	138	106	A	B
5031067	DArTseq	A03	19195440		0.325308	0.487706	0.354821	0.177498	-0.259511	0.263984	0.771429	0.459821	1.29421	0.412859	0.384198	1	0.787489	236	132	104	A	B
3078468	DArTseq	C09	721753		0.325691	0.487194	0.206794	0.156533	0.271241	0.277057	1.31159	0.762014	2.25753	0.41333	0.383703	1	0.78752	246	141	105	A	B
3080501	DArTseq	C02	40070739		0.326653	0.485913	0.137201	0.165911	0.25968	0.265347	1.29652	0.770744	2.18095	0.413801	0.383208	1	0.788947	243	136	107	B	A
5029641	DArTseq	C05	11707044		0.326954	0.485514	0.139113	0.16707	0.266352	0.272413	1.30519	0.765232	2.22617	0.414272	0.382714	1	0.788775	234	131	103	B	A
3093513_59:C>A	DArTseq	C09	24463508		0.327419	0.484896	0.345502	0.164648	-0.250191	0.255521	0.778652	0.471889	1.28483	0.414743	0.382221	1	0.789002	257	144	113	A	B
4706108	DArTseq	C02	1560860		0.328999	0.482806	0.365114	0.169452	-0.251785	0.258014	0.777412	0.468841	1.28907	0.415214	0.381728	1	0.79191	250	141	109	A	B
3131155_5:C>T	DArTseq	A04	1511388		0.32995	0.481551	0.119545	0.173082	0.249815	0.256788	1.28379	0.776088	2.12361	0.415685	0.381235	1	0.793301	249	139	110	B	A
5029614	DArTseq	A04	2508721		0.330177	0.481254	0.405465	0.186339	-0.259753	0.266982	0.771242	0.457016	1.30152	0.416156	0.380743	1	0.792947	230	131	99	B	A
4334614	DArTseq	C06	33182561		0.330419	0.480934	0.115311	0.144956	0.305903	0.31604	1.35785	0.730859	2.52273	0.416627	0.380252	1	0.792633	244	133	111	B	A
3088622	DArTseq	C06	4138192		0.331317	0.479757	0.31977	0.158174	-0.268477	0.276288	0.764543	0.444858	1.31396	0.417098	0.379761	1	0.793889	242	135	107	B	A
5030034	DArTseq	C02	42754893		0.331528	0.47948	0.353279	0.169864	-0.254188	0.26183	0.775546	0.46423	1.29563	0.417569	0.379271	1	0.793499	244	137	107	A	B
3171276	DArTseq	A02	100953		0.331697	0.479258	0.392562	0.179493	-0.25198	0.259767	0.77726	0.467141	1.29326	0.418041	0.378782	1	0.793011	243	138	105	B	A
5048376_46:A>G	DArTseq	C01	37109538		0.332344	0.478413	0.133531	0.163663	0.248403	0.256738	1.28198	0.775069	2.12041	0.418512	0.378293	1	0.793662	256	143	113	A	B
3099292	DArTseq	A05	1070743		0.3325	0.478208	0.117783	0.171796	0.255421	0.264039	1.29101	0.769437	2.16612	0.418983	0.377804	1	0.793144	239	133	106	B	A
3197800	DArTseq	C01	2497423		0.332951	0.47762	0.14197	0.177919	0.249509	0.258017	1.28339	0.773983	2.12808	0.419454	0.377316	1	0.793328	246	139	107	A	B
3104013_27:A>G	DArTseq	A03	1997772		0.33315	0.47736	0.159849	0.157153	0.254585	0.263782	1.28993	0.769181	2.16322	0.419925	0.376829	1	0.792913	256	144	112	B	A
3093098_52:G>A	DArTseq	A03	15130996		0.3336	0.476774	0.154151	0.167745	0.251314	0.260425	1.28571	0.771732	2.14202	0.420396	0.376342	1	0.793094	248	140	108	B	A
3096257_51:C>T	DArTseq	A05	1027616		0.333811	0.4765	0.137201	0.165911	0.245791	0.254755	1.27863	0.776057	2.10668	0.420867	0.375855	1	0.792707	257	144	113	A	B
3081966	DArTseq	A05	6237987		0.333985	0.476273	0.143101	0.169464	0.254201	0.263632	1.28943	0.769113	2.16175	0.421338	0.37537	1	0.792235	242	136	106	B	A
5029408	DArTseq	A05	14382727		0.334178	0.476022	0.131769	0.162574	0.255996	0.265712	1.29175	0.767359	2.17449	0.421809	0.374884	1	0.791808	246	137	109	A	B
4121528	DArTseq	A01	18845155		0.336549	0.472951	0.170958	0.176734	0.248896	0.259345	1.28261	0.771499	2.13232	0.42228	0.3744	1	0.796537	245	140	105	A	B
3078875	DArTseq				0.336742	0.472703	0.349376	0.176075	-0.245835	0.256081	0.782051	0.473429	1.29186	0.422751	0.373916	1	0.796106	249	139	110	B	A
3203064	DArTseq	C06	6316030		0.337504	0.471721	0.382992	0.167423	-0.255159	0.266003	0.774793	0.460002	1.30501	0.423222	0.373432	1	0.79702	242	138	104	B	A
3174614	DArTseq	C08	33363586		0.338836	0.470011	0.127833	0.168775	0.24686	0.258529	1.28	0.771162	2.12458	0.423693	0.372949	1	0.799276	249	139	110	A	B
3136300	DArTseq				0.339693	0.468914	0.120953	0.164146	0.250611	0.263031	1.28481	0.76726	2.15147	0.424164	0.372466	1	0.800408	247	137	110	B	A
3154708	DArTseq	C07	40062454		0.339894	0.468656	0.165792	0.174018	0.247053	0.25925	1.28025	0.770222	2.128	0.424635	0.371984	1	0.799995	246	140	106	A	B
3079970_68:A>G	DArTseq	C03	14949787		0.339908	0.468639	0.125163	0.177123	0.241081	0.252857	1.27262	0.77529	2.08899	0.425106	0.371503	1	0.79914	255	143	112	B	A
4111557	DArTseq	C02	41560143		0.341536	0.466564	0.129678	0.169994	0.251095	0.26449	1.28543	0.765439	2.15868	0.425577	0.371022	1	0.80208	240	134	106	B	A
3126607	DArTseq				0.342779	0.464985	0.14842	0.157568	0.257045	0.271748	1.2931	0.75913	2.20267	0.426048	0.370541	1	0.804111	247	138	109	A	B
3081753	DArTseq	C03	58084505		0.343062	0.464627	0.0927817	0.162933	0.25099	0.265273	1.2853	0.764185	2.16177	0.426519	0.370062	1	0.803886	245	134	111	A	B
5049462	DArTseq	C03	9010151		0.343461	0.464122	0.374693	0.175162	-0.246076	0.259867	0.781863	0.469815	1.30117	0.42699	0.369582	1	0.803934	244	138	106	B	A
5052465	DArTseq	A05	21050321		0.343756	0.463749	0.14197	0.177919	0.242876	0.256811	1.27491	0.770686	2.10903	0.427461	0.369103	1	0.803739	248	140	108	B	A
3145742	DArTseq	A05	6600645		0.344859	0.462358	0.156161	0.161656	0.249304	0.264561	1.28313	0.763964	2.15511	0.427932	0.368625	1	0.80543	249	140	109	A	B
4107055	DArTseq	C03	49488191		0.34567	0.461338	0.161843	0.158138	0.253101	0.26916	1.28801	0.759988	2.1829	0.428403	0.368147	1	0.806438	249	140	109	A	B
3102578	DArTseq	A05	18989627		0.345994	0.460931	0.184922	0.169151	0.243532	0.258881	1.27575	0.76807	2.11899	0.428874	0.36767	1	0.806306	250	143	107	A	B
3114756_28:A>T	DArTseq	A05	21310941		0.34604	0.460874	0.129678	0.169994	0.239682	0.254717	1.27085	0.771389	2.09369	0.429345	0.367193	1	0.805528	254	142	112	B	A
5120687_53:A>G	DArTseq	A02	4405831		0.346694	0.460054	0.177681	0.15974	0.257637	0.274641	1.29387	0.755286	2.21651	0.429816	0.366717	1	0.806167	242	137	105	B	A
3079048	DArTseq	C08	37757904		0.346916	0.459776	0.351398	0.172886	-0.242199	0.257608	0.7849	0.473734	1.30045	0.430287	0.366241	1	0.805802	248	139	109	A	B
3079377	DArTseq				0.347671	0.458832	0.385662	0.181497	-0.245081	0.261156	0.782642	0.469097	1.30576	0.430758	0.365766	1	0.805792	240	136	104	A	B
3096344	DArTseq	A10	12360422		0.347671	0.458832	0.385662	0.181497	-0.245081	0.261156	0.782642	0.469097	1.30576	0.431229	0.365292	1	0.805792	240	136	104	A	B
5048767	DArTseq	C02	33318239		0.348006	0.458414	0.154151	0.160604	0.251314	0.268496	1.28571	0.75962	2.17617	0.4317	0.364818	1	0.805688	246	138	108	A	B
3209637	DArTseq	C03	57130296		0.348006	0.458414	0.154151	0.160604	0.251314	0.268496	1.28571	0.75962	2.17617	0.432171	0.364344	1	0.80481	246	138	108	A	B
3146186	DArTseq				0.348077	0.458324	0.0709517	0.168536	0.245386	0.261934	1.27811	0.764904	2.13566	0.432642	0.363871	1	0.8041	243	132	111	A	B
3164561	DArTseq	C07	38339155		0.348648	0.457613	0.349376	0.176075	-0.24213	0.258495	0.784954	0.472944	1.3028	0.433114	0.363398	1	0.804543	245	137	108	A	B
3155282	DArTseq	C01	35774537		0.35009	0.45582	0.158224	0.162729	0.247241	0.265218	1.28049	0.761408	2.15344	0.433585	0.362926	1	0.806995	247	139	108	A	B
3078318_19:A>G	DArTseq				0.350434	0.455394	0.31612	0.148884	-0.26055	0.278863	0.770628	0.44614	1.33112	0.434056	0.362455	1	0.80691	257	144	113	A	B
3133182	DArTseq	C05	1072655		0.350706	0.455057	0.338975	0.173332	-0.243665	0.2612	0.78375	0.46972	1.30772	0.434527	0.361984	1	0.806661	242	135	107	B	A
3129586_17:T>C	DArTseq	C08	34811893		0.350971	0.454729	0.430783	0.178131	-0.245066	0.262846	0.782653	0.467552	1.31011	0.434998	0.361513	1	0.806398	240	139	101	A	B
3080714	DArTseq	A05	16725296		0.351404	0.454193	0.137201	0.165911	0.243571	0.261884	1.2758	0.763592	2.13158	0.435469	0.361043	1	0.80652	247	138	109	A	B
4114988	DArTseq	C02	44326664		0.351414	0.454181	0.112795	0.168103	0.243879	0.262173	1.27619	0.763394	2.13345	0.43594	0.360574	1	0.805672	244	135	109	B	A
5030088	DArTseq				0.353848	0.451184	0.121361	0.174398	0.244573	0.264196	1.27708	0.760902	2.14341	0.436411	0.360105	1	0.810376	237	132	105	B	A
4706893	DArTseq	A01	22792856		0.354975	0.449802	0.121361	0.174398	0.239652	0.259433	1.27081	0.764269	2.11307	0.436882	0.359636	1	0.812082	244	136	108	A	B
3154381_24:T>C	DArTseq	C03	3934170		0.355506	0.449153	0.375789	0.172023	-0.235207	0.254663	0.790407	0.479818	1.30204	0.437353	0.359168	1	0.812421	254	144	110	B	A
4107318	DArTseq	C02	772187		0.355828	0.44876	0.0787809	0.177609	0.239673	0.259865	1.27083	0.763637	2.1149	0.437824	0.358701	1	0.812282	241	132	109	B	A
3100490_56:A>T	DArTseq	A07	17089415		0.356143	0.448375	0.343473	0.167396	-0.234274	0.253956	0.791145	0.480933	1.30145	0.438295	0.358234	1	0.812129	257	144	113	B	A
5030936	DArTseq				0.357169	0.447127	0.169076	0.155785	0.245868	0.267784	1.27873	0.756548	2.16133	0.438766	0.357767	1	0.813593	254	143	111	A	B
3093609	DArTseq	A04	2175630		0.357281	0.44699	0.16093	0.171425	0.2371	0.257942	1.26757	0.764551	2.10153	0.439237	0.357301	1	0.812978	249	141	108	A	B
5122703	DArTseq	A01	18685549		0.357896	0.446244	0.165792	0.174018	0.239673	0.261077	1.27083	0.761825	2.11993	0.439708	0.356836	1	0.813504	243	138	105	A	B
3159978	DArTseq	C02	40496918		0.358064	0.44604	0.0857668	0.169186	0.243712	0.265628	1.27598	0.758117	2.14758	0.440179	0.356371	1	0.813015	238	130	108	B	A
3141541	DArTseq	C08	36867123		0.358236	0.445831	0.356675	0.174233	-0.241162	0.262578	0.785714	0.469628	1.31454	0.44065	0.355906	1	0.812536	240	135	105	A	B
3115508	DArTseq	A03	19731130		0.358236	0.445831	0.374693	0.175162	-0.241162	0.262578	0.785714	0.469628	1.31454	0.441121	0.355442	1	0.811669	240	136	104	A	B
5120886	DArTseq				0.358236	0.44583	0.14792	0.164295	0.240738	0.262568	1.27219	0.760412	2.1284	0.441592	0.354979	1	0.810806	248	139	109	A	B
3080813_33:C>A	DArTseq	A02	1732040		0.358754	0.445203	0.144831	0.155637	0.250482	0.273741	1.28464	0.751225	2.19683	0.442063	0.354516	1	0.811112	248	138	110	B	A
3083648	DArTseq	A08	9374498		0.359028	0.444872	0.334006	0.172009	-0.238696	0.260325	0.787654	0.472871	1.31198	0.442534	0.354053	1	0.810868	244	136	108	A	B
4115727_6:G>A	DArTseq	A07	22071169		0.359106	0.444778	0.133531	0.172516	0.231112	0.252291	1.26	0.768451	2.06597	0.443005	0.353591	1	0.810182	257	144	113	B	A
3122571_17:T>A	DArTseq	C02	4676923		0.36081	0.442721	0.127155	0.178534	0.24057	0.263593	1.27197	0.758758	2.13232	0.443476	0.35313	1	0.813164	236	132	104	B	A
3078876	DArTseq				0.361225	0.442222	0.160343	0.163824	0.236959	0.260043	1.26739	0.761303	2.1099	0.443947	0.352669	1	0.813235	252	142	110	A	B
5122564	DArTseq	A09	2160953		0.361582	0.441793	0.0953102	0.165145	0.241162	0.26482	1.27273	0.757383	2.13873	0.444418	0.352208	1	0.813177	243	133	110	A	B
3112187	DArTseq				0.361944	0.441359	0.14197	0.177919	0.235324	0.258407	1.26532	0.7625	2.09971	0.444889	0.351748	1	0.813129	245	138	107	A	B
5050300	DArTseq	C07	43262249		0.362689	0.440465	0.159065	0.178738	0.238965	0.262859	1.26993	0.758632	2.12584	0.44536	0.351288	1	0.813943	238	135	103	B	A
5121245	DArTseq	A06	4083604		0.362758	0.440383	0.186877	0.158311	0.248441	0.273812	1.28202	0.749588	2.19265	0.445831	0.350829	1	0.813238	245	139	106	A	B
4118466	DArTseq	C01	3095484		0.363098	0.439976	0.112117	0.179167	0.232723	0.25612	1.26203	0.763936	2.08489	0.446302	0.350371	1	0.81314	248	138	110	B	A
5050035	DArTseq	C04	3226500		0.363391	0.439625	0.323227	0.150604	-0.262602	0.288693	0.769048	0.43673	1.35423	0.446773	0.349913	1	0.81294	247	139	108	B	A
5121293	DArTseq	A08	13454510		0.364102	0.438777	0.145182	0.1707	0.236753	0.26128	1.26713	0.759301	2.11459	0.447244	0.349455	1	0.813673	244	137	107	A	B
3083037_5:A>T	DArTseq	C01	38040710		0.36543	0.437195	0.164755	0.166083	0.232928	0.257807	1.26229	0.761569	2.09223	0.447715	0.348998	1	0.815782	253	143	110	A	B
3079953_65:T>A	DArTseq	C04	37527904		0.365464	0.437155	0.354821	0.177498	-0.227666	0.251754	0.79639	0.486215	1.30444	0.448187	0.348541	1	0.815001	257	144	113	B	A
3151860_18:C>T	DArTseq	C07	28907572		0.366642	0.435758	0.283575	0.169526	-0.241016	0.267042	0.785829	0.465605	1.32629	0.448658	0.348085	1	0.816769	236	129	107	B	A
3084890_40:A>G	DArTseq	C02	44607159		0.366754	0.435626	0.130053	0.161505	0.233912	0.25966	1.26353	0.759556	2.10191	0.449129	0.347629	1	0.816161	254	141	113	B	A
4333479	DArTseq	A07	11894081		0.367246	0.435043	0.351398	0.172886	-0.235885	0.261686	0.789872	0.472939	1.31919	0.4496	0.347174	1	0.816401	242	136	106	A	B
3146167	DArTseq	A05	6217240		0.367261	0.435025	0.156161	0.161656	0.240255	0.267098	1.27157	0.753325	2.14635	0.450071	0.346719	1	0.815582	246	138	108	A	B
3095382	DArTseq	C02	42080486		0.367401	0.43486	0.143101	0.169464	0.237672	0.264149	1.26829	0.755738	2.12847	0.450542	0.346265	1	0.815039	241	135	106	B	A
5122141	DArTseq				0.369244	0.432687	0.161843	0.158138	0.243622	0.27208	1.27586	0.748522	2.17472	0.451013	0.345811	1	0.818272	246	138	108	A	B
3161633	DArTseq	A05	10361033		0.369342	0.432571	0.160343	0.163824	0.236539	0.264047	1.26686	0.755033	2.12564	0.451484	0.345358	1	0.817636	247	139	108	A	B
3109496	DArTseq	C07	32508638		0.369521	0.432361	0.345502	0.164648	-0.237871	0.265037	0.788304	0.468911	1.32525	0.451955	0.344905	1	0.817181	245	138	107	A	B
4119494	DArTseq	C06	33745469		0.369784	0.432052	0.200671	0.142134	0.288878	0.324178	1.33493	0.70715	2.52002	0.452426	0.344453	1	0.816911	250	141	109	A	B
3146905	DArTseq	A05	8541608		0.370459	0.43126	0.158605	0.170171	0.231593	0.258979	1.26061	0.758808	2.09424	0.452897	0.344001	1	0.817551	248	140	108	B	A
3085648	DArTseq	A04	8639924		0.370459	0.43126	0.158605	0.170171	0.231593	0.258979	1.26061	0.758808	2.09424	0.453368	0.343549	1	0.816703	248	140	108	A	B
5048964	DArTseq	A04	8302859		0.371431	0.430122	0.116072	0.170538	0.229674	0.257307	1.25819	0.759839	2.08339	0.453839	0.343098	1	0.817995	249	138	111	A	B
4332548	DArTseq	A05	913497		0.371511	0.430028	0.127833	0.168775	0.231112	0.259008	1.26	0.7584	2.09335	0.45431	0.342648	1	0.817324	248	138	110	B	A
3076992	DArTseq	A10	9334758		0.371839	0.429645	0.14425	0.179351	0.22799	0.255515	1.25607	0.76123	2.07259	0.454781	0.342198	1	0.8172	250	141	109	B	A
3087680	DArTseq	A09	526239		0.372531	0.428837	0.354821	0.177498	-0.230769	0.258921	0.793923	0.477948	1.31879	0.455252	0.341748	1	0.817874	244	137	107	B	A
4115364	DArTseq	C07	36985227		0.372854	0.428462	0.364643	0.184089	-0.231112	0.259559	0.793651	0.477186	1.31999	0.455723	0.341299	1	0.817736	242	136	106	B	A
3111377	DArTseq				0.373772	0.427393	0.170345	0.162277	0.23512	0.264941	1.26506	0.752643	2.12634	0.456194	0.34085	1	0.818904	248	140	108	A	B
4168773	DArTseq				0.374841	0.426153	0.380464	0.176569	-0.232044	0.261569	0.792911	0.474868	1.32396	0.456665	0.340402	1	0.8204	241	137	104	B	A
3089970	DArTseq	A03	5726285		0.374972	0.426001	0.123614	0.157435	0.249061	0.281542	1.28282	0.738775	2.22751	0.457136	0.339954	1	0.819841	238	131	107	B	A
5051886	DArTseq				0.375446	0.425452	0.324496	0.169455	-0.229186	0.258644	0.795181	0.478965	1.32016	0.457607	0.339507	1	0.820034	248	138	110	A	B
3129401_24:T>A	DArTseq	C07	21283489		0.375607	0.425266	0.135545	0.17382	0.223088	0.252032	1.24993	0.762697	2.04842	0.458078	0.33906	1	0.819541	257	144	113	A	B
3091545_27:C>T	DArTseq	C06	1589740		0.375761	0.425089	0.14197	0.177919	0.224274	0.253415	1.25141	0.761535	2.05642	0.458549	0.338614	1	0.819034	254	143	111	B	A
3156994_21:C>T	DArTseq	A03	14094565		0.376077	0.424723	0.154151	0.160604	0.233615	0.264512	1.26316	0.752143	2.12136	0.45902	0.338168	1	0.818885	250	140	110	B	A
3090287	DArTseq	C02	37627071		0.376292	0.424475	0.145182	0.1707	0.229511	0.25979	1.25799	0.756028	2.09321	0.459491	0.337723	1	0.818513	246	138	108	B	A
3113902_36:G>A	DArTseq	A05	21299793		0.376619	0.424098	0.147325	0.171964	0.223535	0.253109	1.25049	0.761428	2.05367	0.459962	0.337278	1	0.818384	256	144	112	A	B
3094651	DArTseq	A05	1355492		0.377208	0.42342	0.117783	0.171796	0.231891	0.262989	1.26098	0.753092	2.1114	0.460433	0.336833	1	0.818826	240	133	107	B	A
5121824	DArTseq	A03	25651179		0.377372	0.423231	0.318454	0.175625	-0.228303	0.258754	0.795883	0.479285	1.32162	0.460904	0.336389	1	0.818345	244	135	109	A	B
3093701	DArTseq	C07	30812055		0.377569	0.423004	0.356675	0.164268	-0.231512	0.262325	0.793333	0.474417	1.32663	0.461375	0.335946	1	0.817937	249	141	108	A	B
3185892	DArTseq				0.378853	0.421529	0.356675	0.174233	-0.228058	0.259242	0.796078	0.478944	1.3232	0.461846	0.335502	1	0.819883	245	138	107	B	A
3130923_55:A>G	DArTseq	A02	22740060		0.379048	0.421306	0.169418	0.168439	0.246097	0.28049	1.27902	0.738109	2.21634	0.462317	0.33506	1	0.819469	225	127	98	B	A
4167251	DArTseq	C01	2386020		0.379351	0.420959	0.311436	0.182525	-0.227353	0.258821	0.796639	0.479677	1.32304	0.462789	0.334617	1	0.819289	242	133	109	A	B
3144059	DArTseq	A07	18660072		0.379502	0.420786	0.354821	0.177498	-0.228528	0.260164	0.795704	0.477854	1.32498	0.46326	0.334176	1	0.818784	242	136	106	B	A
3107368_24:G>A	DArTseq	C01	34822102		0.379843	0.420396	0.154151	0.160604	0.226622	0.258555	1.25436	0.755674	2.08213	0.463731	0.333734	1	0.818687	257	144	113	B	A
3136636	DArTseq	C06	33863716		0.381164	0.418888	0.139762	0.152871	0.265703	0.304654	1.30435	0.717905	2.36985	0.464202	0.333293	1	0.820702	232	128	104	B	A
3084418	DArTseq	A08	13913615		0.38142	0.418596	0.14197	0.177919	0.22739	0.260072	1.25532	0.754009	2.08993	0.464673	0.332853	1	0.820421	242	136	106	A	B
3076373_18:C>G	DArTseq	A08	10778272		0.382131	0.417788	0.351398	0.172886	-0.231254	0.264639	0.793538	0.472392	1.33301	0.465144	0.332413	1	0.821117	238	134	104	B	A
3083158_23:A>G	DArTseq				0.383151	0.416631	0.131576	0.171241	0.222969	0.25598	1.24978	0.756728	2.06409	0.465615	0.331973	1	0.822476	251	140	111	A	B
3075590	DArTseq				0.38369	0.41602	0.216671	0.170634	0.22864	0.262928	1.25689	0.750737	2.10429	0.466086	0.331534	1	0.822801	244	141	103	B	A
3097344	DArTseq	A07	21955699		0.384	0.415669	0.14197	0.177919	0.222673	0.256015	1.24941	0.756451	2.06362	0.466557	0.331096	1	0.822636	249	140	109	A	B
3120463_33:G>A	DArTseq	C03	20981098		0.384519	0.415083	0.143101	0.169464	0.219805	0.253069	1.24583	0.758653	2.04586	0.467028	0.330657	1	0.822916	257	144	113	B	A
3103285	DArTseq	C08	33476461		0.384556	0.41504	0.17185	0.169655	0.225833	0.260122	1.25337	0.752761	2.08689	0.467499	0.330219	1	0.822168	247	140	107	A	B
4119240	DArTseq	C03	3016967		0.384578	0.415015	0.331357	0.17515	-0.224112	0.257866	0.799226	0.482136	1.32486	0.46797	0.329782	1	0.821388	246	137	109	B	A
3113558	DArTseq	C09	14722300		0.384933	0.414615	0.338774	0.166203	-0.231143	0.266005	0.793626	0.471181	1.33673	0.468441	0.329345	1	0.821319	242	136	106	B	A
4111072_54:A>G	DArTseq	C06	6184862		0.38546	0.414021	0.327907	0.160244	-0.224723	0.258892	0.798738	0.480874	1.32671	0.468912	0.328909	1	0.821617	257	144	113	B	A
3078175	DArTseq	A07	8388506		0.385659	0.413796	0.340927	0.163512	-0.230926	0.26613	0.793798	0.471168	1.33735	0.469383	0.328473	1	0.821218	245	138	107	A	B
3081924_39:G>A	DArTseq	C05	14913288		0.386751	0.412569	0.16508	0.153916	0.230816	0.26738	1.25963	0.745836	2.12736	0.469854	0.328037	1	0.822717	257	144	113	B	A
4111126	DArTseq	A07	18062728		0.387157	0.412113	0.326397	0.173787	-0.221036	0.255709	0.801688	0.48567	1.32333	0.470325	0.327602	1	0.822756	250	139	111	B	A
5047900	DArTseq	A07	11267036		0.388753	0.410326	0.324496	0.169455	-0.225405	0.261565	0.798193	0.478035	1.33277	0.470796	0.327167	1	0.825323	244	136	108	A	B
3104884	DArTseq	C09	37563812		0.388753	0.410326	0.324496	0.169455	-0.225405	0.261565	0.798193	0.478035	1.33277	0.471267	0.326733	1	0.824499	244	136	108	B	A
4339057	DArTseq	A03	7754361		0.389739	0.409226	0.328504	0.15456	-0.243947	0.283421	0.783529	0.449575	1.36555	0.471738	0.326299	1	0.825765	243	137	106	B	A
5120986	DArTseq	A01	20285873		0.390755	0.408095	0.14425	0.179351	0.220394	0.257013	1.24657	0.753255	2.06295	0.472209	0.325866	1	0.827092	247	139	108	A	B
3076882	DArTseq				0.392399	0.406273	0.0966268	0.166285	0.228796	0.267974	1.25709	0.743465	2.12554	0.47268	0.325433	1	0.829743	238	130	108	B	A
3112112	DArTseq	A03	1356402		0.392588	0.406063	0.125163	0.158424	0.231512	0.271421	1.2605	0.740467	2.14577	0.473151	0.325	1	0.829317	245	135	110	A	B
3091989	DArTseq	A10	10817046		0.39415	0.404338	0.108634	0.17635	0.219054	0.25732	1.2449	0.751794	2.06143	0.473622	0.324568	1	0.83179	246	136	110	A	B
3135094	DArTseq	A05	720735		0.394234	0.404246	0.172613	0.163364	0.224269	0.263762	1.25141	0.746243	2.09854	0.474093	0.324136	1	0.83114	248	140	108	A	B
3101833	DArTseq				0.394482	0.403973	0.347401	0.162031	-0.222238	0.26093	0.800725	0.480148	1.33534	0.474564	0.323705	1	0.830839	253	143	110	A	B
4334005	DArTseq	C06	34076378		0.394571	0.403875	0.194156	0.147339	0.25053	0.29555	1.28471	0.719824	2.29288	0.475035	0.323274	1	0.830203	250	141	109	A	B
3075282	DArTseq	A03	311774		0.394697	0.403736	0.127833	0.168775	0.22184	0.261025	1.24837	0.748437	2.08225	0.475506	0.322844	1	0.829645	245	136	109	B	A
3117146	DArTseq	A05	18188884		0.395328	0.403042	0.189757	0.165139	0.224219	0.264313	1.25135	0.7454	2.1007	0.475977	0.322414	1	0.830151	246	140	106	A	B
3085380	DArTseq	A08	11703674		0.395913	0.4024	0.0800427	0.179029	0.217209	0.256062	1.2426	0.75226	2.05257	0.476448	0.321984	1	0.830557	247	135	112	B	A
3099971	DArTseq	A01	21938353		0.396303	0.401973	0.385662	0.181497	-0.218608	0.257891	0.803636	0.484773	1.33223	0.476919	0.321555	1	0.830553	246	140	106	A	B
3080506_68:A>G	DArTseq	C09	37352432		0.396499	0.401758	0.327213	0.166604	-0.215987	0.254772	0.805746	0.489026	1.32759	0.47739	0.321126	1	0.830145	256	143	113	A	B
5029767	DArTseq	C06	25785865		0.396642	0.401601	0.159065	0.145939	0.282768	0.335512	1.3268	0.687403	2.56093	0.477862	0.320698	1	0.829627	235	130	105	B	A
4336407_8:C>T	DArTseq	A02	9256251		0.396971	0.401241	0.170345	0.162277	0.22607	0.267475	1.25366	0.742167	2.11768	0.478333	0.32027	1	0.829497	245	138	107	B	A
3101638	DArTseq	A03	20967309		0.397313	0.400868	0.310155	0.177525	-0.220004	0.260047	0.802516	0.482056	1.33601	0.478804	0.319843	1	0.829395	241	133	108	A	B
3082456	DArTseq	C07	37498834		0.39796	0.40016	0.0984401	0.181291	0.21823	0.258379	1.24387	0.749616	2.06402	0.479275	0.319416	1	0.829931	243	134	109	A	B
3095646_11:A>C	DArTseq	A08	9468300		0.398039	0.400075	0.344096	0.174686	-0.21276	0.251881	0.80835	0.493395	1.32436	0.479746	0.318989	1	0.82928	257	144	113	A	B
3118599	DArTseq	C07	21952130		0.398212	0.399885	0.151806	0.174579	0.217554	0.257799	1.24303	0.749962	2.06028	0.480217	0.318563	1	0.828828	247	139	108	A	B
3079719_23:G>T	DArTseq	C03	7322104		0.398846	0.399195	0.343473	0.167396	-0.214856	0.254697	0.806658	0.489651	1.3289	0.480688	0.318137	1	0.829333	256	144	112	B	A
3159298	DArTseq	C03	60385232		0.399082	0.398938	0.169418	0.168439	0.220047	0.261362	1.24613	0.746602	2.07989	0.481159	0.317712	1	0.829013	246	139	107	A	B
3105677_45:T>C	DArTseq	C05	2273403		0.399117	0.3989	0.223144	0.167705	0.226382	0.26906	1.25405	0.740095	2.12493	0.48163	0.317287	1	0.828274	239	138	101	A	B
4331440	DArTseq	A03	26897586		0.399322	0.398677	0.354821	0.177498	-0.216671	0.257202	0.805195	0.486369	1.33302	0.482101	0.316862	1	0.82789	247	139	108	A	B
3113824	DArTseq	C03	3961628		0.400597	0.397292	0.333773	0.179948	-0.21599	0.257122	0.805743	0.486777	1.33372	0.482572	0.316438	1	0.829725	246	137	109	B	A
3084999	DArTseq	A03	11634662		0.400669	0.397214	0.168137	0.161212	0.227759	0.271646	1.25578	0.737369	2.13867	0.483043	0.316014	1	0.829064	242	136	106	B	A
4111704	DArTseq	C04	34228472		0.400726	0.397152	0.113944	0.180627	0.219547	0.261505	1.24551	0.746021	2.07944	0.483514	0.315591	1	0.828376	238	132	106	A	B
3134159	DArTseq	A03	6861545		0.401014	0.39684	0.31977	0.158174	-0.237532	0.282677	0.788571	0.453129	1.37234	0.483985	0.315168	1	0.828164	237	133	104	B	A
5048700	DArTseq	A09	3654489		0.401176	0.396665	0.126041	0.167581	0.216904	0.258727	1.24222	0.748114	2.06269	0.484456	0.314746	1	0.827694	249	138	111	A	B
3099881	DArTseq	C03	26091498		0.401222	0.396615	0.133531	0.163663	0.22064	0.263305	1.24687	0.744206	2.08907	0.484927	0.314324	1	0.826985	247	137	110	A	B
5121366	DArTseq	A05	20049934		0.401759	0.396034	0.14425	0.179351	0.214384	0.255877	1.2391	0.75041	2.04604	0.485398	0.313902	1	0.827289	249	140	109	A	B
5122012	DArTseq	A06	18058415		0.402314	0.395435	0.167054	0.154842	0.228259	0.27329	1.25641	0.735364	2.14665	0.485869	0.313481	1	0.827629	250	140	110	A	B
3080947_10:G>A	DArTseq	C06	6176949		0.402359	0.395387	0.329753	0.163893	-0.21424	0.255834	0.807154	0.488862	1.33268	0.48634	0.31306	1	0.826919	257	144	113	A	B
3108606	DArTseq				0.402639	0.395085	0.142174	0.16105	0.22555	0.270084	1.25301	0.737997	2.12743	0.486811	0.31264	1	0.826694	243	135	108	A	B
3088419	DArTseq	A07	22117619		0.40264	0.395083	0.168335	0.17536	0.215624	0.257916	1.24064	0.748345	2.05677	0.487282	0.312219	1	0.825899	247	140	107	A	B
3128113	DArTseq	A01	18210055		0.403121	0.394565	0.165792	0.174018	0.2172	0.260108	1.24259	0.746312	2.06889	0.487753	0.3118	1	0.82529	244	138	106	A	B
5121675	DArTseq	A09	1447476		0.403121	0.394565	0.165792	0.174018	0.2172	0.260108	1.24259	0.746312	2.06889	0.488224	0.311381	1	0.82529	244	138	106	B	A
4112575	DArTseq	C07	28890975		0.403504	0.394152	0.358398	0.171142	-0.219561	0.26284	0.802871	0.479636	1.34394	0.488695	0.310962	1	0.825278	242	137	105	B	A
5122292	DArTseq	C01	33570142		0.404207	0.393396	0.164755	0.166083	0.22301	0.267874	1.24983	0.739321	2.11286	0.489166	0.310543	1	0.825921	240	135	105	A	B
4110685	DArTseq				0.404797	0.392763	0.331357	0.17515	-0.218028	0.261792	0.804103	0.48136	1.34324	0.489637	0.310125	1	0.826331	240	134	106	B	A
5122117	DArTseq	C07	31100836		0.4054	0.392116	0.321584	0.172457	-0.220488	0.265045	0.802128	0.477126	1.34851	0.490108	0.309708	1	0.826768	237	132	105	B	A
4334279	DArTseq	C03	8966646		0.405492	0.392018	0.363668	0.17245	-0.215248	0.258806	0.806341	0.485533	1.33912	0.490579	0.309291	1	0.82616	247	140	107	B	A
5120874	DArTseq	A02	23477386		0.406469	0.390973	0.291352	0.160296	-0.222359	0.267818	0.800628	0.473652	1.35333	0.49105	0.308874	1	0.827356	246	136	110	A	B
5121356	DArTseq				0.407164	0.390231	0.194156	0.161401	0.220278	0.266335	1.24642	0.73953	2.10075	0.491521	0.308458	1	0.827977	248	141	107	A	B
3076676	DArTseq	A06	17018852		0.407759	0.389597	0.177983	0.154456	0.227482	0.275572	1.25543	0.731514	2.1546	0.491992	0.308042	1	0.828394	249	140	109	A	B
3146182	DArTseq	C07	37819261		0.407856	0.389493	0.37949	0.179969	-0.212436	0.256817	0.808612	0.488802	1.33767	0.492463	0.307626	1	0.8278	248	141	107	B	A
3201553	DArTseq	A05	20780609		0.407943	0.389401	0.212922	0.175065	0.214522	0.259543	1.23927	0.74514	2.06107	0.492935	0.307211	1	0.827185	246	142	104	A	B
3090388	DArTseq	C04	37161959		0.408599	0.388703	0.139762	0.17652	0.210895	0.255429	1.23478	0.748454	2.03712	0.493406	0.306796	1	0.827724	250	140	110	A	B
3095774_58:C>T	DArTseq	A06	17258788		0.409263	0.387998	0.17185	0.151744	0.223462	0.271547	1.2504	0.734351	2.12909	0.493877	0.306382	1	0.828279	257	144	113	B	A
3126249_15:T>G	DArTseq				0.409263	0.387998	0.17185	0.151744	0.223462	0.271547	1.2504	0.734351	2.12909	0.494348	0.305968	1	0.827491	257	144	113	B	A
3140555	DArTseq	A02	24779399		0.409518	0.387727	0.349376	0.176075	-0.211225	0.256222	0.809592	0.489965	1.33773	0.494819	0.305554	1	0.827218	249	140	109	B	A
3075400	DArTseq	A05	19451014		0.409802	0.387426	0.380464	0.176569	-0.210565	0.255578	0.810127	0.490908	1.33692	0.49529	0.305141	1	0.827005	251	143	108	A	B
4119310	DArTseq	A04	12190799		0.410796	0.386373	0.117783	0.171796	0.212459	0.258608	1.23671	0.744969	2.05306	0.495761	0.304728	1	0.828225	246	136	110	B	A
5052887_24:C>T	DArTseq	A09	524054		0.410844	0.386323	0.346276	0.171571	-0.208126	0.253148	0.812105	0.494456	1.33382	0.496232	0.304315	1	0.827535	256	144	112	A	B
3093099	DArTseq	C06	35426102		0.412248	0.384841	0.172613	0.163364	0.223283	0.272929	1.25017	0.732232	2.13448	0.496703	0.303903	1	0.829576	238	134	104	B	A
3166427	DArTseq				0.41381	0.383199	0.158605	0.170171	0.214599	0.262985	1.23937	0.740187	2.07519	0.497174	0.303492	1	0.83193	242	136	106	B	A
3113602	DArTseq	C09	42960425		0.414417	0.382562	0.300754	0.174731	-0.210603	0.258148	0.810096	0.488424	1.34362	0.497645	0.30308	1	0.832363	245	135	110	B	A
5049088_19:A>C	DArTseq	C02	19413643		0.415889	0.381022	0.139113	0.16707	0.226347	0.278805	1.25401	0.726068	2.16583	0.498116	0.30267	1	0.83453	227	126	101	B	A
3106903	DArTseq	A05	1847740		0.416164	0.380736	0.143101	0.169464	0.213574	0.263048	1.2381	0.739338	2.07331	0.498587	0.302259	1	0.834292	242	135	107	B	A
3088472	DArTseq	A03	62999		0.417646	0.379191	0.131576	0.171241	0.211368	0.261113	1.23537	0.740512	2.06091	0.499058	0.301849	1	0.836475	243	135	108	B	A
4333385	DArTseq				0.418212	0.378603	0.200671	0.169882	0.212892	0.2634	1.23725	0.738325	2.07333	0.499529	0.301439	1	0.836818	243	139	104	B	A
3097031_10:G>A	DArTseq				0.418455	0.378351	0.325422	0.162775	-0.207639	0.256608	0.8125	0.491354	1.34355	0.5	0.30103	1	0.836517	257	144	113	A	B
5122512	DArTseq	C03	49748803		0.421229	0.375481	0.159849	0.157153	0.216629	0.269956	1.24188	0.731627	2.10801	0.500471	0.300621	1	0.84127	249	139	110	A	B
3186289_18:C>T	DArTseq	C04	31425961		0.421492	0.375211	0.349376	0.176075	-0.202772	0.252384	0.816464	0.497856	1.33897	0.500942	0.300212	1	0.841003	256	144	112	B	A
4706273	DArTseq	A03	3722557		0.421691	0.375005	0.340927	0.163512	-0.220299	0.274052	0.802279	0.468865	1.37279	0.501413	0.299804	1	0.840611	237	134	103	B	A
5120631_9:T>C	DArTseq	C03	32266621		0.421949	0.37474	0.144039	0.16211	0.280844	0.351518	1.32425	0.664892	2.63747	0.501884	0.299397	1	0.840336	196	108	88	B	A
3099132_18:A>C	DArTseq	C02	6608011		0.422215	0.374466	0.125163	0.177123	0.211309	0.263567	1.23529	0.736915	2.07073	0.502355	0.298989	1	0.840077	236	131	105	B	A
5122450	DArTseq	A02	3804849		0.422662	0.374007	0.141079	0.168254	0.213093	0.266183	1.2375	0.734456	2.08509	0.502826	0.298582	1	0.840179	239	133	106	B	A
5030171	DArTseq				0.423006	0.373654	0.182322	0.182574	0.209157	0.261249	1.23264	0.738679	2.05691	0.503297	0.298175	1	0.840076	240	137	103	A	B
4338964	DArTseq				0.423057	0.373601	0.378436	0.183572	-0.208537	0.260465	0.811771	0.487215	1.35253	0.503768	0.297769	1	0.839392	241	137	104	B	A
3097657	DArTseq	A03	8055254		0.423529	0.373117	0.362293	0.154559	-0.225092	0.280965	0.798443	0.460343	1.38486	0.504239	0.297363	1	0.839544	246	141	105	B	A
3181158	DArTseq	C01	38274399		0.424576	0.372045	0.137201	0.165911	0.20967	0.262979	1.23327	0.736557	2.06496	0.50471	0.296958	1	0.840834	245	136	109	A	B
5030219	DArTseq	C07	40241840		0.42549	0.371111	0.176931	0.17217	0.206062	0.258875	1.22883	0.739831	2.04103	0.505181	0.296553	1	0.841859	247	140	107	A	B
5050014	DArTseq	C05	10593105		0.4257	0.370896	0.16508	0.153916	0.219332	0.276074	1.24524	0.724863	2.13921	0.505652	0.296148	1	0.841491	249	139	110	A	B
3081441	DArTseq	C07	32599273		0.426034	0.370556	0.318454	0.164282	-0.210823	0.26481	0.809917	0.481981	1.36098	0.506123	0.295744	1	0.841368	245	137	108	A	B
4706689	DArTseq				0.42617	0.370417	0.354821	0.177498	-0.203271	0.255563	0.816057	0.494517	1.34667	0.506594	0.29534	1	0.840854	250	141	109	A	B
3107943	DArTseq	A02	24501215		0.426221	0.370365	0.325422	0.162775	-0.212944	0.267548	0.808201	0.478386	1.3654	0.507065	0.294936	1	0.840175	244	137	107	A	B
3090464	DArTseq	C07	38197789		0.426255	0.37033	0.164303	0.181683	0.206557	0.25981	1.22944	0.738842	2.04579	0.507537	0.294533	1	0.839461	242	137	105	A	B
3159412_59:C>T	DArTseq	C03	80125		0.426419	0.370164	0.360003	0.16821	-0.205852	0.258815	0.813953	0.490108	1.35178	0.508008	0.29413	1	0.839006	250	142	108	A	B
5049471_22:C>G	DArTseq	C02	675541		0.426583	0.369997	0.346276	0.171571	-0.203175	0.255605	0.816135	0.494523	1.34691	0.508479	0.293727	1	0.838551	252	142	110	A	B
3161765_29:G>A	DArTseq	C08	33816640		0.426744	0.369832	0.16093	0.171425	0.201975	0.254387	1.22382	0.743324	2.01491	0.50895	0.293325	1	0.838093	254	143	111	A	B
4117666	DArTseq	C02	38590580		0.426861	0.369714	0.162519	0.164942	0.209045	0.263528	1.2325	0.735304	2.06589	0.509421	0.292923	1	0.837547	246	138	108	B	A
3089657_31:T>A	DArTseq	C04	37953189		0.427002	0.36957	0.341749	0.177979	-0.199779	0.251657	0.818912	0.50006	1.34107	0.509892	0.292522	1	0.83705	257	144	113	B	A
3122963_56:T>C	DArTseq	A06	2425903		0.427318	0.369249	0.352821	0.180954	-0.203786	0.256877	0.815637	0.49299	1.34945	0.510363	0.292121	1	0.836897	247	139	108	B	A
3155712_41:T>G	DArTseq	C03	24037931		0.42769	0.368871	0.14994	0.165421	0.20228	0.255365	1.22419	0.742127	2.01939	0.510834	0.29172	1	0.836853	256	143	113	A	B
3151513	DArTseq	A06	2193523		0.42887	0.367674	0.154151	0.175933	0.202524	0.256215	1.22449	0.741072	2.02325	0.511305	0.29132	1	0.83839	249	140	109	A	B
3160074_23:C>T	DArTseq				0.429077	0.367464	0.349376	0.176075	-0.20034	0.253464	0.818452	0.498013	1.34507	0.511776	0.29092	1	0.838023	254	143	111	B	A
3155095	DArTseq	C04	40429079		0.430685	0.36584	0.163325	0.172707	0.2044	0.259682	1.22679	0.737436	2.04087	0.512247	0.290521	1	0.84039	245	138	107	A	B
4115820	DArTseq	A04	10852006		0.431496	0.365023	0.274437	0.175719	-0.202978	0.258142	0.816296	0.492168	1.35389	0.512718	0.290122	1	0.841199	244	133	111	A	B
4338167_51:G>A	DArTseq	C06	4198157		0.43191	0.364607	0.334006	0.172009	-0.198205	0.252273	0.820202	0.500243	1.34481	0.513189	0.289723	1	0.841233	257	144	113	A	B
5049134	DArTseq	A05	1316696		0.43303	0.363482	0.172613	0.163364	0.206877	0.264335	1.22983	0.732554	2.06467	0.51366	0.289324	1	0.842642	247	139	108	A	B
4338685	DArTseq	C03	60085826		0.433096	0.363416	0.164755	0.166083	0.206808	0.264244	1.22975	0.732633	2.06417	0.514131	0.288926	1	0.841999	244	137	107	A	B
4168352	DArTseq	A03	14699740		0.433096	0.363416	0.164755	0.166083	0.206808	0.264244	1.22975	0.732633	2.06417	0.514602	0.288529	1	0.841228	244	137	107	B	A
3090864	DArTseq	A07	17440187		0.433397	0.363114	0.393489	0.172932	-0.204247	0.26073	0.815261	0.489056	1.35905	0.515073	0.288131	1	0.841045	245	141	104	A	B
3151324	DArTseq	C01	15519354		0.433416	0.363095	0.200671	0.169882	0.204794	0.261806	1.22727	0.734661	2.05019	0.515544	0.287734	1	0.840312	245	140	105	A	B
3185989_13:T>C	DArTseq	C03	15019936		0.434167	0.362343	0.341749	0.177979	-0.1975	0.252672	0.82078	0.500205	1.34681	0.516015	0.287338	1	0.841001	255	143	112	A	B
3158964_8:G>A	DArTseq	C03	12039586		0.434882	0.361629	0.329182	0.170717	-0.200564	0.256892	0.818269	0.494567	1.35384	0.516486	0.286941	1	0.841617	250	140	110	A	B
5122081	DArTseq	A03	2593542		0.435392	0.36112	0.177681	0.15974	0.209092	0.268631	1.23256	0.728022	2.08675	0.516957	0.286545	1	0.841837	247	139	108	A	B
3123659	DArTseq	A07	5479321		0.435732	0.360781	0.338774	0.166203	-0.208154	0.266997	0.812082	0.481202	1.37048	0.517428	0.28615	1	0.841727	241	136	105	B	A
3088814	DArTseq	A03	13365569		0.437436	0.359086	0.179793	0.166763	0.207972	0.268296	1.23118	0.727685	2.08305	0.517899	0.285755	1	0.844251	239	135	104	B	A
5122085	DArTseq	A09	980895		0.43952	0.357021	0.167054	0.167248	0.204509	0.264978	1.22692	0.7299	2.06239	0.51837	0.28536	1	0.847504	242	136	106	A	B
3085230_68:C>G	DArTseq	A09	703772		0.439529	0.357012	0.334006	0.172009	-0.195856	0.253445	0.822131	0.500269	1.35107	0.518841	0.284965	1	0.846752	255	143	112	A	B
3105072	DArTseq	A05	18234933		0.440283	0.356268	0.174353	0.170899	0.20034	0.25992	1.22182	0.734104	2.03355	0.519312	0.284571	1	0.847435	246	139	107	B	A
4337458	DArTseq	A03	5163764		0.44124	0.355325	0.154151	0.160604	0.211309	0.274979	1.23529	0.720615	2.11757	0.519783	0.284178	1	0.848509	239	133	106	B	A
3081304	DArTseq	A07	15079042		0.441274	0.355292	0.179586	0.173471	0.202349	0.263099	1.22428	0.731013	2.05037	0.520254	0.283784	1	0.847805	240	136	104	A	B
5029507	DArTseq	A07	9948450		0.442396	0.354189	0.347401	0.162031	-0.207639	0.270173	0.8125	0.478462	1.37975	0.520725	0.283391	1	0.849192	243	138	105	A	B
4119271	DArTseq	A03	22583289		0.442431	0.354154	0.336472	0.185164	-0.200671	0.26142	0.818182	0.490145	1.36576	0.521196	0.282999	1	0.848492	238	133	105	B	A
4165302	DArTseq	A01	1666088		0.443075	0.353523	0.179793	0.166763	0.200979	0.262425	1.2226	0.730977	2.04486	0.521667	0.282606	1	0.848961	246	139	107	B	A
3080735	DArTseq	A04	895060		0.443996	0.352621	0.151806	0.174579	0.196501	0.256938	1.21714	0.735579	2.01395	0.522138	0.282214	1	0.849958	248	139	109	A	B
5050102	DArTseq	C05	37815098		0.444366	0.352259	0.305382	0.157518	-0.207743	0.271494	0.812416	0.477175	1.38318	0.52261	0.281823	1	0.849901	247	138	109	A	B
3088823	DArTseq	A10	1301503		0.44459	0.352041	0.129212	0.17998	0.198476	0.259821	1.21954	0.73288	2.02937	0.523081	0.281431	1	0.849563	241	134	107	A	B
3131399	DArTseq	A05	2270052		0.447371	0.349332	0.122602	0.165267	0.20282	0.267344	1.22485	0.725297	2.06848	0.523552	0.281041	1	0.854108	240	132	108	B	A
3095070	DArTseq	C07	39868827		0.447674	0.349038	0.176931	0.17217	0.197763	0.260758	1.21867	0.731014	2.03165	0.524023	0.28065	1	0.853919	244	138	106	A	B
3155522_32:G>T	DArTseq	A03	1884977		0.447811	0.348905	0.182322	0.161835	0.204451	0.269882	1.22685	0.722877	2.08219	0.524494	0.28026	1	0.853413	243	137	106	B	A
3159373	DArTseq	A02	3898944		0.448251	0.348478	0.184571	0.15732	0.202202	0.267199	1.22409	0.725055	2.06661	0.524965	0.27987	1	0.853487	252	142	110	A	B
5120682_21:A>G	DArTseq	C03	20575565		0.44893	0.347821	0.127155	0.178534	0.194928	0.257618	1.21522	0.733444	2.01347	0.525436	0.27948	1	0.854013	245	136	109	A	B
3120240	DArTseq	A04	1259676		0.449498	0.347272	0.193191	0.172936	0.197006	0.260804	1.21775	0.730395	2.0303	0.525907	0.279091	1	0.854329	244	139	105	A	B
5030168	DArTseq	A03	4754979		0.449842	0.34694	0.377763	0.166221	-0.208686	0.275984	0.81165	0.472548	1.39409	0.526378	0.278702	1	0.854216	233	134	99	B	A
3111408	DArTseq	A02	4084621		0.451176	0.345654	0.154151	0.167745	0.200021	0.265862	1.22143	0.725374	2.05671	0.526849	0.278314	1	0.855984	240	134	106	B	A
3188272	DArTseq	A02	24042949		0.451441	0.345399	0.317096	0.160608	-0.202027	0.268187	0.817073	0.483032	1.38212	0.52732	0.277926	1	0.855722	246	138	108	A	B
5120705_40:G>C	DArTseq	A10	5426517		0.453002	0.3439	0.354821	0.177498	-0.190518	0.253996	0.826531	0.502404	1.35977	0.527791	0.277538	1	0.857915	253	143	110	B	A
3152198	DArTseq	A03	4456863		0.45325	0.343662	0.347401	0.162031	-0.2043	0.272245	0.815217	0.478116	1.38999	0.528262	0.277151	1	0.85762	241	137	104	B	A
5121085	DArTseq	A02	6144504		0.454762	0.342215	0.375789	0.172023	-0.197098	0.263653	0.821111	0.489751	1.37666	0.528733	0.276764	1	0.859716	241	138	103	B	A
5030857	DArTseq	C03	792406		0.455752	0.341271	0.165985	0.160167	0.195805	0.262967	1.21629	0.726432	2.03648	0.529204	0.276377	1	0.86082	252	141	111	A	B
3148867_63:T>G	DArTseq	C01	3080663		0.456419	0.340636	0.151806	0.174579	0.18741	0.251808	1.20612	0.736288	1.97576	0.529675	0.275991	1	0.861314	257	144	113	B	A
3078408_63:C>T	DArTseq	A01	9233397		0.456868	0.340209	0.137621	0.175155	0.187801	0.252584	1.20659	0.735456	1.97954	0.530146	0.275604	1	0.861395	255	142	113	B	A
3143111	DArTseq	C05	572004		0.457419	0.339686	0.333773	0.179948	-0.193191	0.260082	0.824324	0.495121	1.37241	0.530617	0.275219	1	0.861669	241	135	106	B	A
3099678	DArTseq	C06	22152151		0.457745	0.339376	0.331033	0.147476	-0.225672	0.303512	0.79798	0.440187	1.44659	0.531088	0.274833	1	0.861519	246	140	106	B	A
5030151	DArTseq	A07	13257204		0.457949	0.339183	0.310155	0.177525	-0.190354	0.256566	0.826667	0.499962	1.36686	0.531559	0.274448	1	0.861139	247	137	110	A	B
3099742	DArTseq	A10	10569832		0.45837	0.338784	0.168335	0.17536	0.192678	0.26008	1.21249	0.728273	2.01866	0.53203	0.274064	1	0.861167	243	137	106	A	B
4119334	DArTseq	A06	17343142		0.459036	0.338153	0.201866	0.15463	0.203599	0.27567	1.22581	0.714113	2.10415	0.532501	0.273679	1	0.861657	249	141	108	A	B
4335444	DArTseq				0.459417	0.337793	0.313092	0.159557	-0.198022	0.267559	0.820351	0.485567	1.38596	0.532972	0.273295	1	0.86161	248	139	109	A	B
3132321	DArTseq	A05	18794120		0.459838	0.337395	0.137621	0.175155	0.19262	0.260851	1.21242	0.727132	2.0216	0.533443	0.272912	1	0.861638	241	134	107	B	A
3089940	DArTseq	C03	2504546		0.460078	0.337168	0.338774	0.166203	-0.194193	0.262824	0.823499	0.491975	1.37843	0.533914	0.272528	1	0.861328	246	139	107	A	B
3118461	DArTseq				0.460186	0.337067	0.37681	0.169048	-0.194488	0.263283	0.823256	0.491387	1.37926	0.534385	0.272145	1	0.860771	244	140	104	A	B
3110418	DArTseq	C09	3347182		0.460813	0.336475	0.328504	0.15456	-0.201752	0.27336	0.817297	0.47829	1.39659	0.534856	0.271763	1	0.861185	251	142	109	A	B
3138960	DArTseq	A03	14226614		0.461142	0.336165	0.160343	0.163824	0.193829	0.263405	1.21389	0.724376	2.0342	0.535327	0.271381	1	0.861042	247	138	109	B	A
3122232	DArTseq	C06	6547027		0.461319	0.335999	0.366463	0.166605	-0.195837	0.265746	0.822146	0.488362	1.38406	0.535798	0.270999	1	0.860615	243	139	104	B	A
3099148	DArTseq	A03	6486162		0.462108	0.335257	0.263417	0.155644	-0.207848	0.28253	0.812331	0.466915	1.41328	0.536269	0.270617	1	0.86133	240	132	108	B	A
3086401_51:A>G	DArTseq	A04	13165618		0.462829	0.334579	0.331357	0.17515	-0.184754	0.25174	0.831309	0.507548	1.36159	0.53674	0.270236	1	0.861918	257	144	113	A	B
5034221_52:G>C	DArTseq	C09	9118674		0.46322	0.334213	0.329753	0.163893	-0.196222	0.267402	0.82183	0.486592	1.38803	0.537211	0.269855	1	0.861889	243	137	106	A	B
3088485	DArTseq	C03	12530893		0.463864	0.333609	0.364643	0.184089	-0.1918	0.261973	0.825472	0.493977	1.37942	0.537683	0.269474	1	0.862332	238	135	103	B	A
3116388	DArTseq	A10	12882266		0.464052	0.333433	0.0775582	0.176223	0.189505	0.259013	1.20865	0.727486	2.00806	0.538154	0.269094	1	0.861928	242	131	111	A	B
3161228	DArTseq	C03	1087111		0.464227	0.333269	0.194156	0.161401	0.19361	0.264997	1.21362	0.721961	2.04011	0.538625	0.268714	1	0.861499	249	141	108	A	B
3084902_15:T>G	DArTseq	C01	25093506		0.465271	0.332294	0.154151	0.167745	0.185356	0.2541	1.20365	0.731485	1.98058	0.539096	0.268334	1	0.862681	256	143	113	A	B
4117553	DArTseq	A02	3642034		0.4654	0.332174	0.186877	0.158311	0.198785	0.272899	1.21992	0.714553	2.08271	0.539567	0.267955	1	0.862167	245	138	107	A	B
3148039_11:G>A	DArTseq				0.465849	0.331755	0.169418	0.168439	0.185127	0.254113	1.20337	0.731297	1.98018	0.540038	0.267576	1	0.862247	256	144	112	B	A
3079564	DArTseq	C03	6274591		0.466297	0.331337	0.295845	0.169082	-0.192661	0.264453	0.824761	0.491158	1.38495	0.540509	0.267197	1	0.862325	240	133	107	A	B
5029140	DArTseq	A01	5434790		0.466569	0.331084	0.208755	0.179861	0.189593	0.2606	1.20876	0.725291	2.01449	0.54098	0.266819	1	0.862076	242	139	103	B	A
3102430	DArTseq	A03	13517732		0.466942	0.330737	0.187212	0.164015	0.192278	0.264737	1.21201	0.721367	2.03636	0.541451	0.266441	1	0.862015	246	139	107	B	A
4110230	DArTseq	A08	13852148		0.467191	0.330506	0.358634	0.182501	-0.188735	0.259711	0.828006	0.497694	1.37754	0.541922	0.266063	1	0.861725	242	137	105	A	B
3208527	DArTseq	A02	8479655		0.467437	0.330277	0.173272	0.157725	0.194453	0.268115	1.21465	0.718167	2.05435	0.542393	0.265686	1	0.861432	250	140	110	A	B
3090765	DArTseq	C04	39050928		0.46766	0.33007	0.151806	0.174579	0.187701	0.258662	1.20647	0.726675	2.00307	0.542864	0.265309	1	0.861094	245	137	108	A	B
3197610	DArTseq	A03	14883185		0.467706	0.330027	0.143101	0.169464	0.190044	0.261993	1.2093	0.723639	2.02091	0.543335	0.264932	1	0.860432	243	135	108	B	A
4332122	DArTseq	A01	18458654		0.468006	0.329748	0.182322	0.174801	0.187039	0.25795	1.20567	0.727208	1.99895	0.543806	0.264556	1	0.86024	247	140	107	A	B
3137348	DArTseq				0.468057	0.329701	0.328504	0.178471	-0.187922	0.259062	0.828679	0.498733	1.37691	0.544277	0.26418	1	0.859589	243	136	107	B	A
5048365_16:A>C	DArTseq	A07	10028681		0.468903	0.328917	0.313092	0.159557	-0.187929	0.259401	0.828674	0.498399	1.37781	0.544748	0.263804	1	0.860398	257	144	113	B	A
3154687	DArTseq	C09	2059400		0.469549	0.328319	0.273889	0.155291	-0.197903	0.273535	0.82045	0.47997	1.40246	0.545219	0.263429	1	0.860839	248	137	111	A	B
5122353	DArTseq				0.469679	0.328199	0.169076	0.155785	0.196383	0.272193	1.21699	0.713827	2.07483	0.54569	0.263054	1	0.860335	249	139	110	A	B
3148754_30:A>C	DArTseq	C06	17478550		0.469969	0.327931	0.314711	0.153944	-0.194083	0.268453	0.82359	0.48663	1.39387	0.546161	0.262679	1	0.860124	256	144	112	A	B
3101145	DArTseq	A07	21848267		0.470456	0.327481	0.352821	0.180954	-0.185767	0.257509	0.830467	0.501333	1.37568	0.546632	0.262305	1	0.860274	246	139	107	A	B
3166556	DArTseq	A06	17054261		0.471569	0.326455	0.177983	0.154456	0.19671	0.273848	1.21739	0.711747	2.08226	0.547103	0.261931	1	0.861567	250	140	110	A	B
5049657	DArTseq	C02	19785381		0.473543	0.324641	0.179971	0.160777	0.189776	0.26523	1.20898	0.71887	2.03323	0.547574	0.261557	1	0.86443	249	140	109	A	B
3099216	DArTseq				0.474563	0.323706	0.0984401	0.181291	0.184423	0.25805	1.20252	0.725165	1.99412	0.548045	0.261184	1	0.865548	243	133	110	A	B
4120981_17:A>G	DArTseq	A01	19267477		0.474577	0.323693	0.139762	0.17652	0.180406	0.25244	1.1977	0.730244	1.9644	0.548516	0.260811	1	0.864831	255	142	113	A	B
5120688	DArTseq	A05	2908724		0.47514	0.323178	0.223144	0.158114	0.1918	0.269146	1.21143	0.71482	2.05305	0.548987	0.260438	1	0.865113	250	143	107	A	B
4112783_67:A>G	DArTseq	A05	9089940		0.475671	0.322694	0.160343	0.163824	0.182602	0.25631	1.20034	0.72632	1.98371	0.549458	0.260065	1	0.865337	256	143	113	A	B
3085507_50:G>T	DArTseq	A05	16675907		0.476304	0.322116	0.164755	0.166083	0.180991	0.254376	1.1984	0.727903	1.97303	0.549929	0.259693	1	0.865748	257	144	113	A	B
5047923	DArTseq	A06	5114001		0.476437	0.321995	0.184571	0.15732	0.191906	0.270053	1.21156	0.713625	2.05692	0.5504	0.259321	1	0.865248	249	140	109	A	B
3093605	DArTseq	A07	7786901		0.47665	0.3218	0.306167	0.160979	-0.191098	0.26841	0.826052	0.488127	1.39792	0.550871	0.25895	1	0.864897	245	137	108	A	B
3075282_24:C>A	DArTseq	A03	345503		0.476929	0.321546	0.156161	0.161656	0.183707	0.258634	1.20166	0.723818	1.99497	0.551342	0.258579	1	0.864663	255	142	113	B	A
4116479	DArTseq	A09	329622		0.476951	0.321527	0.370374	0.170722	-0.188052	0.264361	0.828571	0.493516	1.3911	0.551813	0.258208	1	0.863964	241	138	103	A	B
3121701	DArTseq	C05	40063391		0.477956	0.320612	0.327213	0.166604	-0.185562	0.261465	0.830637	0.497563	1.38668	0.552285	0.257837	1	0.865048	247	139	108	A	B
3104236	DArTseq				0.477956	0.320612	0.327213	0.166604	-0.185562	0.261465	0.830637	0.497563	1.38668	0.552756	0.257467	1	0.864311	247	139	108	A	B
3156502	DArTseq				0.478566	0.320058	0.3234	0.17703	-0.182818	0.258072	0.83292	0.502259	1.38127	0.553227	0.257097	1	0.864678	245	137	108	A	B
3100817_21:T>A	DArTseq	C06	26552434		0.478821	0.319827	0.184093	0.139599	0.24079	0.341721	1.27225	0.651172	2.48572	0.553698	0.256727	1	0.864402	250	139	111	B	A
3147409_56:G>A	DArTseq	C04	45564653		0.479876	0.318871	0.151806	0.174579	0.181686	0.257365	1.19924	0.724155	1.986	0.554169	0.256358	1	0.865571	247	138	109	A	B
4167038	DArTseq	C06	6025101		0.480727	0.318102	0.321205	0.16168	-0.187673	0.266051	0.828885	0.49207	1.39625	0.55464	0.255989	1	0.866369	247	139	108	A	B
3089502_54:A>G	DArTseq	A03	19607669		0.481207	0.317668	0.326397	0.173787	-0.177361	0.251881	0.837477	0.511173	1.37208	0.555111	0.25562	1	0.8665	257	144	113	B	A
3154913	DArTseq	A08	7056482		0.481848	0.31709	0.334006	0.172009	-0.182775	0.259883	0.832955	0.500501	1.38624	0.555582	0.255252	1	0.866919	245	138	107	B	A
3168685_61:T>C	DArTseq	C06	7817046		0.482211	0.316763	0.318454	0.175625	-0.197826	0.281447	0.820513	0.472621	1.42449	0.556053	0.254884	1	0.866836	216	121	95	B	A
3141261_58:A>G	DArTseq	A04	3236280		0.484211	0.314965	0.440312	0.187017	-0.197366	0.282105	0.82089	0.472229	1.42698	0.556524	0.254516	1	0.869696	211	124	87	B	A
4113210	DArTseq	C03	50356513		0.484269	0.314913	0.210565	0.168176	0.186317	0.266769	1.2048	0.71423	2.03233	0.556995	0.254149	1	0.869065	240	137	103	B	A
4336279	DArTseq				0.484503	0.314704	0.207639	0.166987	0.181825	0.260429	1.1994	0.71992	1.99824	0.557466	0.253782	1	0.86875	249	142	107	B	A
3091524	DArTseq	C04	4071793		0.484933	0.314318	0.405465	0.166667	-0.187212	0.26791	0.829268	0.490507	1.40199	0.557937	0.253415	1	0.868787	242	141	101	A	B
3158783_27:T>G	DArTseq	A03	19180002		0.485197	0.314082	0.341749	0.177979	-0.177446	0.254333	0.837406	0.508679	1.37857	0.558408	0.253048	1	0.868527	252	142	110	A	B
3126016_32:A>G	DArTseq	C01	12054080		0.48631	0.313087	0.16093	0.171425	0.175542	0.252334	1.19189	0.726852	1.95446	0.558879	0.252682	1	0.869787	257	144	113	B	A
5120553_17:G>T	DArTseq	C03	20802400		0.48631	0.313087	0.16093	0.171425	0.175542	0.252334	1.19189	0.726852	1.95446	0.55935	0.252316	1	0.869054	257	144	113	B	A
3134485_28:G>C	DArTseq	A08	12038451		0.48631	0.313087	0.16093	0.171425	0.175542	0.252334	1.19189	0.726852	1.95446	0.559821	0.251951	1	0.868324	257	144	113	B	A
4120869_29:A>G	DArTseq	A03	15237795		0.486731	0.312711	0.141079	0.168254	0.179393	0.258187	1.19649	0.721333	1.98465	0.560292	0.251586	1	0.868345	249	138	111	A	B
3078351	DArTseq	C06	5078069		0.486739	0.312703	0.3234	0.17703	-0.180299	0.259301	0.83502	0.502314	1.38809	0.560763	0.251221	1	0.867631	243	136	107	B	A
3100137_35:G>T	DArTseq	A03	26236671		0.489391	0.310344	0.326397	0.173787	-0.174847	0.253	0.839586	0.511337	1.37855	0.561234	0.250856	1	0.871626	255	143	112	B	A
3106381_56:G>C	DArTseq	A03	176189		0.489853	0.309935	0.189757	0.165139	0.181807	0.263652	1.19938	0.715373	2.01087	0.561705	0.250492	1	0.871716	246	139	107	B	A
3089772_15:A>G	DArTseq	C06	873992		0.490913	0.308995	0.151806	0.174579	0.173616	0.252186	1.1896	0.725664	1.95014	0.562176	0.250128	1	0.872872	256	143	113	B	A
3092628	DArTseq	A03	24073099		0.491684	0.308314	0.300754	0.174731	-0.176702	0.257032	0.83803	0.506372	1.38691	0.562647	0.249764	1	0.873511	247	137	110	A	B
3116375_62:A>G	DArTseq	C02	40242514		0.491806	0.308206	0.156161	0.161656	0.180312	0.262659	1.19759	0.715696	2.00396	0.563118	0.2494	1	0.872996	250	139	111	B	A
3121874	DArTseq	A05	5069206		0.492276	0.307792	0.100805	0.169853	0.181046	0.263913	1.19847	0.714464	2.01036	0.563589	0.249037	1	0.8731	239	130	109	B	A
3148304_23:T>A	DArTseq	A01	9301381		0.492535	0.307563	0.315081	0.178975	-0.173111	0.252363	0.841044	0.512865	1.37922	0.56406	0.248674	1	0.872831	255	142	113	A	B
4706369	DArTseq	C09	13439558		0.493038	0.307119	0.273293	0.158604	-0.182322	0.265902	0.833333	0.494855	1.40333	0.564531	0.248312	1	0.872994	250	138	112	A	B
3183649_26:T>C	DArTseq	C06	3534834		0.493161	0.307011	0.338975	0.173332	-0.176456	0.257524	0.838235	0.506008	1.38859	0.565002	0.24795	1	0.872484	248	140	108	A	B
4167565	DArTseq	A03	10900595		0.494012	0.306262	0.156161	0.161656	0.18868	0.276365	1.20765	0.70258	2.07582	0.565473	0.247588	1	0.873262	236	131	105	B	A
3103948	DArTseq	A02	12479163		0.494281	0.306026	0.302281	0.159923	-0.184498	0.26981	0.831522	0.490012	1.41105	0.565944	0.247226	1	0.87301	245	137	108	A	B
3097332	DArTseq	A04	9897016		0.494626	0.305723	0.156569	0.177319	0.176923	0.259231	1.19354	0.718083	1.9838	0.566415	0.246865	1	0.872894	243	136	107	B	A
3216569	DArTseq	A07	9581638		0.496837	0.303786	0.298982	0.162442	-0.176379	0.259533	0.8383	0.504058	1.39418	0.566886	0.246504	1	0.876067	253	141	112	A	B
4167699	DArTseq				0.496909	0.303723	0.168335	0.17536	0.173951	0.256227	1.19	0.720181	1.9663	0.567358	0.246143	1	0.875468	249	140	109	A	B
5120754	DArTseq				0.497074	0.303579	0.322773	0.165431	-0.178192	0.262336	0.836782	0.500388	1.39932	0.567829	0.245783	1	0.875031	247	139	108	A	B
3100481	DArTseq				0.497775	0.302967	0.17185	0.169655	0.173896	0.256723	1.18993	0.719441	1.96811	0.5683	0.245423	1	0.87554	251	141	110	B	A
5122557	DArTseq	A09	1974921		0.498693	0.302166	0.135341	0.164776	0.188446	0.278997	1.20737	0.698802	2.08607	0.568771	0.245063	1	0.876429	229	126	103	B	A
4118404_31:C>A	DArTseq	A03	1165981		0.49895	0.301943	0.182322	0.161835	0.174353	0.258199	1.19048	0.717691	1.97471	0.569242	0.244703	1	0.876155	256	144	112	A	B
3110228	DArTseq	A03	10169840		0.499307	0.301633	0.295117	0.161358	-0.189757	0.280739	0.82716	0.477112	1.43403	0.569713	0.244344	1	0.876056	233	130	103	B	A
4167460	DArTseq	A02	1023201		0.501033	0.300133	0.341749	0.177979	-0.176235	0.261965	0.838421	0.501734	1.40104	0.570184	0.243985	1	0.87836	239	135	104	B	A
4107273	DArTseq	C01	2423966		0.501342	0.299866	0.325422	0.181988	-0.173873	0.258702	0.840404	0.506147	1.3954	0.570655	0.243627	1	0.878177	243	136	107	A	B
5122347	DArTseq	A07	15673187		0.501353	0.299856	0.216223	0.176438	0.174643	0.259952	1.19082	0.715436	1.98209	0.571126	0.243268	1	0.877472	244	140	104	B	A
4119915	DArTseq	A03	4115332		0.501559	0.299678	0.287682	0.155902	-0.185028	0.275178	0.831081	0.484627	1.42521	0.571597	0.24291	1	0.877108	246	137	109	A	B
5122808	DArTseq	A06	2280821		0.50173	0.29953	0.139762	0.17652	0.17311	0.257862	1.189	0.717272	1.97096	0.572068	0.242552	1	0.876686	245	136	109	A	B
4337676_22:C>A	DArTseq	C03	10088364		0.502136	0.299178	0.322773	0.165431	-0.171542	0.255576	0.842365	0.510445	1.39012	0.572539	0.242195	1	0.876674	256	144	112	A	B
4707820	DArTseq	C01	2387121		0.502295	0.299041	0.159065	0.178738	0.17179	0.256202	1.18743	0.71866	1.96196	0.57301	0.241838	1	0.876231	248	139	109	A	B
3094902	DArTseq	A06	19342617		0.502445	0.298912	0.244453	0.165629	0.178404	0.266439	1.19531	0.709058	2.01501	0.573481	0.241481	1	0.875772	244	141	103	B	A
5122793	DArTseq	C08	37497106		0.503415	0.298074	0.321584	0.172457	-0.173164	0.25881	0.841	0.506398	1.39669	0.573952	0.241124	1	0.876743	246	138	108	A	B
3083644_64:C>A	DArTseq	A06	3335193		0.503583	0.297929	0.315517	0.167014	-0.169805	0.253871	0.843829	0.513044	1.38789	0.574423	0.240768	1	0.876317	257	144	113	A	B
4114681	DArTseq	A06	6349392		0.504148	0.297442	0.30466	0.154271	-0.181046	0.270871	0.834397	0.490684	1.41887	0.574894	0.240412	1	0.876581	253	142	111	A	B
5122570	DArTseq	A06	5599876		0.504245	0.297358	0.377763	0.166221	-0.179312	0.268365	0.835845	0.493957	1.41437	0.575365	0.240057	1	0.876034	241	139	102	B	A
3103509_67:C>A	DArTseq	A02	8523859		0.505455	0.296318	0.189757	0.165139	0.174209	0.261936	1.1903	0.71235	1.98894	0.575836	0.239701	1	0.877417	248	140	108	A	B
4115944	DArTseq	A03	24313204		0.507169	0.294847	0.300754	0.174731	-0.172137	0.259577	0.841864	0.506158	1.40023	0.576307	0.239346	1	0.879673	243	135	108	A	B
3144383	DArTseq				0.50749	0.294573	0.262364	0.171718	0.175891	0.265737	1.19231	0.708253	2.00719	0.576778	0.238991	1	0.879511	240	140	100	B	A
3092478	DArTseq	C03	9103066		0.508245	0.293927	0.307967	0.168646	-0.171835	0.259724	0.842118	0.506164	1.40105	0.577249	0.238637	1	0.880101	247	138	109	A	B
4116271_66:A>G	DArTseq	C06	35860270		0.508255	0.293919	0.171148	0.156746	0.177158	0.268244	1.19382	0.705675	2.01964	0.57772	0.238282	1	0.8794	251	140	111	A	B
3098153	DArTseq	C09	36561270		0.508318	0.293864	0.374693	0.175162	-0.172169	0.260301	0.841837	0.505423	1.40217	0.578191	0.237928	1	0.878795	244	140	104	B	A
3129917	DArTseq	A08	6963763		0.508758	0.293489	0.354821	0.177498	-0.1725	0.261098	0.841558	0.504467	1.4039	0.578662	0.237575	1	0.878839	241	137	104	B	A
3101927	DArTseq	C04	33949748		0.508867	0.293395	0.131336	0.181462	0.170945	0.2589	1.18643	0.714267	1.9707	0.579133	0.237221	1	0.878314	242	134	108	A	B
3145462	DArTseq	C03	6080513		0.508947	0.293327	0.182322	0.161835	0.177052	0.268487	1.19369	0.705264	2.02038	0.579604	0.236868	1	0.877738	244	137	107	A	B
5121390	DArTseq				0.509746	0.292646	0.347196	0.179447	-0.171306	0.259925	0.842564	0.506233	1.40235	0.580075	0.236516	1	0.878402	242	137	105	A	B
3106208	DArTseq	A03	1263418		0.510367	0.292117	0.179793	0.166763	0.174379	0.265243	1.19051	0.707869	2.00222	0.580546	0.236163	1	0.878759	242	136	106	B	A
3091333	DArTseq	C02	45098288		0.511253	0.291364	0.176931	0.17217	0.172743	0.263233	1.18856	0.7095	1.99109	0.581017	0.235811	1	0.879571	240	135	105	B	A
3093749	DArTseq	C09	5109842		0.512252	0.290516	0.255933	0.156976	-0.179947	0.274495	0.835314	0.487747	1.43056	0.581488	0.235459	1	0.880576	244	134	110	A	B
4118337	DArTseq	A03	24661993		0.512287	0.290487	0.380464	0.176569	-0.169155	0.258181	0.844378	0.50906	1.40057	0.581959	0.235107	1	0.879924	247	142	105	A	B
4338734_18:A>G	DArTseq	A03	378850		0.512396	0.290394	0.174941	0.164474	0.168003	0.256725	1.18294	0.715211	1.95655	0.582431	0.234756	1	0.879399	255	143	112	A	B
3079163_22:C>A	DArTseq	C05	37850948		0.512874	0.289989	0.298493	0.158888	-0.17066	0.260716	0.843109	0.505775	1.40543	0.582902	0.234405	1	0.879508	256	143	113	A	B
5030100_51:C>T	DArTseq	C03	176236		0.514678	0.288464	0.331777	0.167804	-0.166263	0.255161	0.846824	0.513565	1.39634	0.583373	0.234054	1	0.88189	255	144	111	A	B
3128799	DArTseq	A02	24246959		0.515901	0.287434	0.306167	0.160979	-0.172635	0.265626	0.841444	0.499942	1.41622	0.583844	0.233703	1	0.883272	248	139	109	A	B
3082560	DArTseq	C09	44421261		0.516196	0.287185	0.343473	0.167396	-0.168269	0.259143	0.845126	0.508551	1.40446	0.584315	0.233353	1	0.883066	250	142	108	A	B
3091784	DArTseq	A05	17947132		0.517122	0.286407	0.164755	0.166083	0.171717	0.265407	1.18734	0.70576	1.99754	0.584786	0.233003	1	0.883938	242	135	107	A	B
5121879	DArTseq	C03	7159059		0.517437	0.286142	0.352821	0.180954	-0.1705	0.26346	0.843243	0.503143	1.41323	0.585257	0.232654	1	0.883765	236	134	102	B	A
3175961	DArTseq	C06	6759212		0.518161	0.285535	0.303682	0.167433	-0.173062	0.267764	0.841085	0.497639	1.42156	0.585728	0.232304	1	0.88429	238	133	105	B	A
3085072	DArTseq	A04	14859030		0.518179	0.28552	0.197826	0.168658	0.168109	0.260443	1.18306	0.710093	1.97107	0.586199	0.231955	1	0.88361	247	140	107	A	B
3091419	DArTseq	A05	282243		0.518645	0.28513	0.172613	0.163364	0.171159	0.265539	1.18668	0.705184	1.99694	0.58667	0.231606	1	0.883695	245	137	108	A	B
5030152	DArTseq	C02	34396972		0.519075	0.28477	0.172613	0.163364	0.167255	0.259705	1.18206	0.710514	1.96654	0.587141	0.231258	1	0.883718	252	141	111	A	B
5031258	DArTseq	A03	698683		0.519827	0.284141	0.163325	0.172707	0.169819	0.264103	1.18509	0.706225	1.98866	0.587612	0.230909	1	0.88429	238	133	105	B	A
4114685	DArTseq	C05	43087959		0.520136	0.283883	0.179341	0.181059	0.1655	0.257448	1.17998	0.712413	1.95443	0.588083	0.230561	1	0.884106	246	139	107	B	A
3104219	DArTseq	A03	24708807		0.520705	0.283408	0.349376	0.176075	-0.167054	0.260133	0.846154	0.508183	1.4089	0.588554	0.230214	1	0.884365	243	138	105	A	B
3104943_57:C>T	DArTseq	A03	15025480		0.520983	0.283177	0.184734	0.162914	0.16494	0.257275	1.17932	0.712256	1.95267	0.589025	0.229866	1	0.88413	256	144	112	B	A
3181449	DArTseq	A01	1414387		0.521654	0.282618	0.14994	0.165421	0.166397	0.259941	1.18104	0.709577	1.96576	0.589496	0.229519	1	0.884562	249	138	111	A	B
5052201	DArTseq	C05	572532		0.522094	0.282251	0.322083	0.185722	-0.167933	0.262458	0.845411	0.505427	1.41409	0.589967	0.229172	1	0.884601	236	132	104	B	A
3085644	DArTseq	A07	13928716		0.523077	0.281435	0.129212	0.17998	0.163176	0.255627	1.17724	0.7133	1.94295	0.590438	0.228826	1	0.88556	248	137	111	B	A
3089174	DArTseq	A05	1854908		0.524345	0.280383	0.163888	0.159143	0.168818	0.265538	1.1839	0.703536	1.99226	0.590909	0.228479	1	0.887	250	139	111	A	B
3164482_55:C>T	DArTseq	C05	37420759		0.524401	0.280336	0.302281	0.159923	-0.168749	0.264987	0.84472	0.502518	1.41996	0.59138	0.228133	1	0.886388	250	140	110	B	A
4117490	DArTseq	A03	24065245		0.524829	0.279982	0.287682	0.175219	-0.163629	0.257364	0.849057	0.512701	1.40608	0.591851	0.227788	1	0.886406	246	136	110	A	B
5050640	DArTseq	A05	19472674		0.525063	0.279789	0.313658	0.174254	-0.165238	0.260011	0.847692	0.509228	1.41112	0.592322	0.227442	1	0.886096	243	136	107	A	B
3081577	DArTseq				0.525063	0.279789	0.296266	0.173384	-0.165238	0.260011	0.847692	0.509228	1.41112	0.592793	0.227097	1	0.885392	243	135	108	B	A
4110735	DArTseq	A01	19997704		0.525066	0.279786	0.333773	0.179948	-0.163874	0.257924	0.848849	0.512013	1.40728	0.593264	0.226752	1	0.884694	245	138	107	A	B
3087965_31:C>T	DArTseq	A03	19075759		0.525887	0.279108	0.165792	0.174018	0.15963	0.251798	1.17308	0.71613	1.92159	0.593735	0.226407	1	0.885374	257	144	113	B	A
3081482_33:A>G	DArTseq	A03	876717		0.526294	0.278772	0.189242	0.159321	0.16493	0.260628	1.17931	0.707582	1.96553	0.594206	0.226063	1	0.885358	256	144	112	B	A
3088234_33:T>C	DArTseq	C03	28192206		0.526421	0.278667	0.174941	0.164474	0.161531	0.255239	1.17531	0.71267	1.93828	0.594677	0.225719	1	0.88487	257	144	113	A	B
4168407	DArTseq	C03	6890681		0.526566	0.278547	0.200671	0.169882	0.165264	0.261237	1.1797	0.706974	1.96853	0.595148	0.225375	1	0.884415	245	139	106	A	B
3110318	DArTseq	C06	36114600		0.527262	0.277973	0.19671	0.162473	0.171014	0.270936	1.18651	0.697663	2.01788	0.595619	0.225031	1	0.884883	241	136	105	B	A
5120524	DArTseq	A03	5975205		0.528375	0.277058	0.200671	0.149822	0.180697	0.287317	1.19805	0.682191	2.104	0.59609	0.224688	1	0.88605	249	140	109	A	B
3159082_29:T>C	DArTseq	A01	17018963		0.529073	0.276484	0.156569	0.177319	0.158512	0.25194	1.17177	0.71513	1.91998	0.596561	0.224345	1	0.886521	256	143	113	B	A
5120760	DArTseq				0.529765	0.275917	0.184734	0.162914	0.171941	0.274066	1.18761	0.694038	2.03218	0.597033	0.224002	1	0.88698	237	133	104	B	A
3112343	DArTseq				0.530141	0.275609	0.296732	0.178032	-0.16093	0.256418	0.851351	0.515041	1.40727	0.597504	0.22366	1	0.88691	247	137	110	A	B
3149385	DArTseq	C04	46115252		0.531408	0.274572	0.274437	0.175719	-0.163211	0.260823	0.849412	0.509449	1.41624	0.597975	0.223317	1	0.888331	240	132	108	A	B
3169638	DArTseq	C01	17273062		0.531677	0.274352	0.164755	0.166083	0.164724	0.263662	1.17907	0.703242	1.97684	0.598446	0.222975	1	0.88808	244	136	108	A	B
4121876	DArTseq	A03	23061441		0.532257	0.273879	0.300754	0.174731	-0.160172	0.2565	0.851997	0.515348	1.40856	0.598917	0.222634	1	0.88835	248	138	110	A	B
5029862	DArTseq	C06	18892614		0.532606	0.273594	0.229574	0.138923	0.216713	0.348998	1.24199	0.626677	2.46145	0.599388	0.222292	1	0.888235	251	142	109	A	B
3103238	DArTseq	A04	9207650		0.53275	0.273476	0.156569	0.177319	0.161885	0.259667	1.17572	0.706762	1.95586	0.599859	0.221951	1	0.887777	242	135	107	B	A
3096493_40:C>T	DArTseq	A10	2375308		0.533029	0.273249	0.318454	0.175625	-0.156812	0.251622	0.854864	0.522051	1.39985	0.60033	0.22161	1	0.887546	257	144	113	B	A
5120639_66:G>A	DArTseq	A07	13046882		0.533029	0.273249	0.318454	0.175625	-0.156812	0.251622	0.854864	0.522051	1.39985	0.600801	0.22127	1	0.886156	257	144	113	A	B
3096611_34:T>G	DArTseq	C04	38312161		0.533029	0.273249	0.318454	0.175625	-0.156812	0.251622	0.854864	0.522051	1.39985	0.601272	0.220929	1	0.886156	257	144	113	B	A
3084995	DArTseq	A03	1178957		0.533205	0.273106	0.141079	0.168254	0.164303	0.263937	1.17857	0.702568	1.97708	0.601743	0.220589	1	0.885755	241	133	108	B	A
3161422_64:T>G	DArTseq	C05	11569193		0.533412	0.272937	0.152192	0.159572	0.171595	0.275956	1.1872	0.691233	2.03902	0.602214	0.220249	1	0.885405	239	132	107	A	B
4119208	DArTseq	C01	2309674		0.533472	0.272889	0.202237	0.176991	0.160669	0.25817	1.1743	0.707976	1.94777	0.602685	0.21991	1	0.884813	246	140	106	A	B
5121104	DArTseq	C02	37323444		0.533508	0.272859	0.163325	0.172707	0.163359	0.26258	1.17746	0.703774	1.96997	0.603156	0.21957	1	0.884182	240	134	106	B	A
3192061	DArTseq	C05	40027935		0.533957	0.272494	0.334006	0.172009	-0.162156	0.2607	0.850309	0.510111	1.41739	0.603627	0.219231	1	0.884236	244	138	106	B	A
3100199	DArTseq	A07	6011223		0.534889	0.271737	0.302281	0.159923	-0.165705	0.266913	0.847296	0.502151	1.42967	0.604098	0.218893	1	0.885089	248	139	109	A	B
3099758	DArTseq	A01	5413684		0.534931	0.271702	0.179586	0.173471	0.159922	0.257915	1.17342	0.707801	1.94534	0.604569	0.218554	1	0.884469	247	139	108	A	B
5122270	DArTseq	C03	28972723		0.535213	0.271473	0.203599	0.171134	0.162335	0.262053	1.17625	0.703781	1.96592	0.60504	0.218216	1	0.884247	243	138	105	B	A
3110716_45:C>G	DArTseq	C03	736		0.535233	0.271457	0.327213	0.166604	-0.15859	0.255747	0.853346	0.516927	1.40871	0.605511	0.217878	1	0.883593	255	144	111	A	B
5121456	DArTseq	C07	34140028		0.535704	0.271075	0.341303	0.170286	-0.162611	0.262523	0.849921	0.50806	1.42181	0.605982	0.21754	1	0.883683	243	138	105	B	A
5121871	DArTseq				0.535894	0.270921	0.219859	0.171905	0.162075	0.262069	1.17595	0.703575	1.96547	0.606453	0.217203	1	0.883309	243	139	104	B	A
4107411	DArTseq	A05	19365320		0.537535	0.269593	0.292388	0.181528	-0.158857	0.257749	0.853119	0.514765	1.41387	0.606924	0.216866	1	0.885327	244	135	109	B	A
4120013	DArTseq	C08	36016409		0.537963	0.269248	0.287682	0.166667	-0.162519	0.263833	0.85	0.506804	1.4256	0.607395	0.216529	1	0.885345	243	135	108	A	B
3084351	DArTseq	C07	39323378		0.53799	0.269226	0.149532	0.173257	0.159204	0.258688	1.17258	0.706223	1.94689	0.607866	0.216192	1	0.884703	245	136	109	A	B
3074841_37:T>C	DArTseq	A04	15282815		0.538211	0.269048	0.312375	0.169888	-0.155532	0.252703	0.85596	0.521613	1.40462	0.608337	0.215856	1	0.883698	257	144	113	A	B
3084984_27:A>T	DArTseq	A07	16918130		0.538211	0.269048	0.312375	0.169888	-0.155532	0.252703	0.85596	0.521613	1.40462	0.608808	0.215519	1	0.883698	257	144	113	A	B
3079446	DArTseq	C09	2892970		0.538225	0.269036	0.245122	0.157348	-0.169137	0.274708	0.844394	0.492843	1.44671	0.609279	0.215184	1	0.883038	243	133	110	A	B
3129827	DArTseq	C05	2615073		0.538335	0.268947	0.363668	0.17245	-0.162997	0.264845	0.849593	0.505557	1.42775	0.60975	0.214848	1	0.882537	239	137	102	B	A
4112973	DArTseq	A02	4855583		0.538569	0.268759	0.167054	0.167248	0.162425	0.264398	1.17636	0.700617	1.97515	0.610221	0.214513	1	0.882239	242	135	107	B	A
5030897	DArTseq				0.538882	0.268506	0.159065	0.178738	0.157605	0.256595	1.1707	0.707993	1.93582	0.610692	0.214177	1	0.882072	247	138	109	B	A
5121975	DArTseq	A03	2129445		0.539329	0.268146	0.187212	0.164015	0.164186	0.267834	1.17843	0.69714	1.99201	0.611163	0.213843	1	0.882122	242	136	106	B	A
3099517	DArTseq	C03	21765045		0.5398	0.267767	0.207639	0.166987	0.168838	0.275797	1.18393	0.689545	2.03277	0.611634	0.213508	1	0.882213	231	131	100	B	A
5121491	DArTseq	A02	22025292		0.539851	0.267726	0.184571	0.15732	0.169069	0.276277	1.1842	0.689055	2.03516	0.612106	0.213174	1	0.881619	243	136	107	A	B
5121344	DArTseq				0.539921	0.26767	0.272644	0.162139	-0.162643	0.265289	0.849894	0.505297	1.4295	0.612577	0.21284	1	0.881054	246	136	110	A	B
4119430_31:G>A	DArTseq	C03	10183742		0.541286	0.266573	0.314249	0.163158	-0.157064	0.257058	0.85465	0.516387	1.41449	0.613048	0.212506	1	0.882603	256	144	112	B	A
3079816	DArTseq	C03	27309050		0.541361	0.266513	0.156346	0.168945	0.159991	0.262197	1.1735	0.701934	1.96187	0.613519	0.212172	1	0.882048	243	135	108	B	A
3092169	DArTseq				0.541478	0.266419	0.184571	0.15732	0.163735	0.26858	1.1779	0.695808	1.99402	0.61399	0.211839	1	0.881563	250	140	110	A	B
4337316	DArTseq	A08	12230155		0.542432	0.265654	0.31667	0.184102	-0.159827	0.26247	0.852291	0.509529	1.42563	0.614461	0.211506	1	0.88244	236	132	104	A	B
3109850	DArTseq	C08	36172078		0.542633	0.265494	0.275706	0.167096	-0.157923	0.259371	0.853916	0.513611	1.4197	0.614932	0.211173	1	0.88209	248	137	111	A	B
4119249	DArTseq	C03	21533847		0.542668	0.265466	0.213574	0.169392	0.15963	0.262481	1.17308	0.70129	1.96225	0.615403	0.210841	1	0.881472	244	139	105	A	B
3114144	DArTseq	C05	42985105		0.54402	0.264385	0.333773	0.179948	-0.157883	0.260271	0.85395	0.512726	1.42226	0.615874	0.210508	1	0.882993	241	136	105	A	B
3130106_50:A>C	DArTseq	A03	15059801		0.544112	0.264312	0.154151	0.167745	0.154585	0.25503	1.16717	0.708027	1.92407	0.616345	0.210176	1	0.882467	254	141	113	A	B
3115761	DArTseq	A01	12405689		0.545048	0.263565	0.156569	0.177319	0.156303	0.258409	1.16918	0.704562	1.94019	0.616816	0.209844	1	0.88331	244	136	108	A	B
3076559	DArTseq	A03	23058951		0.545139	0.263493	0.331357	0.17515	-0.155466	0.256978	0.856016	0.517295	1.41653	0.617287	0.209513	1	0.882784	248	140	108	A	B
3092936	DArTseq				0.545785	0.262978	0.310155	0.162057	-0.159332	0.263663	0.852713	0.50859	1.42968	0.617758	0.209182	1	0.883157	249	140	109	A	B
3091021	DArTseq	A02	12174903		0.545855	0.262923	0.276753	0.15963	-0.161684	0.267603	0.85071	0.503493	1.43737	0.618229	0.208851	1	0.882597	247	137	110	A	B
4118183	DArTseq	C05	42022798		0.547012	0.262003	0.168335	0.17536	0.153748	0.255429	1.1662	0.706881	1.92397	0.6187	0.20852	1	0.883794	250	140	110	B	A
3081413	DArTseq	A02	8501183		0.548071	0.261163	0.186877	0.158311	0.161429	0.269161	1.17519	0.693415	1.99169	0.619171	0.208189	1	0.884833	248	139	109	A	B
5049149	DArTseq	A07	13628012		0.548335	0.260954	0.292136	0.176608	-0.153986	0.256589	0.857284	0.518456	1.41755	0.619642	0.207859	1	0.884587	247	137	110	A	B
3162854	DArTseq				0.548413	0.260892	0.179586	0.173471	0.153906	0.256614	1.16638	0.705353	1.92875	0.620113	0.207529	1	0.884041	249	140	109	A	B
3132580	DArTseq	C08	38011454		0.54908	0.260365	0.374693	0.175162	-0.15564	0.259776	0.855867	0.514376	1.42407	0.620584	0.207199	1	0.884443	245	141	104	A	B
5120786_20:G>C	DArTseq	A03	802115		0.54932	0.260175	0.191667	0.160351	0.155204	0.259507	1.1679	0.702275	1.94223	0.621055	0.20687	1	0.88416	256	144	112	B	A
3102979_35:C>T	DArTseq	A03	2869479		0.549431	0.260086	0.179971	0.160777	0.164869	0.275852	1.17924	0.686739	2.02494	0.621526	0.206541	1	0.883669	238	133	105	B	A
3150201_16:T>A	DArTseq	C02	44133962		0.549923	0.259698	0.168137	0.161212	0.154636	0.258921	1.16723	0.702683	1.9389	0.621997	0.206212	1	0.88379	255	142	113	B	A
3126953	DArTseq	A02	8977250		0.550283	0.259414	0.214657	0.159525	0.161821	0.271344	1.17565	0.690725	2.00101	0.622468	0.205883	1	0.883699	245	139	106	A	B
3084587_18:C>A	DArTseq	C09	40713949		0.551791	0.258225	0.304489	0.171608	-0.150339	0.252667	0.860417	0.524366	1.41183	0.622939	0.205554	1	0.885452	256	143	113	A	B
5050310	DArTseq	A03	1471655		0.552021	0.258045	0.154151	0.167745	0.157629	0.265303	1.17073	0.696028	1.96919	0.62341	0.205226	1	0.885151	240	133	107	B	A
4112963	DArTseq	C03	13118292		0.55242	0.257731	0.230524	0.182276	0.154322	0.259849	1.16687	0.701186	1.94182	0.623881	0.204898	1	0.885123	243	140	103	A	B
4116263	DArTseq	A04	15297635		0.552776	0.257451	0.307967	0.168646	-0.153816	0.259099	0.85743	0.516	1.42478	0.624352	0.20457	1	0.885025	248	139	109	A	B
4112328_55:G>C	DArTseq	A04	13392588		0.552903	0.257351	0.313658	0.174254	-0.149355	0.25174	0.861264	0.525837	1.41066	0.624823	0.204243	1	0.884562	257	144	113	A	B
4337336	DArTseq	A02	20358123		0.55294	0.257322	0.2043	0.155573	0.161159	0.272071	1.17487	0.689285	2.00255	0.625294	0.203915	1	0.883954	250	141	109	A	B
4117748	DArTseq				0.555242	0.255517	0.204794	0.165823	0.156996	0.26645	1.16999	0.694026	1.97237	0.625765	0.203588	1	0.886968	242	137	105	A	B
3119554	DArTseq	A09	548690		0.555264	0.2555	0.331357	0.17515	-0.152309	0.258223	0.858723	0.517666	1.42448	0.626236	0.203262	1	0.886336	246	139	107	B	A
3099121	DArTseq	A02	1825149		0.555586	0.255249	0.187212	0.164015	0.15656	0.26594	1.16948	0.694418	1.96954	0.626707	0.202935	1	0.886182	244	137	107	B	A
3090638	DArTseq	A08	9260363		0.55566	0.255191	0.334006	0.172009	-0.151685	0.257398	0.859259	0.518827	1.42307	0.627179	0.202609	1	0.885635	249	141	108	A	B
3079845_12:A>G	DArTseq	A04	11821100		0.556607	0.254451	0.169418	0.168439	0.149036	0.253686	1.16071	0.705966	1.90839	0.62765	0.202283	1	0.88648	256	143	113	B	A
4111032	DArTseq				0.556631	0.254433	0.326397	0.173787	-0.150506	0.256051	0.860273	0.520813	1.42099	0.628121	0.201957	1	0.885852	250	141	109	B	A
3169470	DArTseq	A05	18334203		0.556728	0.254357	0.174941	0.164474	0.157764	0.268766	1.17089	0.691413	1.98287	0.628592	0.201631	1	0.885344	240	134	106	A	B
4334194	DArTseq	A03	9736773		0.557057	0.2541	0.298493	0.158888	-0.164962	0.280743	0.847926	0.489085	1.47005	0.629063	0.201306	1	0.885203	237	133	104	B	A
3079731_13:G>C	DArTseq	A05	5420131		0.557089	0.254076	0.182322	0.161835	0.150823	0.257124	1.16279	0.702478	1.92473	0.629534	0.200981	1	0.884592	257	144	113	A	B
5030049	DArTseq	C02	39133492		0.557756	0.253555	0.223144	0.167705	0.156346	0.267039	1.16923	0.692775	1.97337	0.630005	0.200656	1	0.88499	240	137	103	B	A
3107290_38:C>A	DArTseq	C07	40178105		0.558096	0.253291	0.174353	0.170899	0.14773	0.252387	1.1592	0.706842	1.90105	0.630476	0.200332	1	0.884867	257	144	113	B	A
5050218	DArTseq	A07	12465580		0.558193	0.253215	0.313658	0.174254	-0.151139	0.258145	0.859729	0.518351	1.42593	0.630947	0.200007	1	0.884362	246	138	108	A	B
3144157	DArTseq	C01	30891214		0.558937	0.252637	0.174353	0.170899	0.149886	0.256647	1.1617	0.702478	1.92113	0.631418	0.199683	1	0.88488	250	140	110	B	A
3201834	DArTseq	C05	921699		0.559016	0.252576	0.261014	0.176231	-0.151815	0.259864	0.859148	0.516258	1.42978	0.631889	0.199359	1	0.884345	241	132	109	B	A
4120735_56:T>G	DArTseq	C03	14268365		0.559973	0.251833	0.3234	0.17703	-0.146944	0.252169	0.863343	0.526662	1.41525	0.63236	0.199036	1	0.885199	256	144	112	A	B
5049334_25:A>C	DArTseq	C07	33233106		0.560853	0.251151	0.30295	0.163549	-0.148799	0.25581	0.861742	0.521948	1.42275	0.632831	0.198712	1	0.88593	257	144	113	A	B
5120691	DArTseq	A03	22268575		0.561752	0.250455	0.339216	0.181465	-0.150625	0.259658	0.860171	0.517082	1.4309	0.633302	0.198389	1	0.886691	242	137	105	B	A
3087224	DArTseq	C02	1018997		0.562878	0.249586	0.307967	0.168646	-0.150781	0.260576	0.860036	0.516071	1.43326	0.633773	0.198066	1	0.887808	246	138	108	A	B
5120536_16:C>T	DArTseq	C06	26520036		0.563604	0.249026	0.211309	0.145906	0.194156	0.337463	1.21429	0.62671	2.35275	0.634244	0.197744	1	0.888294	235	132	103	A	B
4108912_68:C>T	DArTseq	A02	1592126		0.563975	0.24874	0.165985	0.160167	0.154923	0.268865	1.16757	0.689318	1.97763	0.634715	0.197421	1	0.888219	245	136	109	A	B
4107757	DArTseq	C08	36319924		0.564965	0.247979	0.292136	0.176608	-0.149036	0.259013	0.861538	0.518559	1.43137	0.635186	0.197099	1	0.889118	243	135	108	B	A
5120981	DArTseq	A05	17720192		0.565457	0.2476	0.172613	0.163364	0.15281	0.266172	1.1651	0.691504	1.96306	0.635657	0.196777	1	0.889234	244	136	108	A	B
4116523	DArTseq	C02	19793527		0.565675	0.247433	0.267315	0.168745	0.156499	0.272827	1.16941	0.685066	1.99619	0.636128	0.196455	1	0.888918	234	136	98	B	A
3179978_34:G>A	DArTseq	A10	1967192		0.566517	0.246787	0.170958	0.176734	0.144123	0.251529	1.15503	0.705482	1.89103	0.636599	0.196134	1	0.889582	257	144	113	B	A
3156075	DArTseq	A08	5433448		0.567735	0.245855	0.300754	0.174731	-0.149523	0.261692	0.861118	0.515592	1.4382	0.63707	0.195813	1	0.890836	240	134	106	B	A
3100162	DArTseq	A04	13230994		0.56783	0.245781	0.392042	0.183067	-0.14948	0.261736	0.861155	0.515569	1.43839	0.637541	0.195492	1	0.890328	240	139	101	B	A
3088123_12:T>G	DArTseq	C02	19515273		0.568231	0.245475	0.182322	0.156347	0.150384	0.263871	1.16228	0.692946	1.9495	0.638012	0.195171	1	0.890298	256	143	113	B	A
3126938_65:T>C	DArTseq	A01	6817004		0.568544	0.245236	0.283362	0.173863	-0.145212	0.254708	0.864839	0.524957	1.42478	0.638483	0.19485	1	0.890132	251	139	112	B	A
3131605_27:A>G	DArTseq	A04	12061649		0.569152	0.244772	0.179793	0.166763	0.144447	0.253911	1.1554	0.702423	1.90049	0.638954	0.19453	1	0.890427	257	144	113	B	A
5048237	DArTseq	A03	2336373		0.569334	0.244633	0.167054	0.154842	0.160159	0.28194	1.1737	0.675405	2.03961	0.639425	0.19421	1	0.890055	242	134	108	A	B
4120190	DArTseq				0.569781	0.244292	0.243622	0.175371	0.147244	0.259229	1.15864	0.697087	1.92579	0.639896	0.19389	1	0.890099	246	142	104	B	A
5122193	DArTseq	A03	12419193		0.570623	0.243651	0.156161	0.161656	0.150569	0.265785	1.1625	0.690479	1.95719	0.640367	0.193571	1	0.890759	246	136	110	B	A
4167319	DArTseq	A03	14271784		0.57076	0.243547	0.192372	0.166287	0.1514	0.267347	1.16346	0.688941	1.96482	0.640838	0.193251	1	0.890318	240	135	105	B	A
3134394	DArTseq	C08	33251677		0.570938	0.243411	0.184922	0.169151	0.148222	0.261791	1.15977	0.694274	1.93737	0.641309	0.192932	1	0.889942	244	137	107	A	B
3140426	DArTseq	A01	7076624		0.572803	0.241994	0.176456	0.179582	0.145627	0.258346	1.15676	0.697167	1.91935	0.64178	0.192613	1	0.892195	244	137	107	A	B
3096393_33:G>T	DArTseq	C05	14106288		0.572874	0.241941	0.191055	0.155008	0.149271	0.265114	1.16099	0.690491	1.95208	0.642252	0.192295	1	0.891651	257	144	113	A	B
3102468_64:C>G	DArTseq	A04	11886374		0.573962	0.241117	0.216671	0.170634	0.144342	0.256918	1.15528	0.698223	1.91152	0.642723	0.191976	1	0.892689	251	143	108	A	B
3096048	DArTseq	C02	33836527		0.574726	0.240539	0.217065	0.165368	0.146901	0.26208	1.15824	0.692965	1.93591	0.643194	0.191658	1	0.893224	248	141	107	A	B
3127775_37:G>A	DArTseq	A03	21873485		0.575812	0.23972	0.336472	0.176547	-0.14723	0.263142	0.863095	0.515309	1.4456	0.643665	0.19134	1	0.894256	238	135	103	B	A
3176738	DArTseq	A08	1980075		0.576593	0.23913	0.279171	0.172539	-0.14564	0.260835	0.864469	0.518468	1.44137	0.644136	0.191023	1	0.894815	242	134	108	B	A
4110247	DArTseq				0.576847	0.238939	0.246133	0.14394	-0.172025	0.30805	0.841958	0.460334	1.53995	0.644607	0.190705	1	0.894556	250	138	112	A	B
3109508_62:A>T	DArTseq	C01	16144209		0.577349	0.238562	0.17185	0.169655	0.141022	0.253212	1.15145	0.700981	1.8914	0.645078	0.190388	1	0.89468	256	143	113	A	B
4168064	DArTseq	C01	10809812		0.578464	0.237724	0.169076	0.155785	0.162281	0.292616	1.17619	0.662823	2.08717	0.645549	0.190071	1	0.895754	233	129	104	B	A
3080716_19:C>T	DArTseq	A06	16080459		0.579151	0.237208	0.1949	0.151904	0.14994	0.270777	1.16176	0.683327	1.97519	0.64602	0.189754	1	0.896165	257	144	113	B	A
3118982	DArTseq	C08	36339075		0.580378	0.236289	0.283575	0.169526	-0.144739	0.26179	0.865248	0.517965	1.44538	0.646491	0.189438	1	0.89741	243	135	108	A	B
5029649	DArTseq	A03	3772890		0.5812	0.235674	0.268264	0.164771	-0.150481	0.272711	0.860294	0.504093	1.46819	0.646962	0.189121	1	0.898026	235	130	105	B	A
3151954_58:A>T	DArTseq	C09	15525968		0.58151	0.235443	0.2948	0.157873	-0.143977	0.261113	0.865908	0.519049	1.44456	0.647433	0.188805	1	0.897852	257	144	113	B	A
5049400	DArTseq	A02	4859902		0.581953	0.235112	0.186877	0.158311	0.149595	0.272106	1.16136	0.681313	1.97966	0.647904	0.188489	1	0.897883	245	137	108	A	B
5029213	DArTseq	A02	23577790		0.583605	0.233881	0.313092	0.159557	-0.148012	0.269887	0.862421	0.508144	1.4637	0.648375	0.188174	1	0.899777	246	139	107	A	B
5029946	DArTseq	A07	662282		0.583736	0.233784	0.265703	0.160012	-0.14792	0.269863	0.8625	0.508214	1.46376	0.648846	0.187858	1	0.899326	244	135	109	A	B
4113761	DArTseq	A06	1767093		0.585692	0.23233	0.311436	0.182525	-0.141537	0.259728	0.868023	0.52173	1.44416	0.649317	0.187543	1	0.901686	241	135	106	A	B
3096187	DArTseq				0.585948	0.232141	0.152016	0.166571	0.141332	0.259658	1.15181	0.692395	1.91604	0.649788	0.187228	1	0.901426	248	137	111	B	A
3162721	DArTseq	C03	4900875		0.586069	0.232051	0.275103	0.171245	-0.141572	0.259981	0.867993	0.521454	1.44483	0.650259	0.186914	1	0.900959	244	135	109	A	B
3096810_67:T>C	DArTseq	C04	47889956		0.586146	0.231994	0.226773	0.180761	0.142587	0.262025	1.15325	0.690056	1.92737	0.65073	0.186599	1	0.900426	239	137	102	B	A
3088937	DArTseq	A01	5194346		0.586545	0.231699	0.176456	0.179582	0.141997	0.261218	1.15257	0.690742	1.92319	0.651201	0.186285	1	0.900387	239	134	105	B	A
5121671	DArTseq	A07	11780204		0.586565	0.231684	0.331357	0.17515	-0.139466	0.256479	0.869822	0.526152	1.43797	0.651672	0.185971	1	0.899767	249	141	108	A	B
3164433	DArTseq	C03	11704596		0.587837	0.230743	0.307967	0.168646	-0.139344	0.257082	0.869929	0.525595	1.43985	0.652143	0.185657	1	0.901066	251	141	110	A	B
3097975_39:T>A	DArTseq	A07	12695478		0.588219	0.230461	0.300754	0.174731	-0.136451	0.25207	0.872449	0.532321	1.4299	0.652614	0.185343	1	0.901003	256	143	113	A	B
3081514_12:G>T	DArTseq	A03	13875211		0.58846	0.230283	0.189242	0.159321	0.140237	0.259456	1.15055	0.691912	1.91319	0.653085	0.18503	1	0.900721	257	144	113	B	A
4332746	DArTseq				0.588478	0.23027	0.169418	0.168439	0.140737	0.260318	1.15112	0.691089	1.91738	0.653556	0.184717	1	0.9001	246	137	109	B	A
4120041	DArTseq	C09	1150990		0.591158	0.228296	0.273889	0.155291	-0.147137	0.273773	0.863176	0.504729	1.47618	0.654027	0.184404	1	0.903549	248	138	110	A	B
5052245	DArTseq	C06	1217041		0.591184	0.228278	0.127155	0.178534	0.139908	0.260591	1.15017	0.690147	1.91682	0.654498	0.184091	1	0.902937	239	131	108	A	B
3186342	DArTseq	C02	19733341		0.591206	0.228261	0.220241	0.161619	0.141549	0.263854	1.15206	0.686874	1.93228	0.654969	0.183779	1	0.902323	250	142	108	A	B
4121417	DArTseq	C06	34556333		0.591303	0.22819	0.107889	0.15499	0.154475	0.288091	1.16705	0.663529	2.05265	0.65544	0.183467	1	0.901822	236	127	109	B	A
3119155	DArTseq				0.59168	0.227913	0.208545	0.162042	0.142853	0.26663	1.15356	0.684038	1.94536	0.655911	0.183155	1	0.901749	246	139	107	B	A
4707074_33:A>G	DArTseq	C03	36151125		0.592557	0.22727	0.358634	0.182501	-0.160808	0.300329	0.851455	0.472625	1.53394	0.656382	0.182843	1	0.902439	195	112	83	B	A
5122750	DArTseq	A06	7601395		0.592901	0.227018	0.207639	0.152437	0.146001	0.273527	1.1572	0.676981	1.97805	0.656854	0.182531	1	0.902315	254	143	111	A	B
3126969_66:C>T	DArTseq	A06	6967578		0.593482	0.226592	0.283944	0.161745	-0.144182	0.270001	0.86573	0.50998	1.46964	0.657325	0.18222	1	0.902552	242	135	107	A	B
4109477_45:T>C	DArTseq	A03	23407844		0.593509	0.226572	0.304489	0.171608	-0.13459	0.252176	0.874074	0.533202	1.43286	0.657796	0.181909	1	0.901947	257	144	113	B	A
3127023_45:G>A	DArTseq	C04	46916491		0.59373	0.226411	0.296732	0.178032	-0.135091	0.253307	0.873637	0.531755	1.43533	0.658267	0.181598	1	0.901638	253	141	112	A	B
3094773	DArTseq				0.593793	0.226365	0.216223	0.176438	0.138322	0.259485	1.14835	0.690549	1.90963	0.658738	0.181288	1	0.901088	244	139	105	A	B
4108189	DArTseq	C08	33287174		0.593826	0.22634	0.194156	0.180452	0.139336	0.261384	1.14951	0.688681	1.9187	0.659209	0.180977	1	0.900495	239	135	104	B	A
4331206	DArTseq	A05	2733877		0.593893	0.226292	0.206794	0.156533	0.146846	0.27583	1.15818	0.674502	1.98868	0.65968	0.180667	1	0.899954	245	138	107	A	B
5030038	DArTseq	C03	21259962		0.593919	0.226273	0.219859	0.171905	0.139086	0.261059	1.14922	0.688948	1.917	0.660151	0.180357	1	0.899351	244	139	105	A	B
3080394	DArTseq	C03	4618693		0.594013	0.226204	0.131336	0.181462	0.140598	0.263884	1.15096	0.68618	1.93056	0.660622	0.180047	1	0.898852	233	128	105	A	B
3137233_25:G>T	DArTseq	C03	1179579		0.594834	0.225605	0.189757	0.165139	0.136928	0.257666	1.14675	0.69205	1.90019	0.661093	0.179738	1	0.899453	253	142	111	A	B
5049400_5:C>G	DArTseq	A02	4854998		0.59498	0.225498	0.19671	0.162473	0.139762	0.263163	1.15	0.686577	1.92622	0.661564	0.179428	1	0.899033	249	140	109	A	B
3110323	DArTseq	A02	784221		0.595336	0.225238	0.291521	0.163948	-0.140698	0.26483	0.868752	0.516973	1.4599	0.662035	0.179119	1	0.898931	245	137	108	A	B
3108732	DArTseq	C02	44926512		0.597761	0.223472	0.235566	0.167244	0.137638	0.261101	1.14756	0.687895	1.91438	0.662506	0.17881	1	0.901312	248	142	106	B	A
5029790	DArTseq	C02	46063009		0.597761	0.223472	0.235566	0.167244	0.137638	0.261101	1.14756	0.687895	1.91438	0.662977	0.178502	1	0.901312	248	142	106	A	B
3189491	DArTseq	C05	41834232		0.597859	0.223402	0.191055	0.178988	0.136632	0.259134	1.14641	0.689857	1.9051	0.663448	0.178193	1	0.900819	243	137	106	B	A
3108497_30:G>A	DArTseq				0.598283	0.223093	0.174353	0.170899	0.133131	0.252809	1.1424	0.696022	1.87505	0.663919	0.177885	1	0.90082	256	143	113	A	B
4167104	DArTseq	A03	13155846		0.598571	0.222884	0.217065	0.165368	0.142309	0.270632	1.15293	0.678325	1.95961	0.66439	0.177577	1	0.900614	238	135	103	B	A
4111129	DArTseq	A02	6700746		0.601083	0.221066	0.205852	0.160977	0.137919	0.264077	1.14788	0.684087	1.92612	0.664861	0.177269	1	0.903753	250	141	109	A	B
3076065_53:C>G	DArTseq	A05	18692187		0.601617	0.22068	0.187212	0.164015	0.13326	0.255445	1.14255	0.692524	1.88501	0.665332	0.176962	1	0.903916	257	144	113	B	A
3095345_65:G>A	DArTseq	A01	18386097		0.601663	0.220647	0.188052	0.177559	0.132115	0.253167	1.14124	0.694827	1.87446	0.665803	0.176654	1	0.903346	254	143	111	A	B
3137498	DArTseq	A03	3795458		0.601988	0.220412	0.280302	0.160677	-0.14054	0.269362	0.868889	0.512482	1.47316	0.666274	0.176347	1	0.903195	244	136	108	B	A
3179561_33:G>T	DArTseq	C03	4913519		0.602411	0.220107	0.190354	0.171646	0.136331	0.261884	1.14606	0.685942	1.91482	0.666745	0.17604	1	0.903191	242	136	106	B	A
3079396	DArTseq	C05	1607651		0.602625	0.219953	0.266268	0.173021	-0.13524	0.259769	0.873506	0.524984	1.4534	0.667216	0.175733	1	0.902874	243	134	109	B	A
3128805	DArTseq	A03	1556624		0.603759	0.219137	0.251314	0.167984	0.137344	0.264892	1.14722	0.682601	1.92809	0.667687	0.175427	1	0.903935	243	140	103	B	A
5034179_43:T>C	DArTseq	C06	17476686		0.603925	0.219017	0.284104	0.158235	-0.146903	0.283004	0.863378	0.495796	1.50348	0.668158	0.175121	1	0.903546	236	132	104	B	A
3110040_10:G>A	DArTseq	C03	1569818		0.604002	0.218962	0.199333	0.163567	0.133812	0.258218	1.14318	0.68915	1.89633	0.668629	0.174815	1	0.903025	254	143	111	B	A
3090892	DArTseq	C05	8482951		0.60404	0.218934	0.273293	0.158604	0.142222	0.274697	1.15283	0.672883	1.97512	0.6691	0.174509	1	0.902447	245	142	103	B	A
5122343	DArTseq	A03	19096680		0.604944	0.218284	0.282863	0.18364	-0.133827	0.258777	0.874741	0.52675	1.45263	0.669571	0.174203	1	0.903163	242	134	108	B	A
5122378	DArTseq	C09	40014589		0.605032	0.218222	0.291706	0.167861	-0.134521	0.260069	0.874135	0.525054	1.4553	0.670042	0.173898	1	0.902658	247	138	109	A	B
4707358	DArTseq	A03	6836764		0.606224	0.217367	0.231329	0.156742	-0.146772	0.284617	0.863491	0.494296	1.50844	0.670513	0.173593	1	0.903802	236	129	107	B	A
3092531_51:C>T	DArTseq	C03	14040932		0.606379	0.217256	0.331357	0.17515	-0.130686	0.253668	0.877493	0.533724	1.44268	0.670984	0.173288	1	0.903398	254	144	110	B	A
3119593	DArTseq				0.606548	0.217135	0.253196	0.173514	-0.131306	0.254988	0.876949	0.532015	1.44552	0.671455	0.172983	1	0.903016	250	137	113	A	B
3143092	DArTseq	C07	41042908		0.60696	0.21684	0.196115	0.174256	0.131573	0.255889	1.14062	0.690755	1.88347	0.671927	0.172678	1	0.902997	250	141	109	B	A
3154133	DArTseq	A01	9334956		0.60728	0.216611	0.170958	0.176734	0.131323	0.255608	1.14034	0.690963	1.88196	0.672398	0.172374	1	0.90284	249	139	110	A	B
3081005_50:C>A	DArTseq	C01	3028509		0.608177	0.21597	0.305382	0.176111	-0.128925	0.251525	0.87904	0.536916	1.43917	0.672869	0.17207	1	0.903541	257	144	113	B	A
3093365	DArTseq	C06	34347895		0.608539	0.215712	0.218002	0.152085	0.149723	0.29293	1.16151	0.654149	2.06239	0.67334	0.171766	1	0.903446	241	136	105	B	A
3211797	DArTseq	A05	2010225		0.60857	0.21569	0.203228	0.159934	0.137098	0.268023	1.14694	0.678257	1.93949	0.673811	0.171462	1	0.902861	247	139	108	A	B
5051819_13:G>A	DArTseq	A06	4334873		0.609066	0.215336	0.179793	0.166763	0.14742	0.288658	1.15884	0.658132	2.04049	0.674282	0.171159	1	0.902966	219	122	97	B	A
5120890	DArTseq	A06	1690020		0.610268	0.21448	0.176456	0.179582	0.129918	0.254964	1.13873	0.690865	1.87695	0.674753	0.170855	1	0.904116	250	140	110	B	A
3145072_39:G>A	DArTseq	C02	13884022		0.610867	0.214053	0.291706	0.167861	-0.129187	0.253873	0.878809	0.53431	1.44543	0.675224	0.170552	1	0.904373	256	143	113	A	B
5122367	DArTseq	A04	9965959		0.610876	0.214047	0.182322	0.174801	0.130551	0.256689	1.13946	0.688969	1.8845	0.675695	0.170249	1	0.903756	248	139	109	B	A
4111376	DArTseq				0.611154	0.213849	0.193191	0.172936	0.133493	0.262731	1.14281	0.682864	1.91257	0.676166	0.169947	1	0.903538	240	135	105	B	A
3098286_36:C>T	DArTseq	C03	9133342		0.611586	0.213543	0.307967	0.168646	-0.128919	0.253856	0.879046	0.534472	1.44577	0.676637	0.169644	1	0.903546	256	144	112	A	B
4119614_22:G>T	DArTseq				0.611586	0.213543	0.307967	0.168646	-0.128919	0.253856	0.879046	0.534472	1.44577	0.677108	0.169342	1	0.902918	256	144	112	B	A
3101001_8:G>A	DArTseq	A02	2864498		0.611924	0.213303	0.24818	0.158346	0.145725	0.287771	1.15688	0.658161	2.03349	0.677579	0.16904	1	0.90279	234	134	100	B	A
3082743	DArTseq	C04	43823623		0.611959	0.213278	0.262364	0.171718	-0.131336	0.258904	0.876923	0.527932	1.45661	0.67805	0.168738	1	0.902215	245	135	110	A	B
4116939	DArTseq	A03	8934296		0.612298	0.213037	0.291197	0.156878	-0.146015	0.287903	0.864145	0.491495	1.51934	0.678521	0.168437	1	0.902088	235	132	103	B	A
4110183_64:A>G	DArTseq	A04	14893556		0.612684	0.212763	0.184922	0.169151	0.12795	0.252875	1.1365	0.692336	1.8656	0.678992	0.168135	1	0.902031	257	144	113	A	B
5030760	DArTseq	A02	23653367		0.614737	0.21131	0.317096	0.160608	-0.134774	0.267635	0.873913	0.517194	1.47667	0.679463	0.167834	1	0.904426	247	140	107	A	B
3087026	DArTseq	A02	22112446		0.616688	0.209935	0.225956	0.159124	0.133418	0.266862	1.14273	0.677306	1.92797	0.679934	0.167533	1	0.906668	250	142	108	A	B
3154153	DArTseq	A06	1837678		0.617621	0.209278	0.34484	0.183021	-0.129132	0.258729	0.878858	0.529279	1.45933	0.680405	0.167232	1	0.907412	244	139	105	A	B
5050489_6:T>G	DArTseq	C07	34542929		0.618832	0.208428	0.287682	0.180021	-0.136859	0.275069	0.872093	0.50865	1.49523	0.680876	0.166932	1	0.908561	219	122	97	A	B
4107836	DArTseq	A03	386374		0.620006	0.207604	0.158605	0.170171	0.129077	0.260475	1.13778	0.682868	1.89574	0.681347	0.166632	1	0.909656	244	135	109	B	A
3153097_44:T>A	DArTseq	A06	15659478		0.620333	0.207375	0.169418	0.168439	0.140737	0.284424	1.15112	0.659196	2.01015	0.681818	0.166331	1	0.909508	220	122	98	A	B
5052764	DArTseq	A01	4287614		0.621814	0.206339	0.14197	0.177919	0.126294	0.256109	1.13462	0.686822	1.87436	0.682289	0.166031	1	0.91105	247	136	111	B	A
4334862_47:A>G	DArTseq	A08	13685828		0.621891	0.206286	0.182322	0.174801	0.124053	0.251619	1.13208	0.691341	1.85378	0.68276	0.165732	1	0.910534	257	144	113	A	B
3094278	DArTseq	A07	13949817		0.622365	0.205955	0.301475	0.179491	-0.125019	0.253903	0.88248	0.53651	1.45155	0.683231	0.165432	1	0.9106	252	141	111	A	B
3096975	DArTseq	A05	18904394		0.622717	0.205709	0.182322	0.167944	0.127833	0.259998	1.13636	0.682657	1.89161	0.683702	0.165133	1	0.910488	247	138	109	A	B
4114825	DArTseq	C06	17779015		0.623187	0.205382	0.262364	0.15898	-0.135613	0.275883	0.873181	0.508473	1.49948	0.684173	0.164834	1	0.910547	240	133	107	B	A
4707519	DArTseq	A07	12338137		0.623426	0.205215	0.309005	0.172915	-0.126683	0.258004	0.881013	0.53133	1.46083	0.684644	0.164535	1	0.91027	247	139	108	A	B
3108267	DArTseq	C03	4676668		0.623769	0.204976	0.296266	0.173384	-0.127643	0.260214	0.880167	0.528526	1.46576	0.685115	0.164236	1	0.910146	243	136	107	A	B
5122559	DArTseq	A01	16006241		0.624426	0.204519	0.223144	0.173205	-0.127833	0.261116	0.88	0.527492	1.46808	0.685586	0.163938	1	0.910478	240	130	110	A	B
3099694_58:G>A	DArTseq				0.624696	0.204331	0.203599	0.171134	0.124088	0.253773	1.13212	0.688453	1.86169	0.686057	0.16364	1	0.910247	255	144	111	A	B
3081943_67:T>C	DArTseq	A01	4526658		0.625009	0.204113	0.296732	0.178032	-0.123068	0.251852	0.884203	0.539723	1.44855	0.686528	0.163341	1	0.910079	256	143	113	A	B
3096525	DArTseq	C05	6758764		0.625519	0.203759	0.223144	0.162698	0.133531	0.273938	1.14286	0.668053	1.95512	0.687	0.163044	1	0.910197	238	135	103	B	A
3100837	DArTseq	A05	20359833		0.626926	0.202784	0.292388	0.181528	-0.125334	0.257913	0.882202	0.532143	1.46254	0.687471	0.162746	1	0.911619	244	136	108	A	B
3121234	DArTseq				0.62711	0.202656	0.278713	0.177118	-0.124563	0.256441	0.882883	0.534092	1.45945	0.687942	0.162448	1	0.911262	247	137	110	A	B
3106572_12:G>A	DArTseq	A02	6278604		0.627473	0.202405	0.299517	0.166246	-0.128891	0.265521	0.87907	0.522405	1.47924	0.688413	0.162151	1	0.911167	242	136	106	A	B
3141726	DArTseq				0.627814	0.202169	0.184734	0.162914	0.127046	0.262275	1.13547	0.679082	1.89858	0.688884	0.161854	1	0.911039	249	139	110	A	B
5049022_67:C>T	DArTseq	C09	2110925		0.628028	0.202021	0.294508	0.154605	-0.129428	0.266989	0.878598	0.520625	1.48271	0.689355	0.161557	1	0.910727	256	144	112	A	B
3186947	DArTseq	A03	3223790		0.628498	0.201696	0.223144	0.153897	0.136859	0.283326	1.14667	0.65806	1.99806	0.689826	0.161261	1	0.910786	244	138	106	A	B
5050231_36:G>T	DArTseq	C04	44313823		0.628911	0.201411	0.29191	0.172068	-0.122011	0.252489	0.885138	0.53962	1.45189	0.690297	0.160964	1	0.910762	256	143	113	A	B
3090198	DArTseq				0.630522	0.200299	0.299517	0.166246	-0.124312	0.258402	0.883104	0.532177	1.46544	0.690768	0.160668	1	0.912474	251	141	110	B	A
3092333	DArTseq	C07	42368133		0.630849	0.200075	0.184922	0.169151	0.125233	0.26078	1.13341	0.679842	1.88959	0.691239	0.160372	1	0.912324	245	137	108	A	B
4333632	DArTseq				0.632233	0.199123	0.168335	0.17536	0.124652	0.260578	1.13275	0.679716	1.88775	0.69171	0.160076	1	0.913704	241	134	107	B	A
3161658	DArTseq	C01	22610297		0.632726	0.198784	0.179793	0.166763	0.125589	0.262989	1.13382	0.677145	1.89847	0.692181	0.15978	1	0.913794	244	136	108	A	B
5121947	DArTseq	A07	17352437		0.632799	0.198734	0.331357	0.17515	-0.125021	0.261649	0.882479	0.528426	1.47375	0.692652	0.159485	1	0.913278	241	137	104	B	A
3100185	DArTseq	A03	3518964		0.633312	0.198382	0.295464	0.165085	-0.130384	0.273191	0.877758	0.513843	1.49941	0.693123	0.15919	1	0.913398	235	132	103	B	A
3093070	DArTseq	C02	43488247		0.633422	0.198307	0.156346	0.168945	0.125505	0.263329	1.13372	0.676637	1.89957	0.693594	0.158895	1	0.912936	241	133	108	B	A
3160623	DArTseq	A05	3272881		0.633823	0.198032	0.231802	0.161205	0.127572	0.268108	1.13607	0.671716	1.92142	0.694065	0.1586	1	0.912895	246	140	106	A	B
3090425	DArTseq	A06	15845919		0.633829	0.198028	0.223144	0.153897	0.130496	0.274343	1.13939	0.665501	1.95074	0.694536	0.158305	1	0.912284	251	142	109	A	B
3160112	DArTseq	C02	1199537		0.634663	0.197457	0.348307	0.168616	-0.125163	0.263326	0.882353	0.526617	1.47839	0.695007	0.158011	1	0.912865	244	140	104	A	B
3199969	DArTseq	A06	1226118		0.63579	0.196686	0.360441	0.178958	-0.12203	0.257698	0.885121	0.534129	1.46676	0.695478	0.157717	1	0.913867	247	142	105	B	A
3076029	DArTseq	A07	16460638		0.636325	0.196321	0.319943	0.168221	-0.123233	0.260566	0.884058	0.530497	1.47326	0.695949	0.157423	1	0.914018	247	140	107	A	B
3206532	DArTseq	A06	7355141		0.636463	0.196227	0.241162	0.152286	0.131513	0.278696	1.14055	0.660518	1.96946	0.69642	0.157129	1	0.913598	251	143	108	A	B
4111193	DArTseq	C06	32786597		0.637894	0.195251	0.206132	0.147825	0.150543	0.320631	1.16246	0.620087	2.17925	0.696891	0.156835	1	0.915034	236	132	104	B	A
3102374	DArTseq	C01	31342620		0.639208	0.194358	0.187599	0.170385	0.122556	0.261581	1.13038	0.67696	1.88751	0.697362	0.156542	1	0.916299	243	136	107	B	A
5121963	DArTseq	C04	47546307		0.640122	0.193737	0.266268	0.173021	-0.120556	0.257863	0.886427	0.534744	1.4694	0.697833	0.156248	1	0.916991	246	136	110	A	B
5121713	DArTseq	C03	60263789		0.640175	0.193702	0.164755	0.166083	0.122927	0.263154	1.1308	0.675126	1.89404	0.698304	0.155955	1	0.916447	244	135	109	A	B
5122667	DArTseq	A02	23690133		0.640251	0.19365	0.302281	0.159923	-0.124033	0.265281	0.883351	0.525196	1.48575	0.698775	0.155662	1	0.915939	250	141	109	A	B
3100217	DArTseq	A06	5626542		0.642527	0.192109	0.277211	0.156254	-0.126928	0.273309	0.880797	0.515502	1.50495	0.699246	0.15537	1	0.918575	247	138	109	A	B
5050344_10:T>C	DArTseq	A05	3372937		0.644576	0.190726	0.170345	0.162277	0.123894	0.268808	1.1319	0.668333	1.91699	0.699717	0.155077	1	0.920885	242	134	108	B	A
3126444	DArTseq	C07	21154818		0.644967	0.190463	0.174353	0.170899	0.118634	0.257597	1.12596	0.679597	1.86549	0.700188	0.154785	1	0.920824	248	138	110	A	B
5029907	DArTseq	C06	29044127		0.645729	0.18995	0.349051	0.146924	-0.157996	0.343069	0.853853	0.43587	1.67267	0.700659	0.154493	1	0.921291	233	135	98	B	A
3103709_56:T>C	DArTseq	C03	2350702		0.646108	0.189695	0.319943	0.168221	-0.117419	0.255682	0.889213	0.538723	1.46773	0.70113	0.154201	1	0.921213	254	144	110	A	B
3153179_5:C>T	DArTseq	C03	48373140		0.646618	0.189352	0.331357	0.17515	-0.130686	0.284926	0.877493	0.502007	1.53383	0.701602	0.153909	1	0.921323	214	122	92	B	A
3147642_9:C>A	DArTseq	C08	34666892		0.646707	0.189292	0.304489	0.171608	-0.115898	0.252868	0.890566	0.542526	1.46188	0.702073	0.153618	1	0.920832	256	144	112	A	B
3166421_47:T>C	DArTseq	A04	13128833		0.646777	0.189246	0.192372	0.166287	0.116364	0.254073	1.1234	0.682755	1.84845	0.702544	0.153327	1	0.920313	257	144	113	B	A
3082245_39:A>G	DArTseq	C01	30897855		0.646777	0.189246	0.192372	0.166287	0.116364	0.254073	1.1234	0.682755	1.84845	0.703015	0.153036	1	0.919697	257	144	113	A	B
5121102	DArTseq				0.647765	0.188582	0.300754	0.174731	-0.118433	0.259225	0.888312	0.534452	1.47646	0.703486	0.152745	1	0.920485	244	137	107	B	A
3124490	DArTseq	A02	24195530		0.647832	0.188537	0.295117	0.161358	-0.120764	0.264284	0.886243	0.527947	1.4877	0.703957	0.152454	1	0.919965	249	140	109	A	B
3134486	DArTseq	C07	42270700		0.6482	0.188291	0.169418	0.168439	0.118264	0.259346	1.12554	0.67702	1.87121	0.704428	0.152164	1	0.919872	247	137	110	A	B
3125364	DArTseq	C03	13757804		0.64934	0.187528	0.283362	0.173863	-0.117848	0.259186	0.888831	0.534805	1.47721	0.704899	0.151873	1	0.920874	244	136	108	A	B
3141407	DArTseq	C09	1296279		0.650598	0.186687	0.273889	0.155291	-0.123606	0.27276	0.883728	0.517774	1.50833	0.70537	0.151583	1	0.922042	249	139	110	A	B
4120166	DArTseq				0.650996	0.186422	0.215111	0.155197	0.125815	0.278493	1.13407	0.657027	1.95749	0.705841	0.151293	1	0.92199	245	138	107	A	B
3077392	DArTseq	A02	1801523		0.651448	0.18612	0.262364	0.15898	0.123298	0.273288	1.13122	0.662095	1.93275	0.706312	0.151004	1	0.922017	245	141	104	A	B
5121557	DArTseq	C03	4900875		0.651656	0.185982	0.301475	0.179491	-0.116072	0.257139	0.890411	0.53791	1.47391	0.706783	0.150714	1	0.921696	246	138	108	B	A
4109982_31:T>C	DArTseq	A07	16266266		0.651674	0.18597	0.283768	0.165498	-0.115145	0.255028	0.891236	0.540641	1.46919	0.707254	0.150425	1	0.921107	256	143	113	A	B
3095545_64:A>T	DArTseq	C05	38557839		0.652039	0.185726	0.280302	0.160677	-0.116673	0.258664	0.889877	0.535982	1.47744	0.707725	0.150136	1	0.921011	256	143	113	B	A
3144245_23:T>C	DArTseq	C09	34154278		0.652039	0.185726	0.280302	0.160677	-0.116673	0.258664	0.889877	0.535982	1.47744	0.708196	0.149847	1	0.920399	256	143	113	B	A
3219649	DArTseq	C09	46744984		0.652128	0.185667	0.191055	0.178988	0.116429	0.258346	1.12348	0.677106	1.86412	0.708667	0.149558	1	0.919912	244	137	107	B	A
3077091	DArTseq	C03	11660555		0.652898	0.185155	0.331357	0.17515	-0.116246	0.25847	0.890256	0.536415	1.47751	0.709138	0.149269	1	0.920387	246	140	106	A	B
4110015	DArTseq	C07	42184799		0.653136	0.184996	0.182322	0.174801	0.115513	0.257129	1.12245	0.678101	1.85797	0.709609	0.148981	1	0.920112	247	138	109	B	A
3144840	DArTseq	A03	22343370		0.653364	0.184845	0.320168	0.180462	-0.116072	0.258494	0.890411	0.536483	1.47783	0.71008	0.148693	1	0.919822	244	138	106	B	A
3205211_7:A>T	DArTseq				0.653675	0.184638	0.201866	0.15463	0.119042	0.265604	1.12642	0.669287	1.89577	0.710551	0.148405	1	0.91965	257	144	113	B	A
3130692	DArTseq	A07	11516075		0.653721	0.184608	0.219859	0.171905	0.116613	0.26009	1.12368	0.674919	1.87084	0.711022	0.148117	1	0.919106	245	139	106	A	B
4107087	DArTseq	A08	11798571		0.65407	0.184376	0.202237	0.176991	0.116217	0.259443	1.12324	0.675507	1.86773	0.711493	0.147829	1	0.918988	243	137	106	A	B
4706788	DArTseq	C02	29086766		0.655953	0.183127	0.17185	0.169655	0.115832	0.260138	1.12281	0.674328	1.86956	0.711964	0.147542	1	0.921024	245	136	109	B	A
5121414	DArTseq	C03	31765093		0.656648	0.182667	0.209721	0.173724	0.116964	0.263251	1.12408	0.670986	1.88313	0.712435	0.147255	1	0.921391	239	135	104	B	A
3132656	DArTseq				0.657313	0.182228	0.254892	0.169201	-0.116056	0.26158	0.890426	0.533257	1.48682	0.712906	0.146968	1	0.921714	243	134	109	B	A
3117758_44:A>G	DArTseq	C08	33225968		0.657739	0.181946	0.200671	0.169882	0.112202	0.253364	1.11874	0.680864	1.83822	0.713377	0.146681	1	0.921703	256	144	112	A	B
5051858	DArTseq	A01	9221588		0.658121	0.181694	0.188052	0.177559	0.115134	0.260279	1.12202	0.673672	1.86877	0.713848	0.146394	1	0.92163	241	135	106	A	B
3154043	DArTseq	C03	12060459		0.658508	0.181439	0.311436	0.182525	-0.116127	0.262778	0.890362	0.531968	1.49021	0.714319	0.146108	1	0.921564	236	133	103	B	A
3088956_41:T>G	DArTseq	C05	36372561		0.658547	0.181413	0.270646	0.154346	-0.120364	0.272223	0.886598	0.520002	1.51164	0.71479	0.145821	1	0.921012	251	140	111	B	A
3130631	DArTseq	C09	2439409		0.658547	0.181413	0.270646	0.154346	-0.120364	0.272223	0.886598	0.520002	1.51164	0.715261	0.145535	1	0.920405	251	140	111	A	B
3095393	DArTseq	A05	4899065		0.659462	0.18081	0.23713	0.158731	0.119545	0.271601	1.12698	0.6618	1.91915	0.715732	0.145249	1	0.921078	246	140	106	A	B
3083066	DArTseq				0.659605	0.180716	0.332134	0.161311	-0.119572	0.271318	0.8873	0.521339	1.51015	0.716203	0.144964	1	0.920672	243	139	104	B	A
3112136	DArTseq	C05	2463507		0.659913	0.180513	0.279585	0.168298	-0.115955	0.263466	0.890515	0.531342	1.49248	0.716675	0.144678	1	0.920496	242	135	107	B	A
5049622	DArTseq	A05	5271641		0.659952	0.180487	0.199129	0.175608	0.117209	0.266539	1.12435	0.666838	1.89577	0.717146	0.144393	1	0.919947	233	131	102	B	A
4119574	DArTseq	A01	14391794		0.660527	0.18011	0.170958	0.176734	0.111905	0.254869	1.11841	0.678657	1.8431	0.717617	0.144108	1	0.920143	250	139	111	A	B
3113557_53:A>T	DArTseq	C09	39652822		0.66074	0.179969	0.287682	0.162835	-0.112478	0.25622	0.893617	0.540819	1.47656	0.718088	0.143823	1	0.919837	257	144	113	B	A
3093295_60:C>T	DArTseq	C07	32992622		0.66074	0.179969	0.287682	0.162835	-0.112478	0.25622	0.893617	0.540819	1.47656	0.718559	0.143538	1	0.919234	257	144	113	A	B
3104736	DArTseq	C06	18872577		0.660758	0.179958	0.280615	0.157235	-0.122391	0.278719	0.884802	0.512384	1.52791	0.71903	0.143253	1	0.918657	241	135	106	B	A
3098147	DArTseq	C09	41988678		0.660843	0.179902	0.259958	0.166353	-0.115376	0.262919	0.891031	0.532221	1.49174	0.719501	0.142969	1	0.918174	244	135	109	A	B
4109756	DArTseq	A02	20750902		0.662024	0.179127	0.2043	0.155573	0.119487	0.273663	1.12692	0.659092	1.92681	0.719972	0.142685	1	0.919213	248	139	109	A	B
4331304	DArTseq	A03	7976760		0.662071	0.179095	0.23923	0.155409	-0.124819	0.28545	0.882656	0.504442	1.54444	0.720443	0.142401	1	0.918678	238	131	107	B	A
3090407	DArTseq	C03	4429692		0.662933	0.178531	0.271153	0.169981	-0.113967	0.261442	0.892287	0.534516	1.48953	0.720914	0.142117	1	0.919273	243	135	108	A	B
3179267	DArTseq	A03	2501300		0.662995	0.17849	0.249655	0.162952	0.11807	0.271223	1.12532	0.661314	1.9149	0.721385	0.141833	1	0.918759	241	138	103	B	A
5052785_12:A>C	DArTseq	A03	12858907		0.664872	0.177262	0.217413	0.160561	0.115293	0.26639	1.1222	0.665756	1.89159	0.721856	0.14155	1	0.920759	248	140	108	B	A
4707951	DArTseq	A08	2236415		0.665521	0.176839	0.245835	0.170921	-0.112304	0.259768	0.893773	0.537166	1.48712	0.722327	0.141266	1	0.921056	244	134	110	B	A
3157007	DArTseq	A07	15703581		0.666091	0.176466	0.197826	0.168658	0.112329	0.26046	1.11888	0.671546	1.8642	0.722798	0.140983	1	0.921245	246	138	108	A	B
5048158	DArTseq	A03	21755294		0.666317	0.176319	0.283575	0.169526	-0.111725	0.259068	0.89429	0.538214	1.48594	0.723269	0.1407	1	0.920958	247	138	109	A	B
3111877_47:T>G	DArTseq	C06	34762790		0.669334	0.174357	0.208401	0.148648	0.118812	0.278586	1.12616	0.652322	1.94418	0.72374	0.140417	1	0.924526	257	144	113	B	A
3081885	DArTseq	A02	6154408		0.670083	0.173872	0.192372	0.166287	0.114358	0.268627	1.12115	0.662225	1.89813	0.724211	0.140135	1	0.924958	238	133	105	B	A
3122016	DArTseq	A02	23287839		0.670237	0.173772	0.291352	0.160296	-0.113104	0.265506	0.893058	0.530734	1.50274	0.724682	0.139852	1	0.92457	249	140	109	A	B
3121801	DArTseq	A04	618819		0.670241	0.173769	0.34484	0.183021	-0.11044	0.259403	0.89544	0.538553	1.48883	0.725153	0.13957	1	0.923975	243	139	104	A	B
3078921_14:C>T	DArTseq	A06	5888199		0.671353	0.173049	0.273889	0.155291	-0.112621	0.265315	0.89349	0.531189	1.5029	0.725624	0.139288	1	0.924907	256	143	113	A	B
3088738_31:A>C	DArTseq	C02	44424964		0.672777	0.172129	0.184734	0.162914	0.108614	0.257327	1.11473	0.673176	1.84592	0.726095	0.139006	1	0.926268	255	142	113	B	A
3144554	DArTseq	C03	48166133		0.673003	0.171983	0.265703	0.160012	-0.111552	0.264238	0.894444	0.53288	1.50133	0.726566	0.138725	1	0.925979	250	139	111	A	B
4121342	DArTseq	A03	5251626		0.67337	0.171747	0.228842	0.160154	0.115999	0.275489	1.12299	0.65445	1.92699	0.727037	0.138443	1	0.925883	240	136	104	B	A
3108041	DArTseq				0.674703	0.170887	0.265108	0.177639	-0.108265	0.257978	0.89739	0.541235	1.48791	0.727508	0.138162	1	0.927117	244	135	109	B	A
3092781_13:A>T	DArTseq	C03	834273		0.674844	0.170797	0.202027	0.164683	0.108128	0.257904	1.11419	0.67209	1.84711	0.727979	0.137881	1	0.92671	253	142	111	A	B
3170489	DArTseq	A06	3145186		0.675359	0.170466	0.287682	0.166667	-0.10899	0.26019	0.896739	0.538503	1.49329	0.72845	0.1376	1	0.926817	248	139	109	A	B
4113473	DArTseq	A07	1270910		0.677997	0.168772	0.251314	0.159364	-0.111552	0.268581	0.894445	0.528363	1.51417	0.728921	0.137319	1	0.929837	246	136	110	A	B
4338549	DArTseq	A07	15557383		0.678045	0.168741	0.184922	0.169151	0.108425	0.261321	1.11452	0.667802	1.86007	0.729392	0.137039	1	0.929303	244	136	108	A	B
3158489	DArTseq	A02	3086812		0.67826	0.168604	0.220062	0.166524	0.109417	0.26394	1.11563	0.665042	1.8715	0.729863	0.136758	1	0.928997	244	138	106	B	A
3112705	DArTseq	A09	729784		0.678439	0.168489	0.287682	0.170783	-0.10899	0.262845	0.896739	0.535708	1.50108	0.730334	0.136478	1	0.928643	241	135	106	A	B
4106889_24:G>A	DArTseq	C01	18521696		0.678501	0.16845	0.197826	0.168658	0.105361	0.25429	1.11111	0.674996	1.829	0.730805	0.136198	1	0.928129	255	143	112	A	B
3074879_12:T>C	DArTseq	A05	2978268		0.678547	0.16842	0.2043	0.155573	0.109357	0.264101	1.11556	0.664792	1.87198	0.731276	0.135918	1	0.927595	257	144	113	B	A
3134981	DArTseq	A07	11697287		0.678791	0.168264	0.249216	0.183232	-0.108634	0.262365	0.897059	0.536404	1.5002	0.731748	0.135639	1	0.927332	235	129	106	B	A
4168963	DArTseq				0.679341	0.167912	0.271934	0.165921	-0.108304	0.261954	0.897354	0.537012	1.49949	0.732219	0.135359	1	0.927487	246	137	109	A	B
4167936_21:T>C	DArTseq	A04	9955502		0.679375	0.167891	0.193191	0.172936	0.10406	0.25184	1.10967	0.677364	1.81787	0.73269	0.13508	1	0.926936	257	144	113	A	B
4118486	DArTseq	C09	42354416		0.679428	0.167856	0.331777	0.167804	-0.108634	0.262806	0.897059	0.535939	1.5015	0.733161	0.134801	1	0.926414	245	140	105	A	B
3095208	DArTseq	C09	41116430		0.679732	0.167662	0.295845	0.169082	-0.106603	0.258192	0.898882	0.541907	1.49101	0.733632	0.134522	1	0.926233	249	140	109	A	B
3163072	DArTseq	C06	34881604		0.680554	0.167137	0.180126	0.155393	0.115338	0.280451	1.12225	0.647688	1.94453	0.734103	0.134243	1	0.926758	242	134	108	B	A
3107656	DArTseq	A02	831644		0.681387	0.166606	0.30295	0.163549	-0.108794	0.264888	0.896916	0.533672	1.5074	0.734574	0.133965	1	0.927298	246	139	107	A	B
3194969	DArTseq	A07	16680272		0.681558	0.166497	0.29191	0.172068	-0.106193	0.258775	0.899251	0.54151	1.49333	0.735045	0.133686	1	0.926936	246	138	108	B	A
3101469	DArTseq	A03	8238985		0.681668	0.166427	0.252835	0.156003	-0.115634	0.281762	0.890801	0.512791	1.54747	0.735516	0.133408	1	0.926493	240	133	107	B	A
3096295_27:C>T	DArTseq				0.681884	0.166289	0.177334	0.165606	0.104898	0.256043	1.1106	0.672371	1.83445	0.735987	0.13313	1	0.926193	254	141	113	A	B
3102346	DArTseq	C02	795700		0.682659	0.165796	0.307967	0.168646	-0.107296	0.262385	0.89826	0.537101	1.50227	0.736458	0.132852	1	0.926653	244	138	106	A	B
3140944	DArTseq	A05	4253723		0.684287	0.164762	0.199333	0.163567	0.106049	0.260974	1.11188	0.66667	1.85439	0.736929	0.132574	1	0.928269	250	140	110	A	B
3083539_22:A>G	DArTseq				0.684924	0.164358	0.280615	0.157235	-0.106262	0.261787	0.899189	0.538287	1.50206	0.7374	0.132297	1	0.92854	257	144	113	B	A
4706948	DArTseq	A03	1003049		0.685204	0.16418	0.204794	0.165823	0.106985	0.264092	1.11292	0.663229	1.86751	0.737871	0.13202	1	0.928326	244	137	107	B	A
3220785	DArTseq	C03	20630823		0.685625	0.163913	0.197359	0.181954	0.104921	0.259245	1.11062	0.66818	1.84604	0.738342	0.131742	1	0.928305	242	136	106	B	A
3087755	DArTseq	C03	22837585		0.685733	0.163845	0.176931	0.17217	0.105302	0.260337	1.11105	0.667005	1.8507	0.738813	0.131465	1	0.927859	243	135	108	B	A
4109264_18:T>C	DArTseq	A03	3848175		0.685896	0.163742	0.277632	0.153083	-0.108555	0.268277	0.897129	0.530265	1.51781	0.739284	0.131189	1	0.927488	257	144	113	B	A
3159511	DArTseq	A02	24488801		0.686604	0.163294	0.325422	0.162775	-0.107169	0.265507	0.898374	0.533892	1.51168	0.739755	0.130912	1	0.927855	247	141	106	A	B
3094762	DArTseq	A04	15039346		0.687682	0.162612	0.223144	0.167705	0.106336	0.264687	1.1122	0.662026	1.86847	0.740226	0.130636	1	0.928721	242	137	105	A	B
4167638	DArTseq	C05	3780714		0.687958	0.162438	0.273293	0.158604	-0.108214	0.269324	0.897436	0.529359	1.52145	0.740697	0.130359	1	0.928502	247	138	109	A	B
3089565	DArTseq	A02	6305430		0.68808	0.162361	0.199489	0.153705	0.110666	0.275954	1.11702	0.650376	1.91848	0.741168	0.130083	1	0.928077	249	139	110	A	B
5034281_26:T>G	DArTseq	C05	40853001		0.688569	0.162052	0.283362	0.173863	-0.101041	0.252115	0.903896	0.55146	1.48157	0.741639	0.129807	1	0.928148	256	143	113	A	B
5121888	DArTseq	C02	44969502		0.689525	0.16145	0.223144	0.167705	0.103541	0.259318	1.10909	0.667162	1.84375	0.74211	0.129532	1	0.928847	249	141	108	A	B
3148063	DArTseq	C07	40832252		0.690048	0.16112	0.232932	0.171407	0.103541	0.259761	1.10909	0.666583	1.84536	0.742581	0.129256	1	0.928962	246	140	106	A	B
5031283	DArTseq	C06	32019149		0.69008	0.1611	0.232622	0.146078	0.135102	0.339641	1.14465	0.588256	2.22732	0.743052	0.128981	1	0.928416	234	132	102	B	A
4332089	DArTseq	A01	2295623		0.690668	0.160731	0.164755	0.166083	0.104908	0.263771	1.11061	0.66227	1.86246	0.743523	0.128705	1	0.928618	243	134	109	A	B
3156777	DArTseq	A08	9652747		0.691522	0.160194	0.275103	0.171245	-0.103253	0.260196	0.901899	0.541595	1.5019	0.743994	0.12843	1	0.929178	244	136	108	A	B
3117447_45:T>A	DArTseq	C03	4237338		0.691522	0.160194	0.326397	0.173787	-0.103253	0.260196	0.901899	0.541595	1.5019	0.744465	0.128155	1	0.92859	244	139	105	B	A
4707326	DArTseq	A02	4685136		0.69204	0.159869	0.214657	0.159525	0.106251	0.268483	1.1121	0.657063	1.88227	0.744936	0.127881	1	0.928698	247	139	108	A	B
4332883	DArTseq				0.692266	0.159727	0.206614	0.172415	0.102121	0.258125	1.10752	0.667776	1.83684	0.745407	0.127606	1	0.928414	247	139	108	B	A
3139920	DArTseq	A03	9146122		0.692837	0.159369	0.1949	0.151904	0.127873	0.32431	1.13641	0.601834	2.14582	0.745878	0.127332	1	0.928593	225	125	100	B	A
5120797	DArTseq	C08	34705130		0.693739	0.158804	0.189757	0.165139	0.104005	0.264278	1.10961	0.661013	1.86263	0.74635	0.127058	1	0.929216	244	136	108	A	B
4116589	DArTseq	A03	12569303		0.694145	0.15855	0.220062	0.166524	0.105361	0.268123	1.11111	0.656942	1.87927	0.746821	0.126784	1	0.929174	239	135	104	B	A
4167556	DArTseq	C09	5736810		0.695119	0.157941	0.300754	0.174731	-0.106598	0.271934	0.898887	0.527509	1.53172	0.747292	0.12651	1	0.929891	227	128	99	A	B
3090571	DArTseq	C01	17075304		0.695146	0.157924	0.239951	0.174019	0.102994	0.262943	1.10848	0.662077	1.85588	0.747763	0.126236	1	0.929343	240	137	103	B	A
3155948_19:G>A	DArTseq	A03	10315319		0.695219	0.157878	0.284387	0.151852	-0.106706	0.272199	0.89879	0.527178	1.53235	0.748234	0.125963	1	0.928854	256	144	112	B	A
3088576	DArTseq				0.695272	0.157845	0.213574	0.169392	0.102763	0.262485	1.10823	0.662518	1.85379	0.748705	0.125689	1	0.928341	243	137	106	B	A
5047664	DArTseq	A03	6247939		0.6954	0.157765	0.345502	0.164648	-0.110662	0.282447	0.895241	0.514655	1.55727	0.749176	0.125416	1	0.927928	229	132	97	B	A
4332363	DArTseq	A09	577327		0.695538	0.157679	0.351398	0.172886	-0.102502	0.261874	0.902576	0.540222	1.50798	0.749647	0.125143	1	0.92753	243	140	103	A	B
4165904	DArTseq	A04	8911777		0.695622	0.157627	0.187599	0.170385	0.100083	0.255909	1.10526	0.669317	1.82515	0.750118	0.124871	1	0.927059	251	140	111	A	B
5029156_16:A>T	DArTseq				0.69583	0.157497	0.191667	0.160351	0.102094	0.261313	1.10749	0.663597	1.8483	0.750589	0.124598	1	0.926754	253	141	112	A	B
3103027	DArTseq	A01	14840156		0.696244	0.157239	0.3234	0.17703	-0.100257	0.256817	0.904605	0.546829	1.49646	0.75106	0.124325	1	0.926725	248	141	107	A	B
5030189_43:C>G	DArTseq	C02	43829749		0.697238	0.156619	0.258574	0.170446	-0.0989438	0.254315	0.905794	0.55024	1.4911	0.751531	0.124053	1	0.927467	253	140	113	A	B
3167993	DArTseq	C03	21650894		0.69734	0.156556	0.212922	0.175065	0.101571	0.261266	1.10691	0.663312	1.84717	0.752002	0.123781	1	0.927021	241	136	105	B	A
5031096	DArTseq	A01	19809945		0.697744	0.156304	0.188052	0.177559	0.0996298	0.256595	1.10476	0.668115	1.82678	0.752473	0.123509	1	0.926978	247	138	109	A	B
3092261	DArTseq				0.698829	0.155629	0.311213	0.165834	-0.102121	0.263865	0.90292	0.538323	1.51445	0.752944	0.123237	1	0.927839	245	139	106	B	A
4107413	DArTseq	A03	5519875		0.699443	0.155248	0.225807	0.154828	0.106327	0.275706	1.11219	0.647876	1.90925	0.753415	0.122966	1	0.928074	248	140	108	B	A
4706595	DArTseq	C05	35763670		0.700485	0.154601	0.294508	0.154605	-0.107296	0.278756	0.898259	0.52014	1.55126	0.753886	0.122694	1	0.928876	246	139	107	A	B
3085176	DArTseq	A01	9719560		0.700807	0.154401	0.352821	0.180954	-0.0993725	0.258651	0.905405	0.545349	1.50318	0.754357	0.122423	1	0.928723	245	141	104	A	B
3105833	DArTseq				0.700957	0.154309	0.259511	0.147883	-0.109979	0.286191	0.895853	0.511241	1.56981	0.754828	0.122152	1	0.928342	253	141	112	A	B
3194297	DArTseq	A02	12841291		0.70105	0.154251	0.280302	0.160677	-0.102054	0.265736	0.902981	0.536389	1.52012	0.755299	0.121881	1	0.927885	248	139	109	A	B
4706472	DArTseq				0.701849	0.153756	0.271153	0.169981	-0.0993024	0.259366	0.905469	0.544624	1.50539	0.75577	0.12161	1	0.928365	246	137	109	A	B
5121211	DArTseq	C02	40522351		0.703126	0.152967	0.249655	0.162952	0.101743	0.267185	1.1071	0.655774	1.86904	0.756241	0.12134	1	0.929475	245	140	105	A	B
3207474	DArTseq	A03	995457		0.703593	0.152678	0.194156	0.161401	0.0996051	0.261959	1.10473	0.66111	1.84604	0.756712	0.121069	1	0.929514	251	140	111	A	B
3120605_17:A>C	DArTseq	C05	3636891		0.704181	0.152316	0.280302	0.160677	-0.0979804	0.257988	0.906667	0.546819	1.50332	0.757183	0.120799	1	0.929711	257	144	113	A	B
4167326	DArTseq	A07	13907395		0.704548	0.15209	0.219629	0.177844	0.097041	0.255973	1.10191	0.6672	1.81984	0.757654	0.120529	1	0.929618	249	141	108	A	B
3085731	DArTseq	C06	20178112		0.7046	0.152057	0.223144	0.15	0.119801	0.316564	1.12727	0.606128	2.09649	0.758125	0.120259	1	0.929109	233	131	102	B	A
5122016	DArTseq	A02	9256836		0.704674	0.152011	0.223144	0.167705	0.0996298	0.263013	1.10476	0.659762	1.84991	0.758596	0.119989	1	0.928631	244	138	106	B	A
5048344	DArTseq	C02	41943088		0.704674	0.152011	0.223144	0.167705	0.0996298	0.263013	1.10476	0.659762	1.84991	0.759067	0.11972	1	0.928055	244	138	106	A	B
3113030	DArTseq	A06	988236		0.705567	0.151462	0.287682	0.18524	-0.0990908	0.26231	0.90566	0.541605	1.51443	0.759538	0.11945	1	0.928654	236	132	104	A	B
4107112	DArTseq	A01	7066529		0.705624	0.151427	0.301475	0.179491	-0.09738	0.257817	0.907211	0.547331	1.50372	0.760009	0.119181	1	0.928153	245	138	107	A	B
4168834	DArTseq	A01	5663485		0.705886	0.151265	0.243622	0.175371	-0.0979102	0.259445	0.90673	0.545298	1.50773	0.76048	0.118912	1	0.927923	242	133	109	A	B
5052024	DArTseq	C01	2095979		0.706202	0.151071	0.165792	0.174018	0.096572	0.256256	1.10139	0.666517	1.81999	0.760951	0.118643	1	0.927764	248	137	111	A	B
3083302	DArTseq	C05	5950981		0.706393	0.150954	0.234193	0.157727	0.102279	0.271767	1.10769	0.650259	1.88691	0.761423	0.118374	1	0.927441	247	140	107	B	A
4117912	DArTseq				0.706827	0.150687	0.362905	0.162772	-0.102622	0.272681	0.902468	0.528836	1.54008	0.761894	0.118106	1	0.927438	241	140	101	B	A
3216399	DArTseq	A08	10471303		0.707576	0.150227	0.296732	0.178032	-0.097881	0.260938	0.906757	0.54372	1.51219	0.762365	0.117837	1	0.927846	240	135	105	B	A
4115503	DArTseq	C09	6695624		0.707695	0.150154	0.199333	0.163567	0.101772	0.271627	1.10713	0.650108	1.88544	0.762836	0.117569	1	0.92743	238	133	105	B	A
3110217	DArTseq				0.709091	0.149298	0.380464	0.176569	-0.0982313	0.263267	0.906439	0.541055	1.51857	0.763307	0.117301	1	0.928686	240	140	100	B	A
3079664_11:A>T	DArTseq	A07	11367836		0.709994	0.148746	0.287682	0.175219	-0.0935261	0.251525	0.910714	0.556263	1.49102	0.763778	0.117033	1	0.929295	257	144	113	A	B
3159949_64:T>C	DArTseq	C03	5022133		0.711154	0.148036	0.262364	0.171718	0.0965808	0.260936	1.1014	0.660437	1.83678	0.764249	0.116765	1	0.93024	245	141	104	A	B
3145029_32:G>A	DArTseq	C02	42362702		0.711299	0.147948	0.191667	0.160351	0.0960147	0.259575	1.10078	0.661826	1.83085	0.76472	0.116498	1	0.929857	255	142	113	B	A
3135149	DArTseq	A01	3631669		0.711928	0.147564	0.174353	0.170899	0.0965214	0.261491	1.10133	0.659679	1.83867	0.765191	0.11623	1	0.930107	242	134	108	A	B
3119554_45:G>A	DArTseq	A09	531126		0.71483	0.145797	0.291706	0.167861	-0.0928554	0.254108	0.911325	0.553825	1.4996	0.765662	0.115963	1	0.933323	256	144	112	B	A
4168931	DArTseq	A03	22531014		0.715103	0.145631	0.313658	0.174254	-0.094604	0.259164	0.909733	0.547406	1.51189	0.766133	0.115696	1	0.933106	245	139	106	A	B
3078201_45:A>C	DArTseq	C01	23247537		0.715574	0.145346	0.200671	0.169882	0.0919989	0.252558	1.09636	0.668303	1.79861	0.766604	0.115429	1	0.933147	257	144	113	A	B
4167789	DArTseq				0.715585	0.145339	0.188052	0.177559	0.0945147	0.259461	1.09913	0.660982	1.8277	0.767075	0.115162	1	0.932589	242	135	107	A	B
5029326	DArTseq	A02	6809250		0.718372	0.14365	0.217413	0.160561	0.0962447	0.26707	1.10103	0.652325	1.85837	0.767546	0.114896	1	0.935647	247	139	108	A	B
3088705	DArTseq	A04	11070387		0.718531	0.143554	0.219629	0.177844	0.0932437	0.25877	1.09773	0.661037	1.82291	0.768017	0.114629	1	0.93528	244	138	106	B	A
4113558	DArTseq	A06	5292087		0.719331	0.143071	0.21197	0.158508	0.09476	0.263882	1.09939	0.65544	1.84406	0.768488	0.114363	1	0.935747	253	142	111	A	B
4116721	DArTseq	C05	37693344		0.719351	0.143059	0.298493	0.158888	-0.0955521	0.265807	0.908871	0.539812	1.53025	0.768959	0.114097	1	0.935201	251	142	109	A	B
3145191	DArTseq	C02	40026433		0.719415	0.14302	0.217065	0.165368	0.0947151	0.263807	1.09935	0.655507	1.8437	0.76943	0.113831	1	0.934711	245	138	107	A	B
3112197	DArTseq	A07	8964131		0.720694	0.142249	0.30295	0.163549	-0.0938577	0.262435	0.910412	0.544314	1.52274	0.769901	0.113565	1	0.9358	249	141	108	A	B
4335799	DArTseq	A03	505473		0.720857	0.142151	0.216671	0.170634	0.0934839	0.261744	1.09799	0.657353	1.83401	0.770372	0.113299	1	0.935439	243	137	106	B	A
4167212	DArTseq	C05	8525873		0.720925	0.14211	0.188794	0.154077	0.098888	0.277074	1.10394	0.641352	1.90019	0.770843	0.113034	1	0.934957	247	137	110	A	B
5031330	DArTseq	C02	43421293		0.721218	0.141934	0.187599	0.170385	0.0942525	0.264255	1.09884	0.654629	1.84447	0.771314	0.112769	1	0.934765	239	133	106	B	A
3092479_60:A>G	DArTseq	C04	45071458		0.722227	0.141326	0.187599	0.170385	0.0900331	0.253343	1.09421	0.665965	1.79784	0.771785	0.112504	1	0.935503	255	142	113	A	B
3139820	DArTseq	C07	27952889		0.722746	0.141015	0.216223	0.176438	0.0925124	0.260829	1.09693	0.657893	1.82894	0.772256	0.112239	1	0.935603	241	136	105	B	A
3078762	DArTseq	A01	3967119		0.723172	0.140758	0.170958	0.176734	0.0914065	0.258108	1.09571	0.660681	1.8172	0.772727	0.111974	1	0.935585	244	135	109	B	A
5121622	DArTseq	C03	12654033		0.723188	0.140749	0.267315	0.168745	-0.0921107	0.260016	0.912004	0.547856	1.51819	0.773198	0.111709	1	0.935036	246	137	109	A	B
3088737_31:A>G	DArTseq	A07	1666416		0.723743	0.140416	0.279585	0.168298	-0.0934825	0.264423	0.910754	0.5424	1.52926	0.773669	0.111445	1	0.935183	241	135	106	A	B
3134578	DArTseq	C03	6868388		0.724079	0.140214	0.251314	0.167984	0.0969923	0.274962	1.10185	0.642792	1.88876	0.77414	0.11118	1	0.935048	231	132	99	B	A
5121848	DArTseq	A08	13482707		0.72449	0.139968	0.251314	0.178174	0.0909718	0.258161	1.09524	0.660325	1.8166	0.774611	0.110916	1	0.93501	246	141	105	B	A
3077805_34:C>T	DArTseq	A09	941298		0.725139	0.139579	0.203599	0.171134	0.0890707	0.253401	1.09316	0.665247	1.79632	0.775082	0.110652	1	0.93528	255	143	112	A	B
3101391	DArTseq	C09	10482915		0.72528	0.139494	0.194156	0.161401	0.0935261	0.266312	1.09804	0.651521	1.85058	0.775553	0.110388	1	0.934893	246	137	109	B	A
4108348	DArTseq				0.725455	0.139389	0.278713	0.177118	-0.0901221	0.256639	0.91382	0.552592	1.51118	0.776024	0.110125	1	0.934552	247	138	109	A	B
3102392	DArTseq	A06	4742028		0.72561	0.139297	0.2204	0.157123	0.0954529	0.272199	1.10016	0.645289	1.87567	0.776496	0.109861	1	0.934185	247	139	108	A	B
4120074	DArTseq	A08	10952879		0.725943	0.139097	0.229574	0.170146	0.0908975	0.259424	1.09516	0.658643	1.82097	0.776967	0.109598	1	0.934047	247	140	107	A	B
4168400_45:A>G	DArTseq	A06	6787437		0.726303	0.138882	0.251314	0.159364	-0.0971637	0.27746	0.907407	0.526773	1.56308	0.777438	0.109334	1	0.933944	238	132	106	A	B
4116844	DArTseq	A04	14681362		0.726713	0.138637	0.213574	0.169392	0.0906373	0.25944	1.09487	0.658451	1.82055	0.777909	0.109071	1	0.933906	247	139	108	A	B
5121756	DArTseq	A07	13636254		0.727283	0.138297	0.3234	0.17703	-0.0889994	0.255212	0.914846	0.554763	1.50865	0.77838	0.108809	1	0.934072	251	143	108	A	B
3163469	DArTseq	C08	35124139		0.727437	0.138204	0.310155	0.177525	-0.0911014	0.261375	0.912925	0.546951	1.52378	0.778851	0.108546	1	0.933706	240	136	104	B	A
3166957	DArTseq	A06	4490838		0.72825	0.13772	0.206794	0.156533	0.0954863	0.275052	1.10019	0.641712	1.88624	0.779322	0.108283	1	0.934184	245	137	108	A	B
3112291_25:C>G	DArTseq	C03	49028290		0.728278	0.137703	0.20935	0.157511	0.0907544	0.261397	1.095	0.656007	1.82776	0.779793	0.108021	1	0.933657	257	144	113	B	A
4106901	DArTseq	A03	889281		0.728552	0.137539	0.213574	0.169392	0.0918075	0.264664	1.09615	0.652507	1.84144	0.780264	0.107759	1	0.933444	240	135	105	B	A
3187888	DArTseq	A01	2724749		0.728655	0.137478	0.203599	0.171134	0.0893882	0.257753	1.09351	0.659807	1.81228	0.780735	0.107496	1	0.933012	248	139	109	B	A
3079019_29:C>A	DArTseq	A05	20792735		0.728672	0.137468	0.209721	0.173724	0.087531	0.252382	1.09148	0.665553	1.78997	0.781206	0.107235	1	0.932472	256	144	112	B	A
5029282	DArTseq	A06	836309		0.729437	0.137012	0.234401	0.18383	-0.0912999	0.26399	0.912744	0.544047	1.53131	0.781677	0.106973	1	0.932888	232	127	105	B	A
4111074	DArTseq	C02	42432427		0.729683	0.136866	0.300105	0.17033	-0.0898092	0.259866	0.914106	0.54928	1.52124	0.782148	0.106711	1	0.932641	246	139	107	A	B
3076390_58:A>T	DArTseq	A03	9115311		0.730372	0.136456	0.26899	0.147579	-0.0971396	0.281683	0.907429	0.522443	1.57611	0.782619	0.10645	1	0.93296	257	144	113	A	B
3182687	DArTseq	A05	19207808		0.730415	0.13643	0.278203	0.182081	-0.0896121	0.26009	0.914286	0.549148	1.52221	0.78309	0.106188	1	0.932454	240	134	106	A	B
3149622	DArTseq				0.731084	0.136032	0.265108	0.177639	0.0894373	0.260303	1.09356	0.65655	1.82145	0.783561	0.105927	1	0.932748	243	140	103	B	A
5053082	DArTseq	A03	3968950		0.732266	0.135331	0.257829	0.161461	-0.0927494	0.271016	0.911422	0.535829	1.55029	0.784032	0.105666	1	0.933694	241	134	107	B	A
3114431	DArTseq	A04	12876907		0.732391	0.135257	0.230016	0.175898	0.0884373	0.258698	1.09247	0.65796	1.81391	0.784503	0.105405	1	0.933293	245	139	106	B	A
3152509	DArTseq				0.733088	0.134844	0.257045	0.174856	0.0887008	0.260189	1.09275	0.656213	1.8197	0.784974	0.105145	1	0.93362	244	140	104	A	B
3096640	DArTseq	A02	10026510		0.733485	0.134609	0.240141	0.159755	-0.0893182	0.262255	0.914554	0.546983	1.52913	0.785445	0.104884	1	0.933566	252	139	113	A	B
3180084	DArTseq	C05	3673320		0.733614	0.134532	0.334202	0.165035	-0.0912559	0.268038	0.912784	0.539771	1.54357	0.785916	0.104624	1	0.933171	242	139	103	B	A
4121101_44:T>G	DArTseq	C05	3362331		0.733635	0.13452	0.314249	0.163158	-0.0911055	0.26762	0.912921	0.540294	1.54254	0.786387	0.104364	1	0.932638	244	139	105	B	A
3110606	DArTseq	C01	7569204		0.734263	0.134149	0.247408	0.176755	-0.087778	0.258586	0.915964	0.55178	1.52052	0.786858	0.104104	1	0.932878	243	134	109	A	B
3079341	DArTseq	C09	46622430		0.735088	0.13366	0.310155	0.177525	-0.0870114	0.257159	0.916667	0.55375	1.51743	0.787329	0.103844	1	0.933369	247	140	107	B	A
5029787	DArTseq	C06	34623072		0.736484	0.132837	0.273889	0.155291	0.096485	0.287067	1.10129	0.627403	1.93312	0.7878	0.103584	1	0.934582	240	138	102	B	A
5047672_65:G>T	DArTseq	A04	10500990		0.736685	0.132718	0.300754	0.174731	-0.0850456	0.252932	0.91847	0.559455	1.50788	0.788271	0.103324	1	0.934278	255	144	111	A	B
3097992	DArTseq	C03	47520741		0.736919	0.13258	0.24323	0.160799	0.0894754	0.266533	1.0936	0.648606	1.8439	0.788742	0.103065	1	0.934017	248	141	107	A	B
3086258	DArTseq	C03	19710834		0.737486	0.132246	0.216223	0.176438	0.0869632	0.259515	1.09086	0.655939	1.81414	0.789213	0.102806	1	0.934179	243	137	106	A	B
5029321	DArTseq	C02	42707640		0.737579	0.132191	0.365114	0.169452	-0.0897018	0.267624	0.914204	0.541049	1.54472	0.789684	0.102546	1	0.933739	239	139	100	A	B
3132340	DArTseq				0.73768	0.132132	0.325422	0.181988	-0.0870114	0.259811	0.916667	0.550878	1.52534	0.790155	0.102287	1	0.93331	242	138	104	A	B
5047454_5:T>C	DArTseq				0.738116	0.131876	0.287682	0.166667	-0.0851578	0.254662	0.918367	0.557499	1.51283	0.790626	0.102029	1	0.933305	256	144	112	B	A
3093532	DArTseq	A04	11008644		0.738423	0.131695	0.258574	0.170446	-0.0867237	0.259671	0.91693	0.551189	1.52536	0.791098	0.10177	1	0.933138	245	136	109	A	B
3080637_30:T>A	DArTseq				0.738764	0.131494	0.203599	0.171134	0.0840831	0.252192	1.08772	0.663509	1.78315	0.791569	0.101511	1	0.933014	257	144	113	B	A
4168224_22:G>T	DArTseq	A01	4859225		0.739433	0.131101	0.233615	0.177293	-0.0845793	0.254312	0.918899	0.558204	1.51266	0.79204	0.101253	1	0.933303	250	137	113	A	B
4706167	DArTseq	C09	6865552		0.740032	0.13075	0.291055	0.15367	-0.0903841	0.272249	0.91358	0.535801	1.55772	0.792511	0.100995	1	0.933504	253	143	110	A	B
3097035	DArTseq	A06	2875284		0.740877	0.130254	0.275103	0.171245	-0.0858613	0.259614	0.917722	0.551725	1.52651	0.792982	0.100737	1	0.934015	245	137	108	A	B
5048505_66:G>A	DArTseq	A05	3905625		0.741086	0.130131	0.208545	0.162042	0.0848029	0.256776	1.0885	0.658048	1.80053	0.793453	0.100479	1	0.933724	257	144	113	A	B
3214203	DArTseq	A06	3259839		0.741152	0.130093	0.259958	0.166353	0.0869134	0.263258	1.0908	0.651113	1.82741	0.793924	0.100221	1	0.933254	246	141	105	A	B
5120873	DArTseq	C01	7658208		0.741337	0.129984	0.212922	0.175065	0.0849124	0.257308	1.08862	0.657434	1.80261	0.794395	0.0999636	1	0.932934	247	139	108	A	B
4167195	DArTseq	A05	20847899		0.741337	0.129984	0.212922	0.175065	0.0849124	0.257308	1.08862	0.657434	1.80261	0.794866	0.0997062	1	0.932381	247	139	108	A	B
3101013	DArTseq	C03	4453951		0.741489	0.129895	0.207639	0.166987	0.0857084	0.259925	1.08949	0.654591	1.81332	0.795337	0.0994489	1	0.93202	248	139	109	A	B
4107313	DArTseq	C02	42431361		0.742047	0.129569	0.179586	0.173471	0.0861175	0.261721	1.08993	0.652558	1.82046	0.795808	0.0991918	1	0.932169	240	133	107	B	A
3164467_52:G>A	DArTseq	C01	19964236		0.742136	0.129517	0.187599	0.170385	0.0843351	0.256393	1.08799	0.658234	1.79834	0.796279	0.0989348	1	0.931729	250	139	111	A	B
3110080	DArTseq	C03	12097939		0.742312	0.129413	0.292136	0.176608	-0.0844971	0.256995	0.918974	0.555322	1.52076	0.79675	0.098678	1	0.9314	247	139	108	B	A
5030579	DArTseq	A07	11275287		0.743018	0.129001	0.300105	0.17033	-0.0856947	0.261334	0.917874	0.54996	1.53192	0.797221	0.0984213	1	0.931735	244	138	106	A	B
5051194	DArTseq				0.745406	0.127607	0.191055	0.155008	0.0892467	0.275066	1.09335	0.637703	1.87456	0.797692	0.0981648	1	0.934178	247	137	110	A	B
4331405	DArTseq	C08	35275906		0.746812	0.126789	0.229186	0.164923	-0.0846046	0.262017	0.918876	0.549824	1.53564	0.798163	0.0979084	1	0.935388	246	135	111	A	B
3127878	DArTseq	A02	19833561		0.747634	0.126311	0.283944	0.161745	-0.0854928	0.265615	0.91806	0.545475	1.54514	0.798634	0.0976522	1	0.935865	247	139	108	A	B
3106186	DArTseq	A02	4948648		0.748612	0.125743	0.26992	0.157598	0.0867553	0.27094	1.09063	0.641281	1.85484	0.799105	0.0973961	1	0.936537	249	143	106	A	B
3145944	DArTseq	A03	20930237		0.749675	0.125127	0.301475	0.179491	-0.0821126	0.257365	0.921168	0.556244	1.5255	0.799576	0.0971402	1	0.937314	246	139	107	A	B
3150586	DArTseq	C08	33305216		0.749984	0.124948	0.257045	0.174856	0.082462	0.258849	1.08596	0.653847	1.80364	0.800047	0.0968844	1	0.937149	246	141	105	B	A
4167563	DArTseq	C06	34011994		0.750265	0.124785	0.258412	0.150737	0.0944097	0.297002	1.09901	0.614029	1.96705	0.800518	0.0966288	1	0.936949	242	138	104	B	A
4116734	DArTseq	C06	35300034		0.750606	0.124588	0.228842	0.160154	0.0870114	0.27396	1.09091	0.63766	1.86633	0.800989	0.0963734	1	0.936823	241	136	105	B	A
3132653	DArTseq	C06	35152473		0.751185	0.124253	0.163888	0.159143	0.0874265	0.275899	1.09136	0.635505	1.87421	0.80146	0.096118	1	0.936995	239	131	108	B	A
4332035	DArTseq	C03	34651223		0.752594	0.123439	0.200671	0.169882	0.0815618	0.258829	1.08498	0.653284	1.80195	0.801931	0.0958629	1	0.938201	247	138	109	B	A
3137987_14:G>A	DArTseq	A03	14479767		0.753121	0.123135	0.21197	0.158508	0.0817909	0.260186	1.08523	0.651698	1.80716	0.802402	0.0956079	1	0.938308	257	144	113	B	A
5049519	DArTseq	A02	2586477		0.754315	0.122447	0.20935	0.157511	0.0854493	0.273236	1.08921	0.637569	1.86077	0.802873	0.095353	1	0.939244	245	137	108	A	B
3126039_40:T>G	DArTseq	A03	21473993		0.755293	0.121884	0.279171	0.172539	-0.0785007	0.251872	0.924501	0.564299	1.51463	0.803344	0.0950983	1	0.93936	257	144	113	A	B
3111171_25:G>A	DArTseq	A03	21755834		0.755293	0.121884	0.279171	0.172539	-0.0785007	0.251872	0.924501	0.564299	1.51463	0.803815	0.0948437	1	0.93936	257	144	113	A	B
3089208	DArTseq	C05	37947111		0.755307	0.121877	0.306167	0.160979	-0.0830233	0.266298	0.92033	0.546093	1.55103	0.804286	0.0945893	1	0.938827	248	141	107	B	A
3078369	DArTseq	C06	5268316		0.756185	0.121372	0.266268	0.173021	-0.0805508	0.25941	0.922608	0.554885	1.53402	0.804757	0.094335	1	0.939368	244	136	108	B	A
4334285	DArTseq	C08	35381482		0.75676	0.121042	0.263584	0.167535	-0.0812629	0.262314	0.921951	0.551342	1.54168	0.805228	0.0940809	1	0.939533	244	136	108	A	B
4337972	DArTseq	C07	40158898		0.756878	0.120974	0.206614	0.172415	0.0810678	0.261946	1.08444	0.648985	1.81209	0.805699	0.0938269	1	0.939131	241	135	106	A	B
3077798	DArTseq	C07	41799543		0.757018	0.120894	0.245835	0.170921	0.0808493	0.261409	1.08421	0.649526	1.80979	0.806171	0.0935731	1	0.938756	244	139	105	A	B
3080278	DArTseq	A01	5521975		0.758407	0.120098	0.212922	0.175065	0.0800651	0.260379	1.08336	0.650328	1.80473	0.806642	0.0933194	1	0.939929	242	136	106	A	B
3128299	DArTseq	A04	15000589		0.758443	0.120077	0.384846	0.185195	-0.0816596	0.265547	0.921586	0.547643	1.55086	0.807113	0.0930659	1	0.939426	234	137	97	B	A
3135904	DArTseq	C01	10939063		0.759586	0.119423	0.278713	0.177118	-0.0780427	0.255031	0.924925	0.561074	1.52473	0.807584	0.0928125	1	0.940292	250	140	110	A	B
3105263	DArTseq	A06	16829985		0.759627	0.1194	0.210071	0.153341	0.0853927	0.279319	1.08914	0.629977	1.88298	0.808055	0.0925593	1	0.939795	247	138	109	A	B
3111756_25:A>T	DArTseq	C06	28207139		0.759822	0.119288	0.225247	0.137585	0.103257	0.338357	1.10878	0.571254	2.15208	0.808526	0.0923062	1	0.939489	257	144	113	B	A
3141607	DArTseq	A06	5568031		0.759847	0.119274	0.284104	0.158235	-0.0811634	0.265418	0.922043	0.548054	1.55124	0.808997	0.0920532	1	0.938973	252	142	110	A	B
5047898_19:C>T	DArTseq	A01	4944519		0.759866	0.119263	0.219859	0.171905	0.077975	0.255169	1.0811	0.655632	1.78266	0.809468	0.0918005	1	0.938449	252	142	110	B	A
3122612	DArTseq	C07	25831942		0.760661	0.118809	0.315081	0.178975	-0.079767	0.261857	0.923331	0.552663	1.54261	0.809939	0.0915478	1	0.938886	239	136	103	B	A
3114124	DArTseq				0.76076	0.118753	0.310155	0.177525	-0.0790432	0.259592	0.924	0.555524	1.53689	0.81041	0.0912953	1	0.938462	243	138	105	B	A
4331936	DArTseq	A06	2911905		0.761031	0.118598	0.258574	0.170446	-0.0798821	0.262626	0.923225	0.551767	1.54476	0.810881	0.091043	1	0.938252	241	134	107	A	B
3158097_38:A>C	DArTseq	A06	3255979		0.761875	0.118116	0.275706	0.167096	-0.076855	0.253603	0.926024	0.563314	1.52228	0.811352	0.0907908	1	0.938747	257	144	113	A	B
3115710	DArTseq	A04	15258563		0.761991	0.11805	0.313658	0.174254	-0.0783435	0.258653	0.924647	0.556936	1.53513	0.811823	0.0905387	1	0.938344	246	140	106	B	A
3147177_44:T>G	DArTseq	C01	11787434		0.762075	0.118003	0.206614	0.172415	0.0762485	0.251893	1.07923	0.658716	1.7682	0.812294	0.0902868	1	0.937904	257	144	113	B	A
5030552	DArTseq	A05	19241495		0.762207	0.117927	0.245122	0.18169	-0.0780684	0.258027	0.924901	0.557775	1.53367	0.812765	0.090035	1	0.937523	243	134	109	A	B
3166036	DArTseq	A03	13582372		0.762364	0.117838	0.25643	0.165195	0.0800427	0.264852	1.08333	0.644638	1.82058	0.813236	0.0897834	1	0.937174	245	140	105	B	A
3135943_9:A>G	DArTseq	A04	13906018		0.762364	0.117837	0.261014	0.176231	-0.0786923	0.260238	0.924324	0.555015	1.53937	0.813707	0.0895319	1	0.936632	241	134	107	A	B
3155832	DArTseq				0.762423	0.117804	0.230016	0.175898	0.0787191	0.260464	1.0819	0.649345	1.8026	0.814178	0.0892806	1	0.936162	242	137	105	B	A
3103145	DArTseq	A03	23619949		0.764046	0.11688	0.259511	0.181119	-0.0771896	0.257172	0.925714	0.5592	1.53245	0.814649	0.0890294	1	0.937613	245	136	109	B	A
4331148	DArTseq	A02	10622717		0.764215	0.116785	0.197826	0.168658	0.0784275	0.261561	1.08158	0.647762	1.80595	0.81512	0.0887784	1	0.937278	244	136	108	B	A
3077021_6:G>C	DArTseq	A06	17474908		0.764757	0.116477	0.215111	0.155197	0.0791281	0.264593	1.08234	0.644375	1.81799	0.815591	0.0885275	1	0.937401	257	144	113	A	B
3090783	DArTseq	A02	5701483		0.76505	0.11631	0.257829	0.161461	-0.0795809	0.26621	0.923503	0.54807	1.55611	0.816062	0.0882768	1	0.93722	246	137	109	A	B
3127378	DArTseq				0.765259	0.116192	0.320168	0.180462	-0.0776059	0.259921	0.925329	0.555964	1.54009	0.816533	0.0880261	1	0.936935	242	138	104	B	A
3201018	DArTseq	A01	16209267		0.766116	0.115705	0.188052	0.177559	0.0757623	0.254731	1.07871	0.654745	1.77719	0.817004	0.0877757	1	0.937443	250	139	111	A	B
3147750	DArTseq				0.766593	0.115435	0.203228	0.159934	0.0781842	0.263527	1.08132	0.645113	1.81248	0.817475	0.0875254	1	0.937487	251	140	111	A	B
3077964_35:A>C	DArTseq	A05	2539901		0.768626	0.114285	0.223144	0.158114	0.076961	0.26176	1.08	0.64656	1.80401	0.817946	0.0872752	1	0.939432	256	144	112	B	A
4337490_50:C>G	DArTseq	C07	28254532		0.771369	0.112738	0.353279	0.169864	-0.0778674	0.267886	0.925087	0.54721	1.56391	0.818417	0.0870252	1	0.942241	238	138	100	B	A
4168049	DArTseq	A06	3514567		0.771988	0.112389	0.280302	0.160677	-0.0773611	0.26688	0.925556	0.548567	1.56162	0.818888	0.0867753	1	0.942456	247	139	108	A	B
5121176	DArTseq	C01	37439994		0.772282	0.112224	0.208545	0.162042	0.0791373	0.273621	1.08235	0.633079	1.85046	0.819359	0.0865256	1	0.942273	238	133	105	B	A
3118315	DArTseq				0.772378	0.11217	0.20935	0.157511	0.0783318	0.270963	1.08148	0.635874	1.83936	0.81983	0.086276	1	0.941848	247	138	109	A	B
4337991	DArTseq	A01	15934054		0.773002	0.111819	0.199129	0.175608	0.0737383	0.255678	1.07653	0.652209	1.77689	0.820301	0.0860265	1	0.942069	249	139	110	A	B
3152756_33:T>C	DArTseq	C07	33959153		0.773385	0.111604	0.261215	0.162541	-0.0751132	0.260797	0.927638	0.556396	1.54658	0.820772	0.0857772	1	0.941994	251	140	111	B	A
4706534	DArTseq	A02	9630096		0.774063	0.111224	0.217413	0.160561	0.0768265	0.267775	1.07985	0.638896	1.82516	0.821244	0.085528	1	0.94228	246	138	108	A	B
3105494	DArTseq	C03	2229835		0.77482	0.110799	0.261215	0.162541	0.0752567	0.263205	1.07816	0.643634	1.80604	0.821715	0.085279	1	0.942661	250	143	107	A	B
3086246	DArTseq	A08	9939758		0.77741	0.10935	0.258574	0.170446	-0.0728568	0.257699	0.929734	0.561049	1.5407	0.822186	0.0850301	1	0.94527	248	138	110	A	B
3085810_28:C>T	DArTseq	A03	12711935		0.777939	0.109055	0.214657	0.159525	0.0730251	0.259065	1.07576	0.647431	1.78746	0.822657	0.0847814	1	0.945372	257	144	113	A	B
3116104_54:A>G	DArTseq	A03	6042374		0.779057	0.108431	0.254234	0.152846	-0.076553	0.272756	0.926304	0.542724	1.58098	0.823128	0.0845328	1	0.946189	253	141	112	A	B
3076005	DArTseq	A02	1387278		0.779237	0.10833	0.279585	0.168298	0.074587	0.26621	1.07744	0.639425	1.8155	0.823599	0.0842844	1	0.945866	241	139	102	B	A
3125599	DArTseq	C03	20777156		0.780453	0.107653	0.255347	0.179628	0.0723407	0.259577	1.07502	0.646339	1.78803	0.82407	0.084036	1	0.946801	243	139	104	B	A
5120532_21:T>C	DArTseq	A06	8999990		0.781377	0.10714	0.258412	0.150737	-0.0760901	0.274048	0.926733	0.541602	1.58573	0.824541	0.0837879	1	0.94738	256	143	113	B	A
3102673	DArTseq	C04	47659888		0.782408	0.106567	0.278713	0.177118	-0.071074	0.257345	0.931393	0.56244	1.54237	0.825012	0.0835399	1	0.948089	246	138	108	A	B
4110399	DArTseq				0.783019	0.106228	0.196115	0.174256	0.0709479	0.257679	1.07353	0.647846	1.77891	0.825483	0.083292	1	0.948288	246	137	109	A	B
5047507_20:C>T	DArTseq				0.783379	0.106028	0.205263	0.15155	0.0750388	0.273133	1.07793	0.631093	1.84113	0.825954	0.0830442	1	0.948184	255	142	113	B	A
5030775	DArTseq	C01	11659118		0.784111	0.105622	0.226773	0.180761	0.0704782	0.257276	1.07302	0.648053	1.77667	0.826425	0.0827966	1	0.948529	246	139	107	B	A
4112087	DArTseq	C01	22245079		0.784221	0.105562	0.192372	0.166287	0.0717796	0.26223	1.07442	0.642627	1.79634	0.826896	0.0825492	1	0.948121	245	136	109	A	B
5121036	DArTseq	C03	4513923		0.784659	0.105319	0.263585	0.167535	-0.0706809	0.258628	0.931759	0.561248	1.54687	0.827367	0.0823018	1	0.948111	249	139	110	A	B
3075492_16:A>G	DArTseq	C09	40425996		0.784821	0.105229	0.271934	0.165921	-0.0694095	0.254174	0.932945	0.566889	1.53537	0.827838	0.0820547	1	0.947767	257	144	113	B	A
3083742_12:A>G	DArTseq	A08	11416052		0.785501	0.104853	0.209721	0.173724	0.0684828	0.251662	1.07088	0.653917	1.75372	0.828309	0.0818076	1	0.948049	257	144	113	A	B
3087107	DArTseq				0.785877	0.104645	0.206614	0.172415	0.0703725	0.259099	1.07291	0.645673	1.78284	0.82878	0.0815607	1	0.947965	245	137	108	A	B
3087194	DArTseq	C03	5152413		0.786515	0.104293	0.238892	0.168443	-0.0718378	0.2652	0.930682	0.553425	1.56511	0.829251	0.081314	1	0.948195	239	132	107	A	B
3085074	DArTseq	A06	8520429		0.786705	0.104188	0.235722	0.150527	0.0766524	0.283517	1.07967	0.619377	1.88202	0.829722	0.0810673	1	0.947885	250	141	109	A	B
5047537_59:A>G	DArTseq	C03	48653047		0.787787	0.103591	0.241162	0.164488	0.0724955	0.269449	1.07519	0.634052	1.82324	0.830193	0.0808209	1	0.948651	240	136	104	A	B
3087750	DArTseq	C02	37304454		0.788419	0.103243	0.244453	0.165629	-0.0692492	0.258005	0.933094	0.562739	1.54719	0.830664	0.0805745	1	0.948873	251	139	112	A	B
3143091_45:G>A	DArTseq	C03	22355267		0.78907	0.102884	0.192372	0.166287	0.0683544	0.255581	1.07074	0.64883	1.76702	0.831135	0.0803283	1	0.94912	254	141	113	B	A
3107606	DArTseq	A01	6021528		0.789076	0.102881	0.278203	0.182081	0.0701034	0.262093	1.07262	0.641722	1.79285	0.831606	0.0800823	1	0.948589	239	138	101	A	B
5120759_36:A>C	DArTseq	C01	21476648		0.789536	0.102628	0.214148	0.164236	0.0680845	0.255159	1.07046	0.649192	1.76508	0.832077	0.0798364	1	0.948605	257	144	113	B	A
3149978	DArTseq	C05	3383841		0.789909	0.102423	0.269129	0.161065	-0.0706777	0.265202	0.931762	0.554065	1.56693	0.832548	0.0795906	1	0.948516	248	139	109	A	B
3098145	DArTseq	A05	3095696		0.790183	0.102272	0.316912	0.171157	-0.0707786	0.265956	0.931668	0.553191	1.56909	0.833019	0.0793449	1	0.948309	238	136	102	B	A
3080104_46:C>G	DArTseq	C07	33252091		0.790457	0.102122	0.269129	0.161065	-0.068458	0.257577	0.933833	0.563657	1.54712	0.83349	0.0790994	1	0.948101	257	144	113	B	A
3099068	DArTseq	A05	5111389		0.790469	0.102115	0.203228	0.159934	0.0712086	0.268132	1.07381	0.634874	1.8162	0.833961	0.0788541	1	0.947581	246	137	109	A	B
3167117	DArTseq	A04	12416127		0.792526	0.100987	0.230016	0.175898	0.0678179	0.257875	1.07017	0.645572	1.77403	0.834432	0.0786088	1	0.94951	246	139	107	A	B
3096447	DArTseq	A07	3327068		0.79392	0.100223	0.283575	0.169526	-0.0700011	0.267917	0.932393	0.551497	1.57636	0.834903	0.0783637	1	0.950645	236	133	103	B	A
3145088_20:T>C	DArTseq	C05	5544832		0.794165	0.100089	0.295117	0.161358	-0.0719735	0.275747	0.930556	0.542028	1.59758	0.835374	0.0781188	1	0.950402	238	135	103	B	A
5030739_13:G>A	DArTseq	A01	8815876		0.794209	0.100065	0.253449	0.184814	-0.0680457	0.260882	0.934218	0.560249	1.55781	0.835846	0.077874	1	0.949919	238	132	106	B	A
3093084_35:T>C	DArTseq				0.794278	0.100027	0.226124	0.163799	0.0672236	0.257889	1.06953	0.645172	1.77302	0.836317	0.0776293	1	0.949467	254	143	111	B	A
3150401	DArTseq	A04	10967877		0.794454	0.0999311	0.302281	0.184663	-0.0678802	0.260565	0.934372	0.56069	1.5571	0.836788	0.0773848	1	0.949143	240	136	104	B	A
3084753_18:T>C	DArTseq	A05	2387071		0.794602	0.0998501	0.225956	0.159124	0.0678046	0.260562	1.07016	0.642173	1.78337	0.837259	0.0771404	1	0.948786	256	144	112	A	B
3190414_15:T>C	DArTseq	A01	6890968		0.794791	0.099747	0.266268	0.173021	-0.0655973	0.252203	0.936508	0.571258	1.53529	0.83773	0.0768961	1	0.948477	256	143	113	B	A
4112630	DArTseq				0.795456	0.0993839	0.261014	0.176231	0.0666736	0.257238	1.06895	0.64564	1.76979	0.838201	0.076652	1	0.948738	248	142	106	A	B
3087921	DArTseq	C01	11428399		0.796167	0.0989956	0.230524	0.182276	0.0667279	0.258343	1.069	0.644279	1.77372	0.838672	0.076408	1	0.949053	244	138	106	B	A
4706385	DArTseq	A02	676072		0.796761	0.098672	0.295464	0.165085	-0.0676803	0.26273	0.934559	0.558427	1.56404	0.839143	0.0761642	1	0.949227	247	140	107	A	B
3163507	DArTseq	C01	21833465		0.79703	0.0985254	0.253196	0.173514	0.067276	0.261645	1.06959	0.640473	1.78622	0.839614	0.0759205	1	0.949015	242	138	104	B	A
5049244	DArTseq	C02	32129560		0.798323	0.0978216	0.252997	0.164062	-0.0668942	0.261747	0.935294	0.559944	1.56225	0.840085	0.0756769	1	0.950022	248	138	110	A	B
4121148_63:T>C	DArTseq	C06	26866423		0.798721	0.097605	0.253781	0.14047	0.0826917	0.324725	1.08621	0.57478	2.05269	0.840556	0.0754334	1	0.949963	254	144	110	A	B
4111655_52:T>G	DArTseq	A03	10390051		0.798867	0.0975257	0.264387	0.152509	-0.0686419	0.269273	0.933661	0.550781	1.5827	0.841027	0.0751901	1	0.949605	257	144	113	A	B
3144856	DArTseq	A07	325162		0.799396	0.0972381	0.265703	0.160012	-0.0672522	0.264564	0.934959	0.556662	1.57034	0.841498	0.074947	1	0.949702	250	140	110	A	B
4333628_15:A>G	DArTseq	C01	17910308		0.799831	0.0970017	0.213574	0.169392	0.0640575	0.252676	1.06615	0.649737	1.74945	0.841969	0.0747039	1	0.949688	257	144	113	A	B
3121247	DArTseq				0.799901	0.0969638	0.226773	0.180761	0.0658963	0.26	1.06812	0.641656	1.77801	0.84244	0.0744611	1	0.94924	241	136	105	B	A
3102197	DArTseq				0.800241	0.0967793	0.300105	0.17033	-0.0647905	0.256026	0.937264	0.56745	1.54809	0.842911	0.0742183	1	0.949112	252	143	109	A	B
4168991	DArTseq	C01	13113078		0.801169	0.0962757	0.173663	0.178141	0.0647475	0.257131	1.06689	0.644533	1.76601	0.843382	0.0739757	1	0.949683	245	135	110	B	A
3078187	DArTseq	A06	6452875		0.801239	0.0962378	0.298045	0.155558	-0.0692033	0.274767	0.933137	0.544577	1.59894	0.843853	0.0737332	1	0.949236	248	141	107	A	B
3117408_29:G>T	DArTseq	A07	11417080		0.801399	0.0961513	0.271153	0.169981	-0.0635134	0.252486	0.938462	0.572132	1.53935	0.844324	0.0734908	1	0.948895	257	144	113	B	A
3081324	DArTseq	C03	22070163		0.802281	0.0956736	0.223144	0.173205	0.0645385	0.257795	1.06667	0.64356	1.76794	0.844795	0.0732486	1	0.94941	247	139	108	A	B
3123577_5:G>A	DArTseq	A03	5096225		0.802333	0.0956453	0.220543	0.152983	0.0671393	0.268356	1.06944	0.632018	1.80962	0.845266	0.0730065	1	0.948943	257	144	113	B	A
3075196	DArTseq	A03	3400313		0.802639	0.0954799	0.280302	0.160677	-0.0677405	0.270942	0.934503	0.549478	1.58932	0.845737	0.0727646	1	0.948776	243	137	106	B	A
4120701	DArTseq				0.803245	0.0951521	0.263585	0.167535	0.0658947	0.264579	1.06811	0.635921	1.79404	0.846208	0.0725228	1	0.948964	243	139	104	B	A
3161431	DArTseq	A01	5017932		0.804017	0.094735	0.233615	0.177293	0.0642196	0.258829	1.06633	0.642053	1.77096	0.846679	0.0722811	1	0.949348	244	138	106	B	A
4114920	DArTseq	A03	2847191		0.80621	0.0935518	0.207639	0.166987	0.0667975	0.272398	1.06908	0.626816	1.82339	0.84715	0.0720396	1	0.951408	233	130	103	B	A
3083164	DArTseq	C04	45933120		0.806415	0.0934413	0.274437	0.175719	-0.0631277	0.257601	0.938824	0.566644	1.55546	0.847621	0.0717981	1	0.951122	246	138	108	A	B
3077229	DArTseq	A04	14652443		0.806703	0.0932861	0.197826	0.168658	0.0629005	0.257129	1.06492	0.643346	1.76275	0.848092	0.0715569	1	0.950934	250	139	111	A	B
3093475	DArTseq	C06	25443644		0.806911	0.0931743	0.359374	0.151484	0.0824588	0.337961	1.08595	0.55993	2.10615	0.848563	0.0713157	1	0.95065	226	134	92	B	A
4334036	DArTseq	C03	6202685		0.807075	0.0930859	0.312375	0.169888	-0.0634786	0.259904	0.938494	0.563893	1.56195	0.849034	0.0710747	1	0.950317	247	141	106	A	B
4167530	DArTseq				0.807811	0.09269	0.206794	0.156533	0.0664988	0.27352	1.06876	0.625252	1.82686	0.849505	0.0708338	1	0.950656	246	137	109	A	B
3115519	DArTseq	C03	1611285		0.807842	0.0926735	0.211309	0.163128	0.0641028	0.263665	1.0662	0.635921	1.78762	0.849976	0.0705931	1	0.950166	247	138	109	A	B
3088781	DArTseq	A02	19557826		0.808068	0.0925521	0.272644	0.162139	-0.0635524	0.261558	0.938425	0.562026	1.5669	0.850447	0.0703525	1	0.949905	251	141	110	A	B
3100568_14:C>T	DArTseq	C01	7621268		0.809036	0.0920324	0.212922	0.175065	0.0607738	0.251497	1.06266	0.649105	1.73969	0.850919	0.070112	1	0.950516	257	144	113	B	A
3105770	DArTseq	A03	14397481		0.809192	0.0919485	0.235566	0.167244	0.0645385	0.267375	1.06667	0.631589	1.80145	0.85139	0.0698717	1	0.950174	239	135	104	B	A
4333501	DArTseq	A03	8549306		0.81019	0.0914132	0.291055	0.15367	-0.0679112	0.282603	0.934343	0.53697	1.62579	0.851861	0.0696315	1	0.95082	245	139	106	B	A
3093008	DArTseq	C03	48460977		0.810248	0.0913818	0.245835	0.170921	-0.0635134	0.26449	0.938462	0.558828	1.57599	0.852332	0.0693914	1	0.950363	238	132	106	B	A
5122243	DArTseq	A04	11686914		0.810485	0.0912551	0.219859	0.171905	0.0623729	0.260161	1.06436	0.639197	1.77232	0.852803	0.0691515	1	0.950116	244	137	107	A	B
4119222	DArTseq	A03	3682936		0.810811	0.0910806	0.284252	0.154945	-0.067187	0.280537	0.93502	0.539539	1.62039	0.853274	0.0689117	1	0.949973	244	138	106	A	B
4336450_57:C>T	DArTseq	A08	10648124		0.810943	0.0910095	0.263584	0.167535	-0.0610602	0.255231	0.940767	0.570459	1.55145	0.853745	0.068672	1	0.949604	254	142	112	B	A
3097501	DArTseq				0.811213	0.0908652	0.310155	0.177525	-0.0609391	0.255125	0.940881	0.570647	1.55132	0.854216	0.0684324	1	0.949396	251	143	108	A	B
3075903_22:C>T	DArTseq	C01	32580419		0.813789	0.0894883	0.217065	0.165368	0.0599223	0.254465	1.06175	0.644791	1.74835	0.854687	0.068193	1	0.951886	257	144	113	A	B
3111312	DArTseq	A07	11356135		0.814618	0.0890461	0.275103	0.171245	-0.0599919	0.25584	0.941772	0.570388	1.55497	0.855158	0.0679537	1	0.952331	251	141	110	A	B
4112807	DArTseq	C06	32570858		0.815966	0.0883279	0.260531	0.145186	-0.0782095	0.335776	0.924771	0.478868	1.78588	0.855629	0.0677146	1	0.953383	237	133	104	B	A
3220375	DArTseq	C05	1918718		0.816236	0.088184	0.244453	0.165629	0.0609283	0.262271	1.06282	0.63564	1.77709	0.8561	0.0674756	1	0.953174	247	140	107	A	B
3083182	DArTseq	C01	32818386		0.81667	0.0879533	0.214148	0.164236	0.0612639	0.264353	1.06318	0.633264	1.78496	0.856571	0.0672367	1	0.953156	245	137	108	A	B
3082462_31:A>C	DArTseq	A04	12828915		0.817304	0.0876165	0.27029	0.174354	-0.0581157	0.251569	0.943541	0.576263	1.5449	0.857042	0.0669979	1	0.953371	257	144	113	A	B
4331063	DArTseq				0.817936	0.0872806	0.243622	0.175371	0.0595642	0.258791	1.06137	0.639118	1.76261	0.857513	0.0667593	1	0.953585	245	139	106	B	A
3081089	DArTseq	A06	4801421		0.817955	0.0872707	0.231329	0.156742	-0.0622528	0.270382	0.939645	0.553109	1.59631	0.857984	0.0665208	1	0.953083	248	137	111	A	B
5049642_27:C>T	DArTseq	C01	22894372		0.818241	0.0871187	0.249461	0.172202	0.0592746	0.257983	1.06107	0.639946	1.75931	0.858455	0.0662825	1	0.952894	248	141	107	A	B
3107028	DArTseq	A08	10781195		0.819967	0.0862034	0.306374	0.180988	-0.0595141	0.261499	0.942222	0.564366	1.57306	0.858926	0.0660442	1	0.954381	239	136	103	A	B
3169823_12:G>A	DArTseq	C02	37877597		0.820677	0.0858275	0.204794	0.165823	0.0593572	0.261935	1.06115	0.63506	1.77314	0.859397	0.0658061	1	0.954684	246	137	109	B	A
3078955_14:T>G	DArTseq	A03	22765605		0.821072	0.0856185	0.129212	0.17998	0.0600303	0.265457	1.06187	0.631116	1.78662	0.859868	0.0655682	1	0.95462	230	124	106	B	A
3084457	DArTseq	C02	452510		0.822659	0.0847801	0.312375	0.169888	-0.0585942	0.261391	0.943089	0.565005	1.57418	0.860339	0.0653303	1	0.955942	245	140	105	A	B
3092796_44:C>G	DArTseq	A03	10344250		0.822912	0.0846465	0.261365	0.151615	-0.0606941	0.271094	0.941111	0.553198	1.60104	0.86081	0.0650926	1	0.955713	257	144	113	A	B
4117576_35:T>G	DArTseq	C08	34774724		0.823801	0.0841778	0.275706	0.167096	-0.0566523	0.254407	0.944923	0.573906	1.55579	0.861281	0.064855	1	0.955699	256	144	112	B	A
3110898_26:A>C	DArTseq	C08	35104455		0.823801	0.0841778	0.275706	0.167096	-0.0566523	0.254407	0.944923	0.573906	1.55579	0.861752	0.0646176	1	0.955699	256	144	112	A	B
5120918	DArTseq	A07	15728531		0.824413	0.0838553	0.261014	0.176231	0.0574399	0.258925	1.05912	0.637594	1.75933	0.862223	0.0643803	1	0.955887	245	140	105	B	A
3157605	DArTseq	A02	10603396		0.824578	0.0837682	0.228842	0.160154	0.0588405	0.265558	1.06061	0.630241	1.78485	0.862694	0.0641431	1	0.955556	249	140	109	A	B
3142177	DArTseq				0.825582	0.0832395	0.315517	0.167014	-0.058797	0.266743	0.942898	0.558996	1.59045	0.863165	0.063906	1	0.956198	241	138	103	A	B
3117823_36:A>G	DArTseq	C06	34668754		0.826011	0.0830139	0.22555	0.147186	0.0621318	0.282837	1.0641	0.611262	1.85242	0.863636	0.0636691	1	0.956174	257	144	113	B	A
5122145	DArTseq	C05	29763318		0.826606	0.0827013	0.195745	0.156922	0.0584896	0.267112	1.06023	0.628104	1.78966	0.864107	0.0634323	1	0.956341	251	139	112	A	B
3084839_15:A>G	DArTseq				0.826865	0.0825656	0.255933	0.156976	-0.0574824	0.262739	0.944138	0.564141	1.5801	0.864578	0.0631956	1	0.956118	256	143	113	B	A
3120047	DArTseq	C08	35073950		0.826952	0.0825199	0.275706	0.167096	-0.0570167	0.260769	0.944578	0.566587	1.57474	0.865049	0.0629591	1	0.955698	247	139	108	A	B
3077099_6:A>G	DArTseq	A05	5430674		0.827473	0.0822464	0.220241	0.161619	0.0560125	0.257078	1.05761	0.638993	1.75047	0.86552	0.0627226	1	0.95578	257	144	113	A	B
3120319	DArTseq				0.827673	0.0821411	0.226773	0.180761	0.0560895	0.257678	1.05769	0.638292	1.75267	0.865992	0.0624864	1	0.955492	245	138	107	B	A
3167015	DArTseq				0.828655	0.0816263	0.283126	0.178551	-0.0560688	0.259062	0.945474	0.569025	1.57097	0.866463	0.0622502	1	0.956106	243	137	106	A	B
3177874	DArTseq	A03	3142380		0.828974	0.0814592	0.228842	0.160154	0.0588404	0.272508	1.06061	0.621714	1.80933	0.866934	0.0620142	1	0.955954	242	136	106	B	A
5120717	DArTseq	C07	33813566		0.829647	0.0811068	0.238892	0.168443	-0.0565704	0.262895	0.945	0.564483	1.58202	0.867405	0.0617783	1	0.956211	242	134	108	B	A
5121436	DArTseq	A07	1107061		0.829978	0.0809335	0.280302	0.160677	-0.0571584	0.266115	0.944444	0.560603	1.5911	0.867876	0.0615425	1	0.956073	248	140	108	A	B
4115430	DArTseq	A06	4952465		0.830003	0.0809205	0.223144	0.158114	0.0577588	0.269138	1.05946	0.625158	1.79547	0.868347	0.0613069	1	0.955583	248	139	109	A	B
5048596	DArTseq	C04	48708799		0.835942	0.0778237	0.287682	0.180021	-0.0532814	0.257295	0.948113	0.572593	1.56991	0.868818	0.0610713	1	0.9619	246	139	107	A	B
5121536	DArTseq	A02	9818728		0.836774	0.077392	0.2204	0.157123	-0.0553203	0.268454	0.946182	0.559064	1.60136	0.869289	0.0608359	1	0.962335	249	137	112	A	B
3097541_42:A>T	DArTseq	A09	912586		0.837201	0.0771702	0.275103	0.171245	-0.0519597	0.252864	0.949367	0.578351	1.55839	0.86976	0.0606007	1	0.962305	256	144	112	A	B
5049447_36:G>C	DArTseq	C03	21538577		0.838054	0.0767282	0.220062	0.166524	0.0518718	0.253844	1.05324	0.6404	1.73222	0.870231	0.0603655	1	0.962764	257	144	113	B	A
3091147_18:A>T	DArTseq	A06	14139952		0.838096	0.0767064	0.238411	0.151399	-0.0560894	0.274413	0.945455	0.552148	1.61892	0.870702	0.0601305	1	0.962292	254	141	113	B	A
3091773_17:A>G	DArTseq	C03	11466293		0.838861	0.07631	0.229574	0.170146	0.052658	0.259002	1.05407	0.634457	1.7512	0.871173	0.0598957	1	0.96265	247	139	108	B	A
5030596	DArTseq	A03	22071084		0.839204	0.0761325	0.245835	0.170921	-0.0529313	0.260834	0.948445	0.568834	1.58139	0.871644	0.0596609	1	0.962523	243	135	108	A	B
3110672	DArTseq	A06	6011416		0.839444	0.0760084	0.24686	0.15411	0.0554208	0.27368	1.05699	0.61817	1.8073	0.872115	0.0594263	1	0.962278	251	142	109	A	B
3110251_32:C>A	DArTseq	C01	8585446		0.839545	0.0759558	0.215709	0.182877	0.0525553	0.259578	1.05396	0.633676	1.753	0.872586	0.0591918	1	0.961875	241	135	106	A	B
3082287	DArTseq	A05	20781075		0.839826	0.0758105	0.245122	0.18169	0.0521291	0.25793	1.05351	0.635455	1.7466	0.873057	0.0589574	1	0.961678	245	139	106	B	A
4166437	DArTseq	C03	5699038		0.839883	0.0757812	0.29191	0.172068	-0.0522376	0.258523	0.949103	0.571813	1.57533	0.873528	0.0587232	1	0.961225	247	140	107	B	A
4113682	DArTseq	A06	6536063		0.840042	0.075699	0.284251	0.154945	-0.0554099	0.27442	0.946097	0.552515	1.62005	0.873999	0.058489	1	0.960889	249	141	108	A	B
3105321	DArTseq	C02	39319045		0.84105	0.0751781	0.252997	0.164062	0.0523851	0.261285	1.05378	0.631453	1.75857	0.87447	0.058255	1	0.961524	250	142	108	A	B
3080697_19:G>A	DArTseq	A06	6050182		0.842775	0.0742886	0.260283	0.154694	-0.0526437	0.265339	0.948718	0.563996	1.59587	0.874941	0.0580212	1	0.962977	257	144	113	A	B
3105643	DArTseq	A03	9263903		0.842977	0.0741842	0.228534	0.155776	-0.0566841	0.286063	0.944892	0.539362	1.65533	0.875412	0.0577874	1	0.96269	237	131	106	B	A
4120375	DArTseq	A04	12714101		0.843717	0.0738032	0.279171	0.172539	0.0510703	0.259102	1.0524	0.633326	1.74877	0.875883	0.0575538	1	0.963017	247	142	105	B	A
3123472_6:C>T	DArTseq	A09	2675126		0.844179	0.0735656	0.334006	0.172009	-0.052155	0.265305	0.949182	0.564309	1.59655	0.876354	0.0573203	1	0.963026	239	138	101	A	B
5121543	DArTseq	C07	34814309		0.84425	0.073529	0.226313	0.168912	-0.051109	0.260125	0.950175	0.570664	1.58207	0.876825	0.057087	1	0.96259	245	135	110	B	A
3121174	DArTseq	C01	9319867		0.845296	0.0729911	0.247408	0.176755	0.0504263	0.258461	1.05172	0.633714	1.74545	0.877296	0.0568537	1	0.963266	245	139	106	A	B
3204867	DArTseq	C01	28920993		0.845325	0.0729762	0.242313	0.169668	0.0510343	0.261656	1.05236	0.630142	1.75748	0.877767	0.0566206	1	0.962782	244	138	106	B	A
3086207	DArTseq	A08	2400100		0.845535	0.0728684	0.327213	0.166604	-0.0518009	0.26583	0.949518	0.563928	1.59876	0.878238	0.0563876	1	0.962504	243	140	103	A	B
3154082	DArTseq	C02	43131440		0.846723	0.0722587	0.251314	0.167984	-0.0506437	0.261959	0.950617	0.568881	1.58851	0.878709	0.0561547	1	0.96334	244	136	108	B	A
3078461	DArTseq	A02	5267887		0.848633	0.0712802	0.217413	0.160561	0.050851	0.266512	1.05217	0.624057	1.77396	0.87918	0.055922	1	0.964996	247	138	109	A	B
3076501_14:A>T	DArTseq	C03	5816256		0.848814	0.0711873	0.283575	0.169526	-0.050953	0.267239	0.950323	0.562851	1.60454	0.879651	0.0556894	1	0.964686	237	134	103	B	A
3126487_38:G>C	DArTseq	C03	6669061		0.849704	0.0707323	0.254892	0.169201	-0.0500978	0.264338	0.951136	0.566544	1.59681	0.880122	0.0554569	1	0.96518	240	134	106	B	A
3113721	DArTseq	A07	15843584		0.85009	0.070535	0.352821	0.180954	-0.0496351	0.262607	0.951577	0.568733	1.59213	0.880594	0.0552245	1	0.965102	239	139	100	B	A
5121631	DArTseq	A06	3616964		0.850114	0.0705226	0.182322	0.167944	0.0503007	0.266238	1.05159	0.62405	1.77203	0.881065	0.0549923	1	0.964614	238	131	107	B	A
4118099	DArTseq				0.85073	0.0702082	0.295464	0.165085	-0.0493311	0.262089	0.951866	0.569484	1.591	0.881536	0.0547602	1	0.964797	248	141	107	A	B
3107449	DArTseq	A01	3859951		0.851398	0.0698675	0.322083	0.185722	-0.0492165	0.262728	0.951975	0.568836	1.59318	0.882007	0.0545282	1	0.965039	237	136	101	B	A
3156321_31:G>A	DArTseq	A09	853191		0.852672	0.0692182	0.258574	0.170446	-0.0482785	0.259942	0.952868	0.572488	1.58599	0.882478	0.0542963	1	0.965967	245	137	108	B	A
4335472	DArTseq	A06	8375072		0.853399	0.0688476	0.238411	0.151399	-0.0511994	0.27699	0.950089	0.552059	1.6351	0.882949	0.0540645	1	0.966276	252	140	112	A	B
4332705	DArTseq				0.853465	0.0688143	0.232932	0.171407	0.0489196	0.264915	1.05014	0.624806	1.76501	0.88342	0.0538329	1	0.965835	238	134	104	B	A
3162458	DArTseq	C06	31783142		0.853778	0.0686548	0.265281	0.149556	0.0632229	0.343398	1.06526	0.543439	2.08816	0.883891	0.0536014	1	0.965675	225	128	97	B	A
3107279	DArTseq	C02	44130475		0.853887	0.0685996	0.279585	0.168298	-0.0477832	0.259431	0.95334	0.573344	1.58519	0.884362	0.05337	1	0.965283	248	140	108	A	B
3143017	DArTseq	C03	47153755		0.85391	0.0685878	0.257829	0.161461	0.0489012	0.265666	1.05012	0.623876	1.76757	0.884833	0.0531388	1	0.964796	248	141	107	A	B
3079433	DArTseq	C09	7022230		0.857205	0.0669152	0.249812	0.155048	-0.0491411	0.273029	0.952047	0.557508	1.62579	0.885304	0.0529077	1	0.968003	249	139	110	A	B
3159116_47:T>C	DArTseq	A02	7768996		0.860431	0.0652839	0.23484	0.162277	0.0465729	0.264956	1.04767	0.623291	1.76101	0.885775	0.0526767	1	0.97113	247	139	108	A	B
3139527	DArTseq	C03	12106691		0.860708	0.0651441	0.258574	0.170446	0.0456374	0.260129	1.04669	0.628628	1.7428	0.886246	0.0524458	1	0.970926	246	140	106	A	B
3164080	DArTseq	A08	10972186		0.86096	0.0650172	0.292136	0.176608	-0.0452763	0.258487	0.955733	0.575849	1.58623	0.886717	0.052215	1	0.970694	245	139	106	B	A
4109977	DArTseq	C01	22860388		0.863035	0.0639716	0.300754	0.174731	-0.0448208	0.259795	0.956169	0.574636	1.59102	0.887188	0.0519844	1	0.972518	244	139	105	B	A
3118791	DArTseq				0.863474	0.0637505	0.267315	0.168745	-0.0441712	0.256855	0.95679	0.578332	1.58291	0.887659	0.0517539	1	0.972497	251	141	110	A	B
4168924	DArTseq	A06	3051114		0.863995	0.063489	0.226313	0.168912	0.0445618	0.260197	1.04557	0.627868	1.74115	0.88813	0.0515235	1	0.972566	246	138	108	A	B
3096666_23:A>G	DArTseq	C06	31562562		0.864444	0.0632631	0.242731	0.140035	0.0595502	0.349158	1.06136	0.535368	2.10413	0.888601	0.0512932	1	0.972557	247	139	108	B	A
5121503	DArTseq	A02	6149567		0.864624	0.0631729	0.276753	0.15963	0.0470341	0.275989	1.04816	0.610239	1.80034	0.889072	0.051063	1	0.972244	241	138	103	A	B
3116691	DArTseq	C01	7579436		0.864816	0.0630761	0.274437	0.175719	0.0440169	0.258577	1.045	0.629522	1.73469	0.889543	0.050833	1	0.971946	246	141	105	A	B
5052667	DArTseq	C03	9414634		0.865154	0.0629067	0.203599	0.171134	0.0432611	0.254778	1.04421	0.633748	1.72052	0.890014	0.0506031	1	0.97181	252	140	112	B	A
3098718	DArTseq	A01	6965175		0.865565	0.0627004	0.278203	0.182081	-0.0438026	0.258741	0.957143	0.576411	1.58936	0.890485	0.0503733	1	0.971758	243	137	106	B	A
3106659_35:C>A	DArTseq	C06	32430927		0.865632	0.0626665	0.230178	0.145295	-0.0558242	0.329742	0.945705	0.495535	1.80484	0.890956	0.0501436	1	0.97132	238	132	106	A	B
4108670	DArTseq	A01	19489863		0.86574	0.0626127	0.151806	0.174579	0.0435027	0.257322	1.04446	0.630748	1.72954	0.891427	0.0499141	1	0.970927	245	133	112	A	B
5120739	DArTseq	A08	10242379		0.865872	0.0625464	0.271153	0.169981	-0.0437628	0.259074	0.957181	0.576058	1.59046	0.891898	0.0496847	1	0.970563	247	139	108	A	B
3100659_62:G>A	DArTseq	C02	37538653		0.866247	0.0623582	0.200671	0.169882	0.0435263	0.258463	1.04449	0.629354	1.73345	0.892369	0.0494554	1	0.970471	247	137	110	A	B
3096230	DArTseq	A01	6154429		0.86706	0.0619506	0.263815	0.182649	0.0436701	0.260896	1.04464	0.626451	1.74199	0.89284	0.0492262	1	0.97087	240	137	103	A	B
3112331	DArTseq	C01	29422093		0.867386	0.0617878	0.209721	0.173724	0.0440599	0.263901	1.04504	0.623014	1.75296	0.893311	0.0489971	1	0.970722	237	132	105	B	A
4117106	DArTseq	C03	21811281		0.868108	0.0614261	0.210565	0.168176	0.0432157	0.260282	1.04416	0.626919	1.7391	0.893782	0.0487682	1	0.971019	246	137	109	A	B
3099707	DArTseq	C03	22367702		0.86842	0.0612703	0.309005	0.172915	-0.0433017	0.261353	0.957622	0.573755	1.59832	0.894253	0.0485394	1	0.970856	243	139	104	B	A
3187335	DArTseq				0.868967	0.0609966	0.197826	0.168658	0.0433363	0.262735	1.04429	0.623987	1.7477	0.894724	0.0483107	1	0.970957	242	134	108	B	A
3086694	DArTseq				0.869229	0.0608659	0.265108	0.177639	0.0423769	0.257413	1.04329	0.629926	1.7279	0.895195	0.0480821	1	0.970738	247	141	106	A	B
3154085	DArTseq				0.869258	0.0608513	0.284104	0.158235	0.0443998	0.269845	1.0454	0.616008	1.7741	0.895667	0.0478537	1	0.97026	249	143	106	B	A
5029234	DArTseq	C07	41325479		0.872277	0.0593453	0.226773	0.180761	0.0414907	0.258092	1.04236	0.628532	1.72867	0.896138	0.0476253	1	0.973119	244	137	107	B	A
3087784_6:T>G	DArTseq	C06	19839955		0.872352	0.0593084	0.255525	0.149874	-0.0442159	0.275106	0.956747	0.557985	1.64049	0.896609	0.0473971	1	0.972691	257	144	113	A	B
3158039	DArTseq				0.872744	0.0591129	0.251314	0.178174	0.0413552	0.258208	1.04222	0.628303	1.72883	0.89708	0.047169	1	0.972618	245	139	106	A	B
5121464	DArTseq	C03	23128195		0.873878	0.058549	0.195061	0.16746	0.0413282	0.260401	1.04219	0.625591	1.73623	0.897551	0.046941	1	0.97337	246	136	110	A	B
3146960	DArTseq	A06	3565749		0.875377	0.0578047	0.228842	0.160154	-0.0422556	0.269383	0.958625	0.565387	1.62537	0.898022	0.0467132	1	0.974529	244	135	109	A	B
3123218_20:T>C	DArTseq	A01	5684970		0.875694	0.0576474	0.209721	0.173724	0.0394953	0.252496	1.04029	0.634197	1.7064	0.898493	0.0464854	1	0.974371	255	142	113	B	A
3076210	DArTseq	A06	7866560		0.875803	0.0575934	0.230906	0.152631	0.0423877	0.271306	1.0433	0.613011	1.77562	0.898964	0.0462578	1	0.973981	255	143	112	A	B
5048150_21:T>A	DArTseq	C03	4494471		0.876132	0.0574303	0.279585	0.168298	-0.0399119	0.256029	0.960874	0.581742	1.58709	0.899435	0.0460303	1	0.973837	253	143	110	B	A
3096695_30:T>A	DArTseq				0.876629	0.0571841	0.205852	0.160977	0.040281	0.259521	1.0411	0.626015	1.73142	0.899906	0.045803	1	0.97388	254	141	113	B	A
5030971	DArTseq	A06	9798141		0.876769	0.0571146	0.254234	0.152846	-0.042925	0.276737	0.957983	0.556922	1.64786	0.900377	0.0455757	1	0.973526	250	140	110	A	B
4338593_20:A>G	DArTseq	C03	2007047		0.877083	0.0569595	0.276253	0.163235	-0.0398646	0.257705	0.96092	0.579861	1.59239	0.900848	0.0453486	1	0.973364	255	144	111	B	A
3131865	DArTseq	A05	2598886		0.877281	0.0568611	0.316912	0.171157	-0.0414997	0.268707	0.95935	0.566564	1.62445	0.901319	0.0451215	1	0.973076	235	135	100	B	A
4168478_24:C>T	DArTseq	C03	6241118		0.877615	0.0566961	0.258574	0.170446	-0.0395204	0.256619	0.96125	0.581297	1.58955	0.90179	0.0448946	1	0.972938	250	140	110	A	B
3167226	DArTseq	C02	42714408		0.878191	0.0564109	0.232932	0.171407	-0.0400279	0.261153	0.960763	0.575862	1.60293	0.902261	0.0446678	1	0.973069	242	134	108	B	A
5030116	DArTseq	A04	14005531		0.878722	0.0561484	0.245835	0.170921	-0.0394985	0.258837	0.961271	0.578788	1.59651	0.902732	0.0444412	1	0.973149	246	137	109	A	B
5048309_32:C>G	DArTseq	A07	4768423		0.879538	0.0557454	0.295464	0.165085	-0.0412301	0.271987	0.959608	0.563085	1.63536	0.903203	0.0442146	1	0.973545	237	135	102	A	B
3095666	DArTseq	C03	19632695		0.879708	0.0556614	0.292136	0.176608	-0.0386875	0.25563	0.962051	0.58291	1.5878	0.903674	0.0439882	1	0.973226	250	142	108	A	B
3088205	DArTseq	A09	836347		0.879952	0.055541	0.271153	0.169981	-0.0393511	0.260526	0.961413	0.57696	1.60204	0.904145	0.0437619	1	0.972989	245	138	107	A	B
3094263_58:G>A	DArTseq	C01	8090031		0.880259	0.0553895	0.261014	0.176231	-0.0378703	0.251397	0.962838	0.588247	1.57596	0.904616	0.0435357	1	0.972821	257	144	113	B	A
3204005	DArTseq	A06	3740379		0.880369	0.0553351	0.259958	0.166353	0.0401471	0.266818	1.04096	0.617044	1.75613	0.905087	0.0433096	1	0.972437	241	137	104	B	A
4333836	DArTseq	A08	11119312		0.880517	0.0552623	0.292388	0.181528	-0.0389391	0.259053	0.961809	0.578867	1.59808	0.905558	0.0430836	1	0.972094	243	138	105	B	A
3079905	DArTseq	C04	41993528		0.88125	0.0549007	0.274437	0.175719	0.0384355	0.257314	1.03918	0.627569	1.72077	0.906029	0.0428578	1	0.972398	248	142	106	B	A
4337830	DArTseq	C09	8287990		0.881452	0.0548012	0.24686	0.15411	-0.041008	0.274913	0.959821	0.559989	1.64513	0.9065	0.0426321	1	0.972116	249	139	110	A	B
3098223	DArTseq	A02	7800067		0.881806	0.0546269	0.20935	0.157511	-0.0402739	0.270828	0.960526	0.564906	1.63321	0.906971	0.0424065	1	0.972001	246	135	111	A	B
5034208_14:G>A	DArTseq	A07	9313827		0.88288	0.0540981	0.213574	0.169392	-0.03837	0.260437	0.962357	0.577628	1.60334	0.907442	0.042181	1	0.97268	244	134	110	A	B
3083240	DArTseq				0.884646	0.0532305	0.265108	0.177639	0.0371731	0.256235	1.03787	0.628105	1.71497	0.907913	0.0419556	1	0.97412	249	142	107	B	A
5049918	DArTseq	A01	6368823		0.885749	0.0526894	0.212175	0.18135	0.0370412	0.257801	1.03774	0.626097	1.72001	0.908384	0.0417304	1	0.974829	244	136	108	B	A
3210535	DArTseq	C01	11460542		0.885749	0.0526894	0.212175	0.18135	0.0370412	0.257801	1.03774	0.626097	1.72001	0.908855	0.0415052	1	0.974324	244	136	108	B	A
3084815	DArTseq	C01	3715801		0.886202	0.0524671	0.237328	0.178722	-0.0366575	0.256148	0.964006	0.583502	1.59264	0.909326	0.0412802	1	0.974318	247	137	110	A	B
3081848_64:A>G	DArTseq	C06	30170305		0.886376	0.0523823	0.250144	0.136832	-0.0494735	0.346025	0.95173	0.483027	1.87524	0.909797	0.0410553	1	0.974004	257	144	113	B	A
5053605	DArTseq	C09	41684162		0.887111	0.0520222	0.223144	0.162698	-0.0370413	0.260894	0.963636	0.577877	1.60691	0.910268	0.0408305	1	0.974307	250	138	112	A	B
3094522_19:C>T	DArTseq	A04	12565864		0.887356	0.051902	0.27029	0.174354	-0.0358896	0.253363	0.964747	0.587147	1.58518	0.91074	0.0406058	1	0.974073	254	143	111	A	B
4166744	DArTseq	C01	10892904		0.887472	0.0518455	0.251314	0.178174	0.0363676	0.257021	1.03704	0.626634	1.71623	0.911211	0.0403813	1	0.973696	247	140	107	A	B
3092904_17:A>T	DArTseq	A05	19195777		0.887627	0.0517697	0.219629	0.177844	0.035718	0.252774	1.03636	0.631461	1.7009	0.911682	0.0401568	1	0.973363	254	142	112	A	B
4167016	DArTseq	A02	12404329		0.887957	0.051608	0.295117	0.161358	0.0375887	0.266871	1.0383	0.615403	1.75182	0.912153	0.0399325	1	0.973223	248	143	105	A	B
3096247	DArTseq	A07	12859504		0.887985	0.0515943	0.313658	0.174254	-0.0366708	0.260327	0.963993	0.578735	1.60572	0.912624	0.0397083	1	0.972752	244	140	104	A	B
3075722	DArTseq	A04	11522470		0.888446	0.0513691	0.245835	0.170921	0.0363975	0.259512	1.03707	0.6236	1.72468	0.913095	0.0394842	1	0.972754	246	139	107	A	B
4332541	DArTseq				0.889272	0.0509656	0.229574	0.170146	0.0361286	0.259529	1.03679	0.623412	1.72427	0.913566	0.0392602	1	0.973156	246	138	108	A	B
3111855_49:T>C	DArTseq	A07	11999737		0.889484	0.0508616	0.251314	0.178174	-0.036203	0.260528	0.964444	0.578777	1.6071	0.914037	0.0390363	1	0.972888	240	134	106	A	B
3163048	DArTseq				0.889892	0.0506627	0.244453	0.165629	0.0369591	0.267022	1.03765	0.614833	1.75124	0.914508	0.0388126	1	0.972833	241	136	105	B	A
4106850	DArTseq	A01	3911345		0.890339	0.0504445	0.333773	0.179948	-0.0359387	0.260655	0.964699	0.578786	1.60793	0.914979	0.038589	1	0.97282	242	140	102	B	A
4114817	DArTseq	C05	2398227		0.890593	0.0503206	0.245835	0.170921	-0.0367432	0.267091	0.963924	0.571071	1.62703	0.91545	0.0383654	1	0.972598	235	131	104	B	A
5120619	DArTseq				0.89125	0.0500004	0.267315	0.168745	-0.0355132	0.259721	0.96511	0.580093	1.60567	0.915921	0.038142	1	0.972814	247	139	108	A	B
4118052	DArTseq	A02	7685471		0.891586	0.0498366	0.223144	0.158114	-0.0365576	0.268175	0.964103	0.569965	1.63079	0.916392	0.0379188	1	0.972681	248	137	111	A	B
3198232	DArTseq	C08	34863774		0.891662	0.0497999	0.263584	0.167535	0.0356583	0.26185	1.0363	0.62029	1.73132	0.916863	0.0376956	1	0.972264	246	140	106	A	B
4118047	DArTseq	A01	3325320		0.891976	0.0496468	0.247408	0.176755	0.0351588	0.258912	1.03578	0.623561	1.72052	0.917334	0.0374725	1	0.972107	244	138	106	B	A
4333859	DArTseq	A04	14432447		0.893589	0.0488622	0.258574	0.170446	0.034413	0.257296	1.03501	0.625073	1.7138	0.917805	0.0372496	1	0.973365	250	142	108	A	B
3082085_43:A>G	DArTseq	C06	28206687		0.893627	0.0488438	0.234073	0.140302	0.0421807	0.315629	1.04308	0.561888	1.93637	0.918276	0.0370268	1	0.972908	257	144	113	A	B
3130408	DArTseq				0.893807	0.048756	0.300754	0.174731	-0.035051	0.262558	0.965556	0.577143	1.61537	0.918747	0.036804	1	0.972605	240	137	103	B	A
3127252_22:C>T	DArTseq	C01	33074110		0.893973	0.0486756	0.206614	0.172415	0.0363319	0.272644	1.037	0.607715	1.76953	0.919218	0.0365814	1	0.972287	227	126	101	B	A
3132393	DArTseq				0.894605	0.0483685	0.300105	0.17033	-0.0344014	0.25965	0.966184	0.580819	1.60723	0.919689	0.036359	1	0.972477	247	141	106	B	A
3132159	DArTseq				0.894629	0.0483571	0.287682	0.170783	0.0350913	0.264986	1.03571	0.61614	1.74101	0.92016	0.0361366	1	0.972005	240	138	102	A	B
3085112	DArTseq	A03	4922984		0.894675	0.0483348	0.283944	0.161745	-0.0354824	0.26796	0.96514	0.570819	1.63186	0.920631	0.0359143	1	0.971557	245	139	106	B	A
5052594	DArTseq	C03	12604785		0.894995	0.0481795	0.253196	0.173514	-0.0341423	0.258667	0.966434	0.58209	1.60455	0.921102	0.0356922	1	0.971408	245	137	108	A	B
5121568	DArTseq	A06	3679235		0.896955	0.0472293	0.241162	0.164488	0.0342499	0.264509	1.03484	0.616197	1.73792	0.921573	0.0354701	1	0.973038	245	138	107	B	A
5052675	DArTseq	C06	36880074		0.897187	0.0471172	0.238892	0.168443	-0.0340975	0.263854	0.966477	0.576229	1.62102	0.922044	0.0352482	1	0.972792	241	134	107	B	A
3125460_42:C>A	DArTseq	A03	8481898		0.897772	0.046834	0.252702	0.149026	-0.0356378	0.277312	0.96499	0.560364	1.66179	0.922515	0.0350264	1	0.97293	257	144	113	A	B
3105310	DArTseq	A05	20326971		0.898288	0.0465843	0.306374	0.180988	-0.0326784	0.255656	0.96785	0.586394	1.59745	0.922986	0.0348047	1	0.972993	250	143	107	B	A
3101443_33:C>A	DArTseq	C06	26808272		0.898421	0.0465203	0.244197	0.137738	0.043485	0.340872	1.04444	0.535462	2.03724	0.923457	0.0345831	1	0.97264	256	144	112	B	A
5122283	DArTseq	A08	10273322		0.900979	0.0452855	0.247408	0.176755	-0.0322968	0.25956	0.968219	0.582145	1.61033	0.923928	0.0343617	1	0.974912	242	135	107	B	A
5034184_22:G>T	DArTseq	C03	48179763		0.90324	0.0441969	0.25453	0.160402	-0.0313863	0.258143	0.969101	0.584297	1.60733	0.924399	0.0341403	1	0.976364	257	144	113	A	B
3102513_9:A>G	DArTseq	C05	2675047		0.90324	0.0441969	0.25453	0.160402	-0.0313863	0.258143	0.969101	0.584297	1.60733	0.92487	0.0339191	1	0.976364	257	144	113	A	B
4332161	DArTseq				0.903356	0.0441412	0.232332	0.166071	0.0318196	0.262093	1.03233	0.61762	1.72551	0.925341	0.033698	1	0.975992	246	138	108	B	A
3095221	DArTseq	A04	10162316		0.904851	0.0434231	0.236389	0.172698	0.030674	0.256628	1.03115	0.623556	1.70517	0.925813	0.0334769	1	0.97711	249	140	109	A	B
3091040	DArTseq	C02	360701		0.905561	0.0430824	0.262364	0.171718	0.0306229	0.258141	1.0311	0.621678	1.71015	0.926284	0.033256	1	0.97738	248	141	107	B	A
4115927_52:A>G	DArTseq	C05	3127517		0.905795	0.0429702	0.231329	0.156742	0.0310351	0.262296	1.03152	0.61689	1.72484	0.926755	0.0330353	1	0.977135	257	144	113	B	A
3143195_36:T>C	DArTseq	C02	13926417		0.906671	0.0425501	0.242313	0.169668	0.0321234	0.274049	1.03264	0.603498	1.76696	0.927226	0.0328146	1	0.977584	229	129	100	A	B
3146330	DArTseq	A06	2988754		0.907888	0.0419679	0.279171	0.172539	-0.0302753	0.261645	0.970178	0.580945	1.6202	0.927697	0.032594	1	0.978399	242	137	105	B	A
5029989	DArTseq	C01	11246668		0.90806	0.0418854	0.283126	0.178551	-0.0296774	0.256976	0.970759	0.586636	1.6064	0.928168	0.0323736	1	0.978088	247	140	107	A	B
4112459	DArTseq	A05	19241725		0.910181	0.0408723	0.259511	0.181119	-0.0289875	0.25696	0.971429	0.587059	1.60746	0.928639	0.0321532	1	0.979875	246	138	108	A	B
4109268_52:A>C	DArTseq	C06	19886303		0.910466	0.0407365	0.223144	0.15	0.0317487	0.282415	1.03226	0.593461	1.7955	0.92911	0.031933	1	0.979685	251	140	111	A	B
5047592	DArTseq	A01	6081917		0.911221	0.0403763	0.206614	0.172415	0.0286998	0.257418	1.02912	0.621363	1.70444	0.929581	0.0317129	1	0.980001	247	137	110	A	B
3082170_47:A>G	DArTseq	C03	22264441		0.911606	0.0401927	0.223144	0.167705	0.0281708	0.253784	1.02857	0.625474	1.69145	0.930052	0.0314929	1	0.979919	256	143	113	A	B
3076049	DArTseq	A03	10599648		0.911625	0.040184	0.218002	0.152085	-0.0307906	0.277366	0.969679	0.563027	1.67004	0.930523	0.031273	1	0.979443	250	138	112	A	B
4113448	DArTseq	C01	28932104		0.911977	0.040016	0.207639	0.166987	0.0287494	0.260097	1.02917	0.618139	1.7135	0.930994	0.0310532	1	0.979326	247	137	110	A	B
3095799	DArTseq	A01	7344722		0.91222	0.0399003	0.243622	0.175371	-0.0285107	0.258619	0.971892	0.585432	1.61346	0.931465	0.0308335	1	0.979092	244	136	108	A	B
3078364	DArTseq				0.912298	0.0398634	0.23713	0.158731	-0.0294904	0.267712	0.97094	0.574528	1.64087	0.931936	0.0306139	1	0.97868	248	138	110	A	B
3118218	DArTseq	C02	488701		0.913195	0.0394367	0.243622	0.175371	0.0283116	0.259733	1.02872	0.61831	1.71153	0.932407	0.0303945	1	0.979148	243	137	106	B	A
3164592	DArTseq				0.913388	0.0393445	0.194156	0.161401	0.0289875	0.266553	1.02941	0.610513	1.73574	0.932878	0.0301751	1	0.978861	245	135	110	B	A
3103994	DArTseq	A06	4147149		0.914566	0.0387849	0.303682	0.167433	0.0290233	0.270587	1.02945	0.605726	1.74958	0.933349	0.0299559	1	0.979628	237	137	100	B	A
3160272_18:T>A	DArTseq	A06	3868895		0.914929	0.0386124	0.252997	0.164062	0.0284159	0.266053	1.02882	0.610762	1.73304	0.93382	0.0297368	1	0.979523	244	138	106	A	B
4118251	DArTseq	A07	1631634		0.915794	0.0382021	0.240141	0.159755	0.0281228	0.266027	1.02852	0.610614	1.73245	0.934291	0.0295178	1	0.979955	249	140	109	A	B
4113333	DArTseq	C02	831265		0.916147	0.038035	0.239951	0.174019	0.0271121	0.257518	1.02748	0.620256	1.70207	0.934762	0.0292989	1	0.979839	247	139	108	B	A
4108280	DArTseq	A06	3160704		0.916845	0.0377043	0.263585	0.167535	-0.0271957	0.26045	0.973171	0.584103	1.62139	0.935233	0.0290801	1	0.980091	247	139	108	A	B
3097287	DArTseq				0.917198	0.0375371	0.265108	0.177639	-0.0266967	0.256784	0.973657	0.588609	1.61059	0.935704	0.0288614	1	0.979975	247	139	108	A	B
3116443	DArTseq				0.917813	0.037246	0.226773	0.180761	0.0266756	0.258516	1.02703	0.618773	1.70466	0.936175	0.0286429	1	0.980139	243	136	107	B	A
3088343_61:A>G	DArTseq	C05	3149963		0.918018	0.0371489	0.25453	0.160402	-0.0267459	0.259813	0.973609	0.585095	1.6201	0.936646	0.0284244	1	0.979865	255	143	112	A	B
5047495	DArTseq	C06	21788257		0.91865	0.0368497	0.200671	0.149822	-0.0307717	0.30122	0.969697	0.537319	1.75001	0.937117	0.0282061	1	0.980048	239	131	108	B	A
5050171_38:T>C	DArTseq	C02	19749474		0.918666	0.0368421	0.266268	0.173021	0.0274931	0.269274	1.02787	0.606359	1.74241	0.937588	0.0279878	1	0.979573	232	132	100	A	B
3079029	DArTseq	C01	3726706		0.918952	0.0367074	0.251314	0.178174	0.0263173	0.258646	1.02667	0.618395	1.70448	0.938059	0.0277697	1	0.979385	244	138	106	A	B
3103322	DArTseq	C02	15480693		0.919114	0.0366308	0.249461	0.172202	0.0267925	0.26386	1.02715	0.612397	1.72281	0.93853	0.0275517	1	0.979066	239	135	104	B	A
3131235_13:A>G	DArTseq	A01	5479796		0.919117	0.0366293	0.245122	0.18169	0.0268113	0.264041	1.02717	0.612192	1.72346	0.939001	0.0273338	1	0.978578	234	132	102	A	B
3120980_16:G>A	DArTseq	C01	3748753		0.919745	0.0363327	0.230016	0.175898	0.0253302	0.251409	1.02565	0.62661	1.67882	0.939472	0.027116	1	0.978756	257	144	113	B	A
3144058	DArTseq	C03	20043371		0.920126	0.0361529	0.219629	0.177844	0.0254938	0.254243	1.02582	0.62324	1.68845	0.939943	0.0268983	1	0.978671	251	140	111	B	A
3098592	DArTseq	A06	10949273		0.92023	0.0361035	0.251314	0.151947	0.0282704	0.282376	1.02867	0.591445	1.78913	0.940415	0.0266807	1	0.978292	248	140	108	A	B
5048395_27:T>C	DArTseq	C09	9048061		0.920335	0.036054	0.260283	0.154694	-0.0266682	0.266607	0.973684	0.577401	1.64194	0.940886	0.0264632	1	0.977914	256	144	112	B	A
[truncated: 126 more rows]
