# Supplementary material for: A Major Locus for Manganese Tolerance Maps on Chromosome A09 in a Doubled Haploid Population of Brassica napus L
Source: Front Plant Sci. 2017 Dec 12;8:1952. doi: 10.3389/fpls.2017.01952 (PMC5733045; doi:10.3389/fpls.2017.01952)
Supplement: Supplementary file 7 [file Table_7.xlsx]

## Sheet: Sheet3
Supplementary Table 7: Genome–wide significant SNP associated with variation in Mn2+ tolerance in a doubled haploid population derived from Darmor-bzh/Yudal, evaluated under hydroponic set up in controlled environment conditions. Sequence alignment 'hits' with score of 100 are highlighted. Physical positons of all candidate genes and marker sequences were obtained by BLAT searches with the refere…
Significantly associated Marker locus	TIAR/NCBI Gene ID	Priori candidate gene	Source	Score	Start	End	Query size	Identity	Chromosome	Strand	Alignment START	End	T Size	Length	Block count	Distance (bp) from the nearest candidate gene			GO Biological Process'
	AT2G04620.1	Cation efflux family protein | chr2:1610506-1612902 REVERSE LENGTH=2397	A. thaliana	29	7	37	2397	0.968	chrA01	+	526589	526619	23267756	31	1
	AT4G19690.2	IRT1 | iron-regulated transporter 1 | chr4:10707446-10709015 FORWARD LENGTH=1377	A. thaliana	142	660	1040	1377	0.855	chrA01	+	5083803	5084260	23267756	458	3
	AT3G13320.1	CAX2, atcax2 | cation exchanger 2 | chr3:4314529-4318351 FORWARD LENGTH=2120	A. thaliana	24	827	850	1472	1	chrA01	-	17512727	17512750	23267756	24	1
	AT3G13320.1	CAX2, atcax2 | cation exchanger 2 | chr3:4314529-4318351 FORWARD LENGTH=2120	A. thaliana	947	429	2067	2120	0.9	chrA01	-	20628891	20631359	23267756	2469	21
	AT1G55730.1	ATCAX5, CAX5 | cation exchanger 5 | chr1:20831052-20834519 REVERSE LENGTH=1933	A. thaliana	598	389	1662	1933	0.87	chrA01	-	20629089	20631154	23267756	2066	13
	AT1G55720.1	ATCAX6, CAX6 | cation exchanger 6 | chr1:20828118-20830640 REVERSE LENGTH=1449	A. thaliana	443	574	1388	1449	0.865	chrA01	-	20629240	20630556	23267756	1317	9
	AT4G19690.2	IRT1 | iron-regulated transporter 1 | chr4:10707446-10709015 FORWARD LENGTH=1377	A. thaliana	794	5	1195	1377	0.865	chrA01_random	-	334274	335669	2687285	1396	15
	AT4G19690.2	IRT1 | iron-regulated transporter 1 | chr4:10707446-10709015 FORWARD LENGTH=1377	A. thaliana	667	1	1269	1377	0.861	chrA01_random	-	337606	338909	2687285	1304	21
	AT4G19690.2	IRT1 | iron-regulated transporter 1 | chr4:10707446-10709015 FORWARD LENGTH=1377	A. thaliana	744	67	1090	1377	0.872	chrA01_random	+	346846	348042	2687285	1197	6
	AT4G16370.1	ATOPT3, OPT3 | oligopeptide transporter | chr4:9247302-9250091 REVERSE LENGTH=2446	A. thaliana	70	1888	2099	2446	0.666	chrA02	-	5186524	5186735	24793637	212	1				oligopeptide transporter
	AT3G13320.1	CAX2, atcax2 | cation exchanger 2 | chr3:4314529-4318351 FORWARD LENGTH=2120	A. thaliana	28	822	849	1472	1	chrA02	-	9190387	9190414	24793637	28	1
	AT1G20860.1	PHT1;8 | phosphate transporter 1;8 | chr1:7254007-7258677 REVERSE LENGTH=1605	A. thaliana	552	76	1250	1605	0.828	chrA02	-	10952637	10954824	24793637	2188	12
	AT4G19690.2	IRT1 | iron-regulated transporter 1 | chr4:10707446-10709015 FORWARD LENGTH=1377	A. thaliana	130	606	780	1377	0.883	chrA02	-	16995902	16996149	24793637	248	3
	AT1G80830.1	ATNRAMP1, NATURAL RESISTANCE-ASSOCIATED MACROPHAGE PROTEIN 1, NRAMP1, PMIT1	A. thaliana	1272	34	1698	1838	0.899	chrA02_random	+	801687	806681	1623597	4995	16				cadmium ion transmembrane transport, cadmium ion transport, cellular metal ion homeostasis, iron ion homeostasis, iron ion transmembrane transport, lead ion transport, manganese ion homeostasis, manganese ion transmembrane transport,manganese ion transport, metal ion transport
	AT1G80830.1	ATNRAMP1, NATURAL RESISTANCE-ASSOCIATED MACROPHAGE PROTEIN 1, NRAMP1, PMIT1	A. thaliana	151	584	766	1838	0.913	chrA02_random	+	802938	803120	1623597	183	1				cadmium ion transmembrane transport, cadmium ion transport, cellular metal ion homeostasis, iron ion homeostasis, iron ion transmembrane transport, lead ion transport, manganese ion homeostasis, manganese ion transmembrane transport,manganese ion transport, metal ion transport
	AT1G80830.1	ATNRAMP1, NATURAL RESISTANCE-ASSOCIATED MACROPHAGE PROTEIN 1, NRAMP1, PMIT1	A. thaliana	253	168	465	1838	0.93	chrA02_random	+	804153	804691	1623597	539	4				cadmium ion transmembrane transport, cadmium ion transport, cellular metal ion homeostasis, iron ion homeostasis, iron ion transmembrane transport, lead ion transport, manganese ion homeostasis, manganese ion transmembrane transport,manganese ion transport, metal ion transport
	LOC106411745 metal tolerance protein 1-like	>NC_027774.1:c311640-309621 Brassica napus cultivar ZS11 chromosome C8, Brassica_napus_assembly_v1.0, whole genome shotgun sequence	Brassica napus	902	755	2020	2020	0.88	chrA03	+	10204236	10205532	29767390	1297	13				Metal tolerance protein 1-like
	AT2G46800.1	ZAT, ATMTP1, MTP1, ZAT1, ATCDF1 | zinc transporter of Arabidopsis thaliana | chr2:19237490-19239405 FORWARD LENGTH=1371	A. thaliana	846	115	1290	1371	0.875	chrA03	+	10204309	10205445	29767390	1137	9
	AT2G23150.1	NRAMP3, ATNRAMP3 | natural resistance-associated macrophage protein 3 | chr2:9856192-9858574 REVERSE LENGTH=1769	A. thaliana	992	21	1513	1769	0.873	chrA03	+	10982336	10984057	29767390	1722	8
	AT5G67330.1	ATNRAMP4, NRAMP4 | natural resistance associated macrophage protein 4 | chr5:26861727-26863897 FORWARD LENGTH=1951	A. thaliana	170	423	724	1951	0.821	chrA03	+	10982676	10983047	29767390	372	5
	AT3G13320.1	CAX2, atcax2 | cation exchanger 2 | chr3:4314529-4318351 FORWARD LENGTH=2120	A. thaliana	981	406	1770	2120	0.901	chrA03	+	15811292	15813854	29767390	2563	19
	AT1G55730.1	ATCAX5, CAX5 | cation exchanger 5 | chr1:20831052-20834519 REVERSE LENGTH=1933	A. thaliana	675	215	1587	1933	0.874	chrA03	0	15811517	15813388	29767390	1872	12
	AT1G55720.1	ATCAX6, CAX6 | cation exchanger 6 | chr1:20828118-20830640 REVERSE LENGTH=1449	A. thaliana	545	275	1388	1449	0.887	chrA03	+	15811629	15813389	29767390	1761	15
	AT1G20860.1	PHT1;8 | phosphate transporter 1;8 | chr1:7254007-7258677 REVERSE LENGTH=1605	A. thaliana	97	832	1064	1605	0.865	chrA03	-	17327645	17327882	29767390	238	2
	AT4G16370.1	ATOPT3, OPT3 | oligopeptide transporter | chr4:9247302-9250091 REVERSE LENGTH=2446	A. thaliana	180	2161	2446	2446	0.926	chrA03	-	21322932	21323232	29767390	301	9				oligopeptide transporter
	AT4G19690.2	IRT1 | iron-regulated transporter 1 | chr4:10707446-10709015 FORWARD LENGTH=1377	A. thaliana	454	405	1085	1377	0.868	chrA03	+	22293336	22301584	29767390	8249	4
	AT4G19690.2	IRT1 | iron-regulated transporter 1 | chr4:10707446-10709015 FORWARD LENGTH=1377	A. thaliana	865	1	1249	1377	0.887	chrA03	+	22300358	22314728	29767390	14371	14
	AT4G19690.2	IRT1 | iron-regulated transporter 1 | chr4:10707446-10709015 FORWARD LENGTH=1377	A. thaliana	201	29	338	1377	0.826	chrA03	+	22312337	22312647	29767390	311	2
	Araport: AT4G24120	YSL1, NC_003075.7:12524186-12527347	A. thaliana	1651	386	2946	3162	0.898	chrA03	+	23864763	23867564	29767390	2802	18
	AT5G67330.1	ATNRAMP4, NRAMP4 | natural resistance associated macrophage protein 4 | chr5:26861727-26863897 FORWARD LENGTH=1951	A. thaliana	418	415	1339	1951	0.775	chrA03_random	-	1666659	1668226	6015112	1568	4
	LOC106368173 (NCBI XP_013663528.1), Cation efflux family protein	>NC_027765.1:34455830-34459940 Brassica napus cultivar ZS11 chromosome A9, Brassica_napus_assembly_v1.0, whole genome shotgun sequence	Brassica napus	1029	2126	3913	4111	0.883	chrA04	+	1353394	1355176	19705878	1783	12				Cation efflux family protein
		BnaA09g37250D	Brassica napus	964	39	1826	1966	0.885	chrA04	+	1353394	1355176	19705878	1783	12				Cation efflux family protein
		BnaA09g37250D	A. thaliana	872	21	1202	1236	0.874	chrA04	+	1353399	1355209	19705878	1811	7				>AT3G58060.1 | Symbols: | Cation efflux family protein | chr3:21497778-21499676 REVERSE LENGTH=1236
	LOC106368173 (NCBI XP_013663528.1), Cation efflux family protein	>NC_027765.1:34455830-34459940 Brassica napus cultivar ZS11 chromosome A9, Brassica_napus_assembly_v1.0, whole genome shotgun sequence	Brassica napus	671	485	1483	4111	0.89	chrA04	+	1353670	1354686	19705878	1017	8				Cation efflux family protein
	AAO38707.1	cation diffusion facilitator 8	Stylosanthes hamata	126	138	412	415	0.867	chrA04	++	1353979	1355234	19705878	1256	3
	AT2G39450.1	atMTP11	A. thaliana	896	92	1380	1380	0.878	chrA04	+	17741270	17742996	19705878	1727	10				cation transport, cellular manganese ion homeostasis, response to copper ion,response to manganese ion
	AT2G39450.1	MTP11, ATMTP11 | Cation efflux family protein | chr2:16471632-16473818 REVERSE LENGTH=1380	A. thaliana	896	92	1380	1380	0.878	chrA04	+	17741270	17742996	19705878	1727	10
	AAO38707.1	cation diffusion facilitator 8	Stylosanthes hamata	59	121	404	415	0.698	chrA04	++	17741900	17742881	19705878	982	2
	LOC106411745 metal tolerance protein 1-like	>NC_027774.1:c311640-309621 Brassica napus cultivar ZS11 chromosome C8, Brassica_napus_assembly_v1.0, whole genome shotgun sequence	Brassica napus	916	478	1962	2020	0.89	chrA04	+	19501923	19503275	19705878	1353	14				Metal tolerance protein 1-like
	AT2G46800.1	ZAT, ATMTP1, MTP1, ZAT1, ATCDF1 | zinc transporter of Arabidopsis thaliana | chr2:19237490-19239405 FORWARD LENGTH=1371	A. thaliana	749	178	1359	1371	0.85	chrA04	+	19502180	19503315	19705878	1136	11
	AT2G46800.1	ZAT, ATMTP1, MTP1, ZAT1, ATCDF1 | zinc transporter of Arabidopsis thaliana | chr2:19237490-19239405 FORWARD LENGTH=1371	A. thaliana	258	293	947	1371	0.822	chrA04_random	+	135769	136315	1481564	547	6
	LOC106411745 metal tolerance protein 1-like	>NC_027774.1:c311640-309621 Brassica napus cultivar ZS11 chromosome C8, Brassica_napus_assembly_v1.0, whole genome shotgun sequence	Brassica napus	280	1019	1785	2020	0.79	chrA04_random	+	135813	136516	1481564	704	8				Metal tolerance protein 1-like
	LOC106411745 metal tolerance protein 1-like	>NC_027774.1:c311640-309621 Brassica napus cultivar ZS11 chromosome C8, Brassica_napus_assembly_v1.0, whole genome shotgun sequence	Brassica napus	1665	1	2020	2020	0.946	chrA05	-	591668	594781	23067498	3114	24				Metal tolerance protein 1-like
	AT2G46800.1	ZAT, ATMTP1, MTP1, ZAT1, ATCDF1 | zinc transporter of Arabidopsis thaliana | chr2:19237490-19239405 FORWARD LENGTH=1371	A. thaliana	766	93	1371	1371	0.854	chrA05	-	591672	592892	23067498	1221	17
	LOC106411745 metal tolerance protein 1-like	>NC_027774.1:c311640-309621 Brassica napus cultivar ZS11 chromosome C8, Brassica_napus_assembly_v1.0, whole genome shotgun sequence	Brassica napus	181	819	1371	2020	0.84	chrA05	-	3096479	3096911	23067498	433	8				Metal tolerance protein 1-like
	AT2G46800.1	ZAT, ATMTP1, MTP1, ZAT1, ATCDF1 | zinc transporter of Arabidopsis thaliana | chr2:19237490-19239405 FORWARD LENGTH=1371	A. thaliana	176	133	569	1371	0.796	chrA05	-	3096549	3096909	23067498	361	11
	LOC106411745 metal tolerance protein 1-like	>NC_027774.1:c311640-309621 Brassica napus cultivar ZS11 chromosome C8, Brassica_napus_assembly_v1.0, whole genome shotgun sequence	Brassica napus	18	1271	1290	2020	0.95	chrA05	-	3096688	3096707	23067498	20	1				Metal tolerance protein 1-like
	AT1G20860.1	PHT1;8 | phosphate transporter 1;8 | chr1:7254007-7258677 REVERSE LENGTH=1605	A. thaliana	27	669	695	1605	1	chrA05	-	3319559	3319585	23067498	27	1
	AT3G13320.1	CAX2, atcax2 | cation exchanger 2 | chr3:4314529-4318351 FORWARD LENGTH=2120	A. thaliana	24	827	850	1472	1	chrA05	-	3473416	3473439	23067498	24	1
	AT3G13320.1	CAX2, atcax2 | cation exchanger 2 | chr3:4314529-4318351 FORWARD LENGTH=2120	A. thaliana	1182	2	2039	2120	0.898	chrA05	-	19160729	19163850	23067498	3122	28
	AT1G55720.1	ATCAX6, CAX6 | cation exchanger 6 | chr1:20828118-20830640 REVERSE LENGTH=1449	A. thaliana	666	205	1388	1449	0.866	chrA05	-	19161083	19163040	23067498	1958	17
	AT1G55730.1	ATCAX5, CAX5 | cation exchanger 5 | chr1:20831052-20834519 REVERSE LENGTH=1933	A. thaliana	593	660	1583	1933	0.871	chrA05	-	19161088	19162523	23067498	1436	10
	AT1G07810.1	ECA1, ATECA1, ACA3 | ER-type Ca2+-ATPase 1 | chr1:2416265-2420757 FORWARD LENGTH=3499	A. thaliana	2300	276	3364	3499	0.889	chrA05	-	20894256	20898019	23067498	3764	15
	AT2G39450.1	atMTP11	A. thaliana	965	114	1374	1380	0.911	chrA05_random	-	244734	246846	3017581	2113	9				cation transport, cellular manganese ion homeostasis, response to copper ion,response to manganese ion
	AT2G39450.1	MTP11, ATMTP11 | Cation efflux family protein | chr2:16471632-16473818 REVERSE LENGTH=1380	A. thaliana	965	114	1374	1380	0.911	chrA05_random	-	244734	246846	3017581	2113	9
	AAO38707.1	cation diffusion facilitator 8	Stylosanthes hamata	24	121	194	415	0.663	chrA05_random	+-	245724	245945	3017581	222	1
	AT1G07810.1	ECA1, ATECA1, ACA3 | ER-type Ca2+-ATPase 1 | chr1:2416265-2420757 FORWARD LENGTH=3499	A. thaliana	268	2729	3044	3499	0.925	chrA06	-	2549335	2549650	24396286	316	1
	AT1G10130.1	ECA3, ATECA3 | endoplasmic reticulum-type calcium-transporting ATPase 3 | chr1:3310930-3322213 FORWARD LENGTH=3478	A. thaliana	2215	744	3413	3478	0.943	chrA06	+	3282331	3289592	24396286	7262	32
	LOC106411745 metal tolerance protein 1-like	>NC_027774.1:c32641206-32638294 Brassica napus cultivar ZS11 chromosome C8, Brassica_napus_assembly_v1.0, whole genome shotgun sequence	Brassica napus	360	1369	2005	2913	0.899	chrA06	+	5511435	5512090	24396286	656	9				Metal tolerance protein 1-like
	AT1G80830.1	ATNRAMP1, NATURAL RESISTANCE-ASSOCIATED MACROPHAGE PROTEIN 1, NRAMP1, PMIT1	A. thaliana	595	383	1538	1838	0.857	chrA06	-	5615161	5623962	24396286	8802	6				cadmium ion transmembrane transport, cadmium ion transport, cellular metal ion homeostasis, iron ion homeostasis, iron ion transmembrane transport, lead ion transport, manganese ion homeostasis, manganese ion transmembrane transport,manganese ion transport, metal ion transport
	LOC106411745 metal tolerance protein 1-like	>NC_027774.1:c32641206-32638294 Brassica napus cultivar ZS11 chromosome C8, Brassica_napus_assembly_v1.0, whole genome shotgun sequence	Brassica napus	1417	1	2712	2913	0.892	chrA06	+	5694614	5696937	24396286	2324	34				Metal tolerance protein 1-like
	LOC106411745 metal tolerance protein 1-like	>NC_027774.1:c32641206-32638294 Brassica napus cultivar ZS11 chromosome C8, Brassica_napus_assembly_v1.0, whole genome shotgun sequence	Brassica napus	1041	1	1955	2913	0.888	chrA06	+	5694614	5696479	24396286	1866	34				Metal tolerance protein 1-like
	AAO38707.1	cation diffusion facilitator 8	Stylosanthes hamata	54	234	404	415	0.705	chrA06	++	5696337	5696933	24396286	597	2
	AT1G20860.1	PHT1;8 | phosphate transporter 1;8 | chr1:7254007-7258677 REVERSE LENGTH=1605	A. thaliana	1127	42	1588	1605	0.883	chrA06	-	7977086	7980480	24396286	3395	9
		BnaA09g37250D	Brassica napus DH population from Darmor/Yudal	16	1901	1916	1966	1	chrA06	-	16252530	16252545	24396286	16	1
	AT1G10130.1	ECA3, ATECA3 | endoplasmic reticulum-type calcium-transporting ATPase 3 | chr1:3310930-3322213 FORWARD LENGTH=3478	A. thaliana	50	2273	2332	3478	0.917	chrA07	+	946757	946816	24006421	60	1
	AT1G80830.1	ATNRAMP1, NATURAL RESISTANCE-ASSOCIATED MACROPHAGE PROTEIN 1, NRAMP1, PMIT1	A. thaliana	1186	110	1617	1838	0.901	chrA07	-	15868903	15872508	24006421	3606	11				cadmium ion transmembrane transport, cadmium ion transport, cellular metal ion homeostasis, iron ion homeostasis, iron ion transmembrane transport, lead ion transport, manganese ion homeostasis, manganese ion transmembrane transport,manganese ion transport, metal ion transport
	AT1G20860.1	PHT1;8 | phosphate transporter 1;8 | chr1:7254007-7258677 REVERSE LENGTH=1605	A. thaliana	770	42	1514	1605	0.814	chrA07	+	16579517	16582568	24006421	3052	13
	AT1G20860.1	PHT1;8 | phosphate transporter 1;8 | chr1:7254007-7258677 REVERSE LENGTH=1605	A. thaliana	528	430	1514	1605	0.84	chrA07	-	22592944	22600907	24006421	7964	14
	AT1G20860.1	PHT1;8 | phosphate transporter 1;8 | chr1:7254007-7258677 REVERSE LENGTH=1605	A. thaliana	207	719	1157	1605	0.874	chrA07	-	22593298	22593736	24006421	439	12
	AT1G20860.1	PHT1;8 | phosphate transporter 1;8 | chr1:7254007-7258677 REVERSE LENGTH=1605	A. thaliana	183	789	1514	1605	0.812	chrA07	-	22608287	22608993	24006421	707	4
	LOC106411745 metal tolerance protein 1-like	>NC_027774.1:c32641206-32638294 Brassica napus cultivar ZS11 chromosome C8, Brassica_napus_assembly_v1.0, whole genome shotgun sequence	Brassica napus	104	1285	1421	2913	0.884	chrA07	+	23668241	23668381	24006421	141	2				Metal tolerance protein 1-like
	LOC106411745 metal tolerance protein 1-like	>NC_027774.1:c32641206-32638294 Brassica napus cultivar ZS11 chromosome C8, Brassica_napus_assembly_v1.0, whole genome shotgun sequence	Brassica napus	675	1045	2712	2913	0.827	chrA07	-	23668841	23670187	24006421	1347	8				Metal tolerance protein 1-like
	AAO38707.1	cation diffusion facilitator 8	Stylosanthes hamata	52	124	404	415	0.714	chrA07	+-	23668845	23669940	24006421	1096	3
	AT1G80830.1	ATNRAMP1, NATURAL RESISTANCE-ASSOCIATED MACROPHAGE PROTEIN 1, NRAMP1, PMIT1	A. thaliana	1154	168	1838	1838	0.899	chrA07	+	23771795	23774172	24006421	2378	16				cadmium ion transmembrane transport, cadmium ion transport, cellular metal ion homeostasis, iron ion homeostasis, iron ion transmembrane transport, lead ion transport, manganese ion homeostasis, manganese ion transmembrane transport,manganese ion transport, metal ion transport
	LOC106368173 (NCBI XP_013663528.1), Cation efflux family protein	>NC_027765.1:34455830-34459940 Brassica napus cultivar ZS11 chromosome A9, Brassica_napus_assembly_v1.0, whole genome shotgun sequence	Brassica napus	1197	1678	3922	4111	0.874	chrA07_random	+	1376326	1378602	2069713	2277	36				Cation efflux family protein
	LOC106368173 (NCBI XP_013663528.1), Cation efflux family protein	>NC_027765.1:34455830-34459940 Brassica napus cultivar ZS11 chromosome A9, Brassica_napus_assembly_v1.0, whole genome shotgun sequence	Brassica napus	894	2	1631	4111	0.875	chrA07_random	+	1376616	1378273	2069713	1658	22				Cation efflux family protein
		BnaA09g37250D	Brassica napus DH population from Darmor/Yudal	1045	23	1835	1966	0.87	chrA07_random	+	1376803	1378602	2069713	1800	24
		BnaA09g37250D	A. thaliana	836	1	1220	1236	0.873	chrA07_random	+	1376807	1378644	2069713	1838	8				>AT3G58060.1 | Symbols: | Cation efflux family protein | chr3:21497778-21499676 REVERSE LENGTH=1236
	AAO38707.1	cation diffusion facilitator 8	Stylosanthes hamata	91	135	312	415	0.883	chrA07_random	++	1377381	1378070	2069713	690	2
	AT2G39450.1	atMTP11	A. thaliana	16	410	425	1380	1	chrA07_random	-	1859744	1859759	2069713	16	1				cation transport, cellular manganese ion homeostasis, response to copper ion,response to manganese ion
	AT2G39450.1	MTP11, ATMTP11 | Cation efflux family protein | chr2:16471632-16473818 REVERSE LENGTH=1380	A. thaliana	16	410	425	1380	1	chrA07_random	-	1859744	1859759	2069713	16	1
	AT1G55720.1	ATCAX6, CAX6 | cation exchanger 6 | chr1:20828118-20830640 REVERSE LENGTH=1449	A. thaliana	810	24	1334	1449	0.889	chrA08	+	225247	227562	18961841	2316	13
	AT1G55730.1	ATCAX5, CAX5 | cation exchanger 5 | chr1:20831052-20834519 REVERSE LENGTH=1933	A. thaliana	759	466	1534	1933	0.897	chrA08	+	225574	227562	18961841	1989	13
	AT3G13320.1	CAX2, atcax2 | cation exchanger 2 | chr3:4314529-4318351 FORWARD LENGTH=2120	A. thaliana	293	1075	1702	2120	0.856	chrA08	+	226460	227562	18961841	1103	4
	AT5G67330.1	ATNRAMP4, NRAMP4 | natural resistance associated macrophage protein 4 | chr5:26861727-26863897 FORWARD LENGTH=1951	A. thaliana	94	1140	1563	1951	0.731	chrA08	+	3312169	3312729	18961841	561	2
	AT4G16370.1	ATOPT3, OPT3 | oligopeptide transporter | chr4:9247302-9250091 REVERSE LENGTH=2446	A. thaliana	1830	75	2351	2446	0.909	chrA08	+	5905448	5908375	18961841	2928	9				oligopeptide transporter
	Araport:AT4G24120	YSL1, NC_003075.7:12524186-12527347	A. thaliana	1969	101	2967	3162	0.908	chrA08	-	9933157	9936136	18961841	2980	27
	Araport: AT4G24120	YSL1, NC_003075.7:12524186-12527347	A. thaliana	1733	513	2875	3162	0.907	chrA08	+	12659117	12661590	18961841	2474	17
	AT1G20860.1	PHT1;8 | phosphate transporter 1;8 | chr1:7254007-7258677 REVERSE LENGTH=1605	A. thaliana	1076	1	1600	1605	0.887	chrA08	+	15942877	15945644	18961841	2768	9
	AT1G07810.1	ECA1, ATECA1, ACA3 | ER-type Ca2+-ATPase 1 | chr1:2416265-2420757 FORWARD LENGTH=3499	A. thaliana	463	2730	3365	3499	0.874	chrA08	-	18947541	18948169	18961841	629	7
	AT1G80830.1	ATNRAMP1, NATURAL RESISTANCE-ASSOCIATED MACROPHAGE PROTEIN 1, NRAMP1, PMIT1	A. thaliana	96	1097	1240	1838	0.819	chrA09	-	13365527	13365669	33865240	143	2				cadmium ion transmembrane transport, cadmium ion transport, cellular metal ion homeostasis, iron ion homeostasis, iron ion transmembrane transport, lead ion transport, manganese ion homeostasis, manganese ion transmembrane transport,manganese ion transport, metal ion transport
	AT3G13320.1	CAX2, atcax2 | cation exchanger 2 | chr3:4314529-4318351 FORWARD LENGTH=2120	A. thaliana	25	823	847	1472	1	chrA09	-	25974169	25974193	33865240	25	1
5120805_17:C>T		Significantly associated SNP with Mn tolerance	Brassica napus DH population from Darmor/Yudal						chrA09		26813149					4628
Bn-A09-p28888373		Significantly associated SNP with Mn tolerance	Brassica napus DH population from Darmor/Yudal						ChrA09		26813844					3991
	LOC106368173 (NCBI XP_013663528.1), Cation efflux family protein	>NC_027765.1:34455830-34459940 Brassica napus cultivar ZS11 chromosome A9, Brassica_napus_assembly_v1.0, whole genome shotgun sequence	Brassica napus	2475	1637	4111	4111	1	chrA09	-	26817777	26820251	33865240	2475	1	58			Cation efflux family protein
		BnaA09g37250D	Brassica napus DH population from Darmor/Yudal	1966	1	1966	1966	1	chrA09	-	26817835	26819800	33865240	1966	1				AT3G58060.1, GWSAtT00020294001| Symbols: | Cation efflux family protein | chr3:21497778-21499676 REVERSE LENGTH score: 723.21
		BnaA09g37250D	A. thaliana	885	1	1236	1236	0.879	chrA09	-	26817908	26819774	33865240	1867	8				>AT3G58060.1 | Symbols: | Cation efflux family protein | chr3:21497778-21499676 REVERSE LENGTH=1236
	LOC106368173 (NCBI XP_013663528.1), Cation efflux family protein	>NC_027765.1:34455830-34459940 Brassica napus cultivar ZS11 chromosome A9, Brassica_napus_assembly_v1.0, whole genome shotgun sequence	Brassica napus	1636	1	1636	4111	1	chrA09	-	26818309	26819944	33865240	1636	1				Cation efflux family protein
	AAO38707.1	cation diffusion facilitator 8	Stylosanthes hamata	101	80	312	415	0.875	chrA09	+-	26818477	26819469	33865240	993	3
Bn-A09-p28910059		Significantly associated SNP with Mn tolerance	Brassica napus DH population from Darmor/Yudal						ChrA09		26840515					168
Bn-A09-p28914189		Significantly associated SNP with Mn tolerance	Brassica napus DH population from Darmor/Yudal						ChrA09		26843581					22206
Bn-A09-p28918272		Significantly associated SNP with Mn tolerance	Brassica napus DH population from Darmor/Yudal						ChrA09		26847662					25272
Bn-A09-p28919016		Significantly associated SNP with Mn tolerance	Brassica napus DH population from Darmor/Yudal						ChrA09		26848422					29353
Bn-A09-p28921828		Significantly associated SNP with Mn tolerance	Brassica napus DH population from Darmor/Yudal						ChrA09		26855319					30113
Bn-A09-p28925363		Significantly associated SNP with Mn tolerance	Brassica napus DH population from Darmor/Yudal						ChrA09		26858796					37010
Bn-A09-p28951443		Significantly associated SNP with Mn tolerance	Brassica napus DH population from Darmor/Yudal						ChrA09		26880504					40487
Bn-A09-p28996871		Significantly associated SNP with Mn tolerance	Brassica napus DH population from Darmor/Yudal						ChrA09		26922619					62195
3151996		Significantly associated SNP with Mn tolerance	Brassica napus DH population from Darmor/Yudal						ChrA09		26926623
3103599_60:A>G		Significantly associated SNP with Mn tolerance	Brassica napus DH population from Darmor/Yudal						chrA09		27041377					108146	977034
Bn-A09-p29198562		Significantly associated SNP with Mn tolerance	Brassica napus DH population from Darmor/Yudal						ChrA09		27087932					222900	927693
Bn-A09-p29201922		Significantly associated SNP with Mn tolerance	Brassica napus DH population from Darmor/Yudal						ChrA09		27090718					269455
Bn-A09-p29241904		Significantly associated SNP with Mn tolerance	Brassica napus DH population from Darmor/Yudal						ChrA09		27121056					272241
Bn-A09-p29250220		Significantly associated SNP with Mn tolerance	Brassica napus DH population from Darmor/Yudal						ChrA09		27129312					302579
4334090_8:A>G		Significantly associated SNP with Mn tolerance	Brassica napus DH population from Darmor/Yudal						chrA09		27261076					310835
	AT1G10130.1	ECA3, ATECA3 | endoplasmic reticulum-type calcium-transporting ATPase 3 | chr1:3310930-3322213 FORWARD LENGTH=3478	A. thaliana	49	2274	2332	3478	0.916	chrA09	+	27436366	27436424	33865240	59	1
	AT2G46800.1	ZAT, ATMTP1, MTP1, ZAT1, ATCDF1 | zinc transporter of Arabidopsis thaliana | chr2:19237490-19239405 FORWARD LENGTH=1371	A. thaliana	262	334	982	1371	0.816	chrA09	+	28018411	28018944	33865240	534	9
	LOC106411745 metal tolerance protein 1-like	>NC_027774.1:c311640-309621 Brassica napus cultivar ZS11 chromosome C8, Brassica_napus_assembly_v1.0, whole genome shotgun sequence	Brassica napus	315	1103	1920	2020	0.786	chrA09	+	28018501	28019245	33865240	745	12				Metal tolerance protein 1-like
	AT2G23150.1	NRAMP3, ATNRAMP3 | natural resistance-associated macrophage protein 3 | chr2:9856192-9858574 REVERSE LENGTH=1769	A. thaliana	791	130	1552	1769	0.852	chrA09	+	29332782	29334640	33865240	1859	10
	AT5G67330.1	ATNRAMP4, NRAMP4 | natural resistance associated macrophage protein 4 | chr5:26861727-26863897 FORWARD LENGTH=1951	A. thaliana	113	423	604	1951	0.814	chrA09	+	29333001	29333189	33865240	189	2
	AT1G07810.1	ECA1, ATECA1, ACA3 | ER-type Ca2+-ATPase 1 | chr1:2416265-2420757 FORWARD LENGTH=3499	A. thaliana	2362	205	3496	3499	0.873	chrA09	-	32797609	32850899	33865240	53291	20
	AT1G07810.1	ECA1, ATECA1, ACA3 | ER-type Ca2+-ATPase 1 | chr1:2416265-2420757 FORWARD LENGTH=3499	A. thaliana	263	2052	2390	3499	0.888	chrA09	-	32799059	32799397	33865240	339	1
	AT1G07810.1	ECA1, ATECA1, ACA3 | ER-type Ca2+-ATPase 1 | chr1:2416265-2420757 FORWARD LENGTH=3499	A. thaliana	914	129	3496	3499	0.887	chrA09	-	32846940	32863494	33865240	16555	18
	LOC106411745 metal tolerance protein 1-like	>NC_027774.1:c32641206-32638294 Brassica napus cultivar ZS11 chromosome C8, Brassica_napus_assembly_v1.0, whole genome shotgun sequence	Brassica napus	1394	1512	2913	2913	0.998	chrA09_random	-	3703852	3705253	4134372	1402	1				Metal tolerance protein 1-like
	AAO38707.1	cation diffusion facilitator 8	Stylosanthes hamata	52	234	404	415	0.697	chrA09_random	+-	3704057	3704952	4134372	896	2
	AT1G10130.1	ECA3, ATECA3 | endoplasmic reticulum-type calcium-transporting ATPase 3 | chr1:3310930-3322213 FORWARD LENGTH=3478	A. thaliana	808	2411	3419	3478	0.934	chrA09_random	+	4056000	4058058	4134372	2059	16
	AT1G10130.1	ECA3, ATECA3 | endoplasmic reticulum-type calcium-transporting ATPase 3 | chr1:3310930-3322213 FORWARD LENGTH=3478	A. thaliana	1852	209	2412	3478	0.944	chrA09_random	+	4122206	4130431	4134372	8226	24
	Araport: AT4G24120	YSL1, NC_003075.7:12524186-12527347	A. thaliana	264	2057	2638	3162	0.727	chrA10	+	5368207	5368788	17398127	582	1
	AT1G80830.1	ATNRAMP1, NATURAL RESISTANCE-ASSOCIATED MACROPHAGE PROTEIN 1, NRAMP1, PMIT1	A. thaliana	98	181	508	1838	0.832	chrA10	-	10365675	10365954	17398127	280	5				cadmium ion transmembrane transport, cadmium ion transport, cellular metal ion homeostasis, iron ion homeostasis, iron ion transmembrane transport, lead ion transport, manganese ion homeostasis, manganese ion transmembrane transport,manganese ion transport, metal ion transport
	AT3G13320.1	CAX2, atcax2 | cation exchanger 2 | chr3:4314529-4318351 FORWARD LENGTH=2120	A. thaliana	1008	29	1367	1472	0.902	chrA10	+	17370125	17372760	17398127	2636	20
	AT4G19690.2	IRT1 | iron-regulated transporter 1 | chr4:10707446-10709015 FORWARD LENGTH=1377	A. thaliana	186	327	1040	1377	0.858	chrC01	+	7595805	7596718	38829217	914	5
	Araport: AT4G24120	YSL1, NC_003075.7:12524186-12527347	A. thaliana	2053	38	2946	3162	0.906	chrC01	+	11003955	11006967	38829217	3013	29
	AT3G18485.1	ILR2 | iaa-leucine resistant 2 | chr3:6341918-6343178 REVERSE LENGTH=1161	A. thaliana	31	359	412	1161	0.8	chrC01	+	18420464	18420513	38829217	50	4				IAA-leucine resistant2 regulator
	LOC106368173 (NCBI XP_013663528.1), Cation efflux family protein	>NC_027765.1:34455830-34459940 Brassica napus cultivar ZS11 chromosome A9, Brassica_napus_assembly_v1.0, whole genome shotgun sequence	Brassica napus	24	416	439	4111	1	chrC01	-	19292272	19292295	38829217	24	1				Cation efflux family protein
	LOC106368173 (NCBI XP_013663528.1), Cation efflux family protein	>NC_027765.1:34455830-34459940 Brassica napus cultivar ZS11 chromosome A9, Brassica_napus_assembly_v1.0, whole genome shotgun sequence	Brassica napus	24	2359	2382	4111	1	chrC01	-	19292272	19292295	38829217	24	1				Cation efflux family protein
		BnaA09g37250D	Brassica napus DH population from Darmor/Yudal	24	272	295	1966	1	chrC01	-	19292272	19292295	38829217	24	1
	AT3G13320.1	CAX2, atcax2 | cation exchanger 2 | chr3:4314529-4318351 FORWARD LENGTH=2120	A. thaliana	1083	349	2038	2120	0.891	chrC01	-	37008100	37010887	38829217	2788	22
	AT1G55730.1	ATCAX5, CAX5 | cation exchanger 5 | chr1:20831052-20834519 REVERSE LENGTH=1933	A. thaliana	602	580	1662	1933	0.874	chrC01	-	37008267	37010122	38829217	1856	12
	AT1G55720.1	ATCAX6, CAX6 | cation exchanger 6 | chr1:20828118-20830640 REVERSE LENGTH=1449	A. thaliana	432	574	1388	1449	0.879	chrC01	-	37008475	37009795	38829217	1321	10
	AT4G19690.2	IRT1 | iron-regulated transporter 1 | chr4:10707446-10709015 FORWARD LENGTH=1377	A. thaliana	764	66	1195	1377	0.865	chrC01_random	-	309031	310355	4437620	1325	6
		BnaA09g37250D	Brassica napus DH population from Darmor/Yudal	26	1100	1126	1966	1	chrC01_random	-	3669458	3669490	4437620	33	2
	Araport: AT4G24120	YSL1, NC_003075.7:12524186-12527347	A. thaliana	22	1536	1557	3162	1	chrC02	-	262351	262372	46221704	22	1
	AT1G10130.1	ECA3, ATECA3 | endoplasmic reticulum-type calcium-transporting ATPase 3 | chr1:3310930-3322213 FORWARD LENGTH=3478	A. thaliana	50	2273	2332	3478	0.917	chrC02	+	1338482	1338541	46221704	60	1
	LOC106411745 metal tolerance protein 1-like	>NC_027774.1:c311640-309621 Brassica napus cultivar ZS11 chromosome C8, Brassica_napus_assembly_v1.0, whole genome shotgun sequence	Brassica napus	246	1034	1788	2020	0.718	chrC02	-	3620141	3620841	46221704	701	3				Metal tolerance protein 1-like
	Araport: AT4G24120	YSL1, NC_003075.7:12524186-12527347	A. thaliana	282	2057	2638	3162	0.743	chrC02	-	9523768	9524349	46221704	582	1
	LOC106411745 metal tolerance protein 1-like	>NC_027774.1:c32641206-32638294 Brassica napus cultivar ZS11 chromosome C8, Brassica_napus_assembly_v1.0, whole genome shotgun sequence	Brassica napus	24	2301	2324	2913	1	chrC02	-	9667779	9667802	46221704	24	1				Metal tolerance protein 1-like
	AT4G19690.2	IRT1 | iron-regulated transporter 1 | chr4:10707446-10709015 FORWARD LENGTH=1377	A. thaliana	71	692	780	1377	0.899	chrC02	+	33341298	33341386	46221704	89	1
	AT1G80830.1	ATNRAMP1, NATURAL RESISTANCE-ASSOCIATED MACROPHAGE PROTEIN 1, NRAMP1, PMIT1	A. thaliana	1268	34	1698	1838	0.899	chrC02_random	+	2368181	2373585	5147596	5405	16				cadmium ion transmembrane transport, cadmium ion transport, cellular metal ion homeostasis, iron ion homeostasis, iron ion transmembrane transport, lead ion transport, manganese ion homeostasis, manganese ion transmembrane transport,manganese ion transport, metal ion transport
	AT1G80830.1	ATNRAMP1, NATURAL RESISTANCE-ASSOCIATED MACROPHAGE PROTEIN 1, NRAMP1, PMIT1	A. thaliana	151	583	765	1838	0.913	chrC02_random	+	2371897	2372079	5147596	183	1				cadmium ion transmembrane transport, cadmium ion transport, cellular metal ion homeostasis, iron ion homeostasis, iron ion transmembrane transport, lead ion transport, manganese ion homeostasis, manganese ion transmembrane transport,manganese ion transport, metal ion transport
	LOC106368173 (NCBI XP_013663528.1), Cation efflux family protein	>NC_027765.1:34455830-34459940 Brassica napus cultivar ZS11 chromosome A9, Brassica_napus_assembly_v1.0, whole genome shotgun sequence	Brassica napus	26	1638	1663	4111	1	chrC03	-	14449993	14450018	60573294	26	1				Cation efflux family protein
	AT2G23150.1	NRAMP3, ATNRAMP3 | natural resistance-associated macrophage protein 3 | chr2:9856192-9858574 REVERSE LENGTH=1769	A. thaliana	999	21	1513	1769	0.876	chrC03	+	15689870	15691600	60573294	1731	7
	AT5G67330.1	ATNRAMP4, NRAMP4 | natural resistance associated macrophage protein 4 | chr5:26861727-26863897 FORWARD LENGTH=1951	A. thaliana	324	456	1393	1951	0.819	chrC03	+	15690243	15691329	60573294	1087	4
	AT3G13320.1	CAX2, atcax2 | cation exchanger 2 | chr3:4314529-4318351 FORWARD LENGTH=2120	A. thaliana	1025	436	2082	2120	0.896	chrC03	+	23165220	23167680	60573294	2461	19
	AT1G55730.1	ATCAX5, CAX5 | cation exchanger 5 | chr1:20831052-20834519 REVERSE LENGTH=1933	A. thaliana	659	384	1587	1933	0.875	chrC03	+	23165429	23167295	60573294	1867	11
	AT1G55720.1	ATCAX6, CAX6 | cation exchanger 6 | chr1:20828118-20830640 REVERSE LENGTH=1449	A. thaliana	664	205	1388	1449	0.869	chrC03	+	23165432	23167296	60573294	1865	15
	AT1G55730.1	ATCAX5, CAX5 | cation exchanger 5 | chr1:20831052-20834519 REVERSE LENGTH=1933	A. thaliana	167	707	1056	1933	0.865	chrC03	+	23165916	23166337	60573294	422	2
	AT1G55730.1	ATCAX5, CAX5 | cation exchanger 5 | chr1:20831052-20834519 REVERSE LENGTH=1933	A. thaliana	124	829	1200	1933	0.914	chrC03	+	23166037	23166569	60573294	533	3
	LOC106368173 (NCBI XP_013663528.1), Cation efflux family protein	>NC_027765.1:34455830-34459940 Brassica napus cultivar ZS11 chromosome A9, Brassica_napus_assembly_v1.0, whole genome shotgun sequence	Brassica napus	25	1638	1662	4111	1	chrC03	+	30380164	30380188	60573294	25	1				Cation efflux family protein
	Araport: AT4G24120	YSL1, NC_003075.7:12524186-12527347	A. thaliana	1812	367	2849	3162	0.909	chrC03	-	51278670	51281343	60573294	2674	20
	AT1G55730.1	ATCAX5, CAX5 | cation exchanger 5 | chr1:20831052-20834519 REVERSE LENGTH=1933	A. thaliana	833	466	1644	1933	0.894	chrC03	-	60360245	60362518	60573294	2274	14
	AT3G13320.1	CAX2, atcax2 | cation exchanger 2 | chr3:4314529-4318351 FORWARD LENGTH=2120	A. thaliana	309	1248	1748	2120	0.879	chrC03	-	60360447	60361317	60573294	871	5
	AT1G55720.1	ATCAX6, CAX6 | cation exchanger 6 | chr1:20828118-20830640 REVERSE LENGTH=1449	A. thaliana	766	24	1333	1449	0.892	chrC03	-	60360494	60362831	60573294	2338	13
	AT1G20860.1	PHT1;8 | phosphate transporter 1;8 | chr1:7254007-7258677 REVERSE LENGTH=1605	A. thaliana	103	25	504	1605	0.851	chrC03_random	-	597404	597898	6509817	495	5
	Araport: AT4G24120	YSL1, NC_003075.7:12524186-12527347	A. thaliana	51	1411	2069	3162	0.702	chrC03_random	+	3113231	3113795	6509817	565	3
	LOC106411745 metal tolerance protein 1-like	>NC_027774.1:c311640-309621 Brassica napus cultivar ZS11 chromosome C8, Brassica_napus_assembly_v1.0, whole genome shotgun sequence	Brassica napus	1995	1	2020	2020	0.992	chrC04	-	489559	491574	48930137	2016	4				Metal tolerance protein 1-like
	AT2G46800.1	ZAT, ATMTP1, MTP1, ZAT1, ATCDF1 | zinc transporter of Arabidopsis thaliana | chr2:19237490-19239405 FORWARD LENGTH=1371	A. thaliana	665	177	1371	1371	0.862	chrC04	-	489563	490711	48930137	1149	13
	LOC106411745 metal tolerance protein 1-like	>NC_027774.1:c311640-309621 Brassica napus cultivar ZS11 chromosome C8, Brassica_napus_assembly_v1.0, whole genome shotgun sequence	Brassica napus	300	819	1479	2020	0.866	chrC04	-	4082468	4083015	48930137	548	14				Metal tolerance protein 1-like
	AT2G46800.1	ZAT, ATMTP1, MTP1, ZAT1, ATCDF1 | zinc transporter of Arabidopsis thaliana | chr2:19237490-19239405 FORWARD LENGTH=1371	A. thaliana	254	183	796	1371	0.853	chrC04	-	4082493	4082980	48930137	488	14
	LOC106411745 metal tolerance protein 1-like	>NC_027774.1:c32641206-32638294 Brassica napus cultivar ZS11 chromosome C8, Brassica_napus_assembly_v1.0, whole genome shotgun sequence	Brassica napus	45	2125	2324	2913	0.96	chrC04	+	4191159	4191561	48930137	403	3				Metal tolerance protein 1-like
	AT2G39450.1	atMTP11	A. thaliana	975	114	1374	1380	0.916	chrC04	-	4359781	4361933	48930137	2153	11				cation transport, cellular manganese ion homeostasis, response to copper ion,response to manganese ion
	AT2G39450.1	MTP11, ATMTP11 | Cation efflux family protein | chr2:16471632-16473818 REVERSE LENGTH=1380	A. thaliana	975	114	1374	1380	0.916	chrC04	-	4359781	4361933	48930137	2153	11
	AAO38707.1	cation diffusion facilitator 8	Stylosanthes hamata	50	121	404	415	0.682	chrC04	+-	4359902	4361026	48930137	1125	2
	AT2G39450.1	atMTP11	A. thaliana	937	114	1374	1380	0.917	chrC04	-	4367470	4369622	48930137	2153	10				cation transport, cellular manganese ion homeostasis, response to copper ion,response to manganese ion
	AT2G39450.1	MTP11, ATMTP11 | Cation efflux family protein | chr2:16471632-16473818 REVERSE LENGTH=1380	A. thaliana	937	114	1374	1380	0.917	chrC04	-	4367470	4369622	48930137	2153	10
	AAO38707.1	cation diffusion facilitator 8	Stylosanthes hamata	30	341	404	415	0.735	chrC04	+-	4367591	4367782	48930137	192	1
	AT1G20860.1	PHT1;8 | phosphate transporter 1;8 | chr1:7254007-7258677 REVERSE LENGTH=1605	A. thaliana	27	669	695	1605	1	chrC04	-	4696767	4696793	48930137	27	1
	LOC106411745 metal tolerance protein 1-like	>NC_027774.1:c32641206-32638294 Brassica napus cultivar ZS11 chromosome C8, Brassica_napus_assembly_v1.0, whole genome shotgun sequence	Brassica napus	33	2291	2324	2913	1	chrC04	-	11992388	11992449	48930137	62	2				Metal tolerance protein 1-like
	AT1G07810.1	ECA1, ATECA1, ACA3 | ER-type Ca2+-ATPase 1 | chr1:2416265-2420757 FORWARD LENGTH=3499	A. thaliana	20	2768	2788	3499	1	chrC04	+	17738293	17738314	48930137	22	2
	AT2G04620.1	Cation efflux family protein | chr2:1610506-1612902 REVERSE LENGTH=2397	A. thaliana	1018	737	2397	2397	0.882	chrC04	+	28168982	28170636	48930137	1655	10
	AT2G04620.1	Cation efflux family protein | chr2:1610506-1612902 REVERSE LENGTH=2397	A. thaliana	23	1801	1823	2397	1	chrC04	+	28169950	28169972	48930137	23	1
	AT2G04620.1	Cation efflux family protein | chr2:1610506-1612902 REVERSE LENGTH=2397	A. thaliana	1101	737	2397	2397	0.883	chrC04	-	33821801	33823404	48930137	1604	10
	AT2G04620.1	Cation efflux family protein | chr2:1610506-1612902 REVERSE LENGTH=2397	A. thaliana	20	1728	1749	2397	0.955	chrC04	-	33822392	33822413	48930137	22	1
	LOC106411745 metal tolerance protein 1-like	>NC_027774.1:c32641206-32638294 Brassica napus cultivar ZS11 chromosome C8, Brassica_napus_assembly_v1.0, whole genome shotgun sequence	Brassica napus	24	2301	2324	2913	1	chrC04	+	37263601	37263624	48930137	24	1				Metal tolerance protein 1-like
	AT2G39450.1	atMTP11	A. thaliana	834	171	1372	1380	0.883	chrC04	-	45737030	45738701	48930137	1672	12				cation transport, cellular manganese ion homeostasis, response to copper ion,response to manganese ion
	AT2G39450.1	MTP11, ATMTP11 | Cation efflux family protein | chr2:16471632-16473818 REVERSE LENGTH=1380	A. thaliana	834	171	1372	1380	0.883	chrC04	-	45737030	45738701	48930137	1672	12
	AAO38707.1	cation diffusion facilitator 8	Stylosanthes hamata	59	121	404	415	0.698	chrC04	+-	45737137	45738141	48930137	1005	2
	AT2G46800.1	ZAT, ATMTP1, MTP1, ZAT1, ATCDF1 | zinc transporter of Arabidopsis thaliana | chr2:19237490-19239405 FORWARD LENGTH=1371	A. thaliana	651	337	1359	1371	0.862	chrC04	-	48861951	48862920	48930137	970	10
	LOC106411745 metal tolerance protein 1-like	>NC_027774.1:c311640-309621 Brassica napus cultivar ZS11 chromosome C8, Brassica_napus_assembly_v1.0, whole genome shotgun sequence	Brassica napus	903	478	2003	2020	0.894	chrC04	-	48861951	48863346	48930137	1396	17				Metal tolerance protein 1-like
		Browse | Details	A. thaliana	651	337	1359	1371	0.862	chrC04	-	48861951	48862920	48930137	970	10				>AT2G46800.1 | Symbols: ZAT, ATMTP1, MTP1, ZAT1, ATCDF1 | zinc transporter of Arabidopsis thaliana | chr2:19237490-19239405 FORWARD LENGTH=1371
	AT1G07810.1	ECA1, ATECA1, ACA3 | ER-type Ca2+-ATPase 1 | chr1:2416265-2420757 FORWARD LENGTH=3499	A. thaliana	1506	98	2908	3499	0.892	chrC05	-	2611422	2615062	43185127	3641	14
	AT1G07810.1	ECA1, ATECA1, ACA3 | ER-type Ca2+-ATPase 1 | chr1:2416265-2420757 FORWARD LENGTH=3499	A. thaliana	1265	1729	3456	3499	0.909	chrC05	+	2673449	2675426	43185127	1978	20
	AT1G10130.1	ECA3, ATECA3 | endoplasmic reticulum-type calcium-transporting ATPase 3 | chr1:3310930-3322213 FORWARD LENGTH=3478	A. thaliana	2174	744	3413	3478	0.938	chrC05	+	3778315	3785979	43185127	7665	35
	AT1G80830.1	ATNRAMP1, NATURAL RESISTANCE-ASSOCIATED MACROPHAGE PROTEIN 1, NRAMP1, PMIT1	A. thaliana	790	197	1491	1838	0.867	chrC05	-	7074861	7077251	43185127	2391	12				cadmium ion transmembrane transport, cadmium ion transport, cellular metal ion homeostasis, iron ion homeostasis, iron ion transmembrane transport, lead ion transport, manganese ion homeostasis, manganese ion transmembrane transport,manganese ion transport, metal ion transport
	LOC106411745 metal tolerance protein 1-like	>NC_027774.1:c32641206-32638294 Brassica napus cultivar ZS11 chromosome C8, Brassica_napus_assembly_v1.0, whole genome shotgun sequence	Brassica napus	1438	1	2895	2913	0.894	chrC05	+	7176100	7178537	43185127	2438	35				Metal tolerance protein 1-like
	AAO38707.1	cation diffusion facilitator 8	Stylosanthes hamata	54	234	404	415	0.705	chrC05	++	7177783	7178371	43185127	589	2
	AT1G20860.1	PHT1;8 | phosphate transporter 1;8 | chr1:7254007-7258677 REVERSE LENGTH=1605	A. thaliana	1102	42	1588	1605	0.876	chrC05	-	9880400	9898508	43185127	18109	8
	AT1G20860.1	PHT1;8 | phosphate transporter 1;8 | chr1:7254007-7258677 REVERSE LENGTH=1605	A. thaliana	572	42	945	1605	0.878	chrC05	-	9881049	9891997	43185127	10949	6
	AT1G20860.1	PHT1;8 | phosphate transporter 1;8 | chr1:7254007-7258677 REVERSE LENGTH=1605	A. thaliana	447	966	1576	1605	0.9	chrC05	-	9894816	9895426	43185127	611	3
	LOC106368173 (NCBI XP_013663528.1), Cation efflux family protein	>NC_027765.1:34455830-34459940 Brassica napus cultivar ZS11 chromosome A9, Brassica_napus_assembly_v1.0, whole genome shotgun sequence	Brassica napus	17	1247	1263	4111	1	chrC05	-	20101038	20101054	43185127	17	1				Cation efflux family protein
		BnaA09g37250D	Brassica napus DH population from Darmor/Yudal	17	1103	1119	1966	1	chrC05	-	20101038	20101054	43185127	17	1
	AT3G13320.1	CAX2, atcax2 | cation exchanger 2 | chr3:4314529-4318351 FORWARD LENGTH=2120	A. thaliana	1064	411	1986	2120	0.903	chrC05	-	38390460	38392877	43185127	2418	15
	AT1G55720.1	ATCAX6, CAX6 | cation exchanger 6 | chr1:20828118-20830640 REVERSE LENGTH=1449	A. thaliana	650	205	1388	1449	0.863	chrC05	-	38390838	38392668	43185127	1831	15
	AT1G55730.1	ATCAX5, CAX5 | cation exchanger 5 | chr1:20831052-20834519 REVERSE LENGTH=1933	A. thaliana	601	606	1583	1933	0.865	chrC05	-	38390843	38392366	43185127	1524	9
	AT3G13320.1	CAX2, atcax2 | cation exchanger 2 | chr3:4314529-4318351 FORWARD LENGTH=2120	A. thaliana	25	822	848	1472	0.963	chrC05	+	40760892	40760918	43185127	27	1
	AT1G07810.1	ECA1, ATECA1, ACA3 | ER-type Ca2+-ATPase 1 | chr1:2416265-2420757 FORWARD LENGTH=3499	A. thaliana	2293	276	3364	3499	0.883	chrC05	-	40793462	40797387	43185127	3926	14
	AT1G10130.1	ECA3, ATECA3 | endoplasmic reticulum-type calcium-transporting ATPase 3 | chr1:3310930-3322213 FORWARD LENGTH=3478	A. thaliana	524	2	746	3478	0.929	chrC05_random	-	155487	157967	3728275	2481	15
	LOC106411745 metal tolerance protein 1-like	>NC_027774.1:c32641206-32638294 Brassica napus cultivar ZS11 chromosome C8, Brassica_napus_assembly_v1.0, whole genome shotgun sequence	Brassica napus	863	747	2837	2913	0.887	chrC05_random	+	621807	623226	3728275	1420	21				Metal tolerance protein 1-like
	LOC106411745 metal tolerance protein 1-like	>NC_027774.1:c32641206-32638294 Brassica napus cultivar ZS11 chromosome C8, Brassica_napus_assembly_v1.0, whole genome shotgun sequence	Brassica napus	494	1422	2837	2913	0.873	chrC05_random	+	622318	623226	3728275	909	14				Metal tolerance protein 1-like
	AAO38707.1	cation diffusion facilitator 8	Stylosanthes hamata	18	341	376	415	0.75	chrC05_random	++	622903	623010	3728275	108	1
	LOC106411745 metal tolerance protein 1-like	>NC_027774.1:c32641206-32638294 Brassica napus cultivar ZS11 chromosome C8, Brassica_napus_assembly_v1.0, whole genome shotgun sequence	Brassica napus	171	1454	1706	2913	0.906	chrC05_random	-	1269433	1269688	3728275	256	5				Metal tolerance protein 1-like
	LOC106411745 metal tolerance protein 1-like	>NC_027774.1:c32641206-32638294 Brassica napus cultivar ZS11 chromosome C8, Brassica_napus_assembly_v1.0, whole genome shotgun sequence	Brassica napus	168	1454	1706	2913	0.9	chrC05_random	+	1270063	1270318	3728275	256	4				Metal tolerance protein 1-like
	AT2G23150.1	NRAMP3, ATNRAMP3 | natural resistance-associated macrophage protein 3 | chr2:9856192-9858574 REVERSE LENGTH=1769	A. thaliana	248	634	1322	1769	0.734	chrC06	+	365971	366756	37225852	786	2
	AT5G67330.1	ATNRAMP4, NRAMP4 | natural resistance associated macrophage protein 4 | chr5:26861727-26863897 FORWARD LENGTH=1951	A. thaliana	51	1152	1228	1951	0.832	chrC06	+	366512	366588	37225852	77	1
	LOC106411745 metal tolerance protein 1-like	>NC_027774.1:c32641206-32638294 Brassica napus cultivar ZS11 chromosome C8, Brassica_napus_assembly_v1.0, whole genome shotgun sequence	Brassica napus	24	2301	2324	2913	1	chrC06	-	6511868	6511891	37225852	24	1				Metal tolerance protein 1-like
	AT1G55730.1	ATCAX5, CAX5 | cation exchanger 5 | chr1:20831052-20834519 REVERSE LENGTH=1933	A. thaliana	946	243	1694	1933	0.906	chrC06	-	13078909	13081808	37225852	2900	18
	AT1G55720.1	ATCAX6, CAX6 | cation exchanger 6 | chr1:20828118-20830640 REVERSE LENGTH=1449	A. thaliana	797	103	1388	1449	0.915	chrC06	-	13079367	13081771	37225852	2405	16
	AT3G13320.1	CAX2, atcax2 | cation exchanger 2 | chr3:4314529-4318351 FORWARD LENGTH=2120	A. thaliana	743	645	1755	2120	0.888	chrC06	-	13079368	13081524	37225852	2157	12
	AT1G80830.1	ATNRAMP1, NATURAL RESISTANCE-ASSOCIATED MACROPHAGE PROTEIN 1, NRAMP1, PMIT1	A. thaliana	1250	26	1681	1838	0.9	chrC06	-	21730170	21733051	37225852	2882	16				cadmium ion transmembrane transport, cadmium ion transport, cellular metal ion homeostasis, iron ion homeostasis, iron ion transmembrane transport, lead ion transport, manganese ion homeostasis, manganese ion transmembrane transport,manganese ion transport, metal ion transport
	AT1G20860.1	PHT1;8 | phosphate transporter 1;8 | chr1:7254007-7258677 REVERSE LENGTH=1605	A. thaliana	430	685	1514	1605	0.83	chrC06	+	24029097	24029932	37225852	836	7
	AT1G20860.1	PHT1;8 | phosphate transporter 1;8 | chr1:7254007-7258677 REVERSE LENGTH=1605	A. thaliana	559	46	1514	1605	0.814	chrC06	-	35348210	35361390	37225852	13181	10
	AT1G20860.1	PHT1;8 | phosphate transporter 1;8 | chr1:7254007-7258677 REVERSE LENGTH=1605	A. thaliana	159	808	1514	1605	0.864	chrC06	-	35362870	35363796	37225852	927	3
	AT1G20860.1	PHT1;8 | phosphate transporter 1;8 | chr1:7254007-7258677 REVERSE LENGTH=1605	A. thaliana	369	715	1514	1605	0.81	chrC06	-	35367801	35368585	37225852	785	8
	LOC106411745 metal tolerance protein 1-like	>NC_027774.1:c32641206-32638294 Brassica napus cultivar ZS11 chromosome C8, Brassica_napus_assembly_v1.0, whole genome shotgun sequence	Brassica napus	164	1045	1372	2913	0.842	chrC06	-	35973780	35974115	37225852	336	2				Metal tolerance protein 1-like
	LOC106411745 metal tolerance protein 1-like	>NC_027774.1:c32641206-32638294 Brassica napus cultivar ZS11 chromosome C8, Brassica_napus_assembly_v1.0, whole genome shotgun sequence	Brassica napus	170	1067	1412	2913	0.817	chrC06	+	36821454	36821730	37225852	277	3				Metal tolerance protein 1-like
	LOC106411745 metal tolerance protein 1-like	>NC_027774.1:c32641206-32638294 Brassica napus cultivar ZS11 chromosome C8, Brassica_napus_assembly_v1.0, whole genome shotgun sequence	Brassica napus	696	1045	2712	2913	0.831	chrC06	-	36822202	36823545	37225852	1344	10				Metal tolerance protein 1-like
	AAO38707.1	cation diffusion facilitator 8	Stylosanthes hamata	26	234	295	415	0.71	chrC06	+-	36822625	36822810	37225852	186	1
	AT1G80830.1	ATNRAMP1, NATURAL RESISTANCE-ASSOCIATED MACROPHAGE PROTEIN 1, NRAMP1, PMIT1	A. thaliana	1075	168	1533	1838	0.904	chrC06	+	36933669	36935768	37225852	2100	13				cadmium ion transmembrane transport, cadmium ion transport, cellular metal ion homeostasis, iron ion homeostasis, iron ion transmembrane transport, lead ion transport, manganese ion homeostasis, manganese ion transmembrane transport,manganese ion transport, metal ion transport
	AT1G10130.1	ECA3, ATECA3 | endoplasmic reticulum-type calcium-transporting ATPase 3 | chr1:3310930-3322213 FORWARD LENGTH=3478	A. thaliana	50	2273	2332	3478	0.917	chrC07	-	3396353	3396412	44770377	60	1
	LOC106411745 metal tolerance protein 1-like	>NC_027774.1:c32641206-32638294 Brassica napus cultivar ZS11 chromosome C8, Brassica_napus_assembly_v1.0, whole genome shotgun sequence	Brassica napus	24	2301	2324	2913	1	chrC07	-	15748833	15748856	44770377	24	1				Metal tolerance protein 1-like
	AT5G67330.1	ATNRAMP4, NRAMP4 | natural resistance associated macrophage protein 4 | chr5:26861727-26863897 FORWARD LENGTH=1951	A. thaliana	1213	96	1781	1951	0.885	chrC07	-	21925938	21928135	44770377	2198	15
	AT4G16370.1	ATOPT3, OPT3 | oligopeptide transporter | chr4:9247302-9250091 REVERSE LENGTH=2446	A. thaliana	168	2160	2443	2446	0.867	chrC07	-	36756196	36756466	44770377	271	12				oligopeptide transporter
	AT4G19690.2	IRT1 | iron-regulated transporter 1 | chr4:10707446-10709015 FORWARD LENGTH=1377	A. thaliana	520	309	1085	1377	0.865	chrC07	+	38275978	38288536	44770377	12559	4
	AT4G19690.2	IRT1 | iron-regulated transporter 1 | chr4:10707446-10709015 FORWARD LENGTH=1377	A. thaliana	119	661	838	1377	0.874	chrC07	+	38276446	38276710	44770377	265	3
	AT4G19690.2	IRT1 | iron-regulated transporter 1 | chr4:10707446-10709015 FORWARD LENGTH=1377	A. thaliana	888	1	1252	1377	0.89	chrC07	+	38287310	38296232	44770377	8923	12
	Araport: AT4G24120	YSL1, NC_003075.7:12524186-12527347	A. thaliana	1722	386	2946	3162	0.892	chrC07	+	39988739	39991565	44770377	2827	15
	AT5G67330.1	ATNRAMP4, NRAMP4 | natural resistance associated macrophage protein 4 | chr5:26861727-26863897 FORWARD LENGTH=1951	A. thaliana	46	484	535	1951	0.943	chrC07_random	+	2457163	2457214	2949052	52	1
	AT2G23150.1	NRAMP3, ATNRAMP3 | natural resistance-associated macrophage protein 3 | chr2:9856192-9858574 REVERSE LENGTH=1769	A. thaliana	92	702	998	1769	0.687	chrC07_random	+	2458200	2458377	2949052	178	2
	AT5G67330.1	ATNRAMP4, NRAMP4 | natural resistance associated macrophage protein 4 | chr5:26861727-26863897 FORWARD LENGTH=1951	A. thaliana	92	825	1539	1951	0.738	chrC08	+	5273096	5273947	38476987	852	3
	AT1G10130.1	ECA3, ATECA3 | endoplasmic reticulum-type calcium-transporting ATPase 3 | chr1:3310930-3322213 FORWARD LENGTH=3478	A. thaliana	49	2273	2331	3478	0.916	chrC08	+	9185130	9185188	38476987	59	1
	AT4G16370.1	ATOPT3, OPT3 | oligopeptide transporter | chr4:9247302-9250091 REVERSE LENGTH=2446	A. thaliana	1829	75	2371	2446	0.911	chrC08	-	16055015	16057979	38476987	2965	13		6338645		oligopeptide transporter
3093077_20:T>G		Significantly associated SNP with Mn tolerance	Brassica napus DH population from Darmor/Yudal						ChrC08		20712628						1627591
3183817		Significantly associated SNP with Mn tolerance	Brassica napus DH population from Darmor/Yudal						ChrC08		20766069
	AT1G20860.1	PHT1;8 | phosphate transporter 1;8 | chr1:7254007-7258677 REVERSE LENGTH=1605	A. thaliana	1163	1	1605	1605	0.883	chrC08	-	22393660	22396849	38476987	3190	10
	AT1G20860.1	PHT1;8 | phosphate transporter 1;8 | chr1:7254007-7258677 REVERSE LENGTH=1605	A. thaliana	128	43	497	1605	0.831	chrC08	-	27170441	27170910	38476987	470	4
	LOC106368173 (NCBI XP_013663528.1), Cation efflux family protein	>NC_027765.1:34455830-34459940 Brassica napus cultivar ZS11 chromosome A9, Brassica_napus_assembly_v1.0, whole genome shotgun sequence	Brassica napus	2195	1662	4111	4111	0.969	chrC08	-	29416261	29418709	38476987	2449	29		8650192		Cation efflux family protein
		BnaA09g37250D	Brassica napus DH population from Darmor/Yudal	1804	1	1966	1966	0.974	chrC08	-	29416299	29418289	38476987	1991	21				| Symbols: | Cation efflux family protein | chr3:21497778-21499676 REVERSE LENGTH
		BnaA09g37250D	A. thaliana	877	1	1236	1236	0.879	chrC08	-	29416370	29418263	38476987	1894	10				>AT3G58060.1 | Symbols: | Cation efflux family protein | chr3:21497778-21499676 REVERSE LENGTH=1236
	LOC106368173 (NCBI XP_013663528.1), Cation efflux family protein	>NC_027765.1:34455830-34459940 Brassica napus cultivar ZS11 chromosome A9, Brassica_napus_assembly_v1.0, whole genome shotgun sequence	Brassica napus	1470	1	1636	4111	0.968	chrC08	-	29416771	29418425	38476987	1655	22				Cation efflux family protein
	AAO38707.1	cation diffusion facilitator 8	Stylosanthes hamata	59	135	203	415	0.928	chrC08	+-	29417475	29417681	38476987	207	1
	AT1G10130.1	ECA3, ATECA3 | endoplasmic reticulum-type calcium-transporting ATPase 3 | chr1:3310930-3322213 FORWARD LENGTH=3478	A. thaliana	47	2274	2326	3478	0.944	chrC08	+	30284637	30284689	38476987	53	1
	LOC106411745 metal tolerance protein 1-like	>NC_027774.1:c311640-309621 Brassica napus cultivar ZS11 chromosome C8, Brassica_napus_assembly_v1.0, whole genome shotgun sequence	Brassica napus	74	1748	1890	2020	0.93	chrC08	+	31127067	31127209	38476987	143	3				Metal tolerance protein 1-like
	AT2G23150.1	NRAMP3, ATNRAMP3 | natural resistance-associated macrophage protein 3 | chr2:9856192-9858574 REVERSE LENGTH=1769	A. thaliana	943	130	1735	1769	0.844	chrC08	+	32690198	32692275	38476987	2078	9
	AT5G67330.1	ATNRAMP4, NRAMP4 | natural resistance associated macrophage protein 4 | chr5:26861727-26863897 FORWARD LENGTH=1951	A. thaliana	108	423	604	1951	0.797	chrC08	+	32690417	32690598	38476987	182	1
	LOC106411745 metal tolerance protein 1-like	>NC_027774.1:c32641206-32638294 Brassica napus cultivar ZS11 chromosome C8, Brassica_napus_assembly_v1.0, whole genome shotgun sequence	Brassica napus	1680	871	2898	2913	0.945	chrC08	-	34723027	34725026	38476987	2000	29				Metal tolerance protein 1-like
	AAO38707.1	cation diffusion facilitator 8	Stylosanthes hamata	64	124	404	415	0.671	chrC08	+-	34723223	34724633	38476987	1411	4
	AT2G39450.1	atMTP11	A. thaliana	89	1059	1213	1380	0.788	chrC08	-	34723260	34723414	38476987	155	1				cation transport, cellular manganese ion homeostasis, response to copper ion,response to manganese ion
	AT2G39450.1	MTP11, ATMTP11 | Cation efflux family protein | chr2:16471632-16473818 REVERSE LENGTH=1380	A. thaliana	89	1059	1213	1380	0.788	chrC08	-	34723260	34723414	38476987	155	1
	AT1G10130.1	ECA3, ATECA3 | endoplasmic reticulum-type calcium-transporting ATPase 3 | chr1:3310930-3322213 FORWARD LENGTH=3478	A. thaliana	2787	2	3419	3478	0.933	chrC08	-	36573416	36584707	38476987	11292	49
	AT1G07810.1	ECA1, ATECA1, ACA3 | ER-type Ca2+-ATPase 1 | chr1:2416265-2420757 FORWARD LENGTH=3499	A. thaliana	2313	129	3364	3499	0.877	chrC08	-	37199980	37203875	38476987	3896	15
	AT1G07810.1	ECA1, ATECA1, ACA3 | ER-type Ca2+-ATPase 1 | chr1:2416265-2420757 FORWARD LENGTH=3499	A. thaliana	2258	291	3495	3499	0.878	chrC08	+	38099427	38103320	38476987	3894	19
	LOC106411745 metal tolerance protein 1-like	>NC_027774.1:c32641206-32638294 Brassica napus cultivar ZS11 chromosome C8, Brassica_napus_assembly_v1.0, whole genome shotgun sequence	Brassica napus	1317	1	1511	2913	0.95	chrC08_random	-	4264105	4265578	4518928	1474	15				Metal tolerance protein 1-like
	AT1G20860.1	PHT1;8 | phosphate transporter 1;8 | chr1:7254007-7258677 REVERSE LENGTH=1605	A. thaliana	125	42	204	1605	0.884	chrC09	+	14720164	14720326	48508120	163	1
	AT1G10130.1	ECA3, ATECA3 | endoplasmic reticulum-type calcium-transporting ATPase 3 | chr1:3310930-3322213 FORWARD LENGTH=3478	A. thaliana	78	3176	3353	3478	0.912	chrC09	+	29217339	29217515	48508120	177	5
	Araport: AT4G24120	YSL1, NC_003075.7:12524186-12527347	A. thaliana	298	2057	2684	3162	0.738	chrC09	+	32676274	32676901	48508120	628	1
	LOC106411745 metal tolerance protein 1-like	>NC_027774.1:c311640-309621 Brassica napus cultivar ZS11 chromosome C8, Brassica_napus_assembly_v1.0, whole genome shotgun sequence	Brassica napus	107	1637	1879	2020	0.721	chrC09	-	44394862	44395104	48508120	243	1				Metal tolerance protein 1-like
	AT2G46800.1	ZAT, ATMTP1, MTP1, ZAT1, ATCDF1 | zinc transporter of Arabidopsis thaliana | chr2:19237490-19239405 FORWARD LENGTH=1371	A. thaliana	52	872	965	1371	0.777	chrC09	-	44395139	44395232	48508120	94	1
	AT3G13320.1	CAX2, atcax2 | cation exchanger 2 | chr3:4314529-4318351 FORWARD LENGTH=2120	A. thaliana	1041	29	1412	1472	0.895	chrUn_random	+	4128690	4137632	137093780	8943	18
	AT4G19690.2	IRT1 | iron-regulated transporter 1 | chr4:10707446-10709015 FORWARD LENGTH=1377	A. thaliana	84	696	838	1377	0.869	chrUn_random	-	31831236	31831502	137093780	267	2
	AT1G10130.1	ECA3, ATECA3 | endoplasmic reticulum-type calcium-transporting ATPase 3 | chr1:3310930-3322213 FORWARD LENGTH=3478	A. thaliana	44	2273	2326	3478	0.908	chrUn_random	+	32010206	32010259	137093780	54	1
	LOC106411745 metal tolerance protein 1-like	>NC_027774.1:c32641206-32638294 Brassica napus cultivar ZS11 chromosome C8, Brassica_napus_assembly_v1.0, whole genome shotgun sequence	Brassica napus	22	2301	2322	2913	1	chrUn_random	+	36431253	36431274	137093780	22	1				Metal tolerance protein 1-like
	AT2G46800.1	ZAT, ATMTP1, MTP1, ZAT1, ATCDF1 | zinc transporter of Arabidopsis thaliana | chr2:19237490-19239405 FORWARD LENGTH=1371	A. thaliana	201	293	815	1371	0.826	chrUn_random	+	43175672	43176110	137093780	439	5
	LOC106411745 metal tolerance protein 1-like	>NC_027774.1:c311640-309621 Brassica napus cultivar ZS11 chromosome C8, Brassica_napus_assembly_v1.0, whole genome shotgun sequence	Brassica napus	160	1019	1536	2020	0.881	chrUn_random	+	43175716	43179991	137093780	4276	11				Metal tolerance protein 1-like
	LOC106411745 metal tolerance protein 1-like	>NC_027774.1:c32641206-32638294 Brassica napus cultivar ZS11 chromosome C8, Brassica_napus_assembly_v1.0, whole genome shotgun sequence	Brassica napus	31	2291	2324	2913	0.97	chrUn_random	+	45163288	45163349	137093780	62	2				Metal tolerance protein 1-like
	LOC106368173 (NCBI XP_013663528.1), Cation efflux family protein	>NC_027765.1:34455830-34459940 Brassica napus cultivar ZS11 chromosome A9, Brassica_napus_assembly_v1.0, whole genome shotgun sequence	Brassica napus	1141	1678	3922	4111	0.876	chrUn_random	+	45983959	45986240	137093780	2282	27				Cation efflux family protein
	LOC106368173 (NCBI XP_013663528.1), Cation efflux family protein	>NC_027765.1:34455830-34459940 Brassica napus cultivar ZS11 chromosome A9, Brassica_napus_assembly_v1.0, whole genome shotgun sequence	Brassica napus	915	2	1631	4111	0.876	chrUn_random	+	45984248	45985911	137093780	1664	19				Cation efflux family protein
		BnaA09g37250D	Brassica napus DH population from Darmor/Yudal	1042	23	1835	1966	0.872	chrUn_random	+	45984435	45986240	137093780	1806	21
		BnaA09g37250D	A. thaliana	806	1	1220	1236	0.886	chrUn_random	+	45984439	45986282	137093780	1844	11				>AT3G58060.1 | Symbols: | Cation efflux family protein | chr3:21497778-21499676 REVERSE LENGTH=1236
	AAO38707.1	cation diffusion facilitator 8	Stylosanthes hamata	100	135	356	415	0.874	chrUn_random	++	45985015	45985969	137093780	955	3
	AT5G67330.1	ATNRAMP4, NRAMP4 | natural resistance associated macrophage protein 4 | chr5:26861727-26863897 FORWARD LENGTH=1951	A. thaliana	1201	96	1781	1951	0.884	chrUn_random	-	46277743	46279871	137093780	2129	16
	AT1G07810.1	ECA1, ATECA1, ACA3 | ER-type Ca2+-ATPase 1 | chr1:2416265-2420757 FORWARD LENGTH=3499	A. thaliana	2037	125	2851	3499	0.894	chrUn_random	+	55016689	55038447	137093780	21759	21
	AT1G10130.1	ECA3, ATECA3 | endoplasmic reticulum-type calcium-transporting ATPase 3 | chr1:3310930-3322213 FORWARD LENGTH=3478	A. thaliana	50	2273	2332	3478	0.917	chrUn_random	+	57434166	57434225	137093780	60	1
	AT4G19690.2	IRT1 | iron-regulated transporter 1 | chr4:10707446-10709015 FORWARD LENGTH=1377	A. thaliana	757	93	1168	1377	0.875	chrUn_random	-	68111933	68123655	137093780	11723	8
	AT4G19690.2	IRT1 | iron-regulated transporter 1 | chr4:10707446-10709015 FORWARD LENGTH=1377	A. thaliana	664	24	1086	1377	0.863	chrUn_random	-	68112019	68113239	137093780	1221	7
	AT2G46800.1	ZAT, ATMTP1, MTP1, ZAT1, ATCDF1 | zinc transporter of Arabidopsis thaliana | chr2:19237490-19239405 FORWARD LENGTH=1371	A. thaliana	23	1267	1292	1371	0.962	chrUn_random	-	85587660	85587690	137093780	31	2
	LOC106411745 metal tolerance protein 1-like	>NC_027774.1:c311640-309621 Brassica napus cultivar ZS11 chromosome C8, Brassica_napus_assembly_v1.0, whole genome shotgun sequence	Brassica napus	82	1480	1621	2020	0.795	chrUn_random	-	85588300	85588447	137093780	148	3				Metal tolerance protein 1-like
	LOC106368173 (NCBI XP_013663528.1), Cation efflux family protein	>NC_027765.1:34455830-34459940 Brassica napus cultivar ZS11 chromosome A9, Brassica_napus_assembly_v1.0, whole genome shotgun sequence	Brassica napus	1133	1727	3982	4111	0.877	chrUn_random	-	89580193	89583112	137093780	2920	20				Cation efflux family protein
		BnaA09g37250D	Brassica napus DH population from Darmor/Yudal	1069	39	1895	1966	0.877	chrUn_random	-	89580193	89582708	137093780	2516	18				score: 723.21
		BnaA09g37250D	A. thaliana	871	21	1236	1236	0.87	chrUn_random	-	89580195	89582703	137093780	2509	7				>AT3G58060.1 | Symbols: | Cation efflux family protein | chr3:21497778-21499676 REVERSE LENGTH=1236
	LOC106368173 (NCBI XP_013663528.1), Cation efflux family protein	>NC_027765.1:34455830-34459940 Brassica napus cultivar ZS11 chromosome A9, Brassica_napus_assembly_v1.0, whole genome shotgun sequence	Brassica napus	813	1	1483	4111	0.864	chrUn_random	-	89581420	89582850	137093780	1431	11				Cation efflux family protein
	AAO38707.1	cation diffusion facilitator 8	Stylosanthes hamata	77	138	261	415	0.815	chrUn_random	+-	89581666	89582125	137093780	460	2
	AT1G07810.1	ECA1, ATECA1, ACA3 | ER-type Ca2+-ATPase 1 | chr1:2416265-2420757 FORWARD LENGTH=3499	A. thaliana	1399	276	2215	3499	0.875	chrUn_random	+	93460708	93463015	137093780	2308	8
	LOC106411745 metal tolerance protein 1-like	>NC_027774.1:c32641206-32638294 Brassica napus cultivar ZS11 chromosome C8, Brassica_napus_assembly_v1.0, whole genome shotgun sequence	Brassica napus	54	2134	2248	2913	0.91	chrUn_random	+	101296896	101297010	137093780	115	5				Metal tolerance protein 1-like
	AT4G19690.2	IRT1 | iron-regulated transporter 1 | chr4:10707446-10709015 FORWARD LENGTH=1377	A. thaliana	787	1	1191	1377	0.876	chrUn_random	-	105063938	105065257	137093780	1320	11
	AT4G19690.2	IRT1 | iron-regulated transporter 1 | chr4:10707446-10709015 FORWARD LENGTH=1377	A. thaliana	705	111	1090	1377	0.87	chrUn_random	+	108911145	108912301	137093780	1157	6
	LOC106411745 metal tolerance protein 1-like	>NC_027774.1:c32641206-32638294 Brassica napus cultivar ZS11 chromosome C8, Brassica_napus_assembly_v1.0, whole genome shotgun sequence	Brassica napus	1180	1	1182	2913	1	chrUn_random	-	113209017	113210198	137093780	1182	1				Metal tolerance protein 1-like
	LOC106411745 metal tolerance protein 1-like	>NC_027774.1:c32641206-32638294 Brassica napus cultivar ZS11 chromosome C8, Brassica_napus_assembly_v1.0, whole genome shotgun sequence	Brassica napus	24	2301	2324	2913	1	chrUn_random	-	113597407	113597430	137093780	24	1				Metal tolerance protein 1-like
	Araport: AT4G24120	YSL1, NC_003075.7:12524186-12527347	A. thaliana	182	2053	2468	3162	0.719	chrUn_random	-	115806204	115806619	137093780	416	1
	AT1G10130.1	ECA3, ATECA3 | endoplasmic reticulum-type calcium-transporting ATPase 3 | chr1:3310930-3322213 FORWARD LENGTH=3478	A. thaliana	508	41	746	3478	0.935	chrUn_random	-	115958735	115961224	137093780	2490	15
	LOC106411745 metal tolerance protein 1-like	>NC_027774.1:c32641206-32638294 Brassica napus cultivar ZS11 chromosome C8, Brassica_napus_assembly_v1.0, whole genome shotgun sequence	Brassica napus	26	2297	2324	2913	0.965	chrUn_random	+	116207575	116207602	137093780	28	1				Metal tolerance protein 1-like
	AT4G19690.2	IRT1 | iron-regulated transporter 1 | chr4:10707446-10709015 FORWARD LENGTH=1377	A. thaliana	718	1	1113	1377	0.869	chrUn_random	+	129079321	129080569	137093780	1249	7
	AT1G80830.1	ATNRAMP1, NATURAL RESISTANCE-ASSOCIATED MACROPHAGE PROTEIN 1, NRAMP1, PMIT1	A. thaliana	90	1466	1606	1838	0.834	chrUn_random	+	131481615	131481736	137093780	122	4				cadmium ion transmembrane transport, cadmium ion transport, cellular metal ion homeostasis, iron ion homeostasis, iron ion transmembrane transport, lead ion transport, manganese ion homeostasis, manganese ion transmembrane transport,manganese ion transport, metal ion transport
	AT1G07810.1	ECA1, ATECA1, ACA3 | ER-type Ca2+-ATPase 1 | chr1:2416265-2420757 FORWARD LENGTH=3499	A. thaliana	427	2868	3467	3499	0.891	chrUn_random	-	132344172	132344776	137093780	605	10
	AT1G20860.1	PHT1;8 | phosphate transporter 1;8 | chr1:7254007-7258677 REVERSE LENGTH=1605	A. thaliana	436	685	1514	1605	0.835	chrUn_random	+	134777693	134778525	137093780	833	12
	LOC106411745 metal tolerance protein 1-like	>NC_027774.1:c32641206-32638294 Brassica napus cultivar ZS11 chromosome C8, Brassica_napus_assembly_v1.0, whole genome shotgun sequence	Brassica napus	24	2301	2324	2913	1	chrUn_random	-	135284579	135284602	137093780	24	1				Metal tolerance protein 1-like
